# Supplementary material for: Genomic modulators of gene expression in human neutrophils
Source: Nat Commun. 2015 Jul 7;6:7545. doi: 10.1038/ncomms8545 (PMC4507005; doi:10.1038/ncomms8545)
Supplement: Supplementary Data 1 — Top cis eQTL per probe in neutrophils ranked by degree of statistical confidence. [file ncomms8545-s2.xlsx]

## Sheet: SupplementaryData1_Neutcis
snps	gene	statistic	pvalue	FDR	beta	R2 (Var explained)	genename
rs8023410	6130674	44.5887	3.00141e-60	1.2756e-52	1.04961	0.841519	HERC2
rs73079108	2000128	41.5787	8.27445e-58	4.26943e-51	2.90786	0.874426	C4BPA
rs2074038	3390379	31.3431	4.0105e-48	3.87379e-42	1.03812	0.776165	ACCS
rs11191683	2320253	26.7829	6.63442e-43	5.22154e-37	0.632774	0.751119	USMG5
rs11671274	2140746	26.5444	1.30023e-42	9.86784e-37	1.05068	0.724088	PVRL2
chr1:59047715:D	6270138	26.0361	5.54329e-42	3.02039e-36	0.913299	0.7253	TACSTD2
rs80159064	4120768	25.2714	5.12455e-41	1.96211e-35	1.00009	0.784839	NUDT7
chr20:21370331:I	1940612	-22.9949	5.28571e-38	1.52818e-32	-0.611151	0.768638	XRN2
rs9859702	3130768	-22.8907	7.34848e-38	2.11021e-32	-0.607253	0.709939	GOLGB1
rs61530242	6270037	-22.0786	9.96038e-37	2.10605e-31	-0.577116	0.671822	RAPGEF1
rs12128955	2640086	-21.8969	1.8015e-36	3.73482e-31	-0.647264	0.731453	C1orf85
rs2803494	1690670	-21.3692	1.02753e-35	1.73984e-30	-0.890058	0.670783	TREML4
rs10845821	130743	21.1266	2.31073e-35	3.88166e-30	0.475401	0.690698	CLEC4C
rs11671274	4890707	20.9623	4.01429e-35	6.66435e-30	1.22677	0.680354	PVRL2
rs3088238	1570014	-20.5315	1.73315e-34	2.82219e-29	-0.51328	0.641032	OSBPL2
rs17102298	6370612	19.6131	4.20159e-33	5.87394e-28	1.30276	0.690585	CHURC1
rs149664630	6280224	19.3973	9.01449e-33	1.24388e-27	0.958682	0.759395	CYP26B1
rs1039320	7150563	19.2266	1.65506e-32	2.26903e-27	0.729056	0.687085	ENC1
rs1338516	1030367	19.0995	2.60781e-32	3.41022e-27	0.636143	0.64879
rs10229001	2230431	-18.8516	6.36371e-32	7.77684e-27	-0.330578	0.719703	IRF5
rs11150882	4640161	18.8366	6.71717e-32	8.06441e-27	0.541867	0.70359	C17orf97
rs12933746	4120367	18.7879	8.0136e-32	9.54001e-27	0.835795	0.68958	LPCAT2
rs147402817	3780358	18.6992	1.10527e-31	1.30122e-26	2.59594	0.691489	CLEC12A
rs1750036	4200593	18.1961	6.97771e-31	6.60475e-26	0.498485	0.722857	SYNJ2
rs4845892	5550253	-18.1268	9.01596e-31	8.45869e-26	-0.697156	0.685199	MFN2
rs1981760	940220	-18.1061	9.73303e-31	9.11133e-26	-1.13301	0.724072	NOD2
rs406761	4210670	18.1029	9.85106e-31	9.20155e-26	1.23889	0.679887	PAM
rs147402817	3170601	17.7746	3.34505e-30	2.82073e-25	3.19841	0.677482	CLEC12A
rs147402817	1340500	17.5335	8.28112e-30	6.09962e-25	2.79966	0.673564	CLEC12A
rs66933393	6270743	17.4671	1.06452e-29	7.80034e-25	0.971532	0.676996	FAM3B
rs11150882	2640142	17.4631	1.08047e-29	7.90361e-25	0.29151	0.682239	C17orf97
rs73074403	5570601	17.3806	1.47696e-29	1.07117e-24	0.532437	0.674304	RNPEP
rs11055602	5960136	17.0431	5.35347e-29	3.3908e-24	0.459465	0.637316	CLEC4C
rs7252598	4560671	16.8139	1.29365e-28	7.7003e-24	0.240403	0.654479	SLC39A3
chr6:42920416:I	3440086	16.7774	1.49006e-28	8.79549e-24	0.272871	0.655125	PEX6
rs2074038	4860070	16.5873	3.11546e-28	1.75142e-23	0.309707	0.64547	PHACS
chr13:115013423:D	3170561	16.5449	3.6748e-28	2.04691e-23	0.397833	0.641233	CDC16
rs7285172	5290382	-16.4236	5.90279e-28	3.19986e-23	-0.55216	0.626244	FAM118A
rs4525728	6960242	16.3814	6.9649e-28	3.75645e-23	0.510122	0.672437	ASNSD1
rs2803494	2470131	-16.1554	1.69425e-27	8.5113e-23	-0.816416	0.600809	TREML3
rs3087680	2570100	-16.1266	1.89801e-27	9.44559e-23	-0.774249	0.680088	ABCA7
rs72794132	4280273	16.0668	2.40542e-27	1.13716e-22	0.538293	0.578476	GM2A
rs1489111	6650747	15.9624	3.63915e-27	1.68479e-22	0.683601	0.616391	ZNF641
rs12072638	5870397	-15.904	4.59015e-27	2.10671e-22	-0.290616	0.645869	PAQR6
rs13056784	290086	-15.8975	4.70989e-27	2.14129e-22	-0.21963	0.658029	LZTR1
rs116337444	7210333	15.8616	5.43304e-27	2.37068e-22	0.658052	0.648544
rs647294	520609	15.7942	7.11116e-27	3.06692e-22	1.04302	0.662733	KIAA1324
rs2256974	650112	-15.766	7.95801e-27	3.41978e-22	-0.439724	0.657697	LST1
rs3952	7040243	-15.6085	1.49591e-26	6.23909e-22	-0.261859	0.612156	PICK1
rs11718493	4050768	15.6049	1.51791e-26	6.32464e-22	0.7281	0.640643	CHST13
rs12459634	5670139	-15.5529	1.87078e-26	7.54221e-22	-0.597112	0.589291	TMEM149
rs9900949	3990403	15.4191	3.21002e-26	1.21767e-21	0.49326	0.648001	MXRA7
rs2526177	4670451	-15.3501	4.24324e-26	1.57363e-21	-0.513614	0.588898	ISOC1
rs4658279	4890324	15.3358	4.49728e-26	1.63643e-21	0.263399	0.625635
chr4:47895929:D	1230731	15.3299	4.60621e-26	1.6732e-21	0.895815	0.557023	NFXL1
rs72494581	1470102	15.318	4.834e-26	1.74847e-21	0.949943	0.532674	BTNL3
rs3736573	2650110	15.2949	5.30691e-26	1.91463e-21	0.262575	0.623123	WDR48
chr4:108615679:D	130187	15.2007	7.78421e-26	2.63609e-21	1.04473	0.700889	PAPSS1
rs10818476	5390553	-15.1984	7.85694e-26	2.65437e-21	-0.417669	0.670097	LOC253039
rs6874181	3890017	15.1882	8.1905e-26	2.75829e-21	0.525535	0.671182	CTNNA1
rs79040993	6280242	15.0831	1.25734e-25	4.08541e-21	0.384437	0.689331	DUT
rs13193229	4570451	14.9329	2.32564e-25	7.29444e-21	0.700653	0.603712	LOC401233
rs6038077	510673	-14.9208	2.44387e-25	7.60357e-21	-0.308739	0.623292	CDS2
rs406761	840156	14.9068	2.58829e-25	8.00599e-21	0.72414	0.619845
rs3842829	2850021	-14.8858	2.82172e-25	8.68378e-21	-0.45113	0.66584	QSOX1
rs35990176	1230047	14.8675	3.04238e-25	9.34258e-21	0.605708	0.649284	CBS
rs794081	5260360	-14.773	4.48906e-25	1.33323e-20	-0.373081	0.647795	LOC100131801
rs582401	4010072	-14.6908	6.30431e-25	1.82516e-20	-0.288379	0.589859	C7orf25
rs4766601	5390754	14.6367	7.88375e-25	2.23821e-20	0.215179	0.650978	KCTD10
rs617135	520360	-14.6023	9.0927e-25	2.32096e-20	-0.641641	0.608516	MS4A6A
rs12040685	7160400	-14.5449	1.15393e-24	2.88143e-20	-0.373599	0.539636	MGST3
rs2094193	1710132	-14.5063	1.35441e-24	3.35447e-20	-0.454607	0.615335	MED4
rs6443914	3390289	14.4831	1.49189e-24	3.66929e-20	0.249757	0.624556	PARL
rs12072638	6550367	-14.4366	1.81056e-24	4.40211e-20	-0.288761	0.613211	PAQR6
rs332162	6660673	14.3876	2.22037e-24	5.31638e-20	0.326286	0.625692	WAC
rs62290601	2690187	14.3525	2.57145e-24	6.07148e-20	0.367067	0.619949	AFAP1
rs3745163	3460253	14.3477	2.62354e-24	6.18545e-20	0.433646	0.578811	OCEL1
rs12481545	6180184	-14.3118	3.04745e-24	7.09343e-20	-0.435831	0.522348	CPNE1
rs12827594	1690056	-14.2699	3.63243e-24	8.06154e-20	-1.49548	0.569618	LYZ
chr1:183462284:I	290156	-14.1126	7.02766e-24	1.52308e-19	-0.367472	0.605736	SMG7
rs11078476	10240	14.1097	7.11574e-24	1.5266e-19	0.466813	0.595202	P2RX1
rs35285321	1430187	-14.0932	7.62707e-24	1.63054e-19	-0.447528	0.612495	CSTB
rs79659083	2070168	13.9934	1.16171e-23	2.38861e-19	1.06774	0.627232	CX3CR1
rs72664840	6560427	13.9315	1.50853e-23	3.03339e-19	0.837546	0.489756	KIAA0391
rs7164776	4150519	13.878	1.89248e-23	3.76372e-19	0.643745	0.612226	FAM108C1
rs4601102	4890093	13.8413	2.21089e-23	4.15398e-19	0.33869	0.603044	BRP44L
rs11724804	7510356	13.8329	2.29037e-23	4.27684e-19	0.540983	0.568975	DGKQ
rs6443914	5270347	13.7914	2.73152e-23	5.02553e-19	0.254486	0.606719	PARL
rs2275623	2260132	-13.6913	4.18062e-23	7.57038e-19	-0.34864	0.530669	HDDC2
chr19:50472313:D	3290576	-13.6706	4.56732e-23	8.24602e-19	-0.385741	0.635251	VRK3
rs71998	1820689	13.6518	4.94807e-23	8.90318e-19	0.266446	0.608325
rs2030137	7160360	13.651	4.96456e-23	8.92529e-19	0.463277	0.553827	SKAP2
chr12:6656558:D	6620050	-13.6453	5.08636e-23	9.11727e-19	-0.27821	0.668142	IFFO1
rs12146141	5870746	13.5785	6.76525e-23	1.20484e-18	0.504045	0.568979	PPP2R5A
rs2235912	4730746	13.497	9.58598e-23	1.65008e-18	0.259509	0.610341	PADI2
rs7987863	2360184	-13.455	1.1477e-22	1.94332e-18	-0.330495	0.605501	GTF2F2
rs147402817	6020544	13.4213	1.32636e-22	2.22105e-18	0.54436	0.584867	CLEC12A
rs4634868	4210564	13.4148	1.36373e-22	2.28183e-18	0.611914	0.570182	FHL3
rs2030137	6040008	13.393	1.49766e-22	2.49122e-18	0.46331	0.547213	SKAP2
rs2074038	6620682	13.307	2.16778e-22	3.5435e-18	0.344995	0.57145	EXT2
chr1:40559053:D	7200041	13.2764	2.47266e-22	4.02328e-18	0.887711	0.493771	PPT1
rs1153854	7400619	13.258	2.67647e-22	4.34659e-18	0.198121	0.630591	SPATA5L1
rs6060643	4570500	-13.2556	2.70422e-22	4.38662e-18	-0.449354	0.513207	CPNE1
rs2594072	2490161	-13.2404	2.88822e-22	4.65843e-18	-0.67626	0.502738	CLEC2B
rs4636437	4490176	-13.1904	3.58259e-22	5.64136e-18	-0.506016	0.621214	RGS1
rs13250007	3440500	13.1097	5.08039e-22	7.78078e-18	0.266071	0.492146	ELP3
rs2535614	2000209	13.0644	6.18037e-22	9.34754e-18	0.194738	0.574785	ZSWIM7
chr4:108615679:D	1820528	13.0214	7.44575e-22	1.11739e-17	0.498212	0.639085	PAPSS1
rs2029690	6480079	13.0048	8.00253e-22	1.19342e-17	0.468533	0.581027	GAPT
rs17198616	7000192	12.9158	1.1784e-21	1.70812e-17	0.463422	0.568389	PSORS1C3
rs71400390	2340689	12.9121	1.19736e-21	1.73442e-17	0.229337	0.557824	CLN6
rs10866831	1110632	-12.8835	1.35629e-21	1.93042e-17	-1.17103	0.574549	NKX3-1
rs16924528	3190730	12.8594	1.50631e-21	2.13466e-17	0.348423	0.576278	SRP14
rs11745834	7570541	12.8322	1.6955e-21	2.38764e-17	0.422127	0.572631	GAPT
rs12313220	2260747	12.8259	1.74334e-21	2.45338e-17	0.915609	0.54615	HRK
rs8882	3450253	-12.7556	2.3689e-21	3.26878e-17	-0.309236	0.585864	ZNHIT3
rs8077530	3390343	-12.6924	3.12287e-21	3.97253e-17	-0.295119	0.553607	SREBF1
rs56293834	4860224	-12.646	3.82582e-21	4.74876e-17	-0.589151	0.596737	WARS
rs7200280	540524	-12.6274	4.15076e-21	5.1192e-17	-0.375706	0.560419	NMRAL1
rs9932977	4560541	-12.5961	4.76295e-21	5.82186e-17	-0.313202	0.576175	MLKL
rs6691440	3990477	12.596	4.76488e-21	5.82186e-17	0.449062	0.527282	MTHFR
chr19:38795554:D	6520192	12.5617	5.53882e-21	6.7142e-17	0.237636	0.567955	YIF1B
rs11086035	2810605	12.5482	5.87723e-21	7.10417e-17	0.266416	0.562031	ZNF266
rs75475627	5390487	12.5132	6.85488e-21	8.24837e-17	0.530674	0.47604	SPTBN1
rs10997828	7000224	-12.4947	7.43338e-21	8.91671e-17	-0.215444	0.532657	SIRT1
rs249870	5130468	12.4887	7.63434e-21	9.1348e-17	0.250383	0.524956	DCTN5
rs636147	2260129	12.4849	7.76314e-21	9.26e-17	0.541953	0.535062	MS4A6A
rs9590507	4880521	12.4807	7.90495e-21	9.41066e-17	0.262542	0.546345	CDC16
rs74012002	6330494	12.4578	8.74599e-21	1.03424e-16	0.216165	0.602925	DUT
rs11544042	6020487	-12.4439	9.29516e-21	1.0937e-16	-0.320122	0.513645	USP39
rs2330634	2360593	12.4344	9.69312e-21	1.10563e-16	0.29152	0.555813	DDT
chr9:127961613:D	460519	-12.3769	1.24895e-20	1.3899e-16	-0.325333	0.562488	RABEPK
rs880659	2710475	12.3406	1.4662e-20	1.61727e-16	0.411195	0.506387	PWP1
chr2:103351002:I	4880553	12.3384	1.4806e-20	1.63104e-16	0.25624	0.549357	MFSD9
rs79659083	5550373	12.3254	1.56814e-20	1.71901e-16	0.451635	0.577163	CX3CR1
chr11:63995645:D	940669	12.3183	1.61782e-20	1.7721e-16	0.289841	0.555316	TRPT1
rs7136152	380551	12.2996	1.75713e-20	1.89587e-16	0.255093	0.558245	SPSB2
rs10993151	4640427	12.2456	2.23088e-20	2.34568e-16	0.642332	0.547352	HIATL1
rs10958541	6590196	12.2234	2.46094e-20	2.55471e-16	0.211681	0.582084	LSM1
rs2575956	1510091	12.2073	2.64321e-20	2.7338e-16	0.40408	0.507124	VPS36
rs617135	1770152	-12.1985	2.74878e-20	2.81299e-16	-0.51391	0.542177	MS4A6A
rs56293834	3710068	-12.1216	3.86444e-20	3.7704e-16	-0.593038	0.579108	WARS
rs4761234	4810162	-12.0751	4.75228e-20	4.4283e-16	-0.464742	0.527735	LYZ
rs844839	6100615	12.0476	5.36813e-20	4.94572e-16	1.40501	0.514992	CD93
rs647152	4860711	-12.0443	5.44813e-20	5.01724e-16	-0.237664	0.506152	CCDC88B
chr1:46804488:D	3120653	12.0278	5.86399e-20	5.37807e-16	0.254042	0.496897	NSUN4
rs8003813	130681	-12.0251	5.9354e-20	5.4377e-16	-0.938438	0.548491	RNASE6
chr17:7123240:I	1170647	-12.0157	6.18787e-20	5.65558e-16	-0.27287	0.561758	ACADVL
chr12:108136892:D	20243	12.0073	6.42185e-20	5.85559e-16	0.358719	0.552103	PRDM4
rs4725361	5420440	-11.9891	6.96484e-20	6.31278e-16	-0.488351	0.516065	ABP1
rs1638670	2340008	11.9835	7.14114e-20	6.45742e-16	0.277779	0.582407	PDZD8
rs2162495	3120292	-11.9466	8.41817e-20	7.46759e-16	-0.516055	0.527999	FAM117B
rs1041994	6370646	11.9073	1.0029e-19	8.77929e-16	0.200546	0.57002	CEACAM4
rs113959448	5960541	11.8634	1.22007e-19	1.05844e-15	0.283383	0.532804	HCG9
rs372374	2140519	-11.8632	1.22069e-19	1.05877e-15	-0.260376	0.568677	SOS1
rs6857766	1070451	11.7977	1.63612e-19	1.38932e-15	0.800434	0.495045	ANXA5
chr15:81592975:I	1450008	11.7855	1.72796e-19	1.45336e-15	0.601443	0.541401	IL16
rs2071206	7380088	11.7796	1.77377e-19	1.48601e-15	0.216838	0.518465	RBM6
chr11:33071613:I	6760386	11.7281	2.23374e-19	1.85346e-15	0.392554	0.471266	LOC283267
rs10929377	610324	11.7279	2.23615e-19	1.85509e-15	0.134868	0.555163	DDX1
rs2071480	6450692	11.6969	2.56872e-19	2.11203e-15	0.262956	0.55977	PSMB9
rs3138142	110326	-11.5731	4.47767e-19	3.52426e-15	-0.212769	0.554889	RDH5
chr5:96332085:D	2260731	-11.5605	4.73786e-19	3.69128e-15	-0.354707	0.500019	ERAP2
rs3751092	5090632	-11.5115	5.90644e-19	4.54506e-15	-0.316235	0.532862	LGALS9
rs6002993	7550333	11.4976	6.28671e-19	4.69323e-15	0.140724	0.54935	PACSIN2
rs1010089	6180377	11.4685	7.16576e-19	5.24412e-15	0.266392	0.529834	CARD8
rs4559	1660397	-11.4682	7.17424e-19	5.24704e-15	-0.270901	0.522732	STAT6
chr12:110919893:I	6980736	11.4677	7.19136e-19	5.25594e-15	0.170318	0.57132	GPN3
rs335632	2650148	11.4503	7.77769e-19	5.64082e-15	0.322092	0.487175	WDR41
rs6453217	4220440	11.4416	8.08747e-19	5.85251e-15	0.382181	0.540547	IQGAP2
rs11896209	7040735	11.3766	1.08419e-18	7.46931e-15	0.83325	0.497772	CYP27A1
rs115546460	3060520	11.372	1.10682e-18	7.61779e-15	0.639249	0.501767	LOC642073
chr1:227171584:D	6220180	11.3529	1.20652e-18	8.22141e-15	0.435515	0.532943	CABC1
rs145069606	5490014	11.3273	1.35461e-18	9.17176e-15	0.251074	0.562161	ZBED4
rs1000431	3420561	11.3116	1.4541e-18	9.82189e-15	0.403582	0.501737	RPA2
rs11210939	2320402	-11.2896	1.60606e-18	1.079e-14	-0.27008	0.546086	CCDC24
rs481206	5560221	11.2788	1.68629e-18	1.13022e-14	0.307236	0.517385	STARD10
rs10894147	430541	-11.2688	1.76431e-18	1.17768e-14	-0.4781	0.498403	TMEM45B
rs35880596	3400397	11.2139	2.26123e-18	1.49297e-14	0.217364	0.499849	EML3
chr10:60144073:D	650326	-11.1976	2.43451e-18	1.60439e-14	-0.354481	0.519517	TFAM
rs2683038	6560239	11.1963	2.449e-18	1.61369e-14	0.310919	0.490395	CYP4F12
rs8017620	3850520	-11.1657	2.81251e-18	1.83275e-14	-0.396847	0.464275	PRMT5
rs3087822	5090731	11.1646	2.8277e-18	1.84011e-14	0.186119	0.53446	CRIPT
rs73879167	7510367	11.164	2.83485e-18	1.8442e-14	0.343674	0.547915	GPR160
rs1861246	6520180	11.1418	3.13537e-18	2.0242e-14	1.00219	0.47005	IL18RAP
rs3735799	5890072	-11.1406	3.15198e-18	2.03369e-14	-0.187879	0.474116	TRAPPC9
rs7967844	6330356	-11.1278	3.34e-18	2.14816e-14	-0.190751	0.504829	LASS5
rs10908821	7100471	-11.0953	3.86972e-18	2.46129e-14	-0.328852	0.433939	TSTD1
rs1839796	730671	11.0808	4.13354e-18	2.59147e-14	0.181131	0.561886	ACAD8
rs2070901	3850440	11.0768	4.20842e-18	2.6353e-14	0.487562	0.497073	FCER1G
rs12668458	5860315	11.0716	4.30901e-18	2.69274e-14	0.276068	0.540738	DNAJB6
rs191129675	60706	11.0385	5.00712e-18	3.09498e-14	0.395766	0.517455	SDCCAG3
rs12148307	4610209	11.0159	5.54933e-18	3.40819e-14	0.230593	0.499238	CALML4
rs131703	3180682	11.0109	5.67825e-18	3.47482e-14	0.220528	0.493605	BCR
chr11:108346195:D	4250008	-10.9536	7.3662e-18	4.44125e-14	-0.246713	0.480598	ATM
rs12028144	630086	10.9512	7.44594e-18	4.48869e-14	0.300401	0.510734	CCDC23
rs6586166	6480059	-10.9409	7.80227e-18	4.68754e-14	-0.277873	0.518978	ACTA2
rs10865958	2850202	-10.9145	8.79962e-18	5.21087e-14	-0.219384	0.495236	UBA7
rs1844921	2490315	-10.8914	9.77575e-18	5.74965e-14	-0.332636	0.533056
rs7641295	4390594	10.8473	1.19485e-17	6.87196e-14	0.201168	0.510338	PARL
rs2235587	3290369	-10.8469	1.19701e-17	6.88031e-14	-0.179653	0.499291	PSMF1
rs9931225	5340167	10.8318	1.28242e-17	7.32765e-14	0.212489	0.485643	RFWD3
rs4862529	4250288	-10.8161	1.37741e-17	7.82098e-14	-0.202543	0.503699	UFSP2
rs6115094	4540326	10.7915	1.54091e-17	8.66254e-14	0.222717	0.53562	PYGB
rs2848638	3310376	10.7796	1.62656e-17	9.10428e-14	0.489335	0.508174	TIMM10
chr12:4398349:D	3460520	-10.773	1.67668e-17	9.32708e-14	-0.367984	0.492883	CCND2
rs10399931	6860465	10.7721	1.68348e-17	9.36e-14	0.509016	0.470395	MYBPH
MERGED_DEL_2_98892	6200370	-10.7716	1.68732e-17	9.38012e-14	-0.75014	0.488531	LILRA3
rs4601102	1990563	10.7687	1.70966e-17	9.50147e-14	0.205277	0.503059	BRP44L
rs331498	6100239	-10.753	1.83666e-17	1.01705e-13	-0.212646	0.463511	C5orf35
rs7835354	4610561	10.7249	2.08747e-17	1.13799e-13	0.376771	0.516636	CSGALNACT1
rs74976972	7160750	-10.7026	2.31132e-17	1.24913e-13	-0.183868	0.508146	MIIP
rs3741033	2320750	-10.6995	2.34437e-17	1.26393e-13	-0.362722	0.500475	MRVI1
rs62030822	2320079	10.6807	2.55523e-17	1.36755e-13	0.348451	0.526522	NME4
rs35979828	510468	-10.6716	2.66339e-17	1.4199e-13	-0.324007	0.414686	NFE2
rs7171	3800307	10.6612	2.79215e-17	1.48148e-13	0.262337	0.492446	SHKBP1
rs55756931	1260520	10.6407	3.06746e-17	1.61947e-13	0.240471	0.505723	GGPS1
rs2686341	6550382	10.6303	3.21589e-17	1.69321e-13	0.410184	0.51306	CAMKK2
chr5:102121575:D	5900215	10.6202	3.36762e-17	1.76893e-13	0.233484	0.494522
rs1179623	580484	-10.6022	3.65801e-17	1.91225e-13	-0.450118	0.458722	HIP1
chr17:905386:I	3390373	-10.5853	3.95184e-17	2.04248e-13	-0.13423	0.514922	TIMM22
rs642059	2600452	10.5807	4.03475e-17	2.08179e-13	0.176322	0.442125	SURF6
rs11122172	4490014	-10.5557	4.52428e-17	2.32057e-13	-0.139628	0.517352	TTC13
rs842244	6510279	10.5518	4.60631e-17	2.35951e-13	0.212407	0.49526	DPH3
rs12921209	3390020	10.5319	5.04495e-17	2.56841e-13	0.177267	0.530045	MBTPS1
rs4745101	5810762	-10.5206	5.3137e-17	2.68816e-13	-0.746933	0.520664	PGM5
rs877579	4280348	10.4748	6.55155e-17	3.19827e-13	0.257339	0.506944	RNF166
rs10911353	6270706	-10.4559	7.14692e-17	3.44655e-13	-0.184436	0.487023	SMG7
rs4745101	4480112	-10.4337	7.91094e-17	3.71632e-13	-0.719341	0.516935	PGM5
rs28787271	1070736	-10.4271	8.15399e-17	3.81868e-13	-0.280655	0.522156	ANKRD32
rs6878790	2000228	-10.4266	8.17135e-17	3.82638e-13	-0.221767	0.429297	FEM1C
rs12092564	4860435	10.4109	8.7823e-17	4.09174e-13	0.209464	0.46291	OMA1
rs3758833	5270367	-10.3788	1.01773e-16	4.62257e-13	-0.568558	0.4852	CTSC
rs2099623	3460685	10.3755	1.03299e-16	4.6883e-13	1.0085	0.498654	KYNU
rs56054943	2490142	-10.3721	1.04915e-16	4.75818e-13	-0.322634	0.493175	C19orf35
rs12628373	2570441	-10.3685	1.06667e-16	4.82889e-13	-0.388538	0.503889	TFIP11
rs35280276	2060088	-10.3575	1.12197e-16	5.0609e-13	-0.42167	0.475399	CLCN7
rs1793151	3890228	10.3485	1.16948e-16	5.25677e-13	0.328992	0.470871	MPZL2
rs3958726	7320717	10.322	1.32085e-16	5.85129e-13	0.231514	0.462192	GALNT4
rs3026096	240110	10.3112	1.38809e-16	5.97651e-13	0.14615	0.498607	RABEP1
rs6669995	7210719	-10.303	1.44106e-16	6.16643e-13	-0.191794	0.481627	NCSTN
rs474337	4490154	-10.2962	1.4869e-16	6.32816e-13	-0.185477	0.454641	CEP192
rs667989	6250576	-10.2818	1.58837e-16	6.71167e-13	-0.239255	0.483545	MRPL21
rs7559150	4390390	-10.2815	1.59079e-16	6.72121e-13	-0.188097	0.455972	PPIL3
rs62061437	5290403	10.2609	1.7485e-16	7.32132e-13	0.189029	0.455487	WDR59
rs11057242	5260541	10.2491	1.84581e-16	7.66906e-13	0.88634	0.483566	CDK2AP1
rs894756	1190546	10.2372	1.94941e-16	8.057e-13	0.301796	0.496835	RALBP1
chr12:58305903:I	5290239	-10.2212	2.09816e-16	8.62314e-13	-0.193216	0.518783	XRCC6BP1
rs56013750	5290132	-10.203	2.28155e-16	9.2516e-13	-0.563015	0.416841	COL18A1
chr6:167370686:D	2850100	10.2014	2.29855e-16	9.31787e-13	0.208718	0.426688	RNASET2
rs9371201	6580612	-10.1912	2.40879e-16	9.72395e-13	-0.176723	0.462876	NUP43
rs116345750	3170064	-10.191	2.41135e-16	9.73336e-13	-0.586468	0.490401	MICB
rs10746439	5690543	10.1832	2.49912e-16	1.00618e-12	0.254191	0.483735	LQK1
chr1:154254377:I	7610152	-10.1531	2.86987e-16	1.13682e-12	-0.214185	0.453564	UBAP2L
rs4745101	380494	-10.1446	2.98565e-16	1.17731e-12	-0.534958	0.504237	PGM5
rs6709528	5890440	-10.126	3.25145e-16	1.27279e-12	-0.300276	0.474757	PKP4
rs1362125	5220070	-10.0881	3.87157e-16	1.49366e-12	-0.386243	0.474354	HLA-F
chr22:21040007:D	7100437	-10.0483	4.6505e-16	1.75873e-12	-0.269423	0.490049	SNAP29
chr22:22301508:I	240348	-10.0424	4.77944e-16	1.80509e-12	-0.335051	0.406388	PPM1F
rs116248809	5130176	10.0386	4.86224e-16	1.83473e-12	0.682965	0.478719	NAAA
rs35864321	7050082	10.0363	4.91459e-16	1.85265e-12	0.381005	0.467991	ACP5
rs7928419	5810398	10.033	4.99017e-16	1.8795e-12	0.189296	0.443888	SPI1
rs2781668	5270753	-10.029	5.08384e-16	1.91274e-12	-0.722585	0.511525	ARG1
rs73013067	2190377	9.99318	5.99526e-16	2.23645e-12	0.567252	0.446338	EIF3G
rs131659	1230242	9.98412	6.25098e-16	2.31882e-12	0.200243	0.482169	UBE2L3
chr4:17580165:D	3290292	-9.96886	6.70636e-16	2.45242e-12	-0.552775	0.485151	LAP3
rs8056923	4480338	9.93776	7.7408e-16	2.81231e-12	0.297043	0.439137	AKTIP
rs11772895	7320594	-9.93334	7.9002e-16	2.84432e-12	-0.211147	0.487239	ZYX
chr10:21500244:I	380561	9.92245	8.30708e-16	2.96553e-12	0.392206	0.452452	NEBL
chr6:42931627:D	7380286	-9.91825	8.46938e-16	3.00008e-12	-0.1865	0.458963	GNMT
rs34916533	990020	9.91583	8.56464e-16	3.0318e-12	0.231273	0.430082	PFAAP5
rs3822260	1510424	-9.89796	9.30066e-16	3.25386e-12	-0.811925	0.462114	S100P
rs506416	3450093	-9.89308	9.51249e-16	3.32086e-12	-0.165209	0.463376	NSUN2
rs10419998	7400243	-9.89055	9.62405e-16	3.35595e-12	-0.233816	0.37341	KIAA0892
rs2674346	7610561	-9.88829	9.72472e-16	3.38938e-12	-0.34359	0.445168	OAT
rs9909380	4220743	-9.88224	1.00004e-15	3.4752e-12	-0.254366	0.428897	JMJD6
rs117065779	430050	9.86271	1.09435e-15	3.76669e-12	0.238952	0.478115	BAMBI
rs4802260	2320356	-9.85844	1.11614e-15	3.81626e-12	-0.359297	0.411839	VASP
rs12509964	10753	9.85532	1.1323e-15	3.86465e-12	0.258651	0.470864	ARFIP1
rs17464525	510129	9.85261	1.14657e-15	3.90648e-12	0.187309	0.514259	AP4B1
rs3793739	6110519	9.85063	1.15712e-15	3.94177e-12	0.356927	0.468325	ADARB2
rs4148876	3450338	9.85016	1.15962e-15	3.94902e-12	0.672948	0.456836	HLA-DOB
rs1177271	1170220	-9.84623	1.18085e-15	4.00276e-12	-0.239105	0.451539	AHSA2
chr14:53164362:I	4780671	-9.82129	1.32493e-15	4.37103e-12	-0.418987	0.463836	ERO1L
rs17623400	510291	-9.79365	1.50531e-15	4.89536e-12	-0.459258	0.410874	DECR1
rs1736201	1030551	9.75427	1.80562e-15	5.80168e-12	0.394628	0.454445	COPS3
rs4846083	60437	-9.71534	2.16136e-15	6.80632e-12	-0.358564	0.450075	PLOD1
rs142295229	2030170	9.70152	2.30391e-15	7.23164e-12	0.451802	0.470803	CARD16
rs277867	2230082	9.66258	2.75834e-15	8.47314e-12	0.248814	0.467318
chr10:126674227:I	1410427	-9.65975	2.7946e-15	8.56806e-12	-0.339271	0.465657	ZRANB1
rs13053290	3870408	-9.65876	2.80745e-15	8.60561e-12	-0.243676	0.438143	DUSP18
rs241456	2650156	9.64225	3.03017e-15	9.17187e-12	0.337063	0.461476	TAP2
chr6:160211645:D	5900240	-9.63962	3.06721e-15	9.25368e-12	-0.175697	0.424845	MRPL18
rs6742037	870148	-9.62591	3.26805e-15	9.81362e-12	-0.162713	0.462304	MSH6
chr12:6619081:D	6650639	9.62039	3.35248e-15	1.00508e-11	0.338991	0.440259	VAMP1
rs2279014	780465	9.61729	3.40092e-15	1.01853e-11	0.249952	0.459396	SLC11A1
rs1150598	3170139	-9.58832	3.88859e-15	1.14959e-11	-0.34639	0.447997	PHACTR1
chr13:115013423:D	5360619	9.58729	3.90713e-15	1.15459e-11	0.183128	0.437858	CDC16
rs56200816	430390	9.58588	3.93271e-15	1.1615e-11	0.18576	0.45957	FLJ21865
rs2854908	4390484	-9.58192	4.00533e-15	1.18152e-11	-0.211327	0.449314	TACC3
chr19:18557034:I	6650086	9.57175	4.19826e-15	1.23274e-11	0.187542	0.464959	ELL
rs2790157	6220441	-9.56807	4.27037e-15	1.25139e-11	-0.430736	0.418003	CISD1
rs2459361	4250646	9.56131	4.40598e-15	1.28848e-11	0.138581	0.43459	SCAPER
chr14:95998363:I	2030484	9.55561	4.5238e-15	1.31758e-11	0.139781	0.46271	GLRX5
rs7228410	4850176	9.54964	4.65058e-15	1.35238e-11	0.317459	0.461294	RNMT
rs3790112	1400672	9.54611	4.72707e-15	1.37321e-11	0.32744	0.474716	AMFR
rs9424625	3460056	9.54595	4.73053e-15	1.37396e-11	0.167611	0.478065	C1orf57
chr18:43561505:I	4290368	9.53712	4.92782e-15	1.42549e-11	0.512692	0.41146	PSTPIP2
chr6:160211645:D	2340026	-9.53208	5.04421e-15	1.45342e-11	-0.223013	0.420316	MRPL18
rs72928934	3140632	-9.53036	5.08443e-15	1.46411e-11	-0.24733	0.438971	FAM117B
rs11122172	6200215	-9.52566	5.19615e-15	1.49416e-11	-0.137575	0.471183	TTC13
rs11545055	2350541	9.52267	5.26871e-15	1.51339e-11	0.261678	0.428496	VAMP1
rs4594268	4490500	9.51477	5.46493e-15	1.56151e-11	0.177752	0.445856	ITGAX
rs62391737	3420593	-9.49712	5.93e-15	1.68579e-11	-0.37044	0.464954	LMNB1
rs62209763	5960736	-9.49387	6.01992e-15	1.70872e-11	-0.232397	0.419805	C20orf72
rs59474618	1050544	-9.49195	6.07342e-15	1.72287e-11	-0.224236	0.444006	SCAMP1
rs7652305	1820746	-9.47311	6.62687e-15	1.86654e-11	-0.153507	0.47903	NPHP3
rs4824069	3140064	-9.4718	6.66712e-15	1.87713e-11	-0.23321	0.400514	C22orf34
rs2099623	7040142	9.45364	7.2519e-15	2.03314e-11	0.565275	0.457627	KYNU
rs9299216	2850315	9.4439	7.58636e-15	2.12189e-11	0.857359	0.449422	ORM1
rs2030137	5340519	9.44373	7.59229e-15	2.12326e-11	0.297671	0.413762
rs367035	7400053	-9.44133	7.6774e-15	2.14568e-11	-0.273473	0.433654	SLC22A18
rs12461801	4150543	9.44084	7.69461e-15	2.15004e-11	0.300283	0.464765	FPR2
rs10229001	4260373	-9.43431	7.9311e-15	2.21031e-11	-0.137295	0.457781	IRF5
rs3757151	5270689	9.4287	8.13976e-15	2.26297e-11	0.278481	0.460056	HMGN4
rs2839581	830563	-9.41555	8.6505e-15	2.38113e-11	-0.25541	0.460527	PDE9A
rs4784671	1410246	-9.40884	8.92356e-15	2.43951e-11	-0.22542	0.455559	BBS2
rs61873594	2940301	9.38787	9.83369e-15	2.65169e-11	0.440549	0.410948	HPS6
rs28399702	5270138	-9.36371	1.09977e-14	2.94018e-11	-0.403419	0.353535	PPP2R3C
rs7005191	2350477	-9.33105	1.27942e-14	3.38282e-11	-0.404856	0.430979	LRRC6
rs2016392	5700520	9.3228	1.32922e-14	3.50425e-11	0.317	0.389663	PRMT5
rs10012416	4210653	9.30764	1.42596e-14	3.74003e-11	0.55617	0.455424	CRIPAK
rs6542078	6420731	-9.29762	1.49367e-14	3.90581e-11	-0.258095	0.433598	SLC20A1
rs16832846	1090301	-9.29178	1.53464e-14	4.00432e-11	-0.273468	0.45212	SDHC
rs2746027	2470608	-9.28311	1.59759e-14	4.14972e-11	-0.187812	0.436345	LLGL1
rs11609828	5310280	9.26417	1.7441e-14	4.49048e-11	0.286866	0.461245	TMTC1
rs11699429	2640500	9.24834	1.87685e-14	4.78934e-11	0.274797	0.421051	DTD1
rs8077530	6840044	-9.24627	1.89491e-14	4.83251e-11	-0.168713	0.424846	SREBF1
rs698423	4730050	-9.24286	1.92508e-14	4.90416e-11	-0.153144	0.421959	CLTCL1
rs11746090	2230603	-9.23347	2.01069e-14	5.10419e-11	-0.192508	0.415052	AP3B1
rs10803327	4640184	-9.20704	2.27266e-14	5.68834e-11	-0.296345	0.412229	KIAA1026
chr4:76883034:D	620639	9.20361	2.30909e-14	5.77546e-11	0.584951	0.441705	NAAA
rs17099321	5050112	-9.20355	2.3097e-14	5.77662e-11	-0.230058	0.457884	C10orf119
rs3758833	2640768	-9.20125	2.33454e-14	5.83292e-11	-0.432048	0.433478	CTSC
rs13039785	3780717	-9.19887	2.36041e-14	5.88197e-11	-0.563249	0.394441	SRXN1
rs58986571	50274	-9.19295	2.42601e-14	6.02464e-11	-0.247648	0.431602	MRFAP1L1
rs34362103	3870300	-9.18636	2.50128e-14	6.20286e-11	-0.159153	0.413311	ZNF333
rs6474401	6130433	9.14806	2.98717e-14	7.31266e-11	0.109177	0.456664	C8orf40
rs61449271	7210170	-9.14184	3.0745e-14	7.51562e-11	-0.313882	0.454137	DSE
rs7349405	7610392	9.14072	3.09045e-14	7.54765e-11	0.179953	0.447366	C2orf63
rs1883617	5310754	9.13942	3.10922e-14	7.58956e-11	0.396853	0.458133	VNN1
rs12956008	510224	9.13518	3.17082e-14	7.72928e-11	0.272265	0.424318	LPIN2
rs2686341	2000020	9.12538	3.3182e-14	8.03782e-11	0.218942	0.445273	CAMKK2
rs17792599	5670487	9.12329	3.35049e-14	8.11004e-11	0.206613	0.457562	HNRNPC
rs667989	1300315	-9.12037	3.39612e-14	8.21347e-11	-0.201132	0.431756	MRPL21
rs28404354	6330243	-9.11974	3.40612e-14	8.23531e-11	-0.113849	0.439464	VPS33B
rs12461801	3400392	9.11665	3.45522e-14	8.34596e-11	0.311882	0.448996	FPR2
rs7898743	3460687	9.11032	3.55807e-14	8.5812e-11	0.313697	0.388548	RRP12
rs2854643	1090427	-9.10019	3.72917e-14	8.97299e-11	-0.235513	0.407807	CLTCL1
rs10774396	5870138	-9.09892	3.75121e-14	9.02244e-11	-0.672478	0.426101	VWF
rs6453833	5080215	-9.096	3.80228e-14	9.12824e-11	-0.212557	0.459965	SENP6
rs4501923	7040286	-9.06932	4.30284e-14	1.01674e-10	-0.168676	0.396804	ACSL5
rs725206	6250168	-9.054	4.61954e-14	1.0804e-10	-0.198022	0.406416
rs59688958	7570673	-9.00097	5.90711e-14	1.3591e-10	-0.317459	0.40839	UPP1
rs4235479	5260161	8.99368	6.1101e-14	1.40329e-10	0.229854	0.415131
rs844839	5720369	8.99346	6.11622e-14	1.40462e-10	0.484786	0.39883	THBD
rs9476762	2320286	-8.98905	6.24259e-14	1.43102e-10	-0.270279	0.450549	JARID2
rs4807313	7400554	-8.98201	6.44984e-14	1.47028e-10	-0.225441	0.441901	WDR18
rs10249581	7100546	-8.98154	6.46382e-14	1.47331e-10	-0.58686	0.417473	LRWD1
rs8083001	3390017	8.97998	6.51068e-14	1.4816e-10	0.319593	0.424165	CNDP2
chr11:71867903:I	4010181	8.97409	6.6909e-14	1.51985e-10	1.9129	0.438625	FOLR3
rs2073704	4900440	8.9549	7.31356e-14	1.64886e-10	0.236531	0.391308	CIB1
rs7249143	6200315	-8.94231	7.75287e-14	1.74125e-10	-0.483823	0.436544	DNASE2
rs8009897	2710463	-8.93064	8.18406e-14	1.83277e-10	-0.355135	0.437897	SLC25A29
rs6433294	2370300	-8.92249	8.49903e-14	1.8988e-10	-0.50257	0.420667	CYBRD1
rs1016881	780168	-8.90699	9.13231e-14	2.03163e-10	-0.200923	0.402422	ISCU
rs1775712	4480017	8.9043	9.24684e-14	2.054e-10	0.191561	0.412174	SLC22A15
rs10149239	6760154	-8.90315	9.29644e-14	2.06372e-10	-0.315517	0.456503	SLC25A29
rs11119339	3450154	-8.89435	9.68348e-14	2.13891e-10	-0.232254	0.369741	TRAF3IP3
rs9616378	6560390	8.89403	9.69766e-14	2.14193e-10	0.194552	0.427293	CRELD2
rs12488738	2070575	-8.88739	1.0001e-13	2.20482e-10	-0.238695	0.450121	ALCAM
rs12628373	2100332	-8.87656	1.0516e-13	2.31406e-10	-0.240818	0.434446	TFIP11
rs7830885	3170451	-8.87556	1.05648e-13	2.32451e-10	-0.168715	0.43417	NUDT18
rs6433294	2450465	-8.87329	1.06763e-13	2.34821e-10	-0.54931	0.418279	CYBRD1
rs11724758	1980369	8.87191	1.07452e-13	2.3614e-10	0.199265	0.396613	LOC401152
rs2416760	1260136	8.86315	1.11906e-13	2.45547e-10	0.215695	0.410655	MEGF9
rs116336999	3520647	-8.86205	1.12478e-13	2.46726e-10	-0.172411	0.404587	LY6G5C
chr6:41175537:D	3310091	8.85973	1.13692e-13	2.4926e-10	0.457377	0.437079	TREM1
chr1:153374406:D	1410221	8.8564	1.15458e-13	2.53015e-10	0.435252	0.418887	S100A12
rs79884323	5090372	8.85501	1.16209e-13	2.54555e-10	0.478089	0.414741	CDA
rs11680709	5080494	-8.84645	1.2091e-13	2.63631e-10	-0.152625	0.440709	FAM134A
chr11:34453283:D	1770500	8.83549	1.27214e-13	2.76129e-10	0.483013	0.392992	CAT
chr3:140930448:D	3800538	8.83001	1.30485e-13	2.82941e-10	0.374653	0.396242	ACPL2
rs12682023	3130349	-8.79617	1.52642e-13	3.25117e-10	-0.126648	0.375806	CPSF1
chr5:112231194:I	4210431	8.78948	1.57452e-13	3.34502e-10	0.14514	0.414227	SRP19
rs2016124	4390136	8.78567	1.60256e-13	3.3995e-10	0.121739	0.388406	EIF3B
rs6780316	4490403	8.74923	1.89749e-13	3.97434e-10	0.153201	0.402983	IQCB1
rs2042506	3940528	8.74892	1.90017e-13	3.97937e-10	0.379304	0.385408	PPP2CB
rs2704900	4040088	-8.74052	1.97566e-13	4.12871e-10	-0.302007	0.419425	TCP11L2
rs10971956	2750035	8.74008	1.97961e-13	4.13676e-10	0.189091	0.334815	NUDT2
rs2201150	2190671	8.72162	2.15644e-13	4.47767e-10	0.783943	0.433378	CCR3
rs72656535	290541	8.67185	2.7158e-13	5.5366e-10	0.387968	0.406153	EYA3
rs4820988	1440278	8.66861	2.75693e-13	5.61211e-10	0.196216	0.392	PISD
chr17:7123240:I	1240551	-8.66697	2.77798e-13	5.65089e-10	-0.169187	0.419492	ACADVL
rs12904900	110504	8.64969	3.00951e-13	6.08576e-10	0.189392	0.421955	TMOD2
rs4883480	840068	8.64923	3.01597e-13	6.09853e-10	0.292259	0.413482	C3AR1
rs4655802	6980255	8.649	3.01921e-13	6.10451e-10	0.309014	0.423585	LEPROT
rs67615407	940639	-8.64357	3.09609e-13	6.24865e-10	-0.146971	0.373104	ERP27
rs3780674	5690228	-8.64015	3.14552e-13	6.34469e-10	-0.421925	0.379713	CDK5RAP2
rs4904410	6550273	8.63966	3.1527e-13	6.35837e-10	0.325819	0.414333	GPR65
rs754641	2450368	8.63934	3.15741e-13	6.36696e-10	0.148339	0.399702	GTF2A2
rs842244	6250397	8.61685	3.50404e-13	7.02461e-10	0.175246	0.407687	DPH3
rs2586527	1580521	-8.60018	3.78534e-13	7.5317e-10	-0.202802	0.393969	RNF167
rs10202187	450075	8.59987	3.79078e-13	7.54218e-10	0.18559	0.366097	BAZ2B
rs3829111	3710685	8.57824	4.19038e-13	8.24307e-10	0.170074	0.41661	CARD9
rs1224257	60139	8.57024	4.34839e-13	8.53571e-10	0.261018	0.393793
rs2087658	6580168	-8.5507	4.76032e-13	9.24019e-10	-0.481723	0.349114	ARRDC4
rs10146759	4640639	-8.5271	5.31005e-13	1.02186e-09	-0.224484	0.375159	KHNYN
rs6691440	2900768	8.52475	5.36832e-13	1.03237e-09	0.222514	0.374066	CLCN6
rs2739334	7400537	8.51252	5.68094e-13	1.08693e-09	0.235024	0.354676	GSTT1
rs1031034	5290678	-8.50761	5.81154e-13	1.11072e-09	-0.120665	0.342246	FLJ20021
rs9299216	450020	8.50396	5.91072e-13	1.1278e-09	0.294133	0.403741	ORM2
rs10075736	6560136	8.49934	6.03837e-13	1.1506e-09	0.232175	0.400163	CAST
chr11:14439243:I	6980170	8.49527	6.15331e-13	1.17093e-09	0.152554	0.373037	COPB1
rs11212542	6840605	-8.4878	6.36989e-13	1.20701e-09	-0.17442	0.369049	ATM
rs3918467	6510204	8.47556	6.74135e-13	1.2728e-09	0.178034	0.370507	SLC35A1
rs35994631	1230563	-8.45125	7.54391e-13	1.41465e-09	-0.462255	0.399835	LOC283547
rs6080761	6900612	8.44764	7.67103e-13	1.4364e-09	0.125958	0.369837	DSTN
rs73178879	5670717	8.4469	7.69769e-13	1.4412e-09	0.378872	0.329541	ERICH1
rs2070074	2760148	8.43694	8.06071e-13	1.50631e-09	0.189565	0.374043	IL11RA
rs79873791	6520364	-8.43527	8.12305e-13	1.51743e-09	-0.15578	0.407585	C2CD2L
rs138944215	1510630	8.42811	8.39667e-13	1.56606e-09	0.341667	0.384696	DUS2L
rs28399702	1820072	-8.42004	8.71639e-13	1.62142e-09	-0.408834	0.316839	PPP2R3C
chr5:72136947:I	5860064	-8.41394	8.96596e-13	1.66603e-09	-0.170384	0.364794	FCHO2
rs11074668	160561	8.4092	9.16486e-13	1.6989e-09	0.118742	0.379808	ARHGAP17
chr20:30739250:D	7100619	8.40311	9.42678e-13	1.74494e-09	0.212288	0.376652
rs55994631	3850136	8.36584	1.12004e-12	2.04995e-09	0.226419	0.370444	CLCN6
rs4521268	70707	-8.36537	1.12247e-12	2.05413e-09	-0.208848	0.384611	WDR6
rs2257103	7610184	8.33976	1.26367e-12	2.29827e-09	0.147533	0.375837	PNKP
rs34277858	2260370	8.33716	1.27893e-12	2.32374e-09	0.155316	0.338023	WDR25
rs9863232	60670	8.33578	1.28711e-12	2.3372e-09	0.173204	0.406622	LXN
rs13331170	5690131	-8.32181	1.37304e-12	2.47937e-09	-0.106358	0.363191	CCDC101
rs2439459	2680553	-8.31142	1.44062e-12	2.59082e-09	-0.23726	0.393452	SPAG1
rs6679432	2470240	8.29749	1.53642e-12	2.7531e-09	0.136824	0.372572	C1orf38
rs546382	2100050	8.29313	1.56773e-12	2.79952e-09	0.15691	0.394726	IGHMBP2
rs7938787	1580296	8.26891	1.75342e-12	3.11137e-09	0.132609	0.385903	CWF19L2
rs139912943	1990441	8.25452	1.87401e-12	3.30739e-09	0.167177	0.359666	TRIM27
rs11658260	2650064	-8.24823	1.92925e-12	3.39994e-09	-0.11502	0.383769	SMARCE1
rs6135033	5900441	-8.24553	1.95347e-12	3.43949e-09	-0.21693	0.398363	NSFL1C
rs8081629	1300075	-8.23841	2.01877e-12	3.54889e-09	-0.226859	0.391177	PCTP
rs55778393	4250427	-8.22913	2.10729e-12	3.69807e-09	-0.337829	0.388433	ZNF493
rs7715540	1820360	-8.21904	2.20777e-12	3.86706e-09	-0.140024	0.391453	MAPK9
rs2013178	3830519	-8.21517	2.2476e-12	3.93318e-09	-0.142512	0.376913	MKKS
rs2940803	3830470	8.20394	2.36735e-12	4.12972e-09	0.249552	0.360989	PLB1
rs61804207	7550215	8.2012	2.39745e-12	4.17384e-09	0.46039	0.384223	FCGR2B
rs11243480	7330343	-8.17687	2.68251e-12	4.62691e-09	-0.360378	0.34943	RAPGEF1
rs11724635	6270681	-8.16976	2.77214e-12	4.76918e-09	-0.180734	0.396437	BST1
rs391683	1780192	-8.15406	2.98047e-12	5.10169e-09	-0.239042	0.383139	LIPN
rs9506515	5670288	-8.15285	2.99713e-12	5.12671e-09	-0.152517	0.338033	IFT88
chr1:3739270:I	6650288	-8.14554	3.10005e-12	5.29572e-09	-0.170378	0.366427	KIAA0562
rs1864553	4070289	-8.12715	3.37474e-12	5.72219e-09	-0.146141	0.391818	IWS1
rs5769126	3060692	8.11014	3.65028e-12	6.11764e-09	0.152252	0.39383	CERK
rs2550438	4010086	8.10901	3.66938e-12	6.14892e-09	0.192746	0.387697	OKL38
rs7905662	6200437	8.10778	3.69027e-12	6.18221e-09	0.173672	0.363345	AP3M1
rs2252929	6370458	-8.10285	3.77503e-12	6.31649e-09	-0.218093	0.395585	TCP11L2
rs9594726	1450333	8.09772	3.86556e-12	6.45247e-09	0.214735	0.331611	AKAP11
rs8040326	3990546	8.09276	3.95501e-12	6.55314e-09	0.17	0.388511	PLEKHO2
rs12601144	3310646	-8.0901	4.00385e-12	6.62708e-09	-0.147298	0.344756	TBKBP1
rs73178879	650692	8.08937	4.01741e-12	6.64824e-09	0.447017	0.314192	ERICH1
rs11064041	6250487	-8.08218	4.15282e-12	6.8603e-09	-0.338611	0.377907	CD9
rs13218926	4220504	8.07466	4.29945e-12	7.08592e-09	0.206366	0.381088	SERPINB6
rs8088078	360053	-8.07072	4.37824e-12	7.20077e-09	-0.319643	0.395669	MPPE1
rs7866648	5700220	8.06976	4.39759e-12	7.22926e-09	0.371835	0.39539	DAPK1
rs9490457	2680487	-8.0644	4.5078e-12	7.40269e-09	-0.201537	0.375527	SERINC1
rs59873903	3830605	8.04891	4.8414e-12	7.87266e-09	0.366057	0.379177	DNLZ
rs71329298	6420142	-8.04406	4.95105e-12	8.03773e-09	-0.299287	0.37463	HSPBAP1
rs4987367	6940358	-8.04268	4.98262e-12	8.08621e-09	-0.201446	0.341232	SELL
rs1873618	7320176	-8.04089	5.02376e-12	8.14581e-09	-0.474295	0.404057	CCR1
rs657259	3130370	-8.03751	5.10279e-12	8.26703e-09	-0.26691	0.391062	ZNF83
rs61804207	6650341	8.03632	5.13082e-12	8.31021e-09	0.847032	0.375576	FCGR2B
rs9314445	5050093	8.02837	5.32246e-12	8.5648e-09	0.285512	0.3679	KBTBD11
rs3525	6060592	-8.02742	5.34562e-12	8.6001e-09	-0.278404	0.373713	GNAI3
rs10150472	780379	8.02345	5.44445e-12	8.74718e-09	0.454446	0.38805	ADCK1
rs12472891	4900068	8.02111	5.50355e-12	8.83546e-09	0.392737	0.380111	KIAA1715
rs11047695	7650524	8.00353	5.96782e-12	9.52468e-09	0.286982	0.374347	BCAT1
rs2553022	1260730	-7.99871	6.10209e-12	9.72181e-09	-0.268753	0.330318	EPHB4
rs8113071	6270192	7.99525	6.2001e-12	9.86946e-09	0.128225	0.374471	ZNF845
rs6600140	6290097	-7.9936	6.24737e-12	9.93874e-09	-0.238521	0.320169	UNKL
rs62396353	2000553	7.99345	6.25171e-12	9.94527e-09	0.262474	0.366086	LOC221442
rs2413692	3130598	-7.95789	7.3643e-12	1.15441e-08	-0.219031	0.373942	RRP7A
rs2495747	1570131	-7.94372	7.86083e-12	1.22438e-08	-0.163256	0.366012	NDUFB8
rs7220938	6280332	-7.94227	7.91372e-12	1.23118e-08	-0.23597	0.322194	CXCL16
rs214098	5270379	-7.91595	8.9328e-12	1.36824e-08	-0.170619	0.369938	PIK3C2A
rs11789302	1500180	-7.9079	9.27006e-12	1.41652e-08	-0.248486	0.345636	TLR4
rs736020	630315	7.90058	9.5874e-12	1.46134e-08	0.384155	0.363444	DHRS9
rs11127428	6550025	7.89527	9.82453e-12	1.49512e-08	0.137571	0.333904	TTC15
rs6042500	7320328	-7.88457	1.03205e-11	1.56432e-08	-0.230231	0.345829	NSFL1C
chr11:13314102:I	7150519	-7.8807	1.05061e-11	1.59036e-08	-0.242885	0.364515	ARNTL
rs2296786	4890500	7.8786	1.0608e-11	1.60418e-08	0.137195	0.356098	TOR1A
rs147976261	7050519	7.87851	1.06125e-11	1.60481e-08	0.371735	0.30928	CLEC4D
rs11086035	3940333	7.8572	1.17051e-11	1.75566e-08	0.139733	0.365097	ZNF266
chr12:4398349:D	1570348	-7.83623	1.28898e-11	1.92183e-08	-0.191491	0.358804	CCND2
rs2178036	2350468	-7.82765	1.3408e-11	1.99279e-08	-0.170833	0.36225	SENP7
rs56198496	2320608	7.81035	1.45174e-11	2.14606e-08	0.14466	0.369214	GUCA1B
rs4661548	1990427	-7.81033	1.45194e-11	2.14627e-08	-0.202838	0.332658	KIAA1026
rs10479665	6370538	-7.80947	1.45763e-11	2.15207e-08	-0.312785	0.281078	WBSCR22
rs12704823	4860133	-7.80472	1.4898e-11	2.19171e-08	-0.26442	0.359739	CCDC146
rs28384491	2940647	-7.80428	1.49282e-11	2.19601e-08	-0.264418	0.372098	ZNF559
rs35117553	5910026	7.80311	1.50086e-11	2.20715e-08	0.581805	0.357187	KIAA1530
rs1828836	1990379	-7.79938	1.52681e-11	2.24352e-08	-0.46172	0.387653	SLFN11
rs71416571	6280129	-7.79031	1.5918e-11	2.33112e-08	-0.273134	0.368761	LOC440900
rs6789962	2760563	7.78748	1.61264e-11	2.3597e-08	0.286694	0.387619	ANKRD28
rs1293303	240309	-7.78509	1.6304e-11	2.38141e-08	-0.300759	0.341836	CTSB
rs28757802	1500102	-7.78095	1.66167e-11	2.42418e-08	-0.175199	0.371737	KDELR2
rs7296859	3520598	-7.75915	1.83666e-11	2.65252e-08	-0.682609	0.339494	GPR162
chr19:13888461:D	3460184	7.75336	1.88609e-11	2.71468e-08	0.110707	0.335677	C19orf53
rs7856656	7650615	7.74388	1.97e-11	2.82492e-08	0.185204	0.374322	GRHPR
chr21:30490693:D	3520156	7.73422	2.05931e-11	2.94138e-08	0.109603	0.376985	CCT8
rs7072606	1450292	7.7309	2.09093e-11	2.98144e-08	0.327885	0.330524	WDFY4
rs67909753	1500131	7.72807	2.11826e-11	3.01494e-08	0.24929	0.334409	CPEB4
rs10831093	4850278	7.72731	2.12561e-11	3.02439e-08	0.16086	0.357738	SNORA25
rs235374	6250053	7.72364	2.16179e-11	3.07371e-08	0.155975	0.380338	PTTG1IP
rs4623316	2940424	7.72273	2.17077e-11	3.08554e-08	0.477139	0.366297	AOAH
chr3:100445255:D	870176	7.72228	2.17528e-11	3.09124e-08	0.206347	0.327158	TFG
rs11772895	7050484	-7.70754	2.32747e-11	3.28444e-08	-0.192254	0.373667	ZYX
rs133415	7330253	-7.69597	2.45425e-11	3.4496e-08	-0.237059	0.331345	MCM5
rs6602570	4210022	-7.69342	2.48312e-11	3.48385e-08	-0.295577	0.35204	CAMK1D
rs750831	6060433	-7.68945	2.52873e-11	3.53954e-08	-0.10665	0.346941	RPS6KA4
rs1138616	3400612	-7.68667	2.56122e-11	3.5803e-08	-0.178565	0.352829	WDFY1
rs72984350	2510356	7.67897	2.6533e-11	3.69081e-08	0.572699	0.336883	EMR1
rs112754234	7610050	-7.66039	2.88906e-11	3.9877e-08	-0.216709	0.31869	ABCC5
rs8087997	2340241	-7.65378	2.97794e-11	4.10384e-08	-0.211877	0.371789	IMPA2
chr3:122491696:I	2370128	-7.63292	3.27657e-11	4.48802e-08	-0.302648	0.364389	DIRC2
rs4809152	5270709	-7.62927	3.33186e-11	4.55949e-08	-0.189721	0.355503	ZNF429
rs10849488	1780286	-7.62924	3.33229e-11	4.55993e-08	-0.121697	0.395118	HOM-TES-103
rs34492560	2690181	7.62882	3.33865e-11	4.56776e-08	0.274974	0.378094	NECAB2
rs71480685	4900747	7.62772	3.35554e-11	4.58909e-08	0.514757	0.374567	C11orf75
rs3765460	1510154	-7.62308	3.42765e-11	4.6817e-08	-0.210828	0.31756	TCFL5
rs7950	6350333	7.62111	3.45861e-11	4.71806e-08	0.309037	0.34073	POLR2J
rs139754990	6400113	-7.60888	3.65782e-11	4.97098e-08	-0.213254	0.345691	ORAI2
rs12081471	1570441	7.60538	3.71693e-11	5.04454e-08	0.528929	0.326934	GPR177
rs77541611	6290228	7.599	3.82702e-11	5.16148e-08	0.823015	0.358908	UTS2
rs7175223	150241	7.5977	3.84997e-11	5.1893e-08	0.158274	0.370887	MAN2C1
rs9471653	2070564	-7.59303	3.93304e-11	5.29472e-08	-0.147566	0.337383	TOMM6
rs12401997	2850576	7.58671	4.04853e-11	5.43883e-08	0.213317	0.359663	SEMA4A
rs6439492	2690064	7.5857	4.06725e-11	5.46242e-08	0.162451	0.346492	CEP63
rs13294808	4060242	7.58031	4.16881e-11	5.59245e-08	0.193346	0.352454
MERGED_DEL_2_33687	6060296	-7.55856	4.60487e-11	6.11604e-08	-0.199953	0.3644	ZNF354A
chr18:43683295:I	6110674	-7.55775	4.62198e-11	6.13646e-08	-0.137268	0.337777	ATP5A1
rs1764484	5700424	7.55409	4.70004e-11	6.22939e-08	0.257364	0.341798	FAM48A
rs9487211	1990494	7.55301	4.72342e-11	6.25307e-08	0.214871	0.279144	FIG4
chr11:34453283:D	1240446	7.55152	4.75563e-11	6.29048e-08	0.378315	0.329902	CAT
chr6:31168865:D	3800358	7.54945	4.80084e-11	6.34262e-08	0.430555	0.333376	HCG27
rs77541611	2230601	7.54572	4.88339e-11	6.44404e-08	0.799491	0.355918	UTS2
chr10:106014764:D	4900070	7.54567	4.88448e-11	6.44461e-08	0.189456	0.331807	GSTO1
rs4904410	3440491	7.54375	4.92752e-11	6.49585e-08	0.162217	0.355646	GALC
chr17:46197097:I	130446	7.53876	5.0412e-11	6.63296e-08	0.156108	0.361463	SNX11
rs10448131	2030482	7.53621	5.10031e-11	6.70575e-08	0.167125	0.344271	ASAH1
rs62019876	5960014	7.53601	5.10516e-11	6.71171e-08	0.130585	0.348525	C15orf57
rs4942838	6100521	7.53228	5.19281e-11	6.8204e-08	0.229906	0.32479	PHF11
rs1817046	5700112	7.52979	5.25236e-11	6.89329e-08	0.104805	0.35291	AVL9
rs8090485	4830204	-7.52321	5.41265e-11	7.08638e-08	-0.251364	0.34757	MBP
rs741795	6220300	-7.51428	5.63797e-11	7.33909e-08	-0.263876	0.337907	HMGN1
rs1894699	7610767	-7.51032	5.74091e-11	7.46052e-08	-0.229594	0.35159	F5
rs116643404	4540725	7.50511	5.87926e-11	7.61307e-08	0.138718	0.300447	PDHB
rs2426776	4670021	7.48964	6.30982e-11	8.11695e-08	0.143746	0.341784	NPEPL1
rs75084335	3170274	7.47858	6.63663e-11	8.50236e-08	0.641176	0.352387	OSBPL8
rs1735162	20707	7.47349	6.79246e-11	8.68681e-08	0.113317	0.384545	COMMD5
rs7250849	1400593	-7.46562	7.04094e-11	8.97784e-08	-1.35411	0.354732	SIGLEC14
chr16:9215435:I	3180450	-7.43685	8.02849e-11	1.01208e-07	-0.175713	0.342244	C16orf72
rs11581978	6770279	-7.43135	8.23252e-11	1.03647e-07	-0.182112	0.334809	ERMAP
rs55965007	5130706	-7.42828	8.34874e-11	1.05036e-07	-0.148434	0.342618
rs10899303	1230017	-7.42684	8.40353e-11	1.05691e-07	-0.184154	0.344153	PHCA
chr2:70378910:D	4860255	-7.42142	8.61385e-11	1.07959e-07	-0.398035	0.347229	ASPRV1
rs1533185	3120326	7.41508	8.86632e-11	1.10683e-07	0.463333	0.340376	ANGPT1
rs626416	3940392	-7.41492	8.8729e-11	1.10762e-07	-0.219559	0.350091	KIAA0367
rs6062344	1440754	-7.41074	9.04377e-11	1.12736e-07	-0.164362	0.348823	OPRL1
rs799498	4260561	-7.40914	9.10985e-11	1.13459e-07	-0.178149	0.337528	FAM177A1
rs41258424	4230719	7.40577	9.25078e-11	1.14841e-07	0.164497	0.343924	GNB1L
rs12151752	3840376	7.40131	9.44077e-11	1.17031e-07	0.223311	0.320621	ATOH8
rs1046310	7550427	7.39318	9.79729e-11	1.21144e-07	0.169638	0.348216	HSPC157
rs3809624	5390121	7.37694	1.05492e-10	1.29365e-07	0.17429	0.348539	GDPD3
rs1794442	2650521	-7.37516	1.06354e-10	1.30329e-07	-0.22378	0.328613	LRPAP1
rs4919446	240097	7.37395	1.06939e-10	1.30872e-07	0.139255	0.317583	CWF19L1
rs59820839	3440204	7.37237	1.07713e-10	1.31523e-07	0.328478	0.333353	FBN2
rs10094683	2900224	7.3698	1.08981e-10	1.32923e-07	0.125265	0.326437	ENTPD4
rs12582158	4040672	-7.36452	1.11633e-10	1.35789e-07	-0.233659	0.305295	DDX47
chr10:71901476:I	3140553	7.36374	1.12031e-10	1.36139e-07	0.131527	0.327332	SAR1A
rs6044953	3190634	-7.36324	1.12285e-10	1.3635e-07	-0.102007	0.319115	DSTN
rs6970828	1570039	7.35836	1.14807e-10	1.39079e-07	0.197452	0.331912	PILRB
rs55914243	6580553	-7.34615	1.21367e-10	1.45894e-07	-0.273365	0.305265	ABCC5
rs7253827	4830064	-7.34266	1.23311e-10	1.48064e-07	-0.244787	0.332156	RASGRP4
rs28419182	2360022	-7.33051	1.30322e-10	1.55559e-07	-0.171114	0.315303	RAB24
rs12348789	1050356	7.32757	1.32074e-10	1.57381e-07	0.397114	0.339029	LPAR1
rs8043048	6420477	7.31572	1.3939e-10	1.64539e-07	0.170821	0.350143	TMOD2
rs62224180	1110349	-7.31043	1.42783e-10	1.67845e-07	-0.136547	0.318218	C21orf57
rs1951568	4830632	-7.3062	1.45556e-10	1.70723e-07	-0.415654	0.305691	SLC7A7
rs4970976	1430278	-7.30616	1.45579e-10	1.70745e-07	-0.146377	0.313248	CTSK
rs1401170	1300131	7.30339	1.47428e-10	1.72414e-07	0.155426	0.330805	SCML4
rs181396454	1190110	7.2995	1.50056e-10	1.75276e-07	0.143572	0.342779	VPS28
rs1317850	6620075	-7.29582	1.52589e-10	1.77925e-07	-0.19562	0.344894	CDK5RAP3
rs79892955	5560520	7.28004	1.63932e-10	1.89582e-07	0.296775	0.337509	RELT
rs6503878	4730564	7.26366	1.76593e-10	2.02965e-07	0.116257	0.334611	TRIM37
chr6:118885287:I	2000564	-7.26253	1.77504e-10	2.03934e-07	-0.190634	0.344033	C6orf204
rs1081521	4890706	-7.25874	1.8058e-10	2.0716e-07	-0.173985	0.326496	DR1
rs682991	1240309	7.24531	1.91932e-10	2.18334e-07	0.121772	0.34405	FOXRED1
rs2532901	3290209	-7.24324	1.93744e-10	2.2014e-07	-0.122568	0.317617	UBR7
rs2294875	2690270	-7.23104	2.04774e-10	2.30846e-07	-0.160944	0.328265	SNIP1
rs2960785	6620437	7.22754	2.08054e-10	2.34128e-07	0.575113	0.308071	HOXA5
rs11669089	2750148	-7.22271	2.12665e-10	2.39026e-07	-0.144642	0.327777	ZNF333
rs11703007	5570110	7.21959	2.15691e-10	2.42171e-07	0.221886	0.319593	TRIOBP
rs2281491	7650053	-7.21809	2.17169e-10	2.43735e-07	-0.205493	0.340725	ECHDC1
rs11509880	1740154	7.21501	2.20218e-10	2.4694e-07	0.123584	0.302726	TMEM106B
rs78010105	5290626	-7.21366	2.21571e-10	2.48326e-07	-0.603819	0.344765	C14orf4
rs2200614	6580059	-7.20688	2.28489e-10	2.55689e-07	-0.270701	0.315764	UCP2
rs4572362	6330132	-7.19617	2.39856e-10	2.67662e-07	-0.177877	0.315674	ISG20
rs12366	2120286	7.1958	2.40259e-10	2.68075e-07	0.139478	0.331808	POLE4
rs3752955	1980180	-7.19536	2.40747e-10	2.68536e-07	-0.167212	0.345217	C9orf95
rs2665568	6200408	-7.18922	2.47537e-10	2.75712e-07	-0.130407	0.318166	ME2
rs4693188	70161	-7.18807	2.48833e-10	2.7701e-07	-0.15956	0.321138	PKD2
rs9871063	6760474	-7.18748	2.49492e-10	2.77663e-07	-0.140537	0.329229	SEC22A
rs1973956	6370133	7.18717	2.49851e-10	2.77997e-07	0.170682	0.316761	SEC23B
rs141780049	2510161	7.18392	2.53554e-10	2.81926e-07	0.128649	0.314268	B3GALT4
rs8112061	2140136	-7.18274	2.5491e-10	2.83375e-07	-0.410668	0.325591	EMR2
rs11177631	3370747	-7.18056	2.57441e-10	2.86016e-07	-0.124963	0.320225	YEATS4
chr12:70191260:I	1990390	7.1728	2.66659e-10	2.95662e-07	0.195365	0.301073	RAB3IP
rs152020	1580048	7.172	2.67623e-10	2.96639e-07	0.280482	0.331283	CAST
rs131808	7650128	7.16858	2.71806e-10	3.00913e-07	0.223576	0.343528	ECGF1
rs9563007	620450	-7.15817	2.84926e-10	3.13779e-07	-0.172563	0.291783	RNASEH2B
rs842244	7380465	7.1565	2.87089e-10	3.15997e-07	0.119364	0.329115	DPH3
rs62131196	3420333	-7.1485	2.97678e-10	3.26849e-07	-0.166336	0.313787	C19orf6
rs59129922	6220075	7.14426	3.03435e-10	3.32748e-07	0.423691	0.304014	GPR177
rs2169762	5820403	-7.13663	3.14096e-10	3.43253e-07	-0.164807	0.328229	CLK4
rs2232807	6520408	-7.1351	3.16285e-10	3.45512e-07	-0.111608	0.305837	METTL13
rs6132073	1980209	7.13378	3.18184e-10	3.47372e-07	0.163495	0.319275	SEC23B
rs2490302	6840112	-7.11553	3.45564e-10	3.74321e-07	-0.202589	0.301257	ZNF25
rs623302	3130332	7.11266	3.5007e-10	3.78874e-07	0.159509	0.309551	FLJ35776
rs2510078	6040497	-7.11112	3.52529e-10	3.8135e-07	-0.209331	0.288307
chr16:81037391:D	6400025	-7.10611	3.60598e-10	3.88763e-07	-0.178833	0.312821	C16orf61
rs10735622	6520215	7.10154	3.68125e-10	3.96335e-07	0.524828	0.299458	ANXA1
rs6650631	4640131	7.09631	3.76928e-10	4.04829e-07	0.183	0.348345	PQLC1
rs77541611	6860048	7.08968	3.88403e-10	4.15379e-07	0.287558	0.329816	UTS2
rs579526	3850291	-7.08661	3.93818e-10	4.20714e-07	-0.104367	0.307434	CCDC77
rs561102	1940300	-7.08366	3.99099e-10	4.2566e-07	-0.135105	0.315972	VAPA
rs7451021	770128	-7.07352	4.17805e-10	4.44596e-07	-0.170465	0.316866	L3MBTL3
rs67901563	3830433	-7.07152	4.21596e-10	4.48249e-07	-0.293215	0.291001
chr17:10576672:D	6580129	7.07001	4.2448e-10	4.50965e-07	0.119144	0.333974	C17orf48
chr1:46015535:I	1500504	-7.05661	4.50959e-10	4.77001e-07	-0.101879	0.338578	AKR1A1
chr8:23427922:I	620682	7.05145	4.61588e-10	4.87427e-07	0.167764	0.316501	SLC25A37
rs8103441	3140438	-7.04537	4.74439e-10	4.99224e-07	-0.136601	0.323621	GRAMD1A
rs1981760	3360132	-7.03893	4.88412e-10	5.1281e-07	-0.136414	0.337467	SNX20
rs13023356	7320678	-7.0363	4.94253e-10	5.17984e-07	-0.259379	0.329511
rs708725	4540370	7.03022	5.0799e-10	5.30849e-07	0.158337	0.327597	RAB7L1
rs257169	6420309	7.02106	5.29416e-10	5.51449e-07	0.265561	0.295828	FAM134B
rs2741629	5090097	7.01697	5.39274e-10	5.60571e-07	0.0998658	0.332373	SYS1
rs4845860	1410243	-7.01412	5.46251e-10	5.67094e-07	-0.106696	0.314967	FRAP1
rs357623	2940095	-7.00888	5.59288e-10	5.78523e-07	-0.171958	0.331119	SLC36A1
rs10917423	2060121	-7.00835	5.60636e-10	5.7972e-07	-0.267635	0.281848	FUCA1
rs2425048	1850681	-7.00368	5.72568e-10	5.90879e-07	-0.218038	0.322737	EIF6
rs73211991	2680725	-7.00069	5.80339e-10	5.98085e-07	-0.370484	0.330196	ACPP
rs7143221	5670468	6.99943	5.83636e-10	6.00987e-07	0.183264	0.321376	EIF5
rs12526754	3370041	-6.99576	5.93372e-10	6.10318e-07	-0.23945	0.325853	VNN3
rs1076928	6370768	6.9921	6.03233e-10	6.18977e-07	0.12548	0.284913	ETV7
rs2304130	2060193	6.98552	6.21365e-10	6.36109e-07	0.256064	0.33433	ATP13A1
rs2695287	2260600	6.98154	6.32606e-10	6.46557e-07	0.2124	0.309596	CHPT1
rs3798734	7400521	6.97972	6.37813e-10	6.51377e-07	0.168407	0.264538	NEDD9
rs62168280	940753	6.97403	6.54378e-10	6.66533e-07	0.120652	0.294595	RALB
rs7259723	7380279	-6.97128	6.6253e-10	6.7411e-07	-0.169309	0.28506	GLT25D1
rs155619	2680386	-6.96774	6.73155e-10	6.83579e-07	-0.419564	0.301892	PSCDBP
rs11549030	5570546	6.96648	6.76987e-10	6.8706e-07	0.142168	0.290537	U2AF1L4
rs11700748	2100537	6.96377	6.85299e-10	6.93822e-07	0.141493	0.329325	PKNOX1
chr1:46864653:I	1990471	6.96184	6.91286e-10	6.98984e-07	0.145599	0.289693	FAAH
rs2405134	2510768	-6.95984	6.97531e-10	7.04694e-07	-0.119413	0.298284	C9orf102
rs268694	3370474	-6.95887	7.00591e-10	7.07568e-07	-0.188714	0.308528	SERTAD3
rs3766236	7560471	6.95576	7.10468e-10	7.16946e-07	0.207337	0.328867	MOBKL2C
rs141329291	1230348	-6.95299	7.19355e-10	7.2483e-07	-0.266534	0.30189	CARHSP1
rs2070901	4260152	6.94891	7.32702e-10	7.36551e-07	0.151344	0.305658	TOMM40L
rs4930444	830047	-6.94508	7.45418e-10	7.48001e-07	-0.108176	0.31988	GSTP1
chr9:111715806:I	3140280	-6.94207	7.55594e-10	7.57413e-07	-0.0909396	0.298783	C9orf6
rs4322911	5490240	6.94102	7.5917e-10	7.60908e-07	0.356379	0.318363	MAP1LC3A
rs415844	3990608	-6.93572	7.77472e-10	7.77711e-07	-0.172445	0.301503	MAN2A1
rs9895345	1570086	6.93507	7.79741e-10	7.79852e-07	0.139772	0.324999	B3GNTL1
rs8140423	2900246	-6.93007	7.97464e-10	7.96396e-07	-0.13338	0.313408	TRIOBP
rs76849192	4120152	6.92767	8.06119e-10	8.04301e-07	0.267333	0.323169	RIOK2
rs62623403	1340470	6.92477	8.16716e-10	8.13921e-07	0.433368	0.314441	CECR5
rs59129922	6940280	6.924	8.19534e-10	8.1648e-07	0.630023	0.292263	GPR177
chr6:26173934:I	290730	-6.91538	8.51908e-10	8.45918e-07	-0.388714	0.291363	HIST1H2BD
rs11257655	2030280	6.91453	8.55161e-10	8.48811e-07	0.264958	0.323754	CAMK1D
rs4416888	2470093	6.91284	8.61689e-10	8.54771e-07	0.174355	0.29784	TJP2
rs7113148	2850575	6.91148	8.66971e-10	8.59389e-07	0.143826	0.285077	RRM1
rs9305636	1050215	6.91019	8.72023e-10	8.64095e-07	0.252608	0.319795	KCNJ15
rs10088428	160446	-6.90513	8.92041e-10	8.80952e-07	-0.131909	0.31063	HMBOX1
rs1908338	1030241	6.90089	9.09223e-10	8.96715e-07	0.274872	0.303558	ADK
rs1638074	6350600	6.88797	9.63513e-10	9.45298e-07	0.121394	0.313801	DTX2
rs76327255	4210309	-6.88408	9.8047e-10	9.60271e-07	-0.184962	0.294607	TMED5
rs77650305	2630687	-6.88371	9.82105e-10	9.6174e-07	-0.262442	0.305487	CHPT1
rs11583636	6330484	6.87525	1.02013e-09	9.95013e-07	0.128488	0.309264	CTSS
rs10778656	670025	6.86826	1.05262e-09	1.02174e-06	0.180185	0.281222	CORO1C
rs150123154	6370377	6.8629	1.07821e-09	1.04101e-06	0.188638	0.336036	C19orf12
chr1:43824489:D	7330546	6.86234	1.08094e-09	1.04338e-06	0.120765	0.31024	MED8
rs11635664	3170239	-6.85861	1.09916e-09	1.05864e-06	-0.13048	0.316475	CSK
rs11263770	4900639	-6.84612	1.16246e-09	1.11284e-06	-0.0989517	0.316319	GGNBP2
rs7547514	6130326	6.84212	1.18353e-09	1.131e-06	0.21236	0.303418	VAV3
rs74927691	6980398	6.83942	1.19789e-09	1.14365e-06	0.148003	0.289714	NDUFS5
rs131805	2350504	6.8376	1.2077e-09	1.15012e-06	0.17366	0.31326	ECGF1
rs11257655	3990553	6.82657	1.26892e-09	1.19744e-06	0.281144	0.31849
rs10858304	6660398	6.82432	1.28178e-09	1.20837e-06	0.34497	0.28584	FCN1
chr16:28834254:D	1230192	6.81153	1.35733e-09	1.2708e-06	0.0845002	0.298106	SPNS1
chr11:105064081:D	3390121	6.80609	1.39079e-09	1.29926e-06	0.493624	0.305794	CASP5
rs36084352	4010348	-6.80472	1.39933e-09	1.30663e-06	-0.113235	0.30032	INPP5B
chr19:18388870:D	3850754	-6.80415	1.4029e-09	1.3098e-06	-0.208555	0.293577	KIAA1683
rs721199	6960274	-6.80349	1.40708e-09	1.31327e-06	-0.145129	0.302878	HAL
rs354702	3310463	6.79907	1.43519e-09	1.33707e-06	0.224542	0.281505	ARHGAP15
rs140722200	1500341	-6.79291	1.47528e-09	1.37132e-06	-0.16841	0.306056	HRB
rs7537052	2970563	-6.79283	1.47581e-09	1.37178e-06	-0.115065	0.287101	RPRC1
rs115634863	1740438	6.7896	1.49724e-09	1.39016e-06	0.246951	0.319886	OTX1
rs2247570	1430524	6.78834	1.50577e-09	1.39743e-06	0.347416	0.318097	LTA4H
rs6499225	510474	6.78748	1.51154e-09	1.40221e-06	0.105725	0.329449	CYB5B
rs7548570	6550086	-6.78	1.56296e-09	1.4453e-06	-0.0946243	0.32132	S100PBP
rs74788941	7570553	6.77215	1.6188e-09	1.49274e-06	0.155524	0.319709	POLM
chr7:45119832:D	7400050	6.76502	1.67124e-09	1.53617e-06	0.1444	0.303189	CCM2
rs3026682	3060538	-6.76465	1.67394e-09	1.53832e-06	-0.125548	0.291796	PRKCABP
rs56130537	3420373	6.74671	1.81367e-09	1.65417e-06	0.34014	0.32045	SOD2
rs3743034	1820035	-6.74051	1.86459e-09	1.69442e-06	-0.0841422	0.313801	ZFYVE19
rs10840114	3840110	6.73915	1.87592e-09	1.70381e-06	0.0764327	0.304202	TRIM66
rs79711368	7550608	-6.7328	1.92989e-09	1.74548e-06	-0.204396	0.31205	TMEM9B
rs11189203	3400646	6.72872	1.96533e-09	1.77365e-06	0.200816	0.282895	FRAT1
rs818694	3120162	-6.72788	1.97275e-09	1.78001e-06	-0.166828	0.266422	ALAD
rs7566044	7160468	6.72743	1.97666e-09	1.78339e-06	0.330832	0.300055	DHRS9
chr14:60284208:I	4210470	6.72372	2.00969e-09	1.81091e-06	0.1452	0.297081	C14orf135
rs12065658	5960097	-6.71732	2.06786e-09	1.85908e-06	-0.308869	0.306426	ADSS
rs4911340	7210110	6.71522	2.08738e-09	1.87512e-06	0.16069	0.303582	HM13
rs34498660	7050193	6.71437	2.09532e-09	1.88185e-06	0.1277	0.296303	RAB40C
rs2508869	290035	6.71015	2.13509e-09	1.91414e-06	0.0952888	0.296396	C11orf59
rs7296859	6770711	-6.70867	2.14925e-09	1.92549e-06	-0.166484	0.28369	CD4
rs360524	3170189	6.70024	2.23158e-09	1.9906e-06	0.103335	0.307234	S100PBP
rs2527891	2810674	6.6998	2.23592e-09	1.99368e-06	0.104369	0.284852	TRIM4
rs140235282	460487	-6.69754	2.25853e-09	2.01226e-06	-0.188355	0.296257	FAM55C
chr15:51183390:D	270343	6.6937	2.29758e-09	2.0432e-06	0.164998	0.32886	AP4E1
chr8:25317297:D	3310682	6.68091	2.43228e-09	2.15e-06	0.150774	0.333156	DOCK5
rs1991401	7610138	-6.67723	2.47252e-09	2.18285e-06	-0.134643	0.295983	DDX5
rs10839816	6900053	6.67208	2.52981e-09	2.22955e-06	0.32137	0.277847	PPFIBP2
chr10:99008573:I	70343	6.6717	2.53418e-09	2.22955e-06	0.34281	0.305849	FRAT1
rs2425046	7210273	-6.66479	2.61328e-09	2.26894e-06	-0.219057	0.306123	ITGB4BP
rs28702984	110270	-6.66123	2.65503e-09	2.29894e-06	-0.0936163	0.285591	MCM3AP
rs193607	2140156	6.65995	2.67021e-09	2.30973e-06	0.123748	0.304881	ALS2
rs9659	5860243	6.657	2.70549e-09	2.33616e-06	0.286431	0.283407	FAM160A2
rs1663563	4180100	6.65659	2.71046e-09	2.3401e-06	0.111371	0.275507	APPL2
rs900504	1580487	6.65335	2.7498e-09	2.3712e-06	0.150899	0.294262	CHD7
rs12745829	6040292	-6.65283	2.75614e-09	2.37642e-06	-0.0820021	0.286057	FBXO28
rs6676150	1260039	-6.6421	2.89098e-09	2.48136e-06	-0.169772	0.280331	THBS3
chr15:78759328:D	6840240	6.64181	2.8946e-09	2.48357e-06	0.122955	0.310534	IREB2
rs9909916	4860458	-6.63946	2.92513e-09	2.50414e-06	-0.100213	0.314124	UBE2Z
rs10848208	7400343	6.62886	3.06626e-09	2.61259e-06	0.0747023	0.291463	STX2
rs17340509	6280411	-6.62459	3.12492e-09	2.6589e-06	-0.198931	0.295474	ARID1A
rs11552708	1090747	-6.61267	3.29497e-09	2.78264e-06	-0.288327	0.295632	TNFSF12
rs11177370	7380152	-6.61258	3.29626e-09	2.78362e-06	-0.227972	0.274872	SLC35E3
chr11:20384886:I	4670575	6.60728	3.37472e-09	2.84265e-06	0.133788	0.300114	HTATIP2
rs12065833	770630	-6.60688	3.38086e-09	2.84736e-06	-0.132628	0.269732	CCBL2
rs2690405	3610553	6.6066	3.38497e-09	2.85015e-06	0.211951	0.288917	GUSB
rs4728548	6420369	6.60625	3.39025e-09	2.85442e-06	0.118721	0.319083	MDH2
rs56356329	540091	-6.60054	3.47734e-09	2.91712e-06	-0.257654	0.291805	STEAP4
rs11509880	50427	6.59607	3.547e-09	2.97092e-06	0.175767	0.269978	TMEM106B
rs6868569	7570139	6.59465	3.56942e-09	2.98517e-06	0.14172	0.285502	FBXO38
rs59373279	5860048	-6.58986	3.64607e-09	3.03918e-06	-0.142577	0.313007	CRKRS
rs4904410	7570367	6.57954	3.81698e-09	3.16561e-06	0.234264	0.299485	GPR65
rs60629714	7380706	-6.57937	3.81985e-09	3.16787e-06	-0.177223	0.277612	NINJ1
rs4984812	2030730	-6.56979	3.98563e-09	3.29481e-06	-0.229446	0.278906	UBE2I
rs73379180	1510731	-6.5632	4.10387e-09	3.38341e-06	-0.179321	0.272632	KIAA1875
rs6571361	1770368	-6.55813	4.19717e-09	3.45032e-06	-0.120245	0.264657	SCFD1
rs183519	4880168	6.54857	4.37876e-09	3.587e-06	0.158616	0.278218	PTTG1IP
rs1058007	2850259	6.541	4.52806e-09	3.69734e-06	0.32196	0.274832	TMX4
rs1579387	1740435	6.53824	4.58376e-09	3.73908e-06	0.213088	0.289206	HSPC159
rs2241976	4730131	6.53762	4.59638e-09	3.74902e-06	0.132947	0.308157	PSD4
rs12613284	6180246	-6.53494	4.65125e-09	3.79043e-06	-0.117665	0.291356	COX7A2L
rs10863423	4730224	-6.53363	4.67826e-09	3.80208e-06	-0.256299	0.295748	LYPLAL1
rs12418781	6100180	6.53144	4.72386e-09	3.83562e-06	0.201053	0.242577	EFEMP2
rs2839176	2490685	-6.53136	4.7254e-09	3.83673e-06	-0.121292	0.269818	DIP2A
rs34915457	5310114	6.53072	4.73894e-09	3.8464e-06	0.12808	0.315416	MBTPS1
rs2503701	4810014	6.53071	4.73909e-09	3.84645e-06	0.135911	0.287445	LOC100129828
rs139001687	2810491	6.52781	4.80038e-09	3.88804e-06	0.147051	0.280813	RFP
rs865646	3390451	-6.52266	4.91097e-09	3.96475e-06	-0.191499	0.30621	ANKRD34B
rs2391596	3520463	-6.50904	5.216e-09	4.18786e-06	-0.18431	0.275303	JAZF1
rs1324070	4010152	-6.50672	5.26982e-09	4.22756e-06	-0.111977	0.285623	CNR1
rs28607509	2690243	6.50512	5.30726e-09	4.25511e-06	0.405802	0.270056	SLC24A4
rs11643824	2000767	-6.5039	5.33578e-09	4.27571e-06	-0.10232	0.301441	KLHL36
rs11604825	6940768	-6.49959	5.43841e-09	4.34721e-06	-0.220594	0.270831	MYBPC3
rs6965754	4290619	6.49904	5.4517e-09	4.3571e-06	0.270703	0.268017	CREB5
rs8081725	7610440	6.48948	5.68706e-09	4.52106e-06	0.275318	0.281927	XAF1
rs11793208	2510324	-6.48852	5.71122e-09	4.5373e-06	-0.180665	0.262558	NUDT2
rs2364569	1230025	6.4878	5.72933e-09	4.54828e-06	0.171267	0.29408	CYB5R1
chr11:64962570:D	1570672	6.48603	5.77436e-09	4.5812e-06	0.174352	0.279636	CAPN1
rs7736222	2470215	-6.48281	5.85698e-09	4.64038e-06	-0.199424	0.289007	NDST1
rs10860815	4280482	6.48256	5.8636e-09	4.64506e-06	0.123424	0.298547	DRAM1
rs8140312	2060608	6.47277	6.12262e-09	4.81107e-06	0.204758	0.277983
rs13119187	6510735	6.46757	6.26485e-09	4.91049e-06	0.192725	0.289972	DDX60L
chr19:39309118:I	2360608	6.46609	6.30595e-09	4.93879e-06	0.249085	0.273702	HNRNPL
rs9897074	6940484	6.46518	6.33129e-09	4.95662e-06	0.0805572	0.295937	ASPSCR1
rs80311787	6770161	-6.4632	6.38692e-09	4.99071e-06	-0.280508	0.286482	CDC42SE2
rs8063	780719	-6.45651	6.57816e-09	5.12328e-06	-0.176482	0.291775	BAIAP3
rs7076338	2450435	6.4529	6.68382e-09	5.19766e-06	0.123499	0.290306
rs150267133	3520070	6.45131	6.73082e-09	5.23144e-06	0.198841	0.27733	EXOSC9
chr14:99933431:I	2940706	-6.45106	6.73832e-09	5.23669e-06	-0.115018	0.273674	SETD3
rs225127	610193	6.44951	6.78437e-09	5.2666e-06	0.154722	0.282358	PARK7
rs10870180	1780661	-6.44233	7.00273e-09	5.41288e-06	-0.113624	0.268983	MAN1B1
chr17:73763920:D	3520278	-6.42258	7.63964e-09	5.83808e-06	-0.232383	0.274546	GALK1
rs7031314	4900193	-6.41813	7.791e-09	5.942e-06	-0.123715	0.282491	ZCCHC7
rs3934553	1820274	6.4136	7.94784e-09	6.05152e-06	0.140941	0.280876	HERC1
rs61977277	2260414	6.41048	8.05765e-09	6.12711e-06	0.539372	0.265332	SLC24A4
rs59129922	4250711	6.40777	8.15444e-09	6.19473e-06	0.654299	0.264082	GPR177
chr12:4398349:D	2350762	-6.40622	8.21014e-09	6.23314e-06	-0.147474	0.278858	C12orf5
chr17:7531252:I	1980762	6.40619	8.21144e-09	6.23402e-06	0.146818	0.27511	SAT2
rs12049560	5870482	6.40529	8.24396e-09	6.25725e-06	0.182954	0.271864	KDM5B
rs2791572	5310360	6.39391	8.66713e-09	6.54699e-06	0.193212	0.271652	TLE4
rs2899707	1770035	-6.38554	8.99228e-09	6.75849e-06	-0.127104	0.292628	PARP16
rs11893273	2350563	6.37101	9.58539e-09	7.15177e-06	0.105932	0.294774	MPHOSPH10
rs11201966	5900735	6.37061	9.60222e-09	7.16245e-06	0.189103	0.284184	ANXA11
chr7:45119832:D	4860634	6.3697	9.6409e-09	7.18726e-06	0.209031	0.279994	CCM2
rs4689486	4810438	-6.36054	1.00366e-08	7.4383e-06	-0.146753	0.302575	MAN2B2
rs140522	3130307	6.35829	1.01363e-08	7.50668e-06	0.199918	0.286749	TYMP
rs10283236	4890270	-6.35038	1.04945e-08	7.74134e-06	-0.926954	0.263756	LY6E
chr2:9571649:I	5420762	6.34091	1.09401e-08	8.00582e-06	0.123863	0.251224	ADAM17
rs145703667	1820471	6.34056	1.09566e-08	8.016e-06	0.193298	0.296113	FKBPL
rs61803286	6280333	6.33872	1.10457e-08	8.07558e-06	0.853606	0.269276	USF1
rs143401884	4670414	-6.33708	1.11251e-08	8.13087e-06	-0.219874	0.257482	TMEM140
rs11100203	4120615	-6.33368	1.12924e-08	8.247e-06	-0.133494	0.288469	RAPGEF2
rs9752321	4070242	-6.33244	1.1354e-08	8.2886e-06	-0.119102	0.255506
rs8060922	6020746	6.31948	1.20182e-08	8.71913e-06	0.178574	0.269012	CMTM3
chr2:29011335:D	6200369	6.31845	1.20722e-08	8.75108e-06	0.152917	0.293348	PPP1CB
rs6852923	6220142	6.31656	1.21729e-08	8.81641e-06	0.187213	0.291861	EXOSC9
rs7196424	5310674	6.31541	1.22343e-08	8.85639e-06	0.0936873	0.265024	MON1B
rs111469573	1240152	6.3127	1.23805e-08	8.95265e-06	1.25037	0.270896	CFD
rs80312505	4890364	-6.31158	1.24415e-08	8.99337e-06	-0.183329	0.257859	C19orf40
rs6674970	4540288	-6.30924	1.25694e-08	9.08027e-06	-0.24761	0.281499	CDC42SE1
rs10867922	6110646	-6.30901	1.25824e-08	9.08934e-06	-0.2707	0.293171	PTAR1
rs6598043	5360156	6.30426	1.28467e-08	9.26296e-06	0.217583	0.258471	IFITM1
rs62095336	5270491	-6.30401	1.28609e-08	9.27225e-06	-0.113976	0.300887	KIAA1468
rs2514687	6130601	-6.30353	1.28881e-08	9.28882e-06	-0.149778	0.251943	SPAG1
chr19:41305793:D	1400408	6.303	1.29179e-08	9.30831e-06	0.137418	0.212103	EGLN2
rs2727240	5810168	-6.3022	1.29632e-08	9.339e-06	-0.0978362	0.313015	COMMD5
rs2694627	4260609	-6.29848	1.31763e-08	9.48084e-06	-0.107906	0.244765	LOC339804
rs755884	6650152	-6.28606	1.39121e-08	9.96707e-06	-0.128426	0.27905	SLC22A1
rs9384301	7050612	6.28562	1.39395e-08	9.98501e-06	0.691836	0.292525	TIAM2
chr19:47263978:I	990138	-6.28447	1.40097e-08	1.00323e-05	-0.131073	0.274733	PRKD2
rs11989129	4220431	6.28163	1.41845e-08	1.0148e-05	0.180239	0.281566	EXT1
rs11648403	270129	-6.28038	1.42624e-08	1.01976e-05	-0.145697	0.264815	TMEM8
rs140522	20452	6.27957	1.43129e-08	1.02299e-05	0.206583	0.281947	TYMP
chr1:3536626:I	1940605	6.27876	1.43641e-08	1.02633e-05	0.094047	0.272969	WDR8
rs7204908	1240719	6.27643	1.45108e-08	1.03588e-05	0.113401	0.284504	CCDC64B
rs142951757	7330070	-6.27433	1.46449e-08	1.04452e-05	-0.214448	0.23997	LOC201175
rs2350014	6860193	-6.27211	1.47878e-08	1.05397e-05	-0.334872	0.270232	RTN1
rs1040382	7510719	-6.27158	1.48222e-08	1.05624e-05	-0.192932	0.245078	TRAF3IP2
rs2781658	3370519	-6.26617	1.51768e-08	1.07934e-05	-0.0976194	0.272499	MED23
rs12429692	3930343	6.26317	1.53775e-08	1.09109e-05	0.113517	0.284482	ALOX5AP
rs34717809	4920372	-6.26017	1.558e-08	1.10391e-05	-0.130372	0.290719	KBTBD2
rs254256	1820450	-6.25853	1.56922e-08	1.11114e-05	-0.161499	0.299888	OSCAR
rs80141261	3610709	6.25622	1.58517e-08	1.12175e-05	0.434459	0.259402	PAG1
rs9389649	6020681	-6.25553	1.58996e-08	1.1245e-05	-0.169119	0.265496	C6orf115
rs10643	6770707	6.24965	1.63131e-08	1.15162e-05	0.162194	0.263389	SQRDL
rs62278603	450554	6.24946	1.63264e-08	1.15252e-05	0.150485	0.280221	CCNL1
rs6669967	6200386	-6.24855	1.63921e-08	1.15685e-05	-0.131928	0.261149	SOAT1
rs73716209	3140408	6.24774	1.64495e-08	1.16051e-05	0.135059	0.281783	PPP1R16A
rs2839218	1510014	6.24718	1.64899e-08	1.16315e-05	0.100424	0.269	PCNT
chr11:43786554:I	6280050	6.23709	1.72328e-08	1.21143e-05	0.241889	0.268571	HSD17B12
rs12335819	1780450	-6.22752	1.79675e-08	1.25745e-05	-0.0935075	0.272657	ASB6
chr22:17598158:D	6200161	-6.218	1.87294e-08	1.30654e-05	-0.238351	0.284004	CECR6
rs220381	4640438	-6.21515	1.89636e-08	1.32197e-05	-0.0774126	0.269162	TIGD7
chr15:23006215:D	4670020	-6.21177	1.92457e-08	1.33909e-05	-0.119484	0.26961	NIPA2
chr19:58170762:I	430368	6.20889	1.9489e-08	1.35451e-05	0.16687	0.26851	ZNF211
rs56388170	6200577	-6.20549	1.97796e-08	1.37202e-05	-0.196576	0.267	CREB5
rs17851692	6650736	-6.20265	2.00258e-08	1.38767e-05	-0.103759	0.243144	WRNIP1
rs12725667	2640338	-6.20192	2.00897e-08	1.39171e-05	-0.0967116	0.255279	ARNT
chr5:34049157:D	3130154	6.20101	2.01697e-08	1.39692e-05	0.252324	0.248518	AMACR
rs4976897	20500	-6.19908	2.03393e-08	1.40797e-05	-0.114709	0.270496	BRF2
rs16931332	2760202	6.19524	2.06832e-08	1.42933e-05	0.124785	0.254288	AP3M1
rs2354863	5490458	6.19285	2.08989e-08	1.44309e-05	0.244701	0.274595	SNORD14A
rs1801760	2760678	-6.18559	2.15706e-08	1.48445e-05	-0.135504	0.272176	RCVRN
rs2400539	940324	-6.18426	2.16959e-08	1.49245e-05	-0.122604	0.278727	SNX16
chr2:180128365:I	670202	6.17729	2.23638e-08	1.53531e-05	0.152716	0.256716	SESTD1
rs254256	150762	-6.17679	2.24127e-08	1.53852e-05	-0.139484	0.294536	OSCAR
rs147701342	5690576	6.17197	2.28875e-08	1.56857e-05	0.349244	0.263691	TBCB
rs56359338	2060220	-6.16803	2.32834e-08	1.59216e-05	-0.337994	0.273242	FAM174A
rs6151429	4920546	-6.1667	2.34188e-08	1.60057e-05	-0.303846	0.275953	ARSA
rs1705826	3780554	6.16601	2.34887e-08	1.60514e-05	0.132757	0.277665	CRBN
rs1091553	5700132	6.1635	2.37468e-08	1.62143e-05	0.0964378	0.259672	ZXDC
rs56285339	1240750	6.16264	2.38358e-08	1.62703e-05	0.168329	0.278498	SNTB2
rs138785	2360706	-6.16078	2.40295e-08	1.63912e-05	-0.162962	0.258554	TOM1
rs13106855	1770400	-6.16011	2.40989e-08	1.6432e-05	-0.132124	0.233401	COMMD8
rs79446171	6580603	6.15678	2.44507e-08	1.6656e-05	0.262942	0.264313	RFXANK
rs2785610	2760255	6.14914	2.52756e-08	1.71635e-05	0.118199	0.281185	MTF2
rs3788053	1450102	-6.14904	2.52874e-08	1.7171e-05	-0.224459	0.276533	U2AF1
chr10:102278128:I	2070095	-6.14447	2.57942e-08	1.74847e-05	-0.099654	0.270604	HIF1AN
rs10753766	6040129	6.14075	2.62142e-08	1.77448e-05	0.120523	0.279854	TIPRL
rs6941112	5080333	6.1403	2.62652e-08	1.77759e-05	0.0761733	0.279821	BAT2
chr2:88453992:D	3180719	6.13959	2.63467e-08	1.78262e-05	0.201696	0.266983	FLJ10916
rs2609928	7040546	6.13953	2.63534e-08	1.78281e-05	0.100947	0.24957	LCLAT1
rs7755350	70630	6.12549	2.801e-08	1.88114e-05	0.174877	0.248197	RNF144B
chr11:124894895:D	6110095	6.1199	2.86974e-08	1.92436e-05	0.170892	0.243672	CCDC15
rs3769735	5390372	6.11855	2.88655e-08	1.93432e-05	0.0808259	0.248378	C2orf64
rs11584024	2710240	-6.11598	2.91889e-08	1.95418e-05	-0.154682	0.253503	UQCRH
rs72914576	290088	6.11511	2.93003e-08	1.9603e-05	0.169148	0.275087	WIPF1
rs6053090	1110541	6.11505	2.93073e-08	1.96071e-05	0.0981961	0.278771	C20orf30
rs4268128	1710014	-6.10699	3.03492e-08	2.02398e-05	-0.150804	0.24821	TNFRSF10B
rs1466116	5310259	-6.09521	3.19397e-08	2.11871e-05	-0.0974127	0.274082	COG1
rs4739794	1240228	-6.08948	3.27416e-08	2.16636e-05	-0.209187	0.271392	PAG1
rs112173908	2100431	-6.07817	3.43849e-08	2.26525e-05	-0.274308	0.234627	RCN3
chr13:103311110:I	1850068	6.07349	3.50888e-08	2.30533e-05	0.117962	0.280266	C13orf27
rs9934398	6250553	-6.07329	3.51195e-08	2.30703e-05	-0.10464	0.267586	ITFG3
rs56739181	2690239	-6.0724	3.5255e-08	2.31497e-05	-0.101613	0.28055	VNN2
rs61854054	1230196	-6.06828	3.58887e-08	2.3483e-05	-0.204379	0.259325	AHCTF1
rs10791819	4890068	-6.06644	3.61758e-08	2.36494e-05	-0.115456	0.264084	MAP3K11
rs12442778	5810612	-6.06109	3.70223e-08	2.41337e-05	-0.152228	0.267552	ANPEP
rs865489	7200575	6.05671	3.77303e-08	2.45272e-05	0.122945	0.256374	ATF1
chr21:43807212:I	7570484	-6.05291	3.83547e-08	2.48673e-05	-0.140123	0.277908	TFF3
rs1951565	6900402	-6.04766	3.9235e-08	2.53839e-05	-0.12687	0.248776	OXA1L
rs11118215	2900035	-6.04746	3.92677e-08	2.54023e-05	-0.168506	0.268279	LYPLAL1
chr19:36254830:I	4050059	6.04439	3.97933e-08	2.57035e-05	0.137732	0.241017	U2AF1L4
rs2956846	3890220	-6.04358	3.99314e-08	2.57705e-05	-0.137726	0.275306	TM2D3
rs7566044	4490079	6.03908	4.07151e-08	2.62161e-05	0.159318	0.259431	DHRS9
rs2235954	3290246	6.03576	4.13034e-08	2.65569e-05	0.130874	0.236029	IDH3B
rs219332	4780053	-6.03498	4.1443e-08	2.66351e-05	-0.115547	0.265149	C14orf135
rs2893849	2570477	-6.0317	4.20342e-08	2.6964e-05	-0.162268	0.269112	BTN2A1
rs74061532	2650035	-6.03102	4.21577e-08	2.70063e-05	-0.301598	0.251658	PADI4
rs61803286	1430068	6.03046	4.22593e-08	2.70653e-05	0.515256	0.251443	USF1
rs9305636	2190349	6.02566	4.31448e-08	2.75348e-05	0.179249	0.266292	KCNJ15
rs2545158	520324	-6.0243	4.33983e-08	2.76804e-05	-0.127303	0.255702	REEP5
rs847892	840253	6.02347	4.35543e-08	2.77641e-05	0.145329	0.276546	ALDH2
rs12509964	4220484	6.01954	4.42986e-08	2.81954e-05	0.12268	0.264627	ARFIP1
rs4252424	1430386	-6.0185	4.44975e-08	2.82972e-05	-0.250466	0.2527	C7orf34
chr2:170457447:I	5340341	-6.01667	4.48506e-08	2.85041e-05	-0.162293	0.262023	PPIG
rs17427284	2230010	-6.01418	4.53351e-08	2.87913e-05	-0.15007	0.271677	C6orf204
rs6968228	1400437	6.01304	4.55588e-08	2.89213e-05	0.153753	0.254963	LOC100134654
rs60745418	1980500	6.01254	4.56556e-08	2.89758e-05	0.0950503	0.288689	ZMAT2
rs2379357	4010021	-6.01226	4.57118e-08	2.90002e-05	-0.136251	0.245768	FN3KRP
rs4750185	5700364	-6.0101	4.61399e-08	2.92465e-05	-0.14012	0.246474	SEC61A2
rs34890172	5570195	6.00898	4.63626e-08	2.93745e-05	0.1457	0.244133	BRWD1
rs6480404	1660196	6.00642	4.6877e-08	2.96628e-05	0.150818	0.266413	HK1
rs257167	3180661	6.00391	4.73863e-08	2.99481e-05	0.110924	0.238388	FAM134B
rs74638538	6040017	5.99325	4.96136e-08	3.11577e-05	0.221802	0.216009	TTC38
rs11921986	1510608	5.99145	5.00009e-08	3.13701e-05	0.0928224	0.250152
rs2665568	7550521	-5.99103	5.00902e-08	3.14215e-05	-0.130384	0.250053	ME2
rs5747338	1440037	5.98947	5.04291e-08	3.16065e-05	0.12488	0.270095	BID
rs1875246	5360154	5.9884	5.066e-08	3.1734e-05	0.149972	0.243799	ZDHHC7
rs56060232	2100341	5.98464	5.14874e-08	3.22176e-05	0.0785808	0.277439	C14orf2
chr20:2267702:I	4920075	-5.97937	5.26691e-08	3.28762e-05	-0.49586	0.254148	TGM3
rs1775201	6660356	5.97658	5.33047e-08	3.32222e-05	0.152884	0.259692	TMX4
rs163913	5390682	5.97491	5.36887e-08	3.33641e-05	0.163055	0.263809	GPR108
chr19:38795554:D	4260647	5.96221	5.67025e-08	3.50316e-05	0.162838	0.258786	YIF1B
rs17552047	6770131	-5.95781	5.77857e-08	3.5625e-05	-0.314166	0.237226	OLFM4
rs1645784	5890095	-5.95569	5.83149e-08	3.58651e-05	-0.505907	0.243325	LILRA5
rs751163	6580041	5.95372	5.88111e-08	3.61447e-05	0.474576	0.234692	GNLY
rs140288516	630603	5.95238	5.91509e-08	3.63335e-05	0.150269	0.261816	ZNF189
rs6461358	6290603	5.95073	5.95713e-08	3.65658e-05	0.107739	0.242318	EIF3B
rs1133043	870379	-5.93812	6.28868e-08	3.83958e-05	-0.189641	0.263342	ZFAND2A
rs7162027	2470092	-5.93371	6.40886e-08	3.90549e-05	-0.120262	0.264176	SLCO3A1
rs418161	7040397	5.93157	6.46782e-08	3.93752e-05	0.110225	0.243477	PRRC1
rs2682561	4590139	5.92627	6.61676e-08	4.01968e-05	0.0702718	0.25512	XRCC1
rs8066145	7380059	5.92059	6.77973e-08	4.10237e-05	0.105253	0.269425	TOM1L2
rs1467979	1190634	-5.91862	6.83737e-08	4.13061e-05	-0.24177	0.267704	GAA
rs10039522	3990112	5.91653	6.89898e-08	4.16464e-05	0.182962	0.257868	CAST
chr2:97431531:D	1190673	-5.91182	7.03956e-08	4.24064e-05	-0.159566	0.2684	LMAN2L
rs12526754	4010133	-5.91163	7.04524e-08	4.24388e-05	-0.199428	0.260058	VNN3
rs112028717	1850309	-5.90644	7.20377e-08	4.32442e-05	-0.153868	0.206366	CDK10
rs71490392	450553	5.90575	7.22502e-08	4.33656e-05	0.133222	0.244552	AHNAK
rs2498852	2760136	5.90246	7.32756e-08	4.39272e-05	0.0690681	0.240115	TRIP11
rs11846838	4250706	5.90124	7.366e-08	4.41414e-05	0.0990301	0.256691	KLC1
chr8:61420582:I	5360379	5.89882	7.44276e-08	4.45524e-05	0.123897	0.230329	RAB2A
rs2074038	6760070	5.89402	7.59735e-08	4.53354e-05	0.190529	0.246499	EXT2
rs1880499	6900112	5.88928	7.75307e-08	4.61467e-05	0.116378	0.249088	MTMR10
rs10175798	2810246	-5.8887	7.77244e-08	4.62413e-05	-0.102532	0.244208	LBH
rs60947266	6020097	5.88573	7.87155e-08	4.67687e-05	0.197652	0.259693	SERPINA1
chr6:31948421:D	5560541	5.88548	7.88001e-08	4.6817e-05	0.132852	0.238988	SKIV2L
rs4806971	6520128	5.88403	7.92922e-08	4.70929e-05	0.177846	0.260004	GPX4
rs2326394	4180079	5.88359	7.94399e-08	4.71675e-05	0.304546	0.261978	CRISPLD2
rs637679	3780487	-5.88146	8.0169e-08	4.75445e-05	-0.135141	0.265682	MPPE1
rs205781	3830070	-5.88071	8.04267e-08	4.76861e-05	-0.280597	0.234874
rs12043630	1440142	5.87327	8.30279e-08	4.90852e-05	0.111046	0.256684	TMEM77
rs141062032	1190367	5.87101	8.38307e-08	4.95028e-05	0.508035	0.237946	IER3
chr19:18701056:D	2650274	-5.86582	8.57125e-08	5.05086e-05	-0.132989	0.26764	C19orf60
rs7017697	3310441	-5.86438	8.62418e-08	5.07664e-05	-0.107004	0.248253	INTS10
rs2073055	6270288	-5.85962	8.80126e-08	5.17135e-05	-0.236579	0.237098	SNRPB2
rs7100022	610482	5.85674	8.91023e-08	5.22988e-05	0.176246	0.234315	SVIL
rs7197770	7560762	5.85535	8.96355e-08	5.2574e-05	0.0983622	0.257972	RNF40
rs2074174	6760414	-5.85521	8.9689e-08	5.26039e-05	-0.157308	0.271636	C19orf60
rs6965	1740020	5.85329	9.04261e-08	5.29968e-05	0.103896	0.240479	TMEM63A
rs10772230	4290609	-5.853	9.05393e-08	5.3058e-05	-0.188522	0.268914	CLEC9A
rs3771781	7150661	-5.85219	9.08507e-08	5.32214e-05	-0.169541	0.247192	HK2
rs1645784	2470162	-5.84765	9.26318e-08	5.41208e-05	-0.516735	0.237107	LILRA5
rs1642743	6650543	-5.84666	9.30217e-08	5.42859e-05	-0.070988	0.243639	VHL
rs2608983	4900474	-5.84572	9.33957e-08	5.44728e-05	-0.113883	0.243412	MED23
rs117361304	6590646	-5.84435	9.39451e-08	5.47646e-05	-0.292324	0.227803	FAM26F
rs11069851	1240358	5.84368	9.42122e-08	5.49e-05	0.181772	0.274449	RAB20
rs62583532	7380367	5.84337	9.4336e-08	5.4951e-05	0.130824	0.223637	C9orf69
rs10066669	5270754	-5.84244	9.47108e-08	5.51278e-05	-0.183252	0.245735	HNRNPH1
rs9556748	780050	5.83887	9.61667e-08	5.58483e-05	0.101679	0.244874	RAP2A
rs11788902	6180056	-5.83747	9.67441e-08	5.61292e-05	-0.182218	0.239101	TOR1B
rs12641001	3460070	-5.83651	9.71392e-08	5.63414e-05	-0.352727	0.242394	SPP1
rs2464620	6270278	-5.83649	9.71472e-08	5.63454e-05	-0.0906185	0.254056	RNF160
rs79712733	3780068	-5.83062	9.96091e-08	5.76168e-05	-0.143998	0.204248	ATPIF1
rs7668673	7160707	-5.82657	1.01344e-07	5.85421e-05	-0.125022	0.263032	TBC1D14
rs13186334	6960349	5.82653	1.01362e-07	5.85501e-05	0.117957	0.239091	DCP2
chr4:47954225:I	160703	5.82283	1.02975e-07	5.93607e-05	0.110865	0.234276	NIPAL1
rs10739593	2370482	5.82023	1.04124e-07	5.99751e-05	0.149504	0.231482	GSN
rs13027101	3870537	-5.81936	1.04507e-07	6.01543e-05	-0.143892	0.264133	CD302
rs379149	4290209	-5.81835	1.04958e-07	6.03839e-05	-0.215463	0.243981	TMC6
rs5769126	2230367	5.81805	1.05094e-07	6.04505e-05	0.111523	0.257582	CERK
rs55876635	6020246	-5.81735	1.05407e-07	6.06212e-05	-0.147102	0.254893	UBXN11
rs157042	6020470	5.81543	1.06271e-07	6.105e-05	0.163388	0.254796	ST8SIA4
rs115186377	3800047	-5.81205	1.07815e-07	6.16981e-05	-0.141435	0.243099	AIF1
rs842225	3060341	5.8095	1.08992e-07	6.22625e-05	0.137351	0.252247	LOC440993
rs4670149	6200053	5.80751	1.0992e-07	6.27314e-05	0.112853	0.254621	FEZ2
rs81800	6380563	-5.80539	1.10915e-07	6.32358e-05	-0.0784568	0.240412	UCRC
rs12151752	4920612	5.79776	1.14576e-07	6.50592e-05	0.241949	0.232146	GNLY
rs3743188	2710025	5.79645	1.15217e-07	6.53845e-05	0.0943882	0.258706	TM2D3
rs4798075	160692	5.79631	1.15285e-07	6.54181e-05	0.123593	0.23535	MYOM1
rs6103759	7380139	-5.79596	1.15456e-07	6.54634e-05	-0.183562	0.255919	SERINC3
chr15:101136623:D	1010315	-5.7909	1.17969e-07	6.67333e-05	-0.0645374	0.252259	LINS1
rs7549795	7050192	5.78889	1.1898e-07	6.72606e-05	0.119702	0.248318	GOLPH3L
rs3817344	730110	5.78732	1.19781e-07	6.76469e-05	0.113395	0.234798	METTL4
chr1:155066023:D	3440452	-5.7828	1.22103e-07	6.88294e-05	-0.122184	0.271607	ADAM15
chr1:23611612:I	3060035	-5.77833	1.24444e-07	6.99865e-05	-0.152592	0.243171	HNRNPR
chr1:46015535:I	6130424	-5.77675	1.25284e-07	7.04192e-05	-0.103603	0.258652	AKR1A1
rs41283489	270736	-5.77667	1.25326e-07	7.04395e-05	-0.205464	0.217451	TRABD
rs8166	4210066	-5.77399	1.26762e-07	7.116e-05	-0.175787	0.236009	DEF8
rs4652554	650241	-5.77084	1.28467e-07	7.20241e-05	-0.191738	0.225957	IER5
chr18:25760000:D	1170709	-5.76898	1.29485e-07	7.25346e-05	-0.305587	0.245103	CDH2
rs10802552	6270554	-5.76894	1.29509e-07	7.25449e-05	-0.306998	0.176619	LGALS8
rs4630240	1300671	5.76837	1.29822e-07	7.26975e-05	0.09217	0.255758	NCOA4
rs35227421	4010564	5.75682	1.36348e-07	7.60631e-05	0.259806	0.253211	TRPM6
rs4983559	6200431	5.75526	1.37255e-07	7.65202e-05	0.103757	0.241531	AKT1
rs805883	4070201	-5.74533	1.4316e-07	7.94913e-05	-0.165392	0.237095	C20orf55
rs2439556	2940367	5.74058	1.46074e-07	8.09911e-05	0.141349	0.237935	TBC1D7
rs57100050	5550132	-5.73762	1.47916e-07	8.19174e-05	-0.089597	0.232744	AATK
rs832805	3890189	-5.72937	1.53177e-07	8.45416e-05	-0.132459	0.229	TTLL4
rs3743719	3890551	-5.72857	1.53694e-07	8.47894e-05	-0.158006	0.232427	CMTM3
rs10992469	6840064	5.72639	1.55126e-07	8.55082e-05	0.195223	0.248004	BICD2
rs402072	6510446	5.72624	1.55219e-07	8.55562e-05	0.137745	0.269131	PRKD2
rs11103323	4220739	-5.72451	1.56361e-07	8.61375e-05	-0.118458	0.215914	NACC2
chr7:32795021:I	5270564	5.7241	1.56635e-07	8.6266e-05	0.0732481	0.244623	AVL9
rs2295768	7380333	5.72196	1.58058e-07	8.69834e-05	0.100727	0.251319	DKFZp686I15217
rs390386	2100678	5.72117	1.58587e-07	8.72552e-05	0.106289	0.233413	DNTTIP1
chr16:19550440:D	6520075	-5.71954	1.59687e-07	8.77915e-05	-0.248625	0.23919	GDE1
chr7:155107291:D	1820332	5.71846	1.60421e-07	8.81102e-05	0.131718	0.252893	INSIG1
rs999692	150176	5.71723	1.61257e-07	8.84952e-05	0.106961	0.231688	OSGEP
rs12511378	6980592	-5.7144	1.63202e-07	8.93551e-05	-0.1502	0.247322
rs12679124	3830136	5.7122	1.64723e-07	9.0089e-05	0.0937328	0.260815	NACAP1
rs2473289	6960300	5.71172	1.65058e-07	9.01851e-05	0.0966293	0.230356
rs2241623	5820598	-5.7093	1.66761e-07	9.09954e-05	-0.098168	0.241426	MED16
rs11120025	6980747	-5.70809	1.67616e-07	9.14032e-05	-0.147238	0.231127	NSL1
rs61763590	10435	5.70543	1.69513e-07	9.23119e-05	0.220599	0.244863	LYRM5
chr16:4708542:I	1510414	5.70254	1.71595e-07	9.32643e-05	0.11626	0.245876	MGRN1
chr12:96374968:D	6840468	-5.70176	1.72165e-07	9.35427e-05	-0.134119	0.237871	HAL
rs6966129	2340301	5.70085	1.72828e-07	9.38648e-05	0.1508	0.241503	PION
rs17860751	7610121	-5.69942	1.73874e-07	9.43738e-05	-0.132679	0.238326	FAM120B
rs11770545	4490332	5.6991	1.74106e-07	9.44718e-05	0.0973744	0.247916	PRR8
rs17014495	6020093	-5.698	1.74922e-07	9.487e-05	-0.0874462	0.25083	SARS
rs6676150	7650026	-5.68976	1.81117e-07	9.79148e-05	-0.133988	0.226466	MUC1
rs1645784	620136	-5.68622	1.83847e-07	9.92382e-05	-0.342778	0.227785	LILRA5
rs1799270	6560133	5.68593	1.84073e-07	9.93447e-05	0.203256	0.259491	CYTH2
rs7595412	4780307	-5.68526	1.84597e-07	9.96001e-05	-0.256918	0.260621	PLCL1
rs4788185	3360646	5.68469	1.85037e-07	9.98195e-05	0.126566	0.21799	MVP
rs157042	4230017	5.68379	1.85744e-07	0.000100165	0.146759	0.246559	ST8SIA4
rs113657091	7160010	5.68117	1.87813e-07	0.000101169	0.131209	0.222659	RNF19A
chr20:10416686:I	2690431	-5.67948	1.89156e-07	0.000101837	-0.0856683	0.238419	C20orf94
rs56130537	3890326	5.67794	1.90389e-07	0.000102431	0.171091	0.252892	SOD2
rs112355105	2000193	-5.67789	1.90431e-07	0.00010245	-0.0774812	0.226773	CUL2
rs11704641	1430053	5.67519	1.92612e-07	0.000103527	0.164582	0.237444	TTLL12
rs62320504	5870594	5.67489	1.92852e-07	0.000103642	0.111093	0.253538	RAB33B
chr17:576361:D	7210671	-5.67443	1.93233e-07	0.000103827	-0.120334	0.236498
chr1:168986784:D	940240	5.67442	1.93235e-07	0.000103827	0.102601	0.255552	C1orf112
rs4132126	5560682	-5.6737	1.93827e-07	0.000104104	-0.145341	0.256348	KRT10
rs1969745	540020	5.66713	1.99277e-07	0.000106718	0.105017	0.247357	LGALS8
rs1056235	6620609	5.66332	2.02504e-07	0.000108305	0.10465	0.232082	ABTB1
rs7654084	450202	-5.66174	2.03856e-07	0.000108944	-0.097529	0.232024	ELF2
rs114114145	1030747	5.66	2.05353e-07	0.000109649	0.0703938	0.236428	HLA-E
rs34677	520544	5.6577	2.07358e-07	0.00011064	0.174985	0.211369	AMACR
rs4548831	4120689	5.65741	2.07607e-07	0.000110762	0.158907	0.236897	FES
rs809901	6900440	-5.65279	2.1169e-07	0.000112643	-0.105095	0.243065	SLC25A1
rs1105269	7330653	5.64927	2.14857e-07	0.000114126	0.10107	0.23718	C1orf86
rs2273514	6940561	-5.64552	2.18278e-07	0.000115772	-0.148079	0.21957	IFI27L2
rs1132216	5810424	-5.64148	2.2202e-07	0.000117581	-0.207962	0.239432	C1RL
rs7017	1170056	-5.64104	2.22432e-07	0.000117786	-0.114942	0.241771	C2orf24
rs12890722	1410192	5.64091	2.22554e-07	0.000117849	0.235593	0.226683	TDRD9
rs7305527	7650538	5.63672	2.26517e-07	0.000119657	0.156493	0.235237	NCKAP1L
rs4752347	5220672	-5.63527	2.27902e-07	0.000120327	-0.135226	0.22932	KIAA1600
rs11121559	7040707	5.63386	2.29261e-07	0.000120975	0.264142	0.25462	KIF1B
chr11:60615748:D	4220044	-5.63363	2.29479e-07	0.00012107	-0.113809	0.244222	SLC15A3
rs34881325	5390661	5.63357	2.29537e-07	0.000121096	0.106727	0.240001	VLDLR
rs114850779	2650082	5.63128	2.31759e-07	0.000122165	0.110359	0.248767	TAPBP
rs1131456	6580717	-5.62117	2.41826e-07	0.000126798	-0.224406	0.20708	ZMYND15
rs11631423	4780743	5.61816	2.44909e-07	0.000128247	0.175384	0.22198	ETFA
chr11:10556901:D	1030669	-5.61666	2.46453e-07	0.000128965	-0.289918	0.23445	LOC100129827
rs143843152	1990255	-5.6148	2.48391e-07	0.000129908	-0.158139	0.216132	MAF1
rs10944411	2630315	5.61445	2.48754e-07	0.000130079	0.133182	0.241884	RNGTT
rs10807990	4480669	-5.61022	2.53215e-07	0.000132165	-0.091251	0.223127	GALNT11
rs1045303	2320722	-5.60973	2.5374e-07	0.000132408	-0.103583	0.238241	DENND3
rs6828784	4490735	-5.60882	2.54706e-07	0.000132869	-0.140478	0.245653	KIAA0232
rs4471659	3140537	-5.60504	2.58788e-07	0.000134847	-0.0941417	0.237557	LRRC28
rs2042506	6840280	5.60422	2.59673e-07	0.000135261	0.207614	0.21999	PPP2CB
rs7000648	1470706	5.60251	2.61546e-07	0.00013614	0.0867597	0.226985	C8orf55
rs238200	5700634	-5.60247	2.6159e-07	0.000136158	-0.17965	0.223396	SNORD12B
rs11257655	6100301	5.60095	2.63272e-07	0.000136895	0.14269	0.242699	CDC123
rs56196124	1300274	5.59918	2.65235e-07	0.000137834	0.127679	0.243446	ANXA11
rs2112448	3360491	5.59891	2.6553e-07	0.000137967	0.125384	0.237801	MCTP1
chr17:74712159:I	3940414	-5.59713	2.67525e-07	0.000138926	-0.112406	0.213856	SFRS2
rs504017	6450553	5.59502	2.69905e-07	0.00014008	0.106332	0.214266	RPS16
rs6060086	1050746	5.5936	2.71519e-07	0.000140853	0.16247	0.241363	HM13
rs16866	1780632	-5.59342	2.71718e-07	0.000140905	-0.138363	0.2287	LOC644056
rs743210	6180187	5.58326	2.83545e-07	0.000146456	0.224609	0.239946	TDRD9
rs612529	1300546	-5.58081	2.86475e-07	0.000147835	-0.199173	0.233412	VSTM1
rs9880232	2940349	-5.5804	2.86972e-07	0.00014806	-0.083571	0.223415	SENP2
rs13025209	5870184	5.56633	3.04396e-07	0.000156133	0.257246	0.241321	SP110
rs6571923	7650504	5.56348	3.08048e-07	0.000157823	0.121012	0.242698	CTAGE5
rs13235365	2680020	5.55991	3.12685e-07	0.000159888	0.102538	0.219603	DAGLB
rs140314597	6420594	5.55833	3.14768e-07	0.000160631	0.107006	0.235043	TIFA
rs2012451	4640367	5.55799	3.15212e-07	0.000160823	0.0926464	0.219396	SFI1
rs73323255	2640100	5.55688	3.16687e-07	0.000161519	0.10336	0.235347	MON2
rs15286	3190112	-5.55555	3.18445e-07	0.000162285	-0.162723	0.214246	SERPINB1
chr17:7387350:I	7650639	-5.55492	3.1929e-07	0.000162675	-0.121515	0.226301	CHRNB1
rs7296737	1170338	5.55463	3.19674e-07	0.000162837	0.102037	0.228468	SCARB1
rs4657644	7330246	-5.55446	3.1991e-07	0.000162942	-0.214592	0.209762	DCAF6
rs9583095	4880132	-5.5537	3.20923e-07	0.000163417	-0.111064	0.232289	ARGLU1
rs4321247	3520730	5.54152	3.377e-07	0.000171109	0.0853455	0.225564	TOM1L2
rs12983058	3940685	5.54045	3.39203e-07	0.000171772	0.0914097	0.224956	SIGLEC9
rs1802778	4150500	-5.53894	3.41353e-07	0.000172671	-0.0908033	0.229677	COPA
rs2235851	2900292	5.53848	3.42015e-07	0.000172895	0.106213	0.245217	RANGAP1
chr16:68306162:I	1430347	5.53543	3.464e-07	0.000174819	0.13635	0.229416	SLC7A6
rs2149644	4280577	-5.5275	3.58068e-07	0.000179715	-0.218374	0.232858	BMP2
chr2:242312353:I	5960703	-5.52295	3.64936e-07	0.000182774	-0.155982	0.231562	2002-09-01
rs930232	2230242	-5.52233	3.65873e-07	0.000183219	-0.140626	0.242501	CNN2
rs8048125	4880017	5.51963	3.70026e-07	0.0001851	0.121135	0.228329	SNAI3
chr11:95584195:I	6130273	-5.51923	3.70644e-07	0.000185355	-0.109435	0.218271	FAM76B
chr5:132426851:D	5090368	-5.51787	3.72745e-07	0.000186333	-0.139747	0.229242	HSPA4
chr8:56792967:D	7400487	-5.51784	3.72793e-07	0.000186355	-0.150166	0.233268
rs10781300	1740343	5.51539	3.7663e-07	0.000187988	0.174967	0.219591	PCSK5
rs6899218	3710025	5.51288	3.80594e-07	0.000189741	0.0930968	0.215343	RUFY1
rs12523046	2940438	-5.512	3.81989e-07	0.000190388	-0.245665	0.213515	PTGER4
chr14:35073916:I	3420008	-5.51072	3.84042e-07	0.000191312	-0.113626	0.225856	SNX6
rs12435016	5700301	5.50813	3.88202e-07	0.000192995	0.0792084	0.226553	C14orf129
rs6777956	1030463	-5.50759	3.89083e-07	0.000193404	-0.197121	0.209262	PROK2
rs61664375	1300192	5.50572	3.92122e-07	0.000194794	0.222155	0.206652	ARL4C
rs1572859	2600538	5.49326	4.13019e-07	0.000204037	0.0741443	0.233551	RABGGTB
rs569550	4150379	-5.49316	4.13194e-07	0.00020411	-0.0965722	0.230523	TNNT3
rs8176279	2810465	5.49226	4.14748e-07	0.000204787	0.103679	0.204605	BRCA1
rs9826925	3370687	5.48919	4.20078e-07	0.000206926	0.155221	0.236385	CGGBP1
rs11876708	150082	-5.48846	4.21373e-07	0.000207506	-0.177781	0.20854	SEC11C
chr21:34859401:I	3460307	5.48616	4.25421e-07	0.000209279	0.0912581	0.211417	TMEM50B
rs9921724	6620196	5.4776	4.40842e-07	0.000215619	0.0996801	0.210743	METTL9
rs2569160	6840189	-5.47638	4.43088e-07	0.000216506	-0.082977	0.240645	NDUFA2
rs12433157	5700538	-5.47591	4.43949e-07	0.00021688	-0.0988654	0.226491	PSEN1
rs60045757	3310228	-5.47453	4.46519e-07	0.000217922	-0.103558	0.230391	C11orf67
rs2342753	2100356	-5.4744	4.46753e-07	0.000218019	-0.165551	0.238064	PLCL1
rs113161761	1090075	-5.47359	4.48269e-07	0.000218678	-0.146233	0.226266	FLCN
rs716886	240653	-5.47301	4.49339e-07	0.000219132	-0.10452	0.239453	TM6SF1
rs316604	6180598	5.47286	4.49629e-07	0.000219263	0.0983259	0.217474	NDUFAF1
rs11860759	2190411	5.47056	4.53944e-07	0.000221193	0.133012	0.222449	PRKCB1
rs7813414	3290187	-5.46586	4.62909e-07	0.000225135	-0.120222	0.241661	PCMTD1
rs963970	6620601	-5.46375	4.66979e-07	0.000226935	-0.0941234	0.229748	ZBTB40
rs12907294	5690491	-5.4617	4.7098e-07	0.000228712	-0.0982725	0.220661	SLCO3A1
rs9283840	2680079	-5.46003	4.74245e-07	0.000230164	-0.241142	0.214444	OGFRL1
rs11189214	7330026	5.45691	4.80449e-07	0.000232747	0.13197	0.207372	FRAT2
rs3095861	7400114	-5.45537	4.83529e-07	0.000234113	-0.129207	0.205622	ANKRA2
rs238200	3840682	-5.45526	4.83748e-07	0.000234204	-0.175065	0.21484	LOC100132096
rs114559145	5670112	5.45449	4.85288e-07	0.000234853	0.234448	0.174981	ANKRD27
rs2545794	60653	-5.45426	4.85765e-07	0.000235054	-0.128019	0.243906	PRR7
chr9:115018560:I	7560180	-5.45403	4.86213e-07	0.000235249	-0.106577	0.231206	SUSD1
rs2861954	7400719	-5.45259	4.89139e-07	0.000236544	-0.133112	0.210642	EXOSC1
rs1737610	4570440	-5.44669	5.01274e-07	0.000241903	-0.153484	0.244939	QKI
chr16:30130492:D	3870601	5.4452	5.04365e-07	0.000243149	0.0933652	0.240264	MAPK3
rs12056143	1580400	5.43925	5.16978e-07	0.000248528	0.146373	0.204959	TTC26
rs4657472	1470209	-5.43908	5.17344e-07	0.000248695	-0.135266	0.209574	TMCO1
rs72815694	6370195	-5.43906	5.17386e-07	0.000248712	-0.220989	0.223633	RAB11FIP4
rs9451205	6480209	5.43883	5.17881e-07	0.000248919	0.148128	0.222331	RRAGD
rs112403595	7210398	5.43648	5.2295e-07	0.000251152	0.148856	0.239919	GYPC
rs56660819	4050441	-5.43464	5.26968e-07	0.000252912	-0.10418	0.226988	SH3RF3
chr3:12229514:D	3420044	5.43159	5.33667e-07	0.000255657	0.129223	0.233919	SYN2
rs111770145	780270	-5.43098	5.35013e-07	0.000256237	-0.213863	0.231339	TIMP2
rs117437913	4390703	-5.42583	5.46558e-07	0.000261138	-0.241718	0.232781	PTPN1
rs5756822	630278	-5.42406	5.50576e-07	0.000262874	-0.195303	0.208404	H1F0
rs3771559	6940619	5.42274	5.53604e-07	0.000264199	0.0876857	0.211566	2002-09-01
chr11:19146307:I	650324	5.41896	5.62327e-07	0.000268001	0.161706	0.230354	ZDHHC13
rs28625355	10592	5.41314	5.76046e-07	0.00027398	0.127602	0.220722	EFCAB4A
rs855723	5860204	5.41224	5.78211e-07	0.000274865	0.130383	0.238338	FKBP11
rs67873618	3930653	5.41071	5.81885e-07	0.000276429	0.306441	0.23482	C7orf44
rs12123727	2100722	5.41035	5.82744e-07	0.0002768	0.111185	0.230263	VAMP4
rs34490098	4830382	5.40459	5.968e-07	0.000282598	0.132415	0.200491	CPEB2
rs1046040	2600382	5.40352	5.99453e-07	0.000283741	0.171833	0.230644	GPX4
rs116214654	5270435	5.39873	6.11434e-07	0.000288923	0.135627	0.233719	FNBP1
rs13090759	2140538	-5.39319	6.25614e-07	0.000295006	-0.112866	0.227899	VPS8
rs2551644	3520440	-5.38984	6.34315e-07	0.000298672	-0.16092	0.196772	FAM119A
chr1:109818158:I	1070762	-5.38786	6.39541e-07	0.000300763	-0.131417	0.222668	PSRC1
chr12:121461299:D	7650097	5.3871	6.41548e-07	0.000301616	0.3532	0.217761	OASL
rs582868	2690753	5.38642	6.43359e-07	0.000302351	0.0685518	0.237019	TATDN2
rs2995539	1410564	-5.38583	6.44906e-07	0.000302853	-0.165648	0.202936	MPP7
rs2470946	2000468	5.37781	6.66631e-07	0.000311819	0.115711	0.205556	SRPK2
rs2302551	4050121	5.37423	6.76562e-07	0.000316102	0.13967	0.224533	ICA1
chr12:109012794:I	4210544	-5.37325	6.79287e-07	0.000317219	-0.262019	0.221729	SELPLG
rs1620991	4280129	-5.37029	6.87639e-07	0.00032083	-0.0977909	0.220824	ELP2
rs35956713	1090437	-5.36833	6.93228e-07	0.000323196	-0.174407	0.207622	GTPBP4
rs6768102	2690240	-5.36784	6.94631e-07	0.00032379	-0.121386	0.22352	FANCD2
rs11669631	7050746	-5.3677	6.95035e-07	0.000323953	-0.132015	0.211264	GLTSCR1
rs10994675	4230050	5.36751	6.95569e-07	0.00032417	0.0873121	0.220533	TIMM23
rs6729495	360608	5.36535	7.01799e-07	0.000326764	0.095354	0.184345	FEZ2
rs140512599	3850433	5.36476	7.0351e-07	0.000327474	0.356775	0.222504	HSPA1B
rs4626556	6370164	5.36352	7.07108e-07	0.000328985	0.174913	0.215227	LEPROTL1
rs7296859	6760632	-5.36289	7.08943e-07	0.000329795	-0.11624	0.207407	LEPREL2
rs12537271	3140364	-5.36253	7.09994e-07	0.000330234	-0.122616	0.226806	PTPN12
rs4667882	2350168	-5.34858	7.52009e-07	0.000347918	-0.0942845	0.221077	SCN9A
rs12501089	3360349	5.34818	7.53247e-07	0.000348441	0.116527	0.221046	FHDC1
rs75252271	1940280	5.33878	7.82969e-07	0.000360917	0.18212	0.209267	FLVCR1
chr3:12729144:I	360753	5.33833	7.84411e-07	0.000361468	0.203306	0.234379	MKRN2
chr3:134320103:D	5310722	5.33639	7.90705e-07	0.000364049	0.15742	0.210965	EPHB1
rs77741887	3190239	-5.33625	7.91176e-07	0.000364238	-0.218433	0.211127	GRK5
rs2244501	2190220	-5.33532	7.94208e-07	0.000365519	-0.187364	0.22427	TTF2
rs62482237	580133	-5.33079	8.09137e-07	0.000371665	-0.0850312	0.223721	MOSPD3
rs13202729	5360521	5.32721	8.2112e-07	0.000376332	0.136137	0.218687	SFT2D1
chr3:133268293:I	5720746	5.32604	8.25083e-07	0.000377981	0.139194	0.211554	CDV3
chr3:72453608:D	840554	5.32028	8.44853e-07	0.000386064	0.194889	0.21025	RYBP
rs12972552	70634	5.3191	8.4896e-07	0.000387753	0.128557	0.210223	RABAC1
rs7158577	10253	5.3177	8.53848e-07	0.000389613	0.109132	0.222744	PPIL5
rs146835696	3780181	-5.31715	8.55797e-07	0.000390377	-0.182768	0.208995	FLOT1
rs2158529	7200598	5.31631	8.58735e-07	0.000391566	0.119396	0.228537	MED6
rs6502674	290112	5.31201	8.74059e-07	0.000397487	0.0749596	0.208406	PRPSAP2
rs238135	4260189	-5.31073	8.78649e-07	0.000399403	-0.150235	0.213545	TGIF1
chr10:12283160:D	7570634	5.30804	8.88401e-07	0.000403224	0.108071	0.235495	CAMK1D
rs1629168	1070025	-5.30715	8.9165e-07	0.000404565	-0.171512	0.168368	ATPIF1
rs12253935	6510274	5.30323	9.06136e-07	0.000410248	0.160701	0.209474	CDH23
rs7633966	6860202	-5.30261	9.08447e-07	0.000411128	-0.0800906	0.225304	TKT
rs2790104	1240064	-5.29947	9.20204e-07	0.000415922	-0.179313	0.223783	ZNF281
rs7570219	110139	-5.29903	9.21888e-07	0.00041663	-0.210317	0.2321	EML4
rs6515776	5550204	5.29858	9.23561e-07	0.000417364	0.111904	0.203943	DDRGK1
chr15:45833622:D	1110373	-5.29649	9.31526e-07	0.000420489	-0.0883153	0.232733	C15orf48
rs11644125	6100408	-5.29319	9.44195e-07	0.000425643	-0.108779	0.216205	NLRC5
rs10929663	520184	5.29262	9.46408e-07	0.000426563	0.138306	0.218118	HPCAL1
rs1050755	6520605	5.29153	9.50672e-07	0.000428322	0.0816565	0.202428	SMNDC1
rs4477859	4640630	-5.29134	9.51413e-07	0.000428629	-0.177111	0.204757	CD302
rs61812595	6330754	5.29052	9.54585e-07	0.000429875	0.13191	0.191314	UBE2Q1
rs11649653	4070424	5.28706	9.68226e-07	0.000435301	0.108818	0.213499	C16orf93
rs2297815	1660176	5.28571	9.73617e-07	0.000437394	0.0805743	0.224516	DFNB31
rs141156980	3060128	-5.2856	9.74029e-07	0.000437542	-0.277468	0.216945	CHSY1
rs34137803	5080180	5.28484	9.77078e-07	0.000438786	0.155832	0.221736	CACNG6
rs78046237	830639	-5.28466	9.77815e-07	0.000439085	-0.127581	0.215131	LOC653778
rs7585805	2140242	-5.28044	9.94866e-07	0.000445898	-0.241053	0.21308	TNFAIP6
rs12600439	630152	5.27697	1.00911e-06	0.000451543	0.277283	0.212231	KRT23
rs7611075	6560441	-5.27656	1.0108e-06	0.000452225	-0.0934882	0.231193	XPC
rs10875848	6660753	5.27558	1.01485e-06	0.000453901	0.108488	0.2252	C12orf41
rs11702291	3400164	5.26176	1.07386e-06	0.000477153	0.0847015	0.217354	C21orf2
rs61188477	510747	5.25903	1.08592e-06	0.000481857	0.236736	0.181055	ATXN3
rs2228576	4670750	-5.25887	1.08664e-06	0.000482159	-0.0650934	0.218634	TNFRSF1A
chr7:154999082:D	360192	5.25878	1.08705e-06	0.000482255	0.163795	0.211819	INSIG1
rs10767685	1260524	5.25554	1.10155e-06	0.000487489	0.109386	0.204281	STIM1
rs2593053	3130056	5.24626	1.14411e-06	0.000503423	0.135465	0.205721	IGF1R
rs59144823	1340047	5.24182	1.16501e-06	0.000511283	0.114062	0.21331	PHRF1
rs2422977	6220110	5.24103	1.16878e-06	0.000512815	0.160866	0.208909
rs73874606	5720711	-5.23575	1.19426e-06	0.000522977	-0.233925	0.150157	MGC24125
rs4817297	3360113	5.2356	1.19498e-06	0.000523255	0.239222	0.177123	MEG3
rs12667209	4540382	5.23523	1.19677e-06	0.000523948	0.236491	0.192476	ZC3HAV1
rs191129675	2070195	-5.23156	1.21481e-06	0.000531189	-0.193557	0.214831	SNAPC4
rs34677	5870286	5.22956	1.22477e-06	0.000535071	0.174824	0.18815	AMACR
rs248864	4880386	5.22904	1.22736e-06	0.000536116	0.129476	0.21569	SLC25A46
chr17:29479195:I	4590224	5.22862	1.22949e-06	0.000536957	0.145281	0.204017	EVI2A
rs1181874	1510017	-5.2286	1.22959e-06	0.000536989	-0.119142	0.221624	LOC388588
chr22:36917285:I	5050669	5.22761	1.23454e-06	0.000538952	0.163822	0.198316	EIF3D
rs3850948	3710735	5.22269	1.25954e-06	0.000548659	0.166109	0.227941	RASGRP2
rs72654108	1430039	-5.22174	1.26442e-06	0.000550634	-0.214602	0.184232	KIAA0319L
rs6031839	7380709	5.216	1.29438e-06	0.000562373	0.0719799	0.195088	YWHAB
rs2917521	4900333	5.21406	1.30461e-06	0.000566323	0.142605	0.22925	HAGH
rs578327	1300326	5.21384	1.30582e-06	0.000566786	0.211645	0.197076	TEK
rs752949	360719	5.2136	1.30709e-06	0.000567255	0.177882	0.196604	CD44
rs3803636	5870301	5.20989	1.32697e-06	0.000574747	0.282647	0.202798	KIAA0513
chr20:1369396:D	1430673	5.20804	1.33702e-06	0.000577681	0.106798	0.205488	SDCBP2
chr6:11502803:I	4780491	-5.20794	1.33756e-06	0.000577855	-0.188819	0.218448	TMEM170B
rs9890528	4010411	-5.20554	1.35069e-06	0.000582379	-0.148235	0.209447	RHOT1
rs7173633	1820270	-5.20508	1.35321e-06	0.000583352	-0.119011	0.212793	ATP8B4
rs62003873	2350722	-5.19796	1.39299e-06	0.000598914	-0.0835149	0.206899	PLA2G4B
rs1190567	3130494	5.19709	1.3979e-06	0.000600766	0.0812668	0.212589	WDR20
rs60994909	1510458	5.19054	1.43565e-06	0.000615236	0.116363	0.228155	MYH9
rs4808260	2100376	-5.19005	1.43851e-06	0.000616362	-0.183113	0.216276	ZNF626
rs2273768	6380463	-5.18896	1.44487e-06	0.000618662	-0.0966891	0.220411	OSTF1
rs181396454	5700348	5.18809	1.44997e-06	0.000620615	0.106251	0.21432	VPS28
rs7385102	4760747	5.1858	1.46352e-06	0.000625828	0.318703	0.193032	TPST1
chr1:161674108:D	840187	5.1831	1.47969e-06	0.000631883	0.563718	0.209339	ITLN2
chr1:207494484:I	830274	5.18287	1.48108e-06	0.000632419	0.217401	0.223544	CD55
rs76430982	7000328	-5.18087	1.49317e-06	0.000636775	-0.230921	0.217557	LOC100129550
chr10:102705058:I	6940521	5.17784	1.51161e-06	0.000643703	0.12054	0.209682	MRPL43
rs396347	2140463	5.17655	1.51956e-06	0.000646619	0.0886489	0.186757	SLC37A1
rs1717416	3400709	-5.17546	1.5263e-06	0.000648935	-0.158093	0.180165
rs4802892	20670	5.17472	1.53089e-06	0.000650681	0.0806662	0.217426	ZNF613
rs2401976	6220438	-5.17298	1.54175e-06	0.000654814	-0.139765	0.193304	RPS6KA5
rs79796976	4540390	5.17198	1.54802e-06	0.000657316	0.232732	0.213417	NLRP3
rs466256	6760008	-5.16995	1.56081e-06	0.000662317	-0.115768	0.226189	DBN1
rs4771642	3420619	5.16606	1.58564e-06	0.000671767	0.117762	0.218288
rs2997312	2140139	5.16279	1.60677e-06	0.00067975	0.178945	0.188926	BRWD2
rs4983559	2470619	5.16242	1.60917e-06	0.000680706	0.0980882	0.205702	AKT1
rs2631601	6020736	-5.16054	1.62152e-06	0.000685206	-0.161174	0.20698	UBE2H
rs71351683	6330487	5.15858	1.63447e-06	0.000690336	0.223227	0.18441	SULF2
rs13280951	4150520	-5.15851	1.63491e-06	0.000690502	-0.178949	0.212409	RIPK2
rs12942179	4900593	-5.15268	1.67398e-06	0.000705094	-0.121323	0.212032	CYTSB
rs12216545	4880626	-5.14942	1.6962e-06	0.000713142	-0.169679	0.208154	GIMAP4
rs78487578	1300369	5.14846	1.70283e-06	0.000715601	0.122689	0.218986	LOC255783
rs34549545	5570445	5.14743	1.70996e-06	0.00071823	0.159174	0.223887	PRR5
rs8071429	3890670	5.14398	1.73398e-06	0.000727234	0.0905202	0.201814	DCAKD
rs72839470	6110630	5.13748	1.78021e-06	0.000744308	0.364258	0.199754	HIST1H2BK
rs2124714	4180379	-5.13699	1.78376e-06	0.000745633	-0.0624524	0.204596	SFRS8
rs4736693	1300601	-5.13468	1.80051e-06	0.000751797	-0.185718	0.217863	ST3GAL1
rs578327	7570176	5.13281	1.81418e-06	0.000756867	0.214127	0.192449	TEK
rs734909	6770392	5.13105	1.82712e-06	0.000761473	0.178058	0.201038	SRI
rs182208696	360110	-5.12977	1.83657e-06	0.000764893	-0.165573	0.201112	KLF6
rs4498805	6860653	-5.12861	1.84519e-06	0.000768026	-0.0885507	0.197899	HBXIP
rs2192177	2120639	5.12673	1.85929e-06	0.000773213	0.0843167	0.220941	PYROXD1
chr20:25049811:I	5220377	5.12535	1.86971e-06	0.000777049	0.154105	0.20661	ACSS1
rs4955809	3140543	5.12438	1.87699e-06	0.000779703	0.0750329	0.206014	ZMAT3
rs1540951	5700725	-5.12433	1.8774e-06	0.000779851	-0.395474	0.207548	EPSTI1
rs2412129	840132	-5.1205	1.90669e-06	0.000790294	-0.190938	0.213976	FLJ45513
rs12450199	2490452	-5.11951	1.91433e-06	0.000792942	-0.114546	0.195836	GAA
rs7487	670113	5.11763	1.92887e-06	0.000798406	0.114652	0.193075	TPP1
rs72838327	3440070	5.11535	1.94673e-06	0.000805169	0.170895	0.216401	SPAG7
rs7575254	7200301	-5.11464	1.95233e-06	0.000807119	-0.104578	0.194799	ARID5A
rs2844479	3450156	-5.11396	1.95766e-06	0.00080904	-0.0777097	0.206838	CSNK2B
rs1717416	630706	-5.11396	1.95769e-06	0.00080904	-0.139856	0.176919	NACC2
chr6:42766669:D	670136	5.11203	1.973e-06	0.000813812	0.185053	0.186488	FLJ38717
chr7:23303487:I	4670100	-5.10931	1.99475e-06	0.000821338	-0.0915956	0.203762	C7orf30
rs628454	1070242	-5.10922	1.9955e-06	0.000821602	-0.087826	0.205225	EIF2AK1
rs6010975	4780224	5.1073	2.011e-06	0.000827471	0.124398	0.207669	STMN3
rs10068916	2710653	5.10543	2.02621e-06	0.000832625	0.0776928	0.176274	FBXO38
rs6004174	4290544	-5.10409	2.0372e-06	0.000836515	-0.104117	0.21369	SNRPD3
rs6587821	1260347	5.09999	2.07117e-06	0.000849064	0.150601	0.185869	OMA1
rs73011220	5220204	5.09895	2.07989e-06	0.000852339	0.206644	0.200036	C19orf66
rs7905481	940435	5.09847	2.08395e-06	0.000853823	0.106253	0.182859	TRIM8
rs6738089	7560327	5.09822	2.08604e-06	0.000854574	0.0628255	0.215671	GPN1
rs11053624	6590451	-5.09679	2.09808e-06	0.000859033	-0.361326	0.208002	CLEC7A
rs17773637	1570367	5.09643	2.10111e-06	0.000860125	0.322309	0.215217	IL18R1
rs7166053	6940605	-5.09447	2.11774e-06	0.000866073	-0.156903	0.221063
rs3971191	520392	-5.0939	2.12268e-06	0.000867877	-0.126218	0.207834	P2RY13
rs150787994	6770202	-5.09378	2.1237e-06	0.000868241	-0.167923	0.20598	IPO11
rs73480556	2030309	5.09285	2.13168e-06	0.000871063	0.163741	0.205745	SERPING1
rs144646434	7210487	5.08799	2.1738e-06	0.000886194	0.15073	0.215762	LYSMD4
rs656417	2900731	-5.08441	2.20533e-06	0.000897543	-0.0754367	0.191405	PCSK7
rs131787	2710152	5.08384	2.21042e-06	0.000899388	0.0962729	0.210381	ODF3B
rs9535243	780500	-5.08135	2.23266e-06	0.000907362	-0.0702511	0.219772	CAB39L
rs6557409	2340626	5.08047	2.24064e-06	0.000910332	0.167599	0.214894	TFB1M
rs78854167	6650064	-5.07573	2.2837e-06	0.00092553	-0.560555	0.200545	SIGLEC5
rs4128858	3610167	-5.07294	2.30952e-06	0.000934185	-0.125818	0.224397	FLJ20674
rs12540307	1660762	5.07191	2.31911e-06	0.000937698	0.16425	0.209251	LOC285908
rs7328683	2850286	-5.06685	2.36673e-06	0.000954839	-0.219802	0.201912	C13orf18
rs62192944	4860243	5.06676	2.36762e-06	0.000955186	0.165053	0.167662	SNRPB
rs71433234	6370484	5.06648	2.37029e-06	0.000956144	0.143712	0.204859	POLR1D
rs2413338	2710711	-5.06634	2.37159e-06	0.000956651	-0.0775805	0.18216	TOM1
rs11677438	2650538	-5.06454	2.38884e-06	0.000962969	-0.100953	0.204357	WDSUB1
rs388017	4830220	5.06139	2.41921e-06	0.000973513	0.182981	0.215315	ZNF193
rs68118517	2480424	-5.06123	2.42078e-06	0.000974096	-0.101777	0.196462	PLCG2
rs221237	4040091	-5.06081	2.42492e-06	0.000975182	-0.480683	0.206001	PTPRN2
rs6497374	5260082	-5.05362	2.4959e-06	0.00100098	-0.0807113	0.218636	CP110
rs12926743	3390424	5.05141	2.51819e-06	0.00100896	0.0970092	0.203864	ITGAD
rs9998395	1510019	5.05116	2.52073e-06	0.00100989	0.301242	0.201959	MGST2
rs757162	4260754	-5.04788	2.55405e-06	0.0010215	-0.118148	0.213918	PTBP1
rs78577970	6130630	5.04615	2.57186e-06	0.00102759	0.144021	0.212705	PRR5
rs34542675	7610593	-5.04402	2.59394e-06	0.00103535	-0.188165	0.180861	TRAPPC5
rs59734348	1740050	-5.0439	2.59515e-06	0.00103578	-0.216816	0.192667	GVIN1
chr9:126600750:D	580433	-5.03994	2.63671e-06	0.00105011	-0.165025	0.190252	DENND1A
rs12402391	2490259	5.0386	2.65091e-06	0.00105507	0.0910187	0.20049	PINK1
rs9627351	1450309	5.03384	2.70196e-06	0.00107309	0.208062	0.195606	FLJ20699
rs133415	6660601	-5.03364	2.7041e-06	0.00107385	-0.277698	0.185685	HMOX1
rs28479311	5260070	5.03261	2.71532e-06	0.00107777	0.488189	0.21303	HES4
rs11259141	6040603	5.03119	2.73078e-06	0.00108318	0.166396	0.187034	FAM107B
rs4808260	5690440	-5.0308	2.73508e-06	0.00108475	-0.112522	0.206234	ZNF626
rs10917449	4670167	-5.02794	2.76664e-06	0.00109614	-0.118605	0.182293	CAPZB
rs7774122	5700056	5.02734	2.7733e-06	0.00109842	0.124557	0.211772	HSD17B8
rs12218402	620577	-5.02392	2.81145e-06	0.00111106	-0.0935956	0.186829	ACSL5
rs4874150	610148	-5.02215	2.8315e-06	0.00111833	-0.117084	0.179693	GSDMD
rs10124893	1980192	5.02213	2.83167e-06	0.00111839	0.0719254	0.209765	INVS
rs12975478	4810577	5.0204	2.85133e-06	0.00112527	0.121564	0.191335	ZNF776
chr15:64653504:D	940577	-5.01799	2.879e-06	0.0011344	-0.0915922	0.217674	CSNK1G1
rs145572728	1030347	5.01758	2.88374e-06	0.00113592	0.115714	0.195546	IFITM4P
rs3846094	2470348	5.01752	2.8844e-06	0.00113614	0.176571	0.192289	NFKBIZ
rs17102446	380703	5.01406	2.92468e-06	0.00115007	0.165319	0.189363	YIPF5
chr2:9037035:I	5260546	5.01154	2.95424e-06	0.00116042	0.279168	0.190012	ADAM17
rs6059973	7560538	-5.01018	2.97034e-06	0.00116583	-0.0844574	0.202497	ITCH
rs7364143	3370066	5.00948	2.97872e-06	0.00116865	0.111859	0.197895	APOL2
rs3802884	1230639	-5.00713	3.0068e-06	0.00117862	-0.164627	0.202916	TRAPPC4
rs7083064	2260730	5.00685	3.01016e-06	0.0011798	0.0915969	0.202704	GSTO2
rs55826926	5080458	-5.00565	3.02469e-06	0.00118448	-0.121637	0.195828	SAMM50
rs10160792	2850497	-5.00149	3.07532e-06	0.00120218	-0.0547794	0.213903	MUS81
rs8081085	3780041	5.00018	3.09148e-06	0.00120766	0.16365	0.188416	TIAF1
rs6554856	1070253	-4.99987	3.09523e-06	0.00120894	-0.133696	0.183051	FAM105B
rs11701048	3930241	-4.99859	3.11117e-06	0.00121414	-0.156486	0.203009	U2AF1
chr10:97602059:I	5550279	4.99732	3.12697e-06	0.00121979	0.232109	0.205393	ENTPD1
rs229688	7330575	4.99558	3.14876e-06	0.00122748	0.200709	0.187938	KLHL28
rs2267487	3440477	4.99425	3.16559e-06	0.00123352	0.103684	0.200443	PACSIN2
rs76507532	2750184	-4.99307	3.18048e-06	0.00123862	-0.159999	0.191282	CALM3
rs7417	4250494	4.9908	3.20937e-06	0.00124842	0.101473	0.19831	RAB3D
rs4883480	4900332	4.99014	3.21787e-06	0.00125127	0.10442	0.20071	FOXJ2
chr6:163961140:I	1260192	-4.98713	3.25679e-06	0.0012627	-0.153581	0.210455	QKI
rs3861150	6590575	-4.98709	3.25729e-06	0.0012628	-0.092429	0.195046	SPRY2
rs234609	4220259	4.98651	3.26479e-06	0.00126528	0.245048	0.195272	CTSZ
rs6508938	6650379	4.98649	3.2651e-06	0.00126539	0.135643	0.191863	SERTAD3
rs9526757	1820341	4.98574	3.27481e-06	0.00126869	0.159704	0.188546	INTS6
rs10758322	2030438	4.98533	3.2802e-06	0.0012705	0.0635754	0.186595	GBA2
rs697522	6660131	-4.98398	3.29794e-06	0.00127649	-0.189764	0.202072	TSPAN13
rs3208968	6380131	4.98386	3.29953e-06	0.00127706	0.0777818	0.193544	TAF1C
rs7463174	1050039	4.9824	3.31883e-06	0.00128374	0.0999749	0.210479	PROSC
rs7760334	6330538	-4.98161	3.32923e-06	0.00128729	-0.109357	0.178552	MAD2L1BP
rs9308169	7000379	4.97936	3.35925e-06	0.00129723	0.0748871	0.206238	USP38
rs2771285	4670603	4.97731	3.38684e-06	0.00130456	0.0897296	0.180837	ELMO2
rs10783580	1260022	-4.97709	3.38973e-06	0.00130529	-0.0705598	0.19996	C12orf10
rs5761004	5810484	-4.97696	3.39155e-06	0.00130591	-0.105375	0.198939	C22orf43
rs9509278	3610537	-4.97594	3.40542e-06	0.00131059	-0.0827865	0.17434	IFT88
rs11671711	5360553	4.97075	3.47645e-06	0.00133436	0.0652438	0.182021	ECH1
rs520932	730068	-4.96982	3.48943e-06	0.0013388	-0.107777	0.19488	JARID1A
rs12334190	6420242	-4.96963	3.49208e-06	0.00133971	-0.214168	0.179742	FIS1
rs71351683	4050128	4.96905	3.50009e-06	0.00134244	0.259157	0.17413	SULF2
rs2284052	2000438	4.9639	3.57256e-06	0.00136663	0.202187	0.179519	MFNG
chr10:70136193:D	4260689	4.96366	3.57601e-06	0.00136781	0.123719	0.183457	SLC25A16
rs112141754	2710291	-4.96102	3.61381e-06	0.00138031	-0.110621	0.203969
rs647484	5260731	-4.95852	3.64989e-06	0.00139263	-0.0891723	0.191614	MRE11A
rs11604127	3130672	4.958	3.65753e-06	0.00139479	0.124253	0.196568	BET1L
rs9893570	6940328	4.9568	3.67494e-06	0.00140088	0.0947104	0.195076	DDX52
rs1799525	4730408	4.95348	3.72378e-06	0.00141726	0.0834011	0.2009	ANAPC5
rs11658701	1050017	4.95245	3.73907e-06	0.00142225	0.0840144	0.180061	MIS12
rs67812762	1470215	4.95125	3.75704e-06	0.00142802	0.265715	0.195688	MAP3K8
rs79347712	1570497	-4.95064	3.76616e-06	0.00143116	-0.176575	0.174516	PTK2B
rs3798733	2100129	-4.95036	3.77026e-06	0.00143259	-0.104446	0.162803	NEDD9
rs4667283	7200768	-4.94872	3.795e-06	0.00144098	-0.120273	0.192075	ITGA4
rs11543936	6580500	4.94647	3.82904e-06	0.00145248	0.0919193	0.195902	LOC100132707
rs115317940	7550328	4.94539	3.84554e-06	0.00145811	0.183176	0.185704	GABBR1
rs4648907	7570324	4.94431	3.86201e-06	0.00146334	0.0916054	0.180123	ID3
rs76135723	70541	-4.94395	3.86751e-06	0.00146495	-0.234052	0.184336	REC8
rs4128858	6550703	-4.94344	3.87547e-06	0.0014676	-0.126017	0.215635	WSB2
rs55755452	6060646	4.94211	3.89589e-06	0.00147407	0.131881	0.169371	CRYZL1
rs71371874	510463	-4.94202	3.89733e-06	0.00147449	-0.0949635	0.178688	PIK3R6
rs147841698	7100156	-4.94133	3.90796e-06	0.00147805	-0.168276	0.194276	G3BP2
chr3:167680633:D	6420324	4.9378	3.96319e-06	0.00149387	0.079711	0.207543	PDCD10
rs4552473	6900301	-4.93706	3.97489e-06	0.00149775	-0.0752371	0.207954	C4orf34
rs34563478	6250017	-4.93613	3.98961e-06	0.00150261	-0.14653	0.183202	TH1L
rs9885993	1410075	4.93532	4.00247e-06	0.00150652	0.109339	0.190239	WIPI2
rs62078392	1940487	-4.9353	4.00266e-06	0.00150654	-0.11031	0.170543	STAT5A
rs6899218	2030079	4.935	4.0075e-06	0.00150813	0.0796474	0.182179	RUFY1
rs1137779	450397	-4.93366	4.02895e-06	0.00151541	-0.119555	0.201731	IFNAR2
rs7130306	5090309	-4.9335	4.03136e-06	0.00151588	-0.11437	0.191392	FAR1
rs62300773	4810435	4.93313	4.03733e-06	0.00151783	0.115335	0.189384	SCARB2
rs407221	4850095	4.93294	4.04035e-06	0.00151883	0.0847291	0.194771	PNRC1
rs7935561	1580465	4.93199	4.05574e-06	0.00152399	0.0924616	0.199663	AMICA1
rs892062	2510079	-4.93141	4.06502e-06	0.00152726	-0.206838	0.180693	CLPP
rs8602	4890491	4.92314	4.20056e-06	0.00157138	0.0825519	0.194387	ATPAF1
rs113532504	4590450	4.92105	4.23543e-06	0.00158271	0.111369	0.208425	DTNBP1
rs56384221	2030048	4.91924	4.26602e-06	0.00159172	0.0736564	0.197737
rs13296902	3460386	4.91835	4.28101e-06	0.00159686	0.163624	0.189088	B4GALT1
chr12:131308705:D	5910619	4.91296	4.37348e-06	0.00162595	0.0815682	0.1847	STX2
rs6478413	3440446	4.91192	4.39155e-06	0.00163171	0.0685774	0.18219	C9orf156
rs6510969	7000470	4.91035	4.41891e-06	0.00163958	0.0599248	0.180003	KHSRP
rs583104	1510152	-4.91016	4.42215e-06	0.00163976	-0.100776	0.189352	PSRC1
rs56412477	2510692	4.90971	4.43009e-06	0.00164165	0.0921479	0.189573	U1SNRNPBP
rs7135514	1090400	4.90941	4.43537e-06	0.00164338	0.116804	0.192121	ATXN2
rs17000581	3370288	4.90718	4.47478e-06	0.00165578	0.223132	0.189736	CBX6
rs7251	150397	4.906	4.49568e-06	0.00166286	0.0694723	0.182671	IRF3
rs13423333	2760102	4.903	4.54929e-06	0.00167987	0.101101	0.197749	ANKMY1
rs7205468	4830487	-4.90172	4.57252e-06	0.00168742	-0.0858994	0.152065	CDYL2
rs73238596	3710189	4.90033	4.59756e-06	0.00169553	0.140882	0.187181	LIAS
rs67400645	1400279	4.89972	4.60869e-06	0.00169893	0.144196	0.191911	ZNF586
rs1127091	2370576	-4.89957	4.61147e-06	0.0016996	-0.0749271	0.191246	GATAD2B
rs164195	6580131	-4.89372	4.71945e-06	0.00173041	-0.118216	0.188223	MRPL22
rs1800844	2230424	4.89246	4.74295e-06	0.00173793	0.0972198	0.187166	RBM25
rs2709367	1940019	-4.88827	4.82207e-06	0.00176387	-0.101643	0.164339	FAM119A
rs4889812	5270110	4.88678	4.85069e-06	0.00177331	0.109703	0.184559	EIF4A3
chr1:186618514:D	5690494	4.88676	4.85106e-06	0.00177342	0.142085	0.184426
rs12051605	6220070	4.8866	4.85402e-06	0.00177442	0.125013	0.186786	NT5C
rs6711770	430215	4.88496	4.88555e-06	0.0017842	0.100755	0.182379	LY75
rs702395	5700669	4.88464	4.89189e-06	0.00178619	0.0726023	0.203193	WDR55
rs11775886	4050047	-4.88458	4.89296e-06	0.00178652	-0.169297	0.194074	PTP4A3
rs9982601	6400195	-4.88411	4.90201e-06	0.00178935	-0.309071	0.191952	MRPS6
rs4637207	7380634	-4.882	4.94311e-06	0.0018022	-0.0999737	0.177954	C20orf20
chr2:131801287:I	7040301	4.88147	4.95346e-06	0.00180541	0.143914	0.184159	PLEKHB2
chr12:48590451:I	2490441	4.88072	4.96808e-06	0.00181023	0.0907437	0.18678	ASB8
rs5015629	2650678	4.88002	4.98191e-06	0.0018135	0.18079	0.144519	RSPH3
rs1344	4670671	-4.87992	4.98385e-06	0.00181399	-0.119657	0.180562	ACP6
rs488289	4920537	-4.87738	5.03396e-06	0.00183017	-0.141358	0.202303	POLA2
rs3091649	6840246	4.87642	5.05324e-06	0.00183651	0.123123	0.187364	CTSA
rs2991773	3830092	-4.87569	5.06771e-06	0.00184077	-0.209942	0.195525	RGS10
rs518884	3930086	-4.87355	5.11065e-06	0.00185477	-0.0731325	0.195052	UCKL1
rs9556973	6180050	-4.87293	5.12318e-06	0.00185883	-0.12165	0.203999	STK24
chr4:873285:D	7210767	-4.87272	5.12735e-06	0.00186021	-0.0750688	0.190022	GAK
rs62437115	6900215	4.87128	5.15655e-06	0.00186966	0.0846592	0.171982	GTF2H5
rs6000863	4570379	-4.86795	5.22489e-06	0.00189139	-0.174899	0.190849	MPST
chr13:37747600:I	5550356	4.86785	5.22694e-06	0.001892	0.0966822	0.165347	EXOSC8
rs4763297	3940379	4.86576	5.27003e-06	0.00190537	0.0744943	0.170701	DDX47
rs113686831	110372	4.86554	5.27464e-06	0.00190683	0.11413	0.175354	CSTA
rs2008734	2630601	4.86516	5.28253e-06	0.00190918	0.0633065	0.196048
rs7161495	2690040	-4.86073	5.37565e-06	0.00193841	-0.104148	0.191264	ABHD12B
rs2013178	6980482	-4.85957	5.4003e-06	0.00194629	-0.0997399	0.185656	LOC100129759
rs13068288	1850446	-4.85911	5.41009e-06	0.00194944	-0.0840717	0.187915	NME6
rs9470187	270240	4.85908	5.41075e-06	0.00194965	0.185844	0.188124	SLC26A8
rs34212668	7050382	4.85622	5.4719e-06	0.00196909	0.227339	0.193585	CASP1
rs12606063	4730392	4.85547	5.48827e-06	0.00197435	0.187624	0.19826	MYL12A
rs112403595	7000577	4.85395	5.52101e-06	0.0019849	0.122265	0.201918	GYPC
rs34255848	7050576	4.85356	5.52958e-06	0.00198758	0.114831	0.193929	COMMD7
rs2573167	240019	4.85287	5.5447e-06	0.00199226	0.183495	0.207333	TBC1D15
rs3746435	7550563	-4.851	5.58558e-06	0.00200523	-0.0960943	0.180772	TRPC4AP
rs1407884	5360376	4.85044	5.59799e-06	0.00200933	0.102754	0.190147	LAPTM5
rs142749035	60707	4.8495	5.61862e-06	0.00201556	0.124319	0.191852	DPP8
rs17062712	2140706	4.8495	5.61875e-06	0.00201559	0.11373	0.177722	NARG1L
rs56317829	2850039	-4.84919	5.62553e-06	0.0020178	-0.125878	0.182912	TBC1D2B
rs1492414	6180491	4.84706	5.67281e-06	0.00203196	0.0919531	0.182713	ADAM28
rs1420685	2350128	-4.84595	5.69773e-06	0.00203967	-0.0917705	0.196744	SLIC1
rs6937517	4920112	4.84401	5.74138e-06	0.00205389	0.102415	0.204824	KIAA0319
chr19:38749765:I	6660576	-4.84285	5.76758e-06	0.00206184	-0.204104	0.194747	RASGRP4
rs12231468	430224	4.84068	5.81694e-06	0.0020771	0.121752	0.188924	CHD4
rs10107388	1050500	-4.83934	5.84774e-06	0.00208615	-0.133635	0.16478	PLEC1
rs56011263	6110577	-4.8388	5.86014e-06	0.00209033	-0.141151	0.174662	MYL5
rs12439272	2060451	-4.83876	5.86116e-06	0.00209067	-0.137122	0.195545	PLCB2
rs59203915	7550008	4.83749	5.89044e-06	0.00210009	0.11266	0.196818	RNF216
rs1501467	4900373	-4.8373	5.89487e-06	0.00210159	-0.097479	0.188498	C11orf21
rs9419741	5130750	-4.83698	5.90234e-06	0.00210402	-0.118185	0.198787	HHEX
rs1039320	3800139	4.83553	5.9361e-06	0.00211463	0.196789	0.183608	HEXB
rs62290524	1660246	4.83541	5.93875e-06	0.00211547	0.120781	0.182586	GNB4
rs1340019	940164	-4.83317	5.99129e-06	0.00213231	-0.153073	0.181342	ASAP1
rs1130800	1500524	4.83105	6.04151e-06	0.00214799	0.14033	0.181858	PHC2
rs2286165	1070538	4.83018	6.06219e-06	0.00215435	0.0975955	0.177838	NDUFS8
rs131731	4920025	4.83012	6.06363e-06	0.00215483	0.109675	0.187913	CHKB
rs3737933	1990446	-4.83002	6.06587e-06	0.00215557	-0.0995332	0.186197	KIAA0040
rs141902476	2630647	-4.82918	6.08586e-06	0.00216192	-0.0816535	0.187017	HOXC6
chr17:49255306:D	1820504	4.82593	6.16413e-06	0.00218599	0.105472	0.190979	NME1
rs7513934	730497	-4.82422	6.2056e-06	0.00219829	-0.0812473	0.164093	CC2D1B
chr11:10540415:D	150504	4.81962	6.3187e-06	0.00223369	0.100485	0.176992	AMPD3
rs79653124	6580300	4.8195	6.32173e-06	0.00223463	0.16379	0.157042	ANO2
rs2278959	2480037	4.81786	6.36245e-06	0.00224773	0.186846	0.178129	CMTM8
chr17:72997364:I	4610110	4.81627	6.40222e-06	0.00226054	0.183214	0.184075	CD300LB
rs71351683	7200242	4.81623	6.40322e-06	0.0022608	0.261414	0.165867	SULF2
rs1317850	4230228	-4.81551	6.42124e-06	0.00226662	-0.150415	0.192362	CDK5RAP3
rs2467765	3840753	-4.81528	6.42724e-06	0.00226851	-0.304457	0.196316	HEY1
rs1401836	5820521	4.81462	6.44386e-06	0.0022736	0.105546	0.188454	PTBP2
rs10883848	1850524	-4.8142	6.45435e-06	0.00227647	-0.0904776	0.185087	C10orf32
rs8067237	3940408	-4.81354	6.47112e-06	0.00228109	-0.110628	0.16414	ACOX1
chr10:120880816:I	1820706	-4.81242	6.49975e-06	0.00228931	-0.0905692	0.182081	SFXN4
chr7:138340391:D	1340703	4.80983	6.56587e-06	0.00230946	0.122509	0.161227	LUC7L2
rs1367084	7570358	4.80552	6.67792e-06	0.0023434	0.0635375	0.187498	NPC1
rs9274666	3940477	4.80483	6.69576e-06	0.00234891	0.130647	0.182516	TAP2
chr5:10255711:I	4890497	4.8039	6.72027e-06	0.00235636	0.119608	0.178136
rs28727389	7330441	4.80359	6.72859e-06	0.00235881	0.0997957	0.198876	RNF13
rs2189619	3610343	-4.80126	6.79003e-06	0.0023776	-0.138784	0.177556	NBN
rs6985192	4210059	4.80107	6.7953e-06	0.00237933	0.0919866	0.177731	CHRNA2
rs4750388	580279	-4.80094	6.79865e-06	0.00238019	-0.129489	0.178501	BEND7
rs10103091	6550164	4.79739	6.89371e-06	0.00240904	0.155214	0.197589	DEFA4
rs4703902	2470020	4.79682	6.90914e-06	0.00241404	0.0867504	0.188009	TNPO1
rs760462	3890373	4.79591	6.9339e-06	0.00242175	0.0877319	0.198403	ITGB2
rs11831839	270156	-4.79571	6.93928e-06	0.00242333	-0.0646891	0.201455	UBE2N
rs113255036	670360	-4.79503	6.95786e-06	0.0024291	-0.105363	0.188709	ALKBH6
rs1920636	5910689	4.79166	7.05025e-06	0.00245617	0.0890244	0.185585	SMC4
rs6047286	1300142	-4.79092	7.07066e-06	0.00246274	-0.0649983	0.202226	NCRNA00153
rs6677315	110148	-4.79049	7.08249e-06	0.00246627	-0.0582479	0.190943	BCL10
rs2317314	1190307	4.78867	7.13314e-06	0.00248247	0.0797891	0.183262	CEACAM21
rs10908821	3420445	-4.78681	7.18511e-06	0.00249855	-0.102046	0.156459	TSTD1
rs139531866	1260523	-4.7849	7.23907e-06	0.00251435	-0.155699	0.198103	CYTIP
rs79437939	240053	-4.78461	7.24723e-06	0.0025169	-0.202503	0.176878	GCH1
rs72794132	160068	-4.78403	7.26355e-06	0.00252201	-0.126713	0.164171	CCDC69
rs6050898	510228	4.78341	7.28132e-06	0.0025264	0.0765327	0.198903	IDH3B
rs4943029	7510259	-4.77892	7.41022e-06	0.00256226	-0.113956	0.183464	ATP7B
rs949300	1940524	-4.77828	7.42875e-06	0.00256747	-0.13799	0.170822	STS-1
rs459906	2120689	-4.77808	7.43463e-06	0.00256923	-0.0743897	0.178128	UBXN6
rs563079	20382	4.77744	7.45323e-06	0.00257457	0.0990926	0.193172	RNF157
rs7325101	4050451	4.77489	7.52771e-06	0.00259587	0.0959195	0.195024	TPP2
rs7138859	6330037	-4.77443	7.54125e-06	0.00260007	-0.137454	0.189386	ITPR2
rs56310981	1980022	4.77369	7.56324e-06	0.00260683	0.128725	0.177674	VTA1
rs36659	1450348	-4.77167	7.62302e-06	0.00262395	-0.176173	0.179361	TMC4
rs12667548	2750154	4.77131	7.63357e-06	0.00262661	0.144675	0.17593	ELMO1
rs11642940	4230301	4.76801	7.73281e-06	0.0026567	0.0627185	0.189584	PGP
rs352683	7200079	-4.76754	7.7468e-06	0.00266084	-0.147448	0.203948	HSPA7
rs10958575	5570711	-4.76724	7.75598e-06	0.00266335	-0.128653	0.180621	IDO1
rs11588412	840356	-4.76696	7.76441e-06	0.00266577	-0.17957	0.188426	NUAK2
rs1552284	2710601	4.76593	7.79579e-06	0.00267354	0.0801037	0.182557	FAM160B2
rs4352772	2260070	-4.76512	7.82041e-06	0.00268077	-0.0801874	0.178648	MTERF
rs1807985	3170669	4.76361	7.86656e-06	0.00269479	0.0809662	0.181382	REV1
rs4335972	360377	4.76135	7.93635e-06	0.00271365	0.151505	0.192009	TGFA
rs61429272	4210220	-4.76044	7.96434e-06	0.00272212	-0.0957269	0.180233	TMEM111
chr6:167409249:I	5360424	-4.75821	8.03412e-06	0.00274326	-0.091092	0.1691	RPS6KA2
rs7002606	160639	-4.75813	8.03663e-06	0.002744	-0.0877777	0.174112	EBAG9
rs7638391	2030551	-4.75699	8.07241e-06	0.00275438	-0.130705	0.196206	GPR27
chr3:57671456:I	6770176	4.75675	8.07983e-06	0.00275643	0.0991993	0.163702	ARF4
rs11169530	7510392	-4.75626	8.09531e-06	0.00276116	-0.12544	0.156779	DIP2B
chr8:27189213:D	2810632	4.75542	8.12195e-06	0.00276751	0.0868968	0.177707	PTK2B
rs74797707	1170626	-4.75532	8.12497e-06	0.00276829	-0.109385	0.182449	PPP2R5C
rs73176656	4890408	-4.75234	8.21988e-06	0.00279622	-0.219379	0.154391	PMM1
rs11210951	3060619	-4.75232	8.22054e-06	0.00279642	-0.0833357	0.179965	MED8
rs62058725	2570035	4.75201	8.23056e-06	0.00279933	0.159598	0.18226	C17orf49
rs1773407	3460242	-4.75037	8.28321e-06	0.00281479	-0.137478	0.200313	HEATR1
chr1:26573217:D	6280240	-4.74651	8.40854e-06	0.0028512	-0.110532	0.188502	SH3BGRL3
rs35840727	4490608	-4.74537	8.44592e-06	0.0028623	-0.088347	0.190484	C7orf29
rs61945857	6760291	4.74052	8.60703e-06	0.00290755	0.137598	0.169368	RNF10
rs78559200	2970044	4.73971	8.63402e-06	0.00291542	0.0678704	0.174697	ABTB1
rs60485507	4780086	-4.73964	8.63663e-06	0.00291621	-0.10204	0.183393	CRK
rs9346743	5890739	-4.73868	8.6688e-06	0.00292512	-0.286868	0.185491	TAGAP
rs7605199	3130376	-4.73848	8.67542e-06	0.00292721	-0.0709217	0.194405
rs77586995	4670059	-4.73689	8.7295e-06	0.00294317	-0.168147	0.178731	ZAK
rs74026926	7320747	4.73622	8.75212e-06	0.00295019	0.10611	0.190883	PSTPIP1
rs1205350	4180315	4.73297	8.86368e-06	0.00298405	0.105658	0.18213	CHMP4B
rs113286688	1430288	4.73276	8.87087e-06	0.00298613	0.106015	0.16894	LOC100129668
rs6743199	5810411	4.73267	8.87371e-06	0.00298689	0.179493	0.186407	SNORD89
rs9611458	7570068	4.73133	8.92035e-06	0.003	0.0815261	0.191268	EP300
rs59216753	5080615	4.73013	8.96198e-06	0.00301152	0.153057	0.161963	IL16
rs149553994	7000369	-4.7271	9.06789e-06	0.00304339	-0.297261	0.164888	CD14
rs1471838	360689	-4.72669	9.08237e-06	0.00304775	-0.147599	0.190812	HEBP1
rs2793491	1570300	-4.72467	9.15391e-06	0.0030681	-0.168403	0.191978	SPATA13
rs10823515	1940288	4.72411	9.17385e-06	0.00307387	0.0788146	0.167493	TYSND1
rs4838308	870131	4.72305	9.21184e-06	0.00308499	0.121199	0.192898	HSPA5
rs11229642	3060458	-4.72232	9.23792e-06	0.00309236	-0.133251	0.178533	FAM111A
rs8113125	1240286	4.71886	9.363e-06	0.00312716	0.0696754	0.193063	ZNF350
rs78136662	20441	-4.71806	9.39198e-06	0.00313598	-0.167573	0.171751
rs6103759	1450452	4.7175	9.41234e-06	0.00314221	0.106863	0.187633	TTPAL
rs56178984	5720433	4.71496	9.50561e-06	0.00317007	0.130501	0.164905	WRN
rs7555568	5420066	-4.71467	9.51662e-06	0.00317316	-0.105468	0.180997	H6PD
rs4420303	4050437	4.71465	9.51733e-06	0.00317334	0.104518	0.174984	PTS
chr12:123823426:I	5220309	-4.71438	9.52723e-06	0.00317625	-0.218575	0.184719	RILPL1
rs16946583	380446	4.71406	9.53897e-06	0.00317966	0.120797	0.183805	FLJ44674
rs502279	4880014	-4.71331	9.56667e-06	0.00318817	-0.108172	0.164483	TCEA2
rs557544	7200189	-4.71299	9.57851e-06	0.00319181	-0.0900596	0.171818
rs11715575	3140092	-4.71202	9.61469e-06	0.00320296	-0.0815065	0.16514	TRAK1
rs4334629	670711	4.71198	9.61611e-06	0.00320331	0.0930313	0.165347	PLCL2
rs56057065	1690689	-4.71186	9.6206e-06	0.00320456	-0.0667857	0.173276	MAP3K3
rs8176635	6590661	-4.71153	9.63314e-06	0.00320838	-0.099607	0.177632	MED22
rs12594313	1570669	4.711	9.65279e-06	0.00321445	0.152859	0.182249	LACTB
rs588742	2470259	-4.71032	9.67825e-06	0.00322189	-0.067241	0.189064	FBXO18
chr16:69342962:D	840053	4.70714	9.7986e-06	0.0032551	0.106203	0.172685	SNTB2
chr2:232646336:I	1500491	-4.70712	9.7991e-06	0.00325516	-0.0814547	0.182792	PDE6D
chr6:91303290:I	1260288	-4.70706	9.80141e-06	0.00325575	-0.0702325	0.169891	MAP3K7
rs1885310	4010398	-4.70674	9.81362e-06	0.00325932	-0.110851	0.188961	RASSF2
rs12890629	7400468	-4.70642	9.8259e-06	0.00326282	-0.16517	0.162737	AP1G2
chr19:52269635:D	1030270	4.70633	9.82926e-06	0.00326375	0.0732879	0.19055	FPR1
rs75533286	2000022	-4.70596	9.8436e-06	0.00326821	-0.275441	0.181874	IRF9
rs12318958	6350139	-4.70387	9.92343e-06	0.00328901	-0.109214	0.187657
rs186152584	2030474	-4.70378	9.9269e-06	0.00329	-0.148152	0.174528	NBAS
rs2172706	2900450	4.70307	9.95414e-06	0.00329764	0.0846054	0.178313	ADAR
rs11134977	2690315	-4.70246	9.97787e-06	0.00330432	-0.0950684	0.169169	RNF44
rs80183003	1470475	4.70189	9.99976e-06	0.0033102	0.153927	0.197989	SECISBP2
rs2549798	2120450	-4.70062	1.00491e-05	0.00332407	-0.0792972	0.156464
rs28713448	5560279	4.70029	1.00623e-05	0.00332802	0.173679	0.168766	LOC728069
rs151154818	1580608	-4.69791	1.01555e-05	0.00335432	-0.247358	0.173478	SEMA3E
rs9951480	3180189	4.69673	1.02018e-05	0.00336796	0.0813179	0.180487	ZNF271
rs6429772	110390	-4.69509	1.0267e-05	0.00338697	-0.106001	0.18771	SLC25A34
rs10888404	4480192	-4.69228	1.03792e-05	0.00341968	-0.263076	0.177147	CDC42SE1
rs6920305	4060575	4.69115	1.04244e-05	0.00343313	0.0763379	0.180471	OSTM1
rs72878690	3060379	4.68998	1.04718e-05	0.00344714	0.0939266	0.194684	SEC14L1
rs62456202	4120154	4.68816	1.05458e-05	0.00346579	0.0872399	0.174264	EIF2AK1
chr7:149309629:I	6270139	-4.68664	1.0608e-05	0.00348358	-0.0712612	0.187119	KRBA1
rs6488262	7320348	4.68471	1.06877e-05	0.00350507	0.159272	0.184848	CLEC1A
rs368108	5090563	-4.68462	1.06913e-05	0.00350621	-0.08704	0.17973	PRKCB1
rs2788440	610341	-4.6836	1.07336e-05	0.00351793	-0.0750132	0.170078	WAC
rs71542460	1780360	4.68159	1.08174e-05	0.00354182	0.100296	0.170544	ATF6B
rs11177370	630600	-4.67787	1.09741e-05	0.00358577	-0.114168	0.165936	MDM2
rs4532228	5720128	4.67648	1.10329e-05	0.00360252	0.298982	0.168362	COQ2
rs12431440	360292	-4.67496	1.10981e-05	0.00362123	-0.0800327	0.179612	SCARNA13
rs2291324	5090050	-4.67277	1.11926e-05	0.00364531	-0.156659	0.16571	NDUFA12
rs4798874	7040132	-4.67275	1.11934e-05	0.00364541	-0.09535	0.183012	ANKRD12
chr2:208519446:I	7510092	-4.67252	1.12033e-05	0.00364787	-0.102231	0.154483	CREB1
rs257167	270114	4.67061	1.12862e-05	0.0036706	0.119469	0.16367	FAM134B
rs9442387	650711	4.66904	1.13548e-05	0.00369045	0.0829899	0.180681	PRKCZ
rs2743275	1050168	-4.66805	1.13985e-05	0.00370223	-0.350619	0.176858	PI3
chr13:115075758:D	160605	-4.66678	1.14545e-05	0.00371841	-0.131401	0.164863	RASA3
rs62072741	2690598	4.6662	1.148e-05	0.00372542	0.177702	0.173161	SCPEP1
rs9890550	4540228	4.6657	1.15022e-05	0.00373169	0.135031	0.184238	CD300LF
rs7785231	7150541	4.66566	1.15041e-05	0.00373222	0.0653072	0.175536	ZMIZ2
rs7810095	2970672	4.66538	1.15166e-05	0.00373444	0.0914128	0.176637	ANKIB1
rs2673903	780544	-4.66511	1.15285e-05	0.00373718	-0.251059	0.181927	2006-03-01
rs2363683	7150142	-4.66387	1.15835e-05	0.00375202	-0.118139	0.169727	NPCDR1
rs73227483	4260520	4.66197	1.1669e-05	0.00377557	0.121048	0.175603	METAP2
rs11915002	830615	-4.66194	1.16703e-05	0.00377591	-0.1536	0.175633	ZDHHC19
rs4592712	2810468	4.66016	1.17509e-05	0.00379894	0.0986327	0.175813	SSH2
rs3741041	4220372	4.65932	1.17889e-05	0.00380955	0.142005	0.186538	RNF141
rs11783247	6960014	-4.659	1.18034e-05	0.00381337	-0.0484444	0.174488	MTMR9
rs115268471	3450072	-4.65899	1.18036e-05	0.00381342	-0.0560892	0.177088	CLIC1
rs1051474	4490348	-4.6583	1.18353e-05	0.00382208	-0.0735052	0.161782	C9orf6
rs302663	2600070	4.65655	1.19154e-05	0.00384347	0.0912682	0.178827	RAB38
rs3825219	1030544	-4.65539	1.19687e-05	0.00385705	-0.0805842	0.176485
rs56285508	1010035	4.65505	1.19847e-05	0.00386154	0.52604	0.181412	NLRP3
rs2857605	4200692	-4.655	1.19867e-05	0.00386214	-0.0839936	0.161908	NEU1
rs7977432	2360671	-4.65401	1.20325e-05	0.00387278	-0.0552549	0.190215	ANKLE2
rs59573534	2490470	4.65369	1.20474e-05	0.00387684	0.261273	0.155587	MPZL1
rs10744161	620092	-4.65317	1.20717e-05	0.00388353	-0.0782464	0.169336	ATP6V0A2
rs73939921	6520280	4.65225	1.21148e-05	0.00389475	0.40301	0.177672	ZSCAN18
rs12512883	450114	4.65165	1.21428e-05	0.00390259	0.108827	0.184791	FBXL5
chr1:28213034:D	4390221	-4.65056	1.21937e-05	0.00391633	-0.101443	0.17342	SMPDL3B
rs4786356	7560376	4.6494	1.22483e-05	0.00393088	0.0873585	0.182949	LOC146439
rs3845191	1780601	-4.64859	1.22864e-05	0.00394165	-0.0870982	0.166043	MLEC
chr19:50003817:I	3190561	4.64712	1.23564e-05	0.00396027	0.101204	0.176984	SNORD35B
chr17:65261171:D	4760402	4.64647	1.23873e-05	0.003969	0.0901884	0.162635
rs4690295	3460010	-4.64529	1.24438e-05	0.00398487	-0.124021	0.175468	MYL5
rs2046427	5490626	4.6439	1.25107e-05	0.0040037	0.104149	0.183896	SUMF1
rs9267576	5360041	-4.64383	1.25138e-05	0.00400404	-0.157289	0.16999	DDAH2
rs2866112	430682	-4.64116	1.26434e-05	0.004038	-0.170171	0.16733	NLRP12
rs10207981	7550431	-4.64038	1.2681e-05	0.00404846	-0.0901783	0.182304	REV1
chr13:109412733:I	6840020	4.64032	1.26844e-05	0.00404895	0.132717	0.18224	TNFSF13B
rs260723	4290075	-4.63945	1.27268e-05	0.00406044	-0.178644	0.17472	SRA1
rs2273514	1940274	-4.63885	1.27559e-05	0.00406819	-0.136334	0.162792	IFI27L2
rs58077877	2000593	4.63832	1.2782e-05	0.00407576	0.15343	0.188228	RPL17
chr11:10374835:I	2570020	4.63788	1.28037e-05	0.00408182	0.114773	0.180058	CTR9
rs2031610	3420026	4.63674	1.286e-05	0.00409796	0.115483	0.189473	FAS
rs2041965	1710630	-4.63362	1.30154e-05	0.00414094	-0.100034	0.175645	ST6GAL1
rs6707823	3840367	-4.63311	1.30408e-05	0.00414797	-0.0798063	0.19243	CAPG
rs79769512	3390068	-4.63263	1.30652e-05	0.00415465	-0.136529	0.164121	E4F1
rs2071419	1940360	4.63204	1.30946e-05	0.00416323	0.111529	0.175405	TPI1
rs5992086	1190022	-4.6316	1.31168e-05	0.00416664	-0.119995	0.161505	BID
rs10797073	4060095	4.63094	1.315e-05	0.00417514	0.100478	0.187897	CD84
rs5750499	4880332	-4.63087	1.3154e-05	0.00417625	-0.122916	0.166932	HRIHFB2122
rs75128984	6660768	-4.63085	1.31549e-05	0.00417649	-0.219942	0.17157	IRF2BP2
chr11:109959102:D	380672	-4.62948	1.32241e-05	0.00419632	-0.0828218	0.16633	ZC3H12C
rs4936425	6270082	4.62886	1.32559e-05	0.00420509	0.0758368	0.173076	MPZL3
rs35121828	7000332	4.62734	1.33336e-05	0.00422693	0.10387	0.173389	CCDC126
rs149201933	1820097	4.62732	1.33347e-05	0.00422717	0.0594594	0.167826	ZNF410
rs4525044	3450452	-4.62697	1.33523e-05	0.00423204	-0.15572	0.173829	KIF1B
rs4296050	2350019	4.62401	1.35052e-05	0.00427209	0.0608281	0.172683	FEZ1
rs62395225	540725	4.62293	1.35611e-05	0.00428727	0.1163	0.176565	HNRPH1
rs4638719	520273	-4.62271	1.3573e-05	0.00428969	-0.132839	0.157063	RASAL3
rs2631293	20131	4.62244	1.35868e-05	0.00429352	0.118164	0.174527	C17orf65
chr12:10528899:I	2320129	-4.61739	1.38528e-05	0.00436089	-0.26299	0.162496	CSDA
chr2:169951497:D	5290292	4.61501	1.39802e-05	0.00439567	0.136658	0.169727	DHRS9
rs9410887	1990433	4.61487	1.39876e-05	0.00439779	0.109659	0.187563	RMI1
rs7760848	5570279	4.61069	1.42137e-05	0.00445966	0.29555	0.170475	HIST1H1C
rs2704463	4670193	-4.61064	1.42162e-05	0.00446025	-0.224334	0.160457	PRF1
chr17:76900171:I	6980541	-4.6103	1.42352e-05	0.00446559	-0.1492	0.180504	TIMP2
rs80179624	6620356	-4.60989	1.42574e-05	0.00447153	-0.132081	0.195077	ARPP19
rs11038116	5130136	-4.608	1.43613e-05	0.00449783	-0.122302	0.179679	CD82
rs10999323	1260241	-4.60708	1.44117e-05	0.00451166	-0.0841084	0.171879	EIF4EBP2
chr11:105064081:D	450491	4.60707	1.44126e-05	0.00451192	0.22551	0.173534	CASP1
rs2228576	4640064	-4.6069	1.44218e-05	0.00451439	-0.104456	0.17804	LTBR
rs11668719	3850678	-4.60658	1.44397e-05	0.00451925	-0.154907	0.168829	LRRC25
rs316806	6450021	-4.60652	1.44428e-05	0.00452006	-0.0940933	0.15888	ANAPC4
rs6966442	1010521	-4.60584	1.44808e-05	0.00452904	-0.0717575	0.180756	SP4
rs7305853	1980202	-4.60363	1.46037e-05	0.0045582	-0.0887547	0.16321	CAPRIN2
rs111621177	5090465	4.60353	1.46096e-05	0.00455988	0.147111	0.159803	PPP2R3A
rs12959839	3780681	4.60341	1.46163e-05	0.00456175	0.119759	0.171983	MBP
rs3765380	3390092	4.60304	1.46371e-05	0.00456658	0.104849	0.177605	PLEKHM2
rs11059650	7330164	-4.60256	1.46637e-05	0.00457347	-0.0677518	0.167983	DENR
rs73057356	4390255	4.60203	1.46933e-05	0.004581	0.100724	0.175146	CCDC9
rs3758977	5420600	4.60017	1.47985e-05	0.00460777	0.106739	0.170094	BEST1
rs9493326	4780358	4.59883	1.48747e-05	0.00462865	0.106826	0.16967	STX7
rs3812945	50341	4.59746	1.49532e-05	0.00465008	0.0742208	0.180885	SCAMP2
rs624898	6590341	-4.5971	1.49736e-05	0.00465571	-0.118707	0.169963	RAB31
rs4924158	5670669	-4.59663	1.50007e-05	0.00466285	-0.0877851	0.162792	LPCAT4
rs62211242	2640471	4.59642	1.50127e-05	0.00466589	0.176249	0.145331	RNF24
rs290200	6760037	4.59602	1.5036e-05	0.00467198	0.13998	0.164274	SYTL2
rs2743275	840609	-4.59537	1.50733e-05	0.00468214	-0.131554	0.172491	SEMG1
rs16942887	3840519	-4.59464	1.51154e-05	0.00469377	-0.220434	0.167833	DPEP3
rs12072638	520195	-4.59375	1.51671e-05	0.00470781	-0.0762136	0.172744	TMEM79
rs7408233	5550278	-4.59363	1.5174e-05	0.00470979	-0.0821987	0.180796	ICAM3
rs6462143	7570669	4.59357	1.51773e-05	0.00471066	0.0985583	0.174852	ADAP1
rs12537271	3990136	-4.59309	1.52057e-05	0.00471855	-0.108106	0.178516	PTPN12
rs7503454	20279	4.59194	1.52724e-05	0.0047365	0.0798629	0.17779
rs4767023	3450180	4.59139	1.53048e-05	0.00474503	0.16615	0.17502	OAS1
rs7523599	4810343	4.59005	1.53837e-05	0.00476524	0.141688	0.133981	ETV3
rs55736130	7610131	4.59003	1.53845e-05	0.00476543	0.0768618	0.1791	EPAS1
rs849180	2940022	4.58938	1.54229e-05	0.00477547	0.169781	0.180119	BLVRA
chr1:43843241:D	430523	-4.58851	1.54743e-05	0.00478919	-0.0588425	0.171944	MED8
rs4563206	6560451	4.58836	1.54832e-05	0.00479171	0.137673	0.18177	HNRPLL
rs6689545	3420154	4.58757	1.55299e-05	0.00480225	0.527532	0.177307	NLRP3
rs13152689	6480743	-4.58738	1.55416e-05	0.00480504	-0.0642612	0.167149	FRYL
rs11671605	4290736	-4.58663	1.55859e-05	0.00481366	-0.153216	0.179281	MAP2K2
rs10873040	2190743	4.58549	1.56541e-05	0.00483166	0.0928356	0.170655	RBM23
rs10902251	6860373	-4.58496	1.56862e-05	0.00484023	-0.0912838	0.116213	RIC8A
chr12:54893563:D	130156	4.58373	1.576e-05	0.00486011	0.0878217	0.164214	PDE1B
rs6062978	2100437	4.58221	1.58519e-05	0.00488431	0.0806828	0.179298	GMEB2
rs322151	7210528	4.58171	1.58821e-05	0.00489209	0.113063	0.184509	TMEM205
rs12760556	3450193	4.58169	1.58833e-05	0.00489237	0.155431	0.155704	SPATA6
rs72932273	1690326	4.58143	1.58994e-05	0.00489673	0.135478	0.155608	PGRMC2
rs1063964	2900626	4.58082	1.59361e-05	0.00490614	0.108255	0.164838	SRI
rs855676	2490333	-4.57808	1.61041e-05	0.0049488	-0.149668	0.175473	ZNF467
rs652471	7100743	4.5779	1.61152e-05	0.00495088	0.0896183	0.17712	KCTD21
chr1:211913648:D	4640347	-4.57513	1.62863e-05	0.00499405	-0.115739	0.189849	LPGAT1
rs12490900	6940242	4.57376	1.63719e-05	0.00501676	0.0969396	0.177285	BRPF1
rs4075019	6040291	-4.5731	1.64136e-05	0.00502791	-0.0680681	0.177326	NDUFA10
chr3:113575370:I	6860246	4.57176	1.64975e-05	0.00504893	0.106472	0.185091	GRAMD1C
rs72824977	4260347	4.57022	1.65949e-05	0.00507375	0.110186	0.171581	ARRB2
rs35096485	3400270	4.56975	1.66248e-05	0.0050814	0.131689	0.169459	RNF213
rs10163801	2060286	4.56952	1.66395e-05	0.00508529	0.0990971	0.165237	PPP4R1
rs160827	1980719	-4.56917	1.66616e-05	0.00509116	-0.091956	0.159008	CPM
chr7:99968498:I	2470577	-4.56908	1.66672e-05	0.00509249	-0.0990391	0.163068	ZCWPW1
rs3172664	1110288	4.56844	1.6708e-05	0.00510272	0.0805099	0.173684	LRP2BP
chr19:38795546:D	1240730	4.56624	1.68493e-05	0.00514086	0.161751	0.174138	SPINT2
rs461015	4730154	-4.56488	1.69364e-05	0.00516487	-0.180514	0.179083
rs56173847	4070600	-4.56441	1.69668e-05	0.00517269	-0.0826327	0.176058	ZNF654
rs112773089	5810689	-4.56331	1.70384e-05	0.00519167	-0.128256	0.17623	PRRG4
chr15:101127387:I	5890524	-4.56213	1.71153e-05	0.00521176	-0.0683465	0.171961	LINS1
rs7738018	1070474	-4.55937	1.72962e-05	0.00525782	-0.0709911	0.157207	C5orf37
rs12293634	3830403	4.55936	1.72973e-05	0.00525803	0.151127	0.175043	ZNF143
rs78999899	6220722	4.55866	1.73433e-05	0.00526978	0.181724	0.172485	MSRA
rs6020157	5670241	4.55693	1.74582e-05	0.00529895	0.0878338	0.152603	STAU1
rs9380298	4670500	4.55688	1.74617e-05	0.00529983	0.0860795	0.173633	HIVEP1
rs56244936	6620392	-4.55539	1.7561e-05	0.00532576	-0.378507	0.161959	LFNG
rs6896601	4040376	-4.55515	1.75772e-05	0.00532997	-0.178816	0.163948	LARP1
rs3749467	4200220	4.55505	1.75835e-05	0.00533173	0.0644647	0.169145	RNF4
rs57196972	6960170	4.55462	1.76125e-05	0.00533972	0.156431	0.146418	C3orf19
rs35323257	5260537	4.55408	1.76488e-05	0.0053493	0.112702	0.154561	YEATS2
rs9282559	4150414	-4.55391	1.76603e-05	0.0053523	-0.17324	0.163022	STK11
rs78064987	3390201	4.55311	1.77141e-05	0.00536664	0.185258	0.182615	CLEC9A
rs36066467	6620201	-4.55202	1.77883e-05	0.00538621	-0.175078	0.175814	KLHL24
rs7102598	4150408	4.5509	1.78638e-05	0.00540546	0.14933	0.169493	P2RY2
rs4809141	4280075	-4.54967	1.79477e-05	0.00542477	-0.0981074	0.17195	ZNF493
rs112826922	3120735	4.54855	1.80246e-05	0.00544051	0.144492	0.166448	GRB10
rs10243469	5810196	4.54796	1.8065e-05	0.00545154	0.105531	0.166888	TECPR1
rs5762994	5310445	-4.54531	1.82487e-05	0.0054991	-0.131651	0.177547	KREMEN1
rs117971597	6590703	4.54463	1.82955e-05	0.0055106	0.131414	0.153901	RAP1B
rs6670919	1090497	4.54433	1.83169e-05	0.00551563	0.240827	0.185831	CREG1
rs7188495	7160575	4.54404	1.83367e-05	0.00552111	0.105465	0.175143	NIP30
chr10:31205978:I	990600	4.54241	1.84511e-05	0.00555179	0.12335	0.174513
rs2207720	3190164	-4.5422	1.8466e-05	0.0055558	-0.0937156	0.176986	MUTED
chr22:47889185:I	10369	-4.54179	1.84943e-05	0.00556276	-0.134244	0.162695	TBC1D22A
rs9906585	6590243	4.54102	1.8549e-05	0.00557692	0.105634	0.172104	PITPNA
rs1075417	4560730	4.53801	1.87623e-05	0.00563075	0.0469849	0.172244	XPO7
rs11748193	4850168	-4.53742	1.88049e-05	0.00564211	-0.114292	0.16615	SLC22A4
rs149998392	2470017	4.53732	1.88122e-05	0.00564376	0.109927	0.168878	LILRB3
rs9958080	2690541	-4.53472	1.8999e-05	0.0056886	-0.110124	0.163442	C18orf10
rs9924070	130347	-4.53299	1.91244e-05	0.00572169	-0.112155	0.166439	NDE1
rs58971607	7100239	4.53256	1.91558e-05	0.00572988	0.0903064	0.164205	OAZ1
rs942979	6220504	4.53025	1.93244e-05	0.00577367	0.0651165	0.164451	CTH
rs7414724	1710044	4.53012	1.93343e-05	0.00577635	0.103787	0.165564	ZNF695
rs620082	2100608	-4.52954	1.93766e-05	0.00578694	-0.0974098	0.15663	RPUSD4
rs11078420	1300167	4.52935	1.93909e-05	0.00579079	0.0851703	0.161338	FLII
rs4838261	670408	4.52934	1.93917e-05	0.00579094	0.0594321	0.171906	PPP6C
rs8692	2940707	-4.52919	1.94026e-05	0.00579373	-0.0863256	0.182253	TAF1C
rs11714581	2680538	-4.52914	1.94064e-05	0.00579478	-0.139894	0.146024	MAP6D1
rs6443835	6650594	-4.52852	1.94519e-05	0.00580692	-0.104342	0.168962	ATP11B
rs12985946	4850270	4.52688	1.95737e-05	0.00583506	0.147523	0.1514	ZNF264
rs3917292	1740451	4.52673	1.95846e-05	0.00583775	0.226934	0.180016	IL1R2
rs1555895	6100619	4.52553	1.9674e-05	0.00586054	0.099911	0.161765	LARP4B
rs17208187	3120576	4.52476	1.9732e-05	0.00587362	0.0890992	0.187145	IK
rs1047911	2750309	-4.52428	1.9768e-05	0.00588231	-0.0841389	0.174438	MRPL53
rs28362672	2260632	4.52408	1.9783e-05	0.00588616	0.0726508	0.169067	SNRNP27
rs9672622	4810433	4.52378	1.9805e-05	0.0058918	0.0646622	0.162159	MTMR10
rs11645214	2710546	4.52192	1.99458e-05	0.00592762	0.0687995	0.15988	COG4
rs11181845	4590593	-4.5217	1.99621e-05	0.00593114	-0.105252	0.167407	YAF2
rs2972071	2230161	-4.5208	2.00308e-05	0.00594814	-0.0802569	0.165713	RTN4
rs6714919	3290717	4.5201	2.00842e-05	0.00596159	0.10595	0.159693	GMCL1
rs994445	5550736	-4.51987	2.01014e-05	0.00596539	-0.107537	0.169296	SNX2
rs10411545	4220541	4.51905	2.0164e-05	0.00598127	0.0937547	0.169509	ZNF431
rs6829573	5810605	-4.51881	2.01824e-05	0.00598533	-0.0861656	0.174332	CCNI
rs9834639	7560114	4.51855	2.02024e-05	0.00599086	0.482643	0.152047	KLHDC8B
rs6808230	150400	-4.51735	2.02946e-05	0.00601462	-0.121696	0.171154	LBA1
rs12654239	7210661	4.51713	2.03119e-05	0.00601914	0.0829244	0.156024	NSD1
rs72875906	5690064	4.51659	2.03537e-05	0.00602984	0.0995903	0.172965	LASS6
rs2259693	6280543	4.516	2.03986e-05	0.0060415	0.147079	0.161997	OASL
rs2051533	670609	-4.5149	2.04842e-05	0.00606278	-0.0993718	0.178583	RAB2B
rs4802788	6770343	-4.51426	2.05343e-05	0.00607578	-0.0900023	0.180663	ETFB
rs2468200	5810743	4.51422	2.05372e-05	0.00607656	0.100625	0.165077	LOC387882
rs28371946	5270747	4.5123	2.06877e-05	0.00611352	0.0947618	0.183229	HSDL1
rs9487097	2190437	4.51096	2.07924e-05	0.00613836	0.0906179	0.166182	SMPD2
rs72692801	4780762	4.51004	2.08655e-05	0.00615673	0.116628	0.133558	ATG2B
rs6025742	4880519	4.50806	2.10226e-05	0.00619516	0.0760329	0.165493	SPO11
rs6844920	4480121	-4.50786	2.10388e-05	0.00619621	-0.0903231	0.177551	C4orf46
rs2009020	1780564	-4.50785	2.10395e-05	0.00619637	-0.14401	0.156012	CDC42
rs238135	3140369	-4.50688	2.11171e-05	0.0062151	-0.11978	0.165427	TGIF1
rs3168600	7320181	-4.50608	2.11809e-05	0.00623053	-0.084829	0.161113	COPS7A
rs4402303	360673	4.50545	2.12315e-05	0.00624281	0.0845051	0.163504	SNX19
rs10904516	10612	-4.50513	2.12574e-05	0.00624928	-0.05435	0.173861	RBM17
rs1060562	1660195	4.50499	2.12686e-05	0.00625217	0.09175	0.177754	DHRS12
rs2019602	5890047	4.50408	2.1342e-05	0.00626845	0.131335	0.162804	ZDHHC17
rs259737	5260333	4.50396	2.13522e-05	0.00627092	0.221781	0.163997	C13orf18
rs77637295	780022	4.50341	2.13964e-05	0.0062805	0.123063	0.156771	LOC100132299
rs4811565	4200746	-4.50185	2.15235e-05	0.00630293	-0.184627	0.156821	BPI
chr20:47511738:D	1510228	4.50117	2.15786e-05	0.0063169	0.382507	0.181967	SNORD12C
rs1809351	110719	-4.50045	2.16381e-05	0.00633225	-0.0971336	0.148868	SLC16A3
chr4:83919695:I	520162	-4.4999	2.16825e-05	0.00634403	-0.227403	0.162878	HPSE
rs62137820	1170605	4.4997	2.16989e-05	0.00634818	0.115799	0.169176	EDG4
rs7649517	2640735	4.49871	2.17808e-05	0.00636695	0.226244	0.159681	BHLHB2
rs34398179	7560523	-4.49778	2.18577e-05	0.00638672	-0.0611915	0.168506	FOXC2
chr15:83692371:D	4230528	4.49609	2.19975e-05	0.0064217	0.0644663	0.171122	BTBD1
rs11111790	6330348	4.49433	2.21448e-05	0.00645741	0.139691	0.160966	NT5DC3
rs16942887	3140386	4.49263	2.22882e-05	0.00649165	0.129408	0.16189	NFATC3
rs2272845	7570437	4.49252	2.2297e-05	0.00649396	0.078366	0.167242	SELO
rs56091461	6580468	-4.49204	2.23373e-05	0.00650287	-0.195814	0.141633	RHOT1
rs7573003	3420068	-4.49083	2.24401e-05	0.00652718	-0.0956951	0.158791	HAT1
rs3825689	830189	4.48941	2.25608e-05	0.00655686	0.0708301	0.174169	SNW1
rs4968169	580767	4.48887	2.26075e-05	0.00656788	0.134815	0.165845	FAM101B
rs6467735	20110	-4.48805	2.2677e-05	0.00658513	-0.12839	0.152717	CREB3L2
rs7994925	5420376	4.48655	2.28064e-05	0.00661845	0.0680084	0.163265	COG6
chr2:182937824:D	3990674	-4.48592	2.2861e-05	0.00663077	-0.12513	0.179503	SSFA2
rs3820356	3370327	4.48579	2.28724e-05	0.00663335	0.392037	0.166345	MOSC1
rs4969376	70767	4.48467	2.29687e-05	0.00665574	0.143706	0.153701	BAIAP2
rs2050606	4730711	-4.48212	2.31919e-05	0.00671076	-0.112272	0.176948
rs7597189	20671	4.48199	2.32032e-05	0.00671377	0.0782462	0.172564	PSME4
chr8:144531908:D	4760538	-4.4813	2.32636e-05	0.00672885	-0.0751853	0.165917	ZC3H3
rs144647926	5390092	-4.48008	2.33707e-05	0.00675523	-0.109437	0.162675	RBM34
rs7359422	2030376	-4.47834	2.35248e-05	0.0067945	-0.0889853	0.172379	GLG1
rs7243340	4060167	-4.47801	2.35549e-05	0.00680232	-0.0886763	0.175009	CTDP1
rs57736398	2320719	4.47781	2.35719e-05	0.00680669	0.107579	0.165568	BDKRB2
rs74247779	870110	-4.47766	2.35853e-05	0.00680898	-0.184731	0.165639	C15orf39
rs3741368	5690523	4.47648	2.3691e-05	0.00683206	0.0586338	0.173249	RNASEH2C
rs2910169	50475	4.47644	2.36948e-05	0.00683311	0.0912885	0.14697	SLU7
rs11691497	150040	-4.47604	2.37303e-05	0.0068413	-0.0617928	0.157666	ZNF142
chr20:47531641:I	5130674	-4.47555	2.37748e-05	0.00685181	-0.0739121	0.169567	CSE1L
rs6588448	2320653	4.47456	2.38638e-05	0.0068748	0.125178	0.162785	ECHDC2
chr22:43044857:D	4590441	-4.47316	2.399e-05	0.00690259	-0.186544	0.162992	CYB5R3
rs28713448	1660286	4.47315	2.39909e-05	0.00690271	0.154104	0.155912	RILPL2
rs17836176	1510131	4.47216	2.40803e-05	0.00692557	0.215397	0.161031	ERH
rs146116784	6650612	4.4719	2.41039e-05	0.00693115	0.0745009	0.180663	TOLLIP
rs723714	6510367	4.4708	2.42049e-05	0.00695592	0.357546	0.156726	JUN
rs9594726	6420398	4.4704	2.42413e-05	0.00696473	0.10019	0.145372	AKAP11
rs150501793	4730685	-4.47014	2.42646e-05	0.00697004	-0.108794	0.161199	RAB7A
chr1:36633358:D	4880735	-4.46997	2.42803e-05	0.00697403	-0.179453	0.149959	MAP7D1
rs28496282	5390202	4.46996	2.42816e-05	0.00697427	0.085645	0.168379	TMED9
rs6103643	2030279	4.46939	2.4334e-05	0.00698709	0.0736574	0.170292	SERINC3
rs7982860	160026	-4.46925	2.43467e-05	0.00699033	-0.179939	0.177198	MTMR6
rs10902740	7000082	-4.46666	2.45856e-05	0.00704592	-0.0917751	0.145519	AIM1L
rs4936492	6220563	-4.46659	2.45921e-05	0.00704742	-0.0940237	0.163093	VPS11
rs6565225	4220010	4.46552	2.46918e-05	0.00707149	0.0687816	0.172915	ITGAX
rs3739222	4480286	-4.46532	2.47105e-05	0.00707607	-0.101211	0.16601	PTP4A3
rs79716120	2070474	-4.46444	2.4792e-05	0.00709576	-0.0959869	0.166315	TM7SF3
rs7109989	1850053	4.46424	2.48111e-05	0.0071003	0.186582	0.174748	TSPAN32
rs1557535	1570358	4.46243	2.49809e-05	0.0071395	0.0890379	0.174772	APOL2
rs214590	7040274	4.46225	2.49975e-05	0.0071438	0.084449	0.159032	KIF13A
rs11615313	7570477	4.46067	2.51472e-05	0.0071775	0.116545	0.164191	C12orf35
rs61174158	150021	-4.45881	2.53244e-05	0.00721902	-0.0865668	0.154814	SMARCB1
rs11665774	6280674	4.45428	2.576e-05	0.00732366	0.0609986	0.17407	HAUS8
rs2740485	4290605	4.45399	2.57881e-05	0.00733035	0.112929	0.150532	SLC44A1
rs892062	5220520	-4.45382	2.58052e-05	0.00733421	-0.185278	0.153751	HSD11B1L
rs12534489	5360079	-4.45379	2.58081e-05	0.00733494	-0.0790582	0.183646	GIMAP5
rs10139162	1780403	-4.45378	2.58083e-05	0.00733494	-0.07099	0.163985	BTBD7
rs4606447	1190193	4.45273	2.59109e-05	0.00735839	0.0506736	0.156762	CRY2
rs35587333	2320187	4.45225	2.5958e-05	0.00737021	0.172275	0.158339	MED16
rs11666897	1230497	-4.45201	2.59812e-05	0.00737512	-0.0889233	0.156654	ZNF585A
chr17:73378344:I	940039	-4.45174	2.60078e-05	0.00737989	-0.148566	0.149324	GRB2
rs373894	6200753	-4.45124	2.6057e-05	0.00738952	-0.086448	0.155141	SWAP70
rs79173445	3120470	4.44858	2.63193e-05	0.00744944	0.161243	0.154842	NEDD4
rs2363641	5290025	4.44844	2.63327e-05	0.0074525	0.0901347	0.161642	C14orf156
rs4744251	1170446	4.44754	2.64226e-05	0.00747272	0.0672774	0.165603	C9orf10OS
rs8106543	4900300	4.447	2.6476e-05	0.00748553	0.132434	0.165007	ZNF841
rs698713	5900286	4.44698	2.64783e-05	0.00748614	0.0525381	0.159714	ZFP90
rs4752671	870491	4.44505	2.66712e-05	0.0075259	0.0475032	0.167647	BUB3
rs1273357	650626	4.4447	2.67057e-05	0.00753406	0.0664037	0.154742	C16orf68
rs7086627	6220278	-4.44354	2.68224e-05	0.00756259	-0.0879515	0.178668	TSPAN14
rs12703771	3420332	4.44338	2.68394e-05	0.00756648	0.127363	0.155558	SLC37A3
rs9640537	160364	4.44131	2.70484e-05	0.00761382	0.070249	0.164393	ZNF282
rs77347935	840358	4.43915	2.72689e-05	0.00766836	0.114454	0.171224	EXOSC10
rs4142173	4290154	-4.43875	2.73102e-05	0.00767664	-0.0657509	0.176589	STK11IP
rs2782942	3800647	-4.43816	2.73709e-05	0.00769151	-0.111376	0.157328	UGCG
rs117166040	3060110	4.43811	2.73759e-05	0.00769277	0.202765	0.157268	SFRS6
chr19:10727845:D	1980521	4.43601	2.75936e-05	0.00774201	0.0881166	0.165424	SLC44A2
rs4522023	2650164	-4.43509	2.76887e-05	0.00776224	-0.133343	0.135765	FLJ10986
rs8100500	5570767	4.43462	2.77376e-05	0.00777321	0.130277	0.171321	PPP2R1A
chr6:144393198:I	7330068	-4.43345	2.78598e-05	0.00780193	-0.143434	0.170711	SF3B5
rs76351345	6330377	-4.43338	2.78668e-05	0.00780347	-0.128004	0.159368	ATP6V0D1
rs12978713	770338	4.43331	2.78747e-05	0.00780516	0.0744598	0.169914	ATP1A3
rs2048856	610670	4.43326	2.78794e-05	0.00780637	0.115075	0.154225	ISL2
rs74012807	6840615	-4.43027	2.81949e-05	0.00787862	-0.159853	0.156939	PRKCB
rs12431793	1470017	-4.42961	2.82645e-05	0.00789547	-0.0898478	0.157766	DHRS1
rs55814614	7000431	4.42936	2.82912e-05	0.00790207	0.263039	0.149169	MPZL1
rs10144530	6100576	-4.42901	2.83288e-05	0.00791131	-0.0694584	0.155912	UBR7
rs4343349	940041	-4.42869	2.83622e-05	0.00791954	-0.105515	0.174748	TWSG1
rs131806	1740576	4.4285	2.8383e-05	0.00792372	0.073313	0.170782	LMF2
rs12137082	6100767	4.42826	2.84082e-05	0.00792931	0.102294	0.164069	ADIPOR1
rs10735004	6960685	4.42811	2.8424e-05	0.00793305	0.0741209	0.155681	ADIPOR2
rs115906510	7150546	-4.42776	2.84622e-05	0.00794245	-0.113714	0.158383	IL20
chr2:218947103:I	3440669	-4.42753	2.84861e-05	0.00794825	-0.0843287	0.157744	CXCR1
chr17:73176897:I	1110243	-4.42722	2.85193e-05	0.00795584	-0.134125	0.147258	MIF4GD
rs10408058	620523	-4.42537	2.87183e-05	0.00800275	-0.135046	0.167778	ZNF234
chr14:21152105:I	3930392	4.42492	2.87669e-05	0.0080145	0.172879	0.165555	ANG
rs71211461	130609	4.4247	2.87909e-05	0.00802023	0.0902845	0.177333	FCGBP
rs1469814	1780364	-4.42437	2.8826e-05	0.00802853	-0.0683947	0.16
rs933222	110382	4.42419	2.88458e-05	0.00803315	0.057434	0.162763	RAC2
rs2267952	2450364	-4.42193	2.90917e-05	0.00808848	-0.128794	0.175486	VNN3
rs187967708	7050204	-4.42155	2.91326e-05	0.00809838	-0.111689	0.159895	KIAA1737
rs12494828	5260440	4.42125	2.91657e-05	0.00810524	0.115616	0.165394	ST3GAL6
rs35493737	1770070	-4.42082	2.92129e-05	0.00811466	-0.0971023	0.158603	SUPT4H1
chr12:110799818:D	780240	-4.4202	2.92805e-05	0.0081253	-0.0752639	0.173756	C12orf24
rs9595885	6040192	4.41912	2.93994e-05	0.00815261	0.092814	0.156135	N4BP2L2
rs6601226	110136	4.41692	2.96429e-05	0.00820536	0.0503661	0.168347	NSD1
rs34960699	1940253	4.41642	2.9699e-05	0.00821809	0.156216	0.136889	CRY1
rs2528400	2140671	-4.41482	2.98779e-05	0.00825921	-0.0894653	0.153727	DBNL
rs114627445	3870561	4.41436	2.99291e-05	0.00827185	0.0940122	0.168005	EHMT2
rs2011750	4180068	-4.41433	2.9933e-05	0.00827277	-0.170661	0.157113	LSP1
rs1647211	6960594	4.41046	3.037e-05	0.00837263	0.113901	0.167552	ANXA11
rs2551671	7560296	-4.41016	3.04035e-05	0.00837982	-0.0899734	0.163134	RBM43
rs12610537	6550358	4.41004	3.04181e-05	0.00838281	0.110422	0.158983	UBA52
rs56165266	4810279	4.40939	3.04915e-05	0.00839911	0.0697854	0.164084	C17orf95
rs184408	840626	4.40924	3.05092e-05	0.00840273	0.113415	0.155086	SIPA1L3
rs2235667	7200070	4.40729	3.07323e-05	0.00845737	0.0723251	0.148029	RBM16
rs56768619	3060154	-4.40703	3.07624e-05	0.00846456	-0.0841859	0.15383	PDE12
rs115524885	1030743	-4.40637	3.08383e-05	0.00848282	-0.0923791	0.157458	LTA
rs6583788	2070209	4.40603	3.0878e-05	0.00848923	0.0861811	0.172073	BTAF1
rs203854	1660307	4.40497	3.10006e-05	0.00851611	0.0669828	0.16112	DCAF6
rs7140550	7160167	-4.40497	3.10011e-05	0.00851614	-0.103897	0.160463	ALKBH1
rs7528548	6250019	4.40478	3.10226e-05	0.00852143	0.206809	0.160443	SHC1
rs7857803	4390327	-4.40475	3.10265e-05	0.00852229	-0.064566	0.159865	CLTA
rs12433034	4220181	4.40431	3.10769e-05	0.00853354	0.094744	0.147959	DAD1
rs185587617	5820463	4.40381	3.11361e-05	0.00854432	0.124708	0.160788	PICALM
rs71613793	7050026	-4.40324	3.12019e-05	0.0085605	-0.0819229	0.171998	SPCS3
rs1986208	2850450	-4.40255	3.12831e-05	0.00858058	-0.0749649	0.159719	GZF1
rs61390774	6400189	4.40244	3.12959e-05	0.00858347	0.100246	0.173161	RPH3A
rs11835083	2900139	-4.40194	3.13538e-05	0.00859646	-0.135469	0.167561	FLJ20489
chr15:35256075:I	2690639	-4.40154	3.14012e-05	0.00860725	-0.0730592	0.140209	AQR
rs17459759	2760397	-4.40135	3.1424e-05	0.00861192	-0.177204	0.159868	UXS1
rs61951323	2000010	-4.40106	3.14572e-05	0.00861861	-0.12314	0.155657	POLE
rs17040736	3990646	-4.40086	3.1481e-05	0.0086237	-0.157892	0.154872	ITPR1
rs138423843	4610044	4.40024	3.1555e-05	0.00863947	0.0767699	0.167635	AGPAT1
chr1:184750442:D	5670398	-4.40012	3.15687e-05	0.00864272	-0.0673154	0.164361	EDEM3
rs7507274	3360408	-4.39957	3.16339e-05	0.00865739	-0.0900008	0.162947	MYO9B
rs315589	3290301	-4.39918	3.16801e-05	0.00866875	-0.125939	0.170058	FZD8
rs138506889	5560010	4.39826	3.17885e-05	0.00869248	0.114008	0.162616	CPSF4
rs6134703	270292	-4.39817	3.18003e-05	0.00869494	-0.199738	0.159876	FKBP1A
rs10014278	630619	-4.39773	3.18517e-05	0.0087027	-0.211501	0.157337	HPSE
rs11248371	4920338	4.39574	3.209e-05	0.00875393	0.135347	0.162228
rs669976	3610743	4.3954	3.21305e-05	0.00876335	0.297794	0.165318	SF1
rs1259310	1690161	-4.39464	3.22224e-05	0.00878343	-0.0893797	0.137316	LRRC58
[truncated: 1,676 more rows]
