# Supplementary material for: Genomic modulators of gene expression in human neutrophils
Source: Nat Commun. 2015 Jul 7;6:7545. doi: 10.1038/ncomms8545 (PMC4507005; doi:10.1038/ncomms8545)
Supplement: Supplementary Data 2 — Association between copy-number variants and gene expression. [file ncomms8545-s3.xlsx]

## Sheet: SupplementaryData2_NeutCNV
cnvid	cnvcount	chr	cnvstart	cnvend	probeid	probestart	probeend	pvalue	rho
S342	24	5	70305696	70307464	6040546	70369933	70369983	6.29e-05	0.387345
S679	9	12	6238592	6247564	5870138	6058071	6058112	0.000323939	-0.350686
S679	9	12	6238592	6247564	5910669	6660565	6660615	0.000323939	-0.350686
S342	24	5	70305696	70307464	5390427	70308378	70308428	0.000846785	0.326942
S679	9	12	6238592	6247564	6250487	6344423	6344473	0.00190702	-0.305284
S407	19	9	135947165	135957452	1990477	136335555	136335605	0.00229981	0.300051
S407	19	9	135947165	135957452	2260398	135786527	135786577	0.00229981	0.300051
S342	24	5	70305696	70307464	5340240	70308377	70308427	0.00232338	0.299763
S783	7	6	31219869	31228971	650112	31555456	31555506	0.00317631	0.290798
S783	7	6	31219869	31228971	770471	31554645	31554695	0.00317631	0.290798
S407	19	9	135947165	135957452	4860689	136208546	136208596	0.00350072	-0.287951
S407	19	9	135947165	135957452	5360730	135962639	135962689	0.00350072	-0.287951
S407	19	9	135947165	135957452	5720605	135787686	135787736	0.00350072	-0.287951
S407	19	9	135947165	135957452	5860653	136444230	136444280	0.00350072	-0.287951
S68	61	14	19783911	20432664	150176	20915312	20915362	0.00455477	-0.280099
S68	61	14	19783911	20432664	780056	20528400	20528450	0.00455477	-0.280099
S68	61	14	19783911	20432664	1300711	20692466	20692516	0.00455477	-0.280099
S68	61	14	19783911	20432664	1710309	20612367	20612417	0.00455477	-0.280099
S68	61	14	19783911	20432664	1850612	20825800	20825850	0.00455477	-0.280099
S68	61	14	19783911	20432664	1980142	20344835	20344885	0.00455477	-0.280099
S68	61	14	19783911	20432664	2030682	20586335	20586385	0.00455477	-0.280099
S212	38	19	53518747	53552296	3130370	53116291	53116341	0.00473425	-0.278927
S212	38	19	53518747	53552296	3290561	53099233	53099283	0.00473425	-0.278927
S212	38	19	53518747	53552296	3870707	53471925	53471975	0.00473425	-0.278927
S212	38	19	53518747	53552296	3930010	53342252	53342302	0.00473425	-0.278927
S212	38	19	53518747	53552296	4590326	53301110	53301160	0.00473425	-0.278927
S212	38	19	53518747	53552296	4760286	53762242	53762292	0.00473425	-0.278927
S212	38	19	53518747	53552296	4920563	53793069	53793119	0.00473425	-0.278927
S212	38	19	53518747	53552296	5390593	53666575	53666625	0.00473425	-0.278927
S212	38	19	53518747	53552296	5910228	53430665	53430715	0.00473425	-0.278927
S86	56	17	34443811	34597521	3450253	34851382	34851432	0.00931	-0.257579
S86	56	17	34443811	34597521	3450747	34956876	34956926	0.00931	-0.257579
S86	56	17	34443811	34597521	4040767	34862341	34862391	0.00931	-0.257579
S86	56	17	34443811	34597521	4280021	34070370	34070420	0.00931	-0.257579
S86	56	17	34443811	34597521	4810477	34093035	34093085	0.00931	-0.257579
S385	21	2	208355808	208357837	3520440	208474301	208474351	0.0100363	0.255102
S385	21	2	208355808	208357837	4220020	208131574	208131624	0.0100363	0.255102
S385	21	2	208355808	208357837	4290735	208468852	208468902	0.0100363	0.255102
S385	21	2	208355808	208357837	4480102	208469875	208469925	0.0100363	0.255102
S385	21	2	208355808	208357837	4890102	208631592	208631642	0.0100363	0.255102
S857	5	19	43268493	43695840	5340767	43015730	43015780	0.0108007	-0.252659
S456	15	22	25658525	25914592	540403	25747509	25747559	0.0128905	0.246678
S456	15	22	25658525	25914592	840364	25322659	25322709	0.0128905	0.246678
S456	15	22	25658525	25914592	2470372	25723565	25723615	0.0128905	0.246678
S456	15	22	25658525	25914592	3420600	25894375	25894425	0.0128905	0.246678
S456	15	22	25658525	25914592	4920280	25603179	25603214	0.0128905	0.246678
S456	15	22	25658525	25914592	6180750	25331342	25331392	0.0128905	0.246678
S456	15	22	25658525	25914592	6520324	25289523	25289573	0.0128905	0.246678
S457	15	22	25658525	25914592	540403	25747509	25747559	0.0128905	0.246678
S457	15	22	25658525	25914592	840364	25322659	25322709	0.0128905	0.246678
S457	15	22	25658525	25914592	2470372	25723565	25723615	0.0128905	0.246678
S457	15	22	25658525	25914592	3420600	25894375	25894425	0.0128905	0.246678
S457	15	22	25658525	25914592	4920280	25603179	25603214	0.0128905	0.246678
S457	15	22	25658525	25914592	6180750	25331342	25331392	0.0128905	0.246678
S457	15	22	25658525	25914592	6520324	25289523	25289573	0.0128905	0.246678
S518	13	22	25658525	25914592	540403	25747509	25747559	0.0128905	0.246678
S518	13	22	25658525	25914592	840364	25322659	25322709	0.0128905	0.246678
S518	13	22	25658525	25914592	2470372	25723565	25723615	0.0128905	0.246678
S518	13	22	25658525	25914592	3420600	25894375	25894425	0.0128905	0.246678
S518	13	22	25658525	25914592	4920280	25603179	25603214	0.0128905	0.246678
S518	13	22	25658525	25914592	6180750	25331342	25331392	0.0128905	0.246678
S518	13	22	25658525	25914592	6520324	25289523	25289573	0.0128905	0.246678
S580	11	22	25658525	25914592	540403	25747509	25747559	0.0128905	0.246678
S580	11	22	25658525	25914592	840364	25322659	25322709	0.0128905	0.246678
S580	11	22	25658525	25914592	2470372	25723565	25723615	0.0128905	0.246678
S580	11	22	25658525	25914592	3420600	25894375	25894425	0.0128905	0.246678
S580	11	22	25658525	25914592	4920280	25603179	25603214	0.0128905	0.246678
S580	11	22	25658525	25914592	6180750	25331342	25331392	0.0128905	0.246678
S580	11	22	25658525	25914592	6520324	25289523	25289573	0.0128905	0.246678
S153	45	19	53518747	53552296	3130370	53116291	53116341	0.0129863	-0.246424
S153	45	19	53518747	53552296	3290561	53099233	53099283	0.0129863	-0.246424
S153	45	19	53518747	53552296	3870707	53471925	53471975	0.0129863	-0.246424
S153	45	19	53518747	53552296	3930010	53342252	53342302	0.0129863	-0.246424
S153	45	19	53518747	53552296	4590326	53301110	53301160	0.0129863	-0.246424
S153	45	19	53518747	53552296	4760286	53762242	53762292	0.0129863	-0.246424
S153	45	19	53518747	53552296	4920563	53793069	53793119	0.0129863	-0.246424
S153	45	19	53518747	53552296	5390593	53666575	53666625	0.0129863	-0.246424
S153	45	19	53518747	53552296	5910228	53430665	53430715	0.0129863	-0.246424
S675	9	14	24453366	24484060	360142	24805313	24805363	0.0161373	0.238882
S611	11	6	31338528	31341357	3170064	31478785	31478835	0.0211756	-0.229132
S79	58	14	19783911	20432664	150176	20915312	20915362	0.0234486	-0.225376
S79	58	14	19783911	20432664	780056	20528400	20528450	0.0234486	-0.225376
S79	58	14	19783911	20432664	1300711	20692466	20692516	0.0234486	-0.225376
S79	58	14	19783911	20432664	1710309	20612367	20612417	0.0234486	-0.225376
S79	58	14	19783911	20432664	1850612	20825800	20825850	0.0234486	-0.225376
S79	58	14	19783911	20432664	1980142	20344835	20344885	0.0234486	-0.225376
S79	58	14	19783911	20432664	2030682	20586335	20586385	0.0234486	-0.225376
S545	12	19	43328006	43695840	4150014	43011620	43011670	0.0248385	-0.22323
S86	56	17	34443811	34597521	4900639	34945997	34946047	0.0249247	-0.2231
S86	56	17	34443811	34597521	5080647	34894328	34894378	0.0249247	-0.2231
S86	56	17	34443811	34597521	5340348	34398425	34398475	0.0249247	-0.2231
S86	56	17	34443811	34597521	5360048	34340898	34340948	0.0249247	-0.2231
S86	56	17	34443811	34597521	5670192	34245173	34245223	0.0249247	-0.2231
S912	5	5	180115479	180211280	6130044	180683721	180683771	0.0250671	-0.222887
S912	5	5	180115479	180211280	6330397	180630273	180630323	0.0250671	-0.222887
S1445	2	3	195424738	195460549	3060341	195438610	195438660	0.02579	0.221819
S611	11	6	31338528	31341357	4150279	31626194	31626244	0.02579	-0.221819
S611	11	6	31338528	31341357	4200164	31680244	31680294	0.02579	-0.221819
S795	7	2	13202216	13282236	2570328	12882540	12882590	0.02579	0.221819
S783	7	6	31219869	31228971	3170064	31478785	31478835	0.0262552	-0.221146
S439	16	19	43328006	43845593	5700753	43011555	43011605	0.0264444	-0.220875
S439	16	19	43328006	43845593	5820014	44096198	44096248	0.0264444	-0.220875
S439	16	19	43328006	43845593	6330435	42881490	42881540	0.0264444	-0.220875
S1445	2	3	195424738	195460549	1850482	195590325	195590375	0.0275073	0.219382
S1445	2	3	195424738	195460549	2940435	195776355	195776405	0.0275073	0.219382
S611	11	6	31338528	31341357	7150017	31805142	31805192	0.0275073	0.219382
S611	11	6	31338528	31341357	7210743	31110324	31110369	0.0275073	0.219382
S857	5	19	43268493	43695840	5700753	43011555	43011605	0.0275171	-0.219368
S857	5	19	43268493	43695840	5820014	44096198	44096248	0.0275171	-0.219368
S857	5	19	43268493	43695840	6330435	42881490	42881540	0.0275171	-0.219368
S439	16	19	43328006	43845593	4150014	43011620	43011670	0.0294035	-0.216836
S671	9	15	43888975	43990210	1410196	43478292	43478342	0.0310104	-0.214785
S857	5	19	43268493	43695840	3310414	44103931	44103981	0.0323447	-0.21315
S857	5	19	43268493	43695840	3830661	43993604	43993654	0.0323447	-0.21315
S611	11	6	31338528	31341357	4280546	31630177	31630227	0.0332528	-0.212069
S611	11	6	31338528	31341357	4490544	31685529	31685579	0.0332528	-0.212069
S857	5	19	43268493	43695840	4150014	43011620	43011670	0.0337683	-0.211466
S589	11	17	77365534	77392000	5860358	76988070	76988120	0.0350137	-0.210042
S589	11	17	77365534	77392000	6060035	77715721	77715771	0.0350137	-0.210042
S589	11	17	77365534	77392000	6180719	77045561	77045611	0.0350137	-0.210042
S589	11	17	77365534	77392000	6400408	77755551	77755601	0.0350137	-0.210042
S589	11	17	77365534	77392000	6590278	77761241	77761291	0.0350137	-0.210042
S589	11	17	77365534	77392000	6770088	77044167	77044217	0.0350137	-0.210042
S589	11	17	77365534	77392000	6980541	76921042	76921092	0.0350137	0.210042
S1237	2	18	2298724	2570155	730110	2537881	2537931	0.0350877	0.209959
S414	18	10	20850624	20857365	5900497	20568854	20568877	0.0352588	0.209767
S414	18	10	20850624	20857365	5910193	21250641	21250691	0.0352588	0.209767
S545	12	19	43328006	43695840	5700753	43011555	43011605	0.0354391	-0.209565
S545	12	19	43328006	43695840	5820014	44096198	44096248	0.0354391	-0.209565
S545	12	19	43328006	43695840	6330435	42881490	42881540	0.0354391	-0.209565
S719	8	15	24357212	24668007	2640703	23889046	23889096	0.0359932	-0.208951
S719	8	15	24357212	24668007	3460224	25074993	25075043	0.0359932	-0.208951
S1149	3	6	32005903	32007552	3800019	31557303	31557345	0.0372897	-0.207545
S1237	2	18	2298724	2570155	160692	3066865	3066915	0.0372897	-0.207545
S1193	3	1	689186	776546	6370500	991195	991245	0.03762	-0.207194
S1193	3	1	689186	776546	6450706	896001	896051	0.03762	-0.207194
S1193	3	1	689186	776546	7560725	910283	910333	0.03762	-0.207194
S385	21	2	208355808	208357837	1940019	208474363	208474413	0.0381368	0.206649
S347	24	2	38956947	38970129	6560451	38795369	38795419	0.0383855	0.206389
S545	12	19	43328006	43695840	5340767	43015730	43015780	0.0391438	-0.205605
S512	14	3	128391789	128417293	5900600	128889300	128889349	0.0396495	0.205088
S611	11	6	31338528	31341357	5910220	31655026	31655073	0.0399779	0.204756
S947	4	19	464612	512568	6330561	648087	648128	0.0399779	0.204756
S947	4	19	464612	512568	6330639	463380	463430	0.0399779	0.204756
S947	4	19	464612	512568	6420564	643430	643480	0.0399779	0.204756
S611	11	6	31338528	31341357	3710196	30867582	30867632	0.042458	-0.202319
S611	11	6	31338528	31341357	3780025	31514304	31514337	0.042458	-0.202319
S1046	3	22	42907619	42965644	2710553	42779135	42779185	0.0427491	-0.20204
S529	13	12	8000335	8125745	5960136	7898956	7899006	0.04506	-0.199886
S529	13	12	8000335	8125745	7560487	7632537	7632587	0.04506	-0.199886
S862	5	17	61949460	61983601	3140239	61780637	61780687	0.0450649	-0.199881
S862	5	17	61949460	61983601	3390435	62016056	62016106	0.0450649	-0.199881
S862	5	17	61949460	61983601	3460364	61571379	61571427	0.0450649	-0.199881
S862	5	17	61949460	61983601	3830221	61958186	61958236	0.0450649	-0.199881
S862	5	17	61949460	61983601	3830398	61574228	61574278	0.0450649	-0.199881
S675	9	14	24453366	24484060	7400468	24029160	24029210	0.0450649	0.199881
S357	23	6	31276609	31285291	1690685	31686553	31686603	0.0451066	0.199843
S95	54	17	34443811	34597521	4900639	34945997	34946047	0.0454938	-0.199491
S95	54	17	34443811	34597521	5080647	34894328	34894378	0.0454938	-0.199491
S95	54	17	34443811	34597521	5340348	34398425	34398475	0.0454938	-0.199491
S95	54	17	34443811	34597521	5360048	34340898	34340948	0.0454938	-0.199491
S95	54	17	34443811	34597521	5670192	34245173	34245223	0.0454938	-0.199491
S407	19	9	135947165	135957452	6180465	136336251	136336301	0.046934	0.198205
S407	19	9	135947165	135957452	6270246	135448531	135448581	0.046934	0.198205
S407	19	9	135947165	135957452	6330358	135601145	135601195	0.046934	0.198205
S407	19	9	135947165	135957452	6370392	135522217	135522267	0.046934	0.198205
S407	19	9	135947165	135957452	6560025	135568530	135568580	0.046934	0.198205
S407	19	9	135947165	135957452	6590307	136389832	136389881	0.046934	0.198205
S1193	3	1	689186	776546	2100196	949676	949726	0.0478033	-0.197444
S611	11	6	31338528	31341357	2360341	30921774	30921824	0.0478033	-0.197444
S611	11	6	31338528	31341357	2370239	31692541	31692578	0.0478033	-0.197444
S611	11	6	31338528	31341357	2450162	30899281	30899331	0.0478033	-0.197444
S611	11	6	31338528	31341357	2450270	31107576	31107626	0.0478033	-0.197444
S947	4	19	464612	512568	4280292	647611	647661	0.050678	0.195006
S947	4	19	464612	512568	4540682	748235	748285	0.050678	0.195006
S947	4	19	464612	512568	4850372	577946	577996	0.050678	0.195006
S947	4	19	464612	512568	5220594	519354	519404	0.050678	0.195006
S347	24	2	38956947	38970129	5080164	39008888	39008938	0.0511763	-0.194595
S1046	3	22	42907619	42965644	6580132	42481758	42481808	0.0518575	0.194039
S1149	3	6	32005903	32007552	1030743	31542039	31542089	0.0530671	-0.193066
S1149	3	6	32005903	32007552	1260538	31512574	31512624	0.0530671	-0.193066
S1149	3	6	32005903	32007552	1300431	31678158	31678195	0.0530671	-0.193066
S862	5	17	61949460	61983601	770167	62006098	62006148	0.0536939	-0.192568
S95	54	17	34443811	34597521	620717	34199298	34199348	0.0560118	-0.19077
S95	54	17	34443811	34597521	830685	34106263	34106313	0.0560118	-0.19077
S671	9	15	43888975	43990210	2470097	43487043	43487093	0.0561669	-0.190652
S671	9	15	43888975	43990210	2490608	43524916	43524966	0.0561669	-0.190652
S671	9	15	43888975	43990210	2640315	43525775	43525825	0.0561669	-0.190652
S671	9	15	43888975	43990210	3180075	44064683	44064733	0.0561669	-0.190652
S671	9	15	43888975	43990210	3450131	43527072	43527122	0.0561669	-0.190652
S671	9	15	43888975	43990210	4540242	43569149	43569194	0.0561669	-0.190652
S671	9	15	43888975	43990210	4920202	43823562	43823612	0.0561669	-0.190652
S418	18	6	32493790	32556530	1190039	33036439	33036489	0.0565593	0.190355
S988	4	10	20792026	20814415	380561	21070339	21070389	0.0568558	0.190131
S988	4	10	20792026	20814415	3870114	21076191	21076238	0.0568558	0.190131
S988	4	10	20792026	20814415	5810427	20836594	20836644	0.0568558	0.190131
S912	5	5	180115479	180211280	4560139	180004752	180004802	0.0572936	-0.189802
S912	5	5	180115479	180211280	4560327	180424414	180424464	0.0572936	-0.189802
S912	5	5	180115479	180211280	5130563	179728102	179728152	0.0572936	-0.189802
S402	19	17	54160465	54172277	1300075	53854247	53854297	0.0575123	-0.189639
S402	19	17	54160465	54172277	1430370	54669726	54669776	0.0575123	-0.189639
S402	19	17	54160465	54172277	4120431	53797730	53797780	0.0575123	-0.189639
S402	19	17	54160465	54172277	6590152	54559716	54559753	0.0575123	-0.189639
S402	19	17	54160465	54172277	6770603	54672233	54672283	0.0575123	-0.189639
S671	9	15	43888975	43990210	130703	43478019	43478069	0.0594137	-0.188239
S671	9	15	43888975	43990210	240242	43697695	43697745	0.0594137	-0.188239
S671	9	15	43888975	43990210	610348	44166032	44166082	0.0594137	-0.188239
S671	9	15	43888975	43990210	830086	44094191	44094241	0.0594137	-0.188239
S910	5	6	32635949	32640336	7330392	32813109	32813159	0.0596913	0.188038
S439	16	19	43328006	43845593	3310414	44103931	44103981	0.0600633	-0.187769
S439	16	19	43328006	43845593	3610730	44271069	44271119	0.0600633	-0.187769
S439	16	19	43328006	43845593	3830661	43993604	43993654	0.0600633	-0.187769
S1412	2	6	31360254	31454364	2640301	31545888	31545938	0.0601687	0.187693
S1412	2	6	31360254	31454364	2810470	31691668	31691718	0.0601687	0.187693
S1412	2	6	31360254	31454364	2940433	31692625	31692650	0.0601687	0.187693
S1412	2	6	31360254	31454364	3120762	31707902	31707952	0.0601687	0.187693
S1413	2	6	31360254	31454364	2640301	31545888	31545938	0.0601687	0.187693
S1413	2	6	31360254	31454364	2810470	31691668	31691718	0.0601687	0.187693
S1413	2	6	31360254	31454364	2940433	31692625	31692650	0.0601687	0.187693
S1413	2	6	31360254	31454364	3120762	31707902	31707952	0.0601687	0.187693
S611	11	6	31338528	31341357	5310053	31548394	31548444	0.0601687	-0.187693
S95	54	17	34443811	34597521	3450253	34851382	34851432	0.0604379	-0.1875
S95	54	17	34443811	34597521	3450747	34956876	34956926	0.0604379	-0.1875
S95	54	17	34443811	34597521	4040767	34862341	34862391	0.0604379	-0.1875
S95	54	17	34443811	34597521	4280021	34070370	34070420	0.0604379	-0.1875
S95	54	17	34443811	34597521	4810477	34093035	34093085	0.0604379	-0.1875
S384	21	3	53033295	53035044	430400	52728695	52728745	0.0631684	-0.185579
S384	21	3	53033295	53035044	540240	52570713	52570763	0.0631684	-0.185579
S384	21	3	53033295	53035044	620338	52581955	52582005	0.0631684	-0.185579
S384	21	3	53033295	53035044	780431	52737521	52737571	0.0631684	-0.185579
S611	11	6	31338528	31341357	2640301	31545888	31545938	0.0636375	-0.185256
S611	11	6	31338528	31341357	2810470	31691668	31691718	0.0636375	-0.185256
S611	11	6	31338528	31341357	2940433	31692625	31692650	0.0636375	-0.185256
S611	11	6	31338528	31341357	3120762	31707902	31707952	0.0636375	-0.185256
S611	11	6	31338528	31341357	3450156	31637612	31637637	0.0636375	-0.185256
S754	7	22	37748394	37749731	3180273	38062753	38062803	0.0639124	-0.185067
S95	54	17	34443811	34597521	5820056	34251608	34251653	0.0651454	0.18423
S95	54	17	34443811	34597521	5900113	34990972	34991022	0.0651454	0.18423
S95	54	17	34443811	34597521	6110343	34340185	34340235	0.0651454	0.18423
S95	54	17	34443811	34597521	6290286	34091691	34091741	0.0651454	0.18423
S95	54	17	34443811	34597521	6350377	34965112	34965162	0.0651454	0.18423
S95	54	17	34443811	34597521	6510338	34870328	34870378	0.0651454	0.18423
S1316	2	11	5505149	6206145	3440739	5246807	5246828	0.0663673	-0.183412
S1316	2	11	5505149	6206145	3520600	5862232	5862282	0.0663673	-0.183412
S1316	2	11	5505149	6206145	3610653	5653814	5653864	0.0663673	-0.183412
S529	13	12	8000335	8125745	2570022	8288259	8288309	0.0670243	-0.182978
S529	13	12	8000335	8125745	2680092	7633821	7633853	0.0670243	-0.182978
S529	13	12	8000335	8125745	3370241	8045192	8045242	0.0670243	-0.182978
S666	9	18	1853561	2278801	1050470	2608697	2608747	0.0680471	0.182308
S666	9	18	1853561	2278801	2760192	1541646	1541696	0.0680471	0.182308
S1412	2	6	31360254	31454364	650112	31555456	31555506	0.071063	0.180381
S1412	2	6	31360254	31454364	670594	31913166	31913216	0.071063	0.180381
S1412	2	6	31360254	31454364	770471	31554645	31554695	0.071063	0.180381
S1412	2	6	31360254	31454364	5310053	31548394	31548444	0.071063	0.180381
S1413	2	6	31360254	31454364	650112	31555456	31555506	0.071063	0.180381
S1413	2	6	31360254	31454364	670594	31913166	31913216	0.071063	0.180381
S1413	2	6	31360254	31454364	770471	31554645	31554695	0.071063	0.180381
S1413	2	6	31360254	31454364	5310053	31548394	31548444	0.071063	0.180381
S675	9	14	24453366	24484060	840482	24629505	24629555	0.071063	0.180381
S675	9	14	24453366	24484060	940520	24740430	24740480	0.071063	0.180381
S675	9	14	24453366	24484060	1050037	24520453	24520503	0.071063	0.180381
S675	9	14	24453366	24484060	1260672	24408422	24408472	0.071063	0.180381
S958	4	16	2699304	2725256	6200243	2262131	2262181	0.071063	-0.180381
S958	4	16	2699304	2725256	6290433	2390173	2390223	0.071063	-0.180381
S95	54	17	34443811	34597521	7570408	34198526	34198576	0.0718807	-0.179869
S783	7	6	31219869	31228971	3450156	31637612	31637637	0.0755802	-0.177613
S512	14	3	128391789	128417293	5340561	128631727	128631777	0.0767665	0.176908
S754	7	22	37748394	37749731	6760750	37965281	37965331	0.0768453	-0.176862
S1453	2	3	99003734	99007270	830661	98514975	98515025	0.0791728	-0.175505
S1453	2	3	99003734	99007270	1980577	99396957	99397007	0.0791728	-0.175505
S1453	2	3	99003734	99007270	3780706	99394503	99394553	0.0791728	-0.175505
S910	5	6	32635949	32640336	6450692	32827376	32827426	0.0817596	-0.174035
S979	4	12	25648676	25654445	10435	25357761	25357811	0.0817596	-0.174035
S979	4	12	25648676	25654445	540041	25261474	25261524	0.0817596	-0.174035
S979	4	12	25648676	25654445	1780689	25157455	25157505	0.0817596	-0.174035
S1149	3	6	32005903	32007552	4200692	31827287	31827337	0.0822522	-0.173759
S86	56	17	34443811	34597521	620717	34199298	34199348	0.0828792	-0.17341
S86	56	17	34443811	34597521	830685	34106263	34106313	0.0828792	-0.17341
S1412	2	6	31360254	31454364	3800047	31584189	31584239	0.083497	0.173068
S1413	2	6	31360254	31454364	3800047	31584189	31584239	0.083497	0.173068
S1194	2	22	42522637	42531209	6580132	42481758	42481808	0.0863791	0.171499
S1254	2	16	3217436	3290928	20451	3292726	3292776	0.0863791	0.171499
S1254	2	16	3217436	3290928	2510332	3341197	3341247	0.0863791	0.171499
S1254	2	16	3217436	3290928	2510678	3024383	3024419	0.0863791	0.171499
S1254	2	16	3217436	3290928	2940164	3024002	3024052	0.0863791	0.171499
S1254	2	16	3217436	3290928	2970037	3247468	3247518	0.0863791	0.171499
S1254	2	16	3217436	3290928	3290767	3062823	3062873	0.0863791	0.171499
S1254	2	16	3217436	3290928	3390661	3001065	3001115	0.0863791	0.171499
S1254	2	16	3217436	3290928	7100300	3272697	3272747	0.0863791	0.171499
S1254	2	16	3217436	3290928	7150112	2787187	2787237	0.0863791	0.171499
S1254	2	16	3217436	3290928	7210600	2762492	2762542	0.0863791	0.171499
S1283	2	13	25271434	25345693	160026	25821537	25821587	0.0863791	0.171499
S1283	2	13	25271434	25345693	380433	25744667	25744717	0.0863791	0.171499
S1283	2	13	25271434	25345693	460561	25457427	25457477	0.0863791	0.171499
S1284	2	13	25266932	25331033	160026	25821537	25821587	0.0863791	0.171499
S1284	2	13	25266932	25331033	380433	25744667	25744717	0.0863791	0.171499
S1284	2	13	25266932	25331033	460561	25457427	25457477	0.0863791	0.171499
S1383	2	7	100989201	101127455	160630	100849384	100849434	0.0863791	0.171499
S1383	2	7	100989201	101127455	770408	100781853	100781903	0.0863791	0.171499
S1383	2	7	100989201	101127455	1300717	100877624	100877674	0.0863791	0.171499
S1383	2	7	100989201	101127455	2000735	100813862	100813912	0.0863791	0.171499
S1383	2	7	100989201	101127455	2190341	100799900	100799950	0.0863791	0.171499
S1411	2	6	31785453	31795549	6330440	31729293	31729343	0.0863791	0.171499
S1317	2	11	5505149	6206145	3440739	5246807	5246828	0.0863791	-0.171499
S1317	2	11	5505149	6206145	3520600	5862232	5862282	0.0863791	-0.171499
S1317	2	11	5505149	6206145	3610653	5653814	5653864	0.0863791	-0.171499
S1318	2	11	5505149	6206145	3440739	5246807	5246828	0.0863791	-0.171499
S1318	2	11	5505149	6206145	3520600	5862232	5862282	0.0863791	-0.171499
S1318	2	11	5505149	6206145	3610653	5653814	5653864	0.0863791	-0.171499
S1500	2	1	231711489	231813133	1580343	231411187	231411237	0.0863791	-0.171499
S1500	2	1	231711489	231813133	1710176	231752868	231752918	0.0863791	-0.171499
S1500	2	1	231711489	231813133	2140220	231859671	231859721	0.0863791	-0.171499
S1501	2	1	231711489	231808385	1580343	231411187	231411237	0.0863791	-0.171499
S1501	2	1	231711489	231808385	1710176	231752868	231752918	0.0863791	-0.171499
S1501	2	1	231711489	231808385	2140220	231859671	231859721	0.0863791	-0.171499
S954	4	16	75539436	75580985	6200494	75338940	75338990	0.0863791	-0.171499
S671	9	15	43888975	43990210	7320338	43552253	43552303	0.086664	0.171346
S671	9	15	43888975	43990210	7610148	44087303	44087353	0.086664	0.171346
S1412	2	6	31360254	31454364	3850433	31797683	31797733	0.0880076	0.17063
S1412	2	6	31360254	31454364	3870561	31847712	31847762	0.0880076	0.17063
S1412	2	6	31360254	31454364	3890097	31131617	31131667	0.0880076	0.17063
S1412	2	6	31360254	31454364	3930414	31729016	31729039	0.0880076	0.17063
S1412	2	6	31360254	31454364	5420091	31548533	31548583	0.0880076	0.17063
S1413	2	6	31360254	31454364	3850433	31797683	31797733	0.0880076	0.17063
S1413	2	6	31360254	31454364	3870561	31847712	31847762	0.0880076	0.17063
S1413	2	6	31360254	31454364	3890097	31131617	31131667	0.0880076	0.17063
S1413	2	6	31360254	31454364	3930414	31729016	31729039	0.0880076	0.17063
S1413	2	6	31360254	31454364	5420091	31548533	31548583	0.0880076	0.17063
S611	11	6	31338528	31341357	5080333	31604515	31604565	0.0880076	-0.17063
S611	11	6	31338528	31341357	5080747	31639917	31639967	0.0880076	-0.17063
S611	11	6	31338528	31341357	5340382	31607284	31607334	0.0880076	-0.17063
S1149	3	6	32005903	32007552	3450156	31637612	31637637	0.0912621	-0.168932
S615	11	2	180414912	180421667	7200086	180810288	180810338	0.0913124	-0.168907
S615	11	2	180414912	180421667	7650753	180679327	180679377	0.0913124	-0.168907
S1445	2	3	195424738	195460549	1660288	195618583	195618633	0.0927095	-0.168193
S611	11	6	31338528	31341357	5420091	31548533	31548583	0.0927095	-0.168193
S611	11	6	31338528	31341357	5690647	31831319	31831369	0.0927095	-0.168193
S796	7	1	109367944	109371874	1510152	109822526	109822576	0.0927095	-0.168193
S1055	3	19	52301660	52617298	4900300	52567764	52567814	0.0929539	0.168069
S1069	3	16	15092778	15369019	2600170	14766468	14766518	0.0929539	0.168069
S1109	3	11	771033	1054624	6590324	491203	491253	0.0929539	0.168069
S1132	3	7	127929066	127946173	360162	128032999	128033049	0.0929539	-0.168069
S1132	3	7	127929066	127946173	4480162	127732285	127732310	0.0929539	0.168069
S1132	3	7	127929066	127946173	4640092	128032994	128033044	0.0929539	-0.168069
S1132	3	7	127929066	127946173	4810041	128050131	128050181	0.0929539	-0.168069
S1132	3	7	127929066	127946173	6550561	127667314	127667364	0.0929539	-0.168069
S1132	3	7	127929066	127946173	6770739	127904886	127904936	0.0929539	-0.168069
S1132	3	7	127929066	127946173	7000670	128413745	128413795	0.0929539	-0.168069
S1132	3	7	127929066	127946173	7320441	128098336	128098386	0.0929539	-0.168069
S1254	2	16	3217436	3290928	4640438	3348977	3349027	0.0929539	0.168069
S1410	2	6	31872383	31878432	6330440	31729293	31729343	0.0929539	0.168069
S1516	2	1	1598908	1664124	4810014	2115948	2115998	0.0929539	-0.168069
S1516	2	1	1598908	1664124	4810255	1849320	1849368	0.0929539	-0.168069
S1516	2	1	1598908	1664124	4850215	1229513	1229563	0.0929539	-0.168069
S1516	2	1	1598908	1664124	4880088	1879017	1879058	0.0929539	-0.168069
S1516	2	1	1598908	1664124	4900022	1471109	1471159	0.0929539	-0.168069
S1516	2	1	1598908	1664124	5290040	1147347	1147397	0.0929539	-0.168069
S1516	2	1	1598908	1664124	5420168	1905526	1905576	0.0929539	-0.168069
S1516	2	1	1598908	1664124	5570148	1535118	1535168	0.0929539	-0.168069
S823	6	10	13056587	13060410	2030280	12870970	12871020	0.0929539	0.168069
S943	4	19	52383556	52617298	4900300	52567764	52567814	0.0929539	0.168069
S273	31	1	25598275	25655537	1780402	26144549	26144599	0.0957818	0.166652
S1149	3	6	32005903	32007552	1820471	32096782	32096832	0.0960511	-0.166519
S529	13	12	8000335	8125745	4050202	8291068	8291118	0.0969633	-0.16607
S529	13	12	8000335	8125745	4290487	7591143	7591193	0.0969633	-0.16607
S675	9	14	24453366	24484060	70541	24649266	24649298	0.0976078	0.165755
S86	56	17	34443811	34597521	7570408	34198526	34198576	0.0985505	-0.165297
S1069	3	16	15092778	15369019	130347	15818853	15818903	0.0999182	0.164639
S1109	3	11	771033	1054624	10592	831888	831938	0.0999182	-0.164639
S1109	3	11	771033	1054624	70240	868713	868763	0.0999182	-0.164639
S1109	3	11	771033	1054624	110661	867044	867094	0.0999182	-0.164639
S1109	3	11	771033	1054624	4210626	790587	790637	0.0999182	0.164639
S1109	3	11	771033	1054624	4390026	1263465	1263515	0.0999182	0.164639
S1109	3	11	771033	1054624	6040754	764362	764412	0.0999182	0.164639
S1109	3	11	771033	1054624	6180553	555305	555343	0.0999182	0.164639
S1109	3	11	771033	1054624	6200017	839972	840022	0.0999182	0.164639
S1132	3	7	127929066	127946173	380682	127950777	127950827	0.0999182	0.164639
S1132	3	7	127929066	127946173	840035	128371564	128371614	0.0999182	0.164639
S1249	2	16	15861242	16161424	130347	15818853	15818903	0.0999182	0.164639
S1249	2	16	15861242	16161424	1500187	16235753	16235803	0.0999182	0.164639
S1249	2	16	15861242	16161424	3060279	16243784	16243834	0.0999182	0.164639
S1249	2	16	15861242	16161424	3370332	16244065	16244099	0.0999182	0.164639
S1249	2	16	15861242	16161424	4230093	16244063	16244099	0.0999182	0.164639
S1249	2	16	15861242	16161424	5080372	16025647	16025697	0.0999182	0.164639
S1249	2	16	15861242	16161424	5260025	15681469	15681520	0.0999182	0.164639
S1249	2	16	15861242	16161424	6280133	15797115	15797165	0.0999182	0.164639
S1249	2	16	15861242	16161424	6520497	15959792	15959842	0.0999182	0.164639
S1254	2	16	3217436	3290928	1400274	3119566	3119616	0.0999182	-0.164639
S1254	2	16	3217436	3290928	1450274	3064812	3064862	0.0999182	-0.164639
S1254	2	16	3217436	3290928	1470014	2881965	2882015	0.0999182	-0.164639
S1254	2	16	3217436	3290928	1580379	3017873	3017923	0.0999182	-0.164639
S1254	2	16	3217436	3290928	6330315	3317421	3317471	0.0999182	0.164639
S1305	2	11	85435730	85495269	2120279	85373063	85373113	0.0999182	-0.164639
S1305	2	11	85435730	85495269	2190747	85780102	85780152	0.0999182	-0.164639
S1317	2	11	5505149	6206145	1240189	5510694	5510744	0.0999182	0.164639
S1317	2	11	5505149	6206145	1340040	6416666	6416716	0.0999182	0.164639
S1317	2	11	5505149	6206145	1410025	5153152	5153202	0.0999182	0.164639
S1318	2	11	5505149	6206145	1240189	5510694	5510744	0.0999182	0.164639
S1318	2	11	5505149	6206145	1340040	6416666	6416716	0.0999182	0.164639
S1318	2	11	5505149	6206145	1410025	5153152	5153202	0.0999182	0.164639
S1411	2	6	31785453	31795549	6620523	32150086	32150136	0.0999182	0.164639
S1411	2	6	31785453	31795549	6840326	31804852	31804902	0.0999182	0.164639
S1411	2	6	31785453	31795549	6860372	31647937	31647987	0.0999182	0.164639
S1411	2	6	31785453	31795549	6980100	31745391	31745440	0.0999182	0.164639
S1411	2	6	31785453	31795549	7000215	31526024	31526074	0.0999182	0.164639
S1500	2	1	231711489	231813133	20553	231489290	231489340	0.0999182	-0.164639
S1500	2	1	231711489	231813133	3170692	231468727	231468777	0.0999182	-0.164639
S1500	2	1	231711489	231813133	3710187	231830472	231830522	0.0999182	-0.164639
S1501	2	1	231711489	231808385	20553	231489290	231489340	0.0999182	-0.164639
S1501	2	1	231711489	231808385	3170692	231468727	231468777	0.0999182	-0.164639
S1501	2	1	231711489	231808385	3710187	231830472	231830522	0.0999182	-0.164639
S1516	2	1	1598908	1664124	650711	2036276	2036326	0.0999182	-0.164639
S1516	2	1	1598908	1664124	840386	1139779	1139803	0.0999182	-0.164639
S823	6	10	13056587	13060410	7570634	12867761	12867811	0.0999182	0.164639
S837	6	6	31276609	31285291	650112	31555456	31555506	0.100673	-0.164278
S837	6	6	31276609	31285291	770471	31554645	31554695	0.100673	-0.164278
S545	12	19	43328006	43695840	1820543	44111630	44111680	0.101308	0.163977
S545	12	19	43328006	43695840	2100670	43867371	43867421	0.101308	0.163977
S594	11	13	21725633	21732348	1400682	22066999	22067049	0.101726	0.163779
S594	11	13	21725633	21732348	1770678	21752659	21752709	0.101726	0.163779
S594	11	13	21725633	21732348	2710521	21861601	21861651	0.101726	0.163779
S529	13	12	8000335	8125745	3800168	8071914	8071962	0.102324	0.163498
S496	14	15	24055488	24063516	60184	23930940	23930990	0.105479	0.162032
S496	14	15	24055488	24063516	870348	23812833	23812883	0.105479	0.162032
S529	13	12	8000335	8125745	130743	7882291	7882336	0.10675	-0.161452
S529	13	12	8000335	8125745	240220	7510006	7510056	0.10675	-0.161452
S529	13	12	8000335	8125745	580100	7519832	7519870	0.10675	-0.161452
S1109	3	11	771033	1054624	1690209	494737	494778	0.107286	0.161209
S1109	3	11	771033	1054624	1770753	532308	532358	0.107286	0.161209
S1109	3	11	771033	1054624	1820400	811763	811813	0.107286	0.161209
S1109	3	11	771033	1054624	1940132	834532	834582	0.107286	0.161209
S1254	2	16	3217436	3290928	3440754	3118182	3118232	0.107286	-0.161209
S1254	2	16	3217436	3290928	3450364	3077230	3077280	0.107286	-0.161209
S1267	2	14	99177168	99193023	1030296	99636041	99636091	0.107286	-0.161209
S1267	2	14	99177168	99193023	6940044	99183746	99183796	0.107286	-0.161209
S1305	2	11	85435730	85495269	5820463	85669182	85669232	0.107286	-0.161209
S1505	2	1	192880701	192894881	360259	193060815	193060864	0.107286	0.161209
S1505	2	1	192880701	192894881	1240414	193074513	193074553	0.107286	0.161209
S1505	2	1	192880701	192894881	1780400	192627476	192627497	0.107286	0.161209
S894	5	9	32081117	32087232	1990372	32333947	32333997	0.107286	-0.161209
S938	4	22	22314463	22573637	7560661	21968853	21968901	0.107286	0.161209
S954	4	16	75539436	75580985	20091	75611536	75611586	0.107286	0.161209
S954	4	16	75539436	75580985	3120520	75611240	75611267	0.107286	-0.161209
S954	4	16	75539436	75580985	3370301	75145928	75145978	0.107286	-0.161209
S954	4	16	75539436	75580985	3440379	75144775	75144825	0.107286	-0.161209
S954	4	16	75539436	75580985	3710592	75205825	75205875	0.107286	-0.161209
S954	4	16	75539436	75580985	3940725	75564605	75564655	0.107286	-0.161209
S954	4	16	75539436	75580985	4010315	75238016	75238059	0.107286	-0.161209
S954	4	16	75539436	75580985	5340291	75662520	75662570	0.107286	-0.161209
S954	4	16	75539436	75580985	6060279	75241040	75241072	0.107286	-0.161209
S675	9	14	24453366	24484060	7000722	24701504	24701554	0.108014	-0.16088
S675	9	14	24453366	24484060	7100129	24037453	24037503	0.108014	-0.16088
S675	9	14	24453366	24484060	7320682	24569516	24569566	0.108014	-0.16088
S675	9	14	24453366	24484060	7380093	24898572	24898622	0.108014	-0.16088
S958	4	16	2699304	2725256	50088	3072632	3072682	0.108014	-0.16088
S653	10	4	42697553	42708694	520634	42414844	42414894	0.109909	0.160032
S653	10	4	42697553	42708694	5670286	42403503	42403553	0.109909	0.160032
S653	10	4	42697553	42708694	5870463	43032394	43032444	0.109909	0.160032
S653	10	4	42697553	42708694	5960598	42404149	42404199	0.109909	0.160032
S754	7	22	37748394	37749731	1450193	38074510	38074560	0.11083	-0.159624
S754	7	22	37748394	37749731	1510092	37576752	37576802	0.11083	-0.159624
S439	16	19	43328006	43845593	4780075	43084550	43084600	0.111631	-0.159271
S439	16	19	43328006	43845593	4900398	44118570	44118620	0.111631	-0.159271
S439	16	19	43328006	43845593	5130377	43258451	43258501	0.111631	-0.159271
S347	24	2	38956947	38970129	2480450	38961140	38961190	0.111761	0.159214
S347	24	2	38956947	38970129	2650139	39095442	39095492	0.111761	0.159214
S611	11	6	31338528	31341357	360768	31692433	31692483	0.113531	-0.158442
S611	11	6	31338528	31341357	610010	31831322	31831372	0.113531	-0.158442
S910	5	6	32635949	32640336	7210326	32808664	32808714	0.114482	0.158032
S677	9	12	126994335	126998184	2360017	126497983	126498033	0.114836	0.157879
S677	9	12	126994335	126998184	6110040	127227285	127227329	0.114836	0.157879
S1055	3	19	52301660	52617298	1990768	52536706	52536756	0.11507	0.157779
S1055	3	19	52301660	52617298	2070113	52004911	52004961	0.11507	0.157779
S1073	3	15	32018731	32514341	870278	32958648	32958690	0.11507	-0.157779
S1073	3	15	32018731	32514341	990121	32931480	32931530	0.11507	-0.157779
S1073	3	15	32018731	32514341	1710255	31775549	31775599	0.11507	-0.157779
S1086	3	14	19464123	20420338	3440201	20757583	20757633	0.11507	-0.157779
S1086	3	14	19464123	20420338	3440270	20389443	20389493	0.11507	-0.157779
S1086	3	14	19464123	20420338	3780463	20666243	20666293	0.11507	-0.157779
S1086	3	14	19464123	20420338	4070687	20794608	20794658	0.11507	-0.157779
S1086	3	14	19464123	20420338	4810735	20482613	20482663	0.11507	-0.157779
S1086	3	14	19464123	20420338	4830066	20502134	20502184	0.11507	-0.157779
S1086	3	14	19464123	20420338	4920161	20897247	20897297	0.11507	-0.157779
S1086	3	14	19464123	20420338	5130411	20786012	20786062	0.11507	-0.157779
S1086	3	14	19464123	20420338	5290497	20777122	20777172	0.11507	-0.157779
S1086	3	14	19464123	20420338	5420608	20903667	20903717	0.11507	-0.157779
S1086	3	14	19464123	20420338	5900292	20711522	20711572	0.11507	-0.157779
S1086	3	14	19464123	20420338	6380433	20836242	20836292	0.11507	-0.157779
S1086	3	14	19464123	20420338	6450397	20779789	20779839	0.11507	-0.157779
S1086	3	14	19464123	20420338	7510095	20586086	20586136	0.11507	-0.157779
S1086	3	14	19464123	20420338	7550113	20825614	20825664	0.11507	-0.157779
S1086	3	14	19464123	20420338	7560020	20344965	20345015	0.11507	-0.157779
S1109	3	11	771033	1054624	430491	611693	611743	0.11507	-0.157779
S1109	3	11	771033	1054624	460687	1483193	1483243	0.11507	-0.157779
S1109	3	11	771033	1054624	510093	674656	674706	0.11507	-0.157779
S1109	3	11	771033	1054624	540619	866559	866609	0.11507	-0.157779
S1109	3	11	771033	1054624	580242	799511	799561	0.11507	-0.157779
S1194	2	22	42522637	42531209	3130598	42908623	42908673	0.11507	0.157779
S1383	2	7	100989201	101127455	6420242	100883087	100883114	0.11507	0.157779
S1383	2	7	100989201	101127455	7040079	100800729	100800766	0.11507	0.157779
S1383	2	7	100989201	101127455	7050162	100701873	100701923	0.11507	0.157779
S1410	2	6	31872383	31878432	1430288	31380108	31380158	0.11507	0.157779
S1410	2	6	31872383	31878432	5310053	31548394	31548444	0.11507	0.157779
S1410	2	6	31872383	31878432	6380717	31785489	31785539	0.11507	0.157779
S1410	2	6	31872383	31878432	7150017	31805142	31805192	0.11507	-0.157779
S1410	2	6	31872383	31878432	7160390	32162736	32162786	0.11507	-0.157779
S1410	2	6	31872383	31878432	7200088	32293096	32293146	0.11507	-0.157779
S1461	2	3	13042982	13047602	6100703	12625320	12625370	0.11507	0.157779
S1500	2	1	231711489	231813133	4760692	231359829	231359879	0.11507	-0.157779
S1500	2	1	231711489	231813133	4880181	231487704	231487754	0.11507	-0.157779
S1500	2	1	231711489	231813133	6270424	232098780	232098830	0.11507	-0.157779
S1500	2	1	231711489	231813133	6520465	231950611	231950661	0.11507	-0.157779
S1501	2	1	231711489	231808385	4760692	231359829	231359879	0.11507	-0.157779
S1501	2	1	231711489	231808385	4880181	231487704	231487754	0.11507	-0.157779
S1501	2	1	231711489	231808385	6270424	232098780	232098830	0.11507	-0.157779
S1501	2	1	231711489	231808385	6520465	231950611	231950661	0.11507	-0.157779
S812	6	14	74241688	74245607	3890020	74729218	74729268	0.11507	-0.157779
S823	6	10	13056587	13060410	1050398	13390799	13390847	0.11507	0.157779
S823	6	10	13056587	13060410	3990553	12877090	12877140	0.11507	0.157779
S823	6	10	13056587	13060410	4210022	12867622	12867669	0.11507	0.157779
S943	4	19	52383556	52617298	1990768	52536706	52536756	0.11507	0.157779
S943	4	19	52383556	52617298	2070113	52004911	52004961	0.11507	0.157779
S1149	3	6	32005903	32007552	1470593	31556427	31556453	0.117214	-0.156866
S1149	3	6	32005903	32007552	1660575	32121351	32121401	0.117214	-0.156866
S754	7	22	37748394	37749731	290402	37522192	37522242	0.117541	-0.156728
S858	5	19	474588	512568	6620725	291067	291101	0.119201	-0.156031
S859	5	19	474588	512568	6620725	291067	291101	0.119201	-0.156031
S910	5	6	32635949	32640336	3420632	32808615	32808665	0.119201	0.156031
S302	27	19	43284120	43695840	1820543	44111630	44111680	0.120989	0.155289
S302	27	19	43284120	43695840	2100670	43867371	43867421	0.120989	0.155289
S314	26	19	43284120	43695840	1820543	44111630	44111680	0.120989	0.155289
S314	26	19	43284120	43695840	2100670	43867371	43867421	0.120989	0.155289
S316	26	19	43284120	43695840	1820543	44111630	44111680	0.120989	0.155289
S316	26	19	43284120	43695840	2100670	43867371	43867421	0.120989	0.155289
S153	45	19	53518747	53552296	360709	53569577	53569627	0.121312	-0.155156
S153	45	19	53518747	53552296	460239	53718305	53718355	0.121312	-0.155156
S153	45	19	53518747	53552296	670497	53519457	53519507	0.121312	-0.155156
S679	9	12	6238592	6247564	1690722	6315042	6315092	0.121715	-0.154991
S1149	3	6	32005903	32007552	4280435	31556431	31556481	0.123031	-0.154452
S1149	3	6	32005903	32007552	5310053	31548394	31548444	0.123031	-0.154452
S857	5	19	43268493	43695840	5550600	42799606	42799656	0.123034	0.154451
S857	5	19	43268493	43695840	5690709	44000551	44000601	0.123034	0.154451
S1109	3	11	771033	1054624	290736	799436	799486	0.123286	-0.154349
S1109	3	11	771033	1054624	7320026	1016508	1016558	0.123286	-0.154349
S1216	2	19	53682042	53705554	6060066	53611349	53611399	0.123286	0.154349
S1216	2	19	53682042	53705554	6220603	53431128	53431178	0.123286	0.154349
S1216	2	19	53682042	53705554	6250687	53409615	53409665	0.123286	0.154349
S1238	2	18	1853561	2282084	1050470	2608697	2608747	0.123286	0.154349
S1238	2	18	1853561	2282084	2760192	1541646	1541696	0.123286	0.154349
S1404	2	6	70246201	70269974	2510592	70386346	70386390	0.123286	-0.154349
S1404	2	6	70246201	70269974	5050564	70383995	70384045	0.123286	-0.154349
S1404	2	6	70246201	70269974	5690301	70098942	70098992	0.123286	-0.154349
S1410	2	6	31872383	31878432	3850433	31797683	31797733	0.123286	0.154349
S1411	2	6	31785453	31795549	3800047	31584189	31584239	0.123286	0.154349
S1461	2	3	13042982	13047602	4780414	12876941	12876991	0.123286	-0.154349
S1461	2	3	13042982	13047602	4830349	12775861	12775911	0.123286	-0.154349
S1412	2	6	31360254	31454364	360768	31692433	31692483	0.125219	0.153567
S1412	2	6	31360254	31454364	610010	31831322	31831372	0.125219	0.153567
S1413	2	6	31360254	31454364	360768	31692433	31692483	0.125219	0.153567
S1413	2	6	31360254	31454364	610010	31831322	31831372	0.125219	0.153567
S611	11	6	31338528	31341357	3800019	31557303	31557345	0.125219	0.153567
S302	27	19	43284120	43695840	3170255	42814608	42814658	0.125464	0.153469
S302	27	19	43284120	43695840	3290707	43514150	43514191	0.125464	0.153469
S314	26	19	43284120	43695840	3170255	42814608	42814658	0.125464	0.153469
S314	26	19	43284120	43695840	3290707	43514150	43514191	0.125464	0.153469
S316	26	19	43284120	43695840	3170255	42814608	42814658	0.125464	0.153469
S316	26	19	43284120	43695840	3290707	43514150	43514191	0.125464	0.153469
S512	14	3	128391789	128417293	4670435	128877351	128877380	0.125573	0.153425
S1149	3	6	32005903	32007552	5420091	31548533	31548583	0.129066	-0.152039
S1149	3	6	32005903	32007552	7150017	31805142	31805192	0.129066	-0.152039
S1149	3	6	32005903	32007552	7160390	32162736	32162786	0.129066	-0.152039
S1149	3	6	32005903	32007552	7200088	32293096	32293146	0.129066	-0.152039
S1149	3	6	32005903	32007552	4150279	31626194	31626244	0.129066	0.152039
S858	5	19	474588	512568	6330561	648087	648128	0.129089	0.15203
S858	5	19	474588	512568	6330639	463380	463430	0.129089	0.15203
S858	5	19	474588	512568	6420564	643430	643480	0.129089	0.15203
S859	5	19	474588	512568	6330561	648087	648128	0.129089	0.15203
S859	5	19	474588	512568	6330639	463380	463430	0.129089	0.15203
S859	5	19	474588	512568	6420564	643430	643480	0.129089	0.15203
S483	15	3	98946071	98947275	830661	98514975	98515025	0.130462	0.151493
S483	15	3	98946071	98947275	1980577	99396957	99397007	0.130462	0.151493
S483	15	3	98946071	98947275	3780706	99394503	99394553	0.130462	0.151493
S783	7	6	31219869	31228971	3520647	31644536	31644586	0.130462	0.151493
S783	7	6	31219869	31228971	3800047	31584189	31584239	0.130462	-0.151493
S385	21	2	208355808	208357837	7510092	208461993	208462043	0.130992	-0.151288
S675	9	14	24453366	24484060	1470017	24759909	24759959	0.131399	0.15113
S675	9	14	24453366	24484060	1510114	24569352	24569402	0.131399	0.15113
S862	5	17	61949460	61983601	1850367	61823004	61823054	0.131399	0.15113
S1055	3	19	52301660	52617298	1400593	52145912	52145962	0.131944	-0.150919
S1055	3	19	52301660	52617298	1500427	51883486	51883517	0.131944	-0.150919
S1055	3	19	52301660	52617298	1710400	51847423	51847473	0.131944	-0.150919
S1108	3	11	50325741	50697498	3060037	50257651	50257701	0.131944	0.150919
S1108	3	11	50325741	50697498	3780360	50003572	50003622	0.131944	0.150919
S1108	3	11	50325741	50697498	6620204	49974587	49974637	0.131944	0.150919
S1108	3	11	50325741	50697498	7200672	49865833	49865883	0.131944	0.150919
S1109	3	11	771033	1054624	4390273	563951	564001	0.131944	-0.150919
S1109	3	11	771033	1054624	6400176	612645	612690	0.131944	-0.150919
S1109	3	11	771033	1054624	6420747	844126	844176	0.131944	-0.150919
S1109	3	11	771033	1054624	6550259	838487	838537	0.131944	-0.150919
S1109	3	11	771033	1054624	6550403	803592	803642	0.131944	-0.150919
S1190	3	1	45636891	45645069	70678	46093550	46093600	0.131944	-0.150919
S1254	2	16	3217436	3290928	380437	2889780	2889830	0.131944	-0.150919
S1254	2	16	3217436	3290928	510546	2902951	2903001	0.131944	-0.150919
S1254	2	16	3217436	3290928	1090368	3284801	3284851	0.131944	-0.150919
S1337	2	9	86203246	86206343	1990433	86618767	86618817	0.131944	0.150919
S1337	2	9	86203246	86206343	6840767	85862727	85862777	0.131944	0.150919
S1410	2	6	31872383	31878432	2070543	31734022	31734069	0.131944	0.150919
S1410	2	6	31872383	31878432	2100731	32134274	32134296	0.131944	0.150919
S1410	2	6	31872383	31878432	2320136	31498128	31498178	0.131944	0.150919
S1410	2	6	31872383	31878432	2340338	32260667	32260717	0.131944	0.150919
S1410	2	6	31872383	31878432	2370239	31692541	31692578	0.131944	0.150919
S1411	2	6	31785453	31795549	1780360	32083674	32083724	0.131944	0.150919
S1411	2	6	31785453	31795549	7150017	31805142	31805192	0.131944	-0.150919
S1411	2	6	31785453	31795549	7160390	32162736	32162786	0.131944	-0.150919
S1411	2	6	31785453	31795549	7200088	32293096	32293146	0.131944	-0.150919
S943	4	19	52383556	52617298	1400593	52145912	52145962	0.131944	-0.150919
S952	4	17	21363577	21528062	870280	21188187	21188232	0.131944	0.150919
S1046	3	22	42907619	42965644	4590441	43014910	43014960	0.134262	0.15003
S872	5	15	24369643	24714849	2640703	23889046	23889096	0.134262	-0.15003
S872	5	15	24369643	24714849	3460224	25074993	25075043	0.134262	-0.15003
S872	5	15	24369643	24714849	4670601	25213185	25213229	0.134262	-0.15003
S872	5	15	24369643	24714849	4850133	25213167	25213217	0.134262	-0.15003
S483	15	3	98946071	98947275	60132	98515266	98515316	0.134993	0.149752
S1149	3	6	32005903	32007552	6520154	31584541	31584591	0.135326	0.149626
S1316	2	11	5505149	6206145	6660270	6703199	6703249	0.135326	-0.149626
S1316	2	11	5505149	6206145	6760458	6255996	6256046	0.135326	-0.149626
S1316	2	11	5505149	6206145	6840079	5528827	5528877	0.135326	-0.149626
S1316	2	11	5505149	6206145	6900180	6440250	6440300	0.135326	-0.149626
S1316	2	11	5505149	6206145	7100088	5153407	5153457	0.135326	-0.149626
S1316	2	11	5505149	6206145	7160047	6494361	6494411	0.135326	-0.149626
S679	9	12	6238592	6247564	4780689	6601570	6601620	0.137712	0.148728
S357	23	6	31276609	31285291	3800358	31171511	31171561	0.137784	-0.148702
S611	11	6	31338528	31341357	3850433	31797683	31797733	0.137809	-0.148692
S611	11	6	31338528	31341357	3890097	31131617	31131667	0.137809	-0.148692
S611	11	6	31338528	31341357	3930414	31729016	31729039	0.137809	-0.148692
S611	11	6	31338528	31341357	4280435	31556431	31556481	0.137809	-0.148692
S675	9	14	24453366	24484060	6330224	24787707	24787757	0.137809	0.148692
S675	9	14	24453366	24484060	6370615	24718457	24718507	0.137809	0.148692
S851	6	1	111929295	111934304	1500703	111730014	111730064	0.137809	0.148692
S851	6	1	111929295	111934304	1740156	111828539	111828589	0.137809	0.148692
S68	61	14	19783911	20432664	6510053	20925582	20925632	0.138584	0.148403
S68	61	14	19783911	20432664	7510095	20586086	20586136	0.138584	0.148403
S68	61	14	19783911	20432664	7550113	20825614	20825664	0.138584	0.148403
S68	61	14	19783911	20432664	7560020	20344965	20345015	0.138584	0.148403
S1055	3	19	52301660	52617298	2350156	52207704	52207733	0.14106	-0.147489
S1055	3	19	52301660	52617298	2450035	51833760	51833810	0.14106	-0.147489
S1055	3	19	52301660	52617298	2450053	52516916	52516966	0.14106	-0.147489
S1109	3	11	771033	1054624	7150020	285174	285224	0.14106	0.147489
S1109	3	11	771033	1054624	7160093	533296	533341	0.14106	0.147489
S1410	2	6	31872383	31878432	5420091	31548533	31548583	0.14106	0.147489
S1411	2	6	31785453	31795549	3800019	31557303	31557345	0.14106	-0.147489
S1411	2	6	31785453	31795549	5080333	31604515	31604565	0.14106	0.147489
S1411	2	6	31785453	31795549	5080747	31639917	31639967	0.14106	0.147489
S943	4	19	52383556	52617298	2350156	52207704	52207733	0.14106	-0.147489
S943	4	19	52383556	52617298	2450053	52516916	52516966	0.14106	-0.147489
S671	9	15	43888975	43990210	610475	43701182	43701232	0.141814	-0.147212
S167	44	17	34443811	34597521	3450253	34851382	34851432	0.142162	-0.147086
S167	44	17	34443811	34597521	3450747	34956876	34956926	0.142162	-0.147086
S167	44	17	34443811	34597521	4040767	34862341	34862391	0.142162	-0.147086
S167	44	17	34443811	34597521	4280021	34070370	34070420	0.142162	-0.147086
S167	44	17	34443811	34597521	4810477	34093035	34093085	0.142162	-0.147086
S273	31	1	25598275	25655537	1440564	25226135	25226185	0.143666	-0.146539
S837	6	6	31276609	31285291	5360041	31695320	31695351	0.145145	0.146006
S384	21	3	53033295	53035044	1450370	53322145	53322195	0.147924	-0.145015
S529	13	12	8000335	8125745	840068	8211074	8211124	0.148291	-0.144885
S529	13	12	8000335	8125745	990438	7803675	7803725	0.148291	-0.144885
S529	13	12	8000335	8125745	1940544	8388275	8388325	0.148291	-0.144885
S550	12	15	32018731	32514341	870278	32958648	32958690	0.148535	-0.144799
S550	12	15	32018731	32514341	990121	32931480	32931530	0.148535	-0.144799
S550	12	15	32018731	32514341	1710255	31775549	31775599	0.148535	-0.144799
S545	12	19	43328006	43695840	3310414	44103931	44103981	0.149301	-0.144529
S545	12	19	43328006	43695840	3830661	43993604	43993654	0.149301	-0.144529
S1109	3	11	771033	1054624	1230767	309222	309272	0.150644	0.144059
S1109	3	11	771033	1054624	1300240	1222174	1222224	0.150644	0.144059
S1109	3	11	771033	1054624	2640706	1490802	1490852	0.150644	-0.144059
S1109	3	11	771033	1054624	2650292	1018613	1018663	0.150644	-0.144059
S1109	3	11	771033	1054624	2750017	403110	403160	0.150644	-0.144059
S1137	3	7	76134203	76483025	6280040	75956767	75956817	0.150644	0.144059
S1137	3	7	76134203	76483025	6290500	76140075	76140125	0.150644	0.144059
S1138	3	7	76117751	76476970	6280040	75956767	75956817	0.150644	0.144059
S1138	3	7	76117751	76476970	6290500	76140075	76140125	0.150644	0.144059
S1254	2	16	3217436	3290928	50088	3072632	3072682	0.150644	-0.144059
S1254	2	16	3217436	3290928	70037	3562398	3562448	0.150644	-0.144059
S1283	2	13	25271434	25345693	1820414	25285508	25285547	0.150644	-0.144059
S1283	2	13	25271434	25345693	2060682	25497754	25497804	0.150644	-0.144059
S1283	2	13	25271434	25345693	2490327	25715679	25715729	0.150644	-0.144059
S1283	2	13	25271434	25345693	2760291	25743314	25743364	0.150644	-0.144059
S1283	2	13	25271434	25345693	3390414	25370277	25370327	0.150644	-0.144059
S1284	2	13	25266932	25331033	1820414	25285508	25285547	0.150644	-0.144059
S1284	2	13	25266932	25331033	2060682	25497754	25497804	0.150644	-0.144059
S1284	2	13	25266932	25331033	2490327	25715679	25715729	0.150644	-0.144059
S1284	2	13	25266932	25331033	2760291	25743314	25743364	0.150644	-0.144059
S1284	2	13	25266932	25331033	3390414	25370277	25370327	0.150644	-0.144059
S1317	2	11	5505149	6206145	150240	5686712	5686762	0.150644	0.144059
S1317	2	11	5505149	6206145	540349	5373182	5373232	0.150644	0.144059
S1317	2	11	5505149	6206145	630400	5322644	5322694	0.150644	0.144059
S1318	2	11	5505149	6206145	150240	5686712	5686762	0.150644	0.144059
S1318	2	11	5505149	6206145	540349	5373182	5373232	0.150644	0.144059
S1318	2	11	5505149	6206145	630400	5322644	5322694	0.150644	0.144059
S1410	2	6	31872383	31878432	1780360	32083674	32083724	0.150644	0.144059
S1500	2	1	231711489	231813133	4670102	231556769	231556819	0.150644	-0.144059
S1501	2	1	231711489	231808385	4670102	231556769	231556819	0.150644	-0.144059
S903	5	7	76432653	76637441	6280040	75956767	75956817	0.150644	0.144059
S903	5	7	76432653	76637441	6290500	76140075	76140125	0.150644	0.144059
S904	5	7	76134203	76637441	6280040	75956767	75956817	0.150644	0.144059
S904	5	7	76134203	76637441	6290500	76140075	76140125	0.150644	0.144059
S357	23	6	31276609	31285291	3800047	31584189	31584239	0.15068	-0.144046
S754	7	22	37748394	37749731	1940041	37273872	37273922	0.150696	0.144041
S754	7	22	37748394	37749731	2000129	37461758	37461808	0.150696	0.144041
S512	14	3	128391789	128417293	7200162	128848630	128848680	0.150722	0.144032
S1081	3	14	91257741	91265600	1660477	90874297	90874347	0.15073	-0.144029
S862	5	17	61949460	61983601	730156	62080220	62080270	0.151338	-0.143817
S680	9	11	93023382	93028940	2340253	92629331	92629381	0.151338	0.143817
S912	5	5	180115479	180211280	1820360	179663300	179663350	0.154319	-0.142787
S912	5	5	180115479	180211280	2000292	180017645	180017695	0.154319	-0.142787
S912	5	5	180115479	180211280	2640053	180627261	180627311	0.154319	-0.142787
S912	5	5	180115479	180211280	2690356	180046050	180046100	0.154319	-0.142787
S381	21	7	97399028	97400870	5960181	97481482	97481532	0.154686	0.142661
S381	21	7	97399028	97400870	6270458	97012387	97012437	0.154686	0.142661
S381	21	7	97399028	97400870	6860594	97363075	97363125	0.154686	0.142661
S273	31	1	25598275	25655537	540193	25688507	25688557	0.155953	0.142229
S273	31	1	25598275	25655537	780162	26144614	26144664	0.155953	0.142229
S273	31	1	25598275	25655537	1030768	25895086	25895136	0.155953	0.142229
S273	31	1	25598275	25655537	4670241	25553976	25554024	0.155953	-0.142229
S273	31	1	25598275	25655537	5220615	25633169	25633219	0.155953	-0.142229
S273	31	1	25598275	25655537	5360519	26147416	26147466	0.155953	-0.142229
S273	31	1	25598275	25655537	6280184	26110514	26110562	0.155953	-0.142229
S273	31	1	25598275	25655537	6760162	25688885	25688935	0.155953	-0.142229
S1412	2	6	31360254	31454364	780600	31433389	31433439	0.158465	0.141379
S1413	2	6	31360254	31454364	780600	31433389	31433439	0.158465	0.141379
S680	9	11	93023382	93028940	4900747	93211802	93211852	0.158465	0.141379
S680	9	11	93023382	93028940	5690470	93466397	93466447	0.158465	0.141379
S680	9	11	93023382	93028940	5700379	93118563	93118597	0.158465	0.141379
S790	7	4	25557047	25577184	6420563	25680513	25680563	0.158465	-0.141379
S418	18	6	32493790	32556530	6420386	32158830	32158880	0.160213	-0.140794
S1411	2	6	31785453	31795549	1030743	31542039	31542089	0.160709	0.140629
S1411	2	6	31785453	31795549	1260538	31512574	31512624	0.160709	0.140629
S1411	2	6	31785453	31795549	1300431	31678158	31678195	0.160709	0.140629
S1411	2	6	31785453	31795549	1820538	31919866	31919916	0.160709	0.140629
S1411	2	6	31785453	31795549	3850433	31797683	31797733	0.160709	0.140629
S1516	2	1	1598908	1664124	3710193	1567559	1567597	0.160709	0.140629
S1516	2	1	1598908	1664124	3940110	1110957	1111007	0.160709	0.140629
S1516	2	1	1598908	1664124	4150086	1469912	1469948	0.160709	0.140629
S1516	2	1	1598908	1664124	4490619	1195199	1195249	0.160709	0.140629
S938	4	22	22314463	22573637	3520475	21982676	21982707	0.160709	0.140629
S938	4	22	22314463	22573637	4180692	22599835	22599885	0.160709	0.140629
S1109	3	11	771033	1054624	2750711	418229	418279	0.160709	-0.140629
S1109	3	11	771033	1054624	2760598	616782	616832	0.160709	-0.140629
S1109	3	11	771033	1054624	3060056	626888	626912	0.160709	-0.140629
S1109	3	11	771033	1054624	3400121	418530	418580	0.160709	-0.140629
S1109	3	11	771033	1054624	6370348	695371	695421	0.160709	-0.140629
S1109	3	11	771033	1054624	6380164	615279	615319	0.160709	-0.140629
S1109	3	11	771033	1054624	6650612	1295916	1295966	0.160709	-0.140629
S1109	3	11	771033	1054624	6770228	780762	780812	0.160709	-0.140629
S1109	3	11	771033	1054624	6960307	695752	695783	0.160709	-0.140629
S1109	3	11	771033	1054624	7050709	640534	640584	0.160709	-0.140629
S1399	2	6	118719413	119044453	6980500	118782453	118782503	0.160709	-0.140629
S1500	2	1	231711489	231813133	2650014	231700303	231700353	0.160709	-0.140629
S1501	2	1	231711489	231808385	2650014	231700303	231700353	0.160709	-0.140629
S381	21	7	97399028	97400870	5810196	97846214	97846264	0.163076	0.139846
S545	12	19	43328006	43695840	360475	44150528	44150578	0.163588	-0.139677
S577	12	1	16367339	16378214	4040307	16119270	16119320	0.164726	0.139304
S577	12	1	16367339	16378214	4070768	16163290	16163340	0.164726	0.139304
S577	12	1	16367339	16378214	4120292	16101226	16101276	0.164726	0.139304
S577	12	1	16367339	16378214	4280072	15894482	15894532	0.164726	0.139304
S577	12	1	16367339	16378214	4540468	16332948	16332998	0.164726	0.139304
S439	16	19	43328006	43845593	5340767	43015730	43015780	0.165072	-0.139191
S947	4	19	464612	512568	3420333	1009812	1009862	0.165839	0.138942
S947	4	19	464612	512568	3440037	747902	747952	0.165839	0.138942
S947	4	19	464612	512568	4260754	812214	812264	0.165839	0.138942
S418	18	6	32493790	32556530	4640110	32083424	32083474	0.167106	0.138531
S418	18	6	32493790	32556530	4780059	32131091	32131141	0.167106	0.138531
S529	13	12	8000335	8125745	4900332	8207948	8207998	0.16908	-0.137896
S281	30	5	97048466	97099320	150369	97006296	97006346	0.169475	-0.137769
S281	30	5	97048466	97099320	1690246	96767523	96767573	0.169475	-0.137769
S281	30	5	97048466	97099320	7400646	97421880	97421930	0.169475	-0.137769
S1055	3	19	52301660	52617298	3130370	53116291	53116341	0.171266	-0.137199
S1055	3	19	52301660	52617298	3290561	53099233	53099283	0.171266	-0.137199
S1109	3	11	771033	1054624	1190463	825033	825083	0.171266	-0.137199
S1109	3	11	771033	1054624	4850097	812799	812836	0.171266	0.137199
S1109	3	11	771033	1054624	5270603	706218	706263	0.171266	0.137199
S1194	2	22	42522637	42531209	4590441	43014910	43014960	0.171266	-0.137199
S1194	2	22	42522637	42531209	4640102	42189833	42189883	0.171266	-0.137199
S1194	2	22	42522637	42531209	4890021	42394070	42394120	0.171266	-0.137199
S1194	2	22	42522637	42531209	5260064	42962316	42962344	0.171266	-0.137199
S1194	2	22	42522637	42531209	5670671	42353827	42353877	0.171266	-0.137199
S1194	2	22	42522637	42531209	5700441	42968501	42968535	0.171266	-0.137199
S1194	2	22	42522637	42531209	5810475	42090391	42090441	0.171266	-0.137199
S1194	2	22	42522637	42531209	6020632	42475148	42475198	0.171266	-0.137199
S1194	2	22	42522637	42531209	6040066	42394017	42394067	0.171266	-0.137199
S1194	2	22	42522637	42531209	6100079	42339614	42339664	0.171266	-0.137199
S1194	2	22	42522637	42531209	6250475	42166736	42166786	0.171266	-0.137199
S1194	2	22	42522637	42531209	6480653	42671081	42671131	0.171266	-0.137199
S1410	2	6	31872383	31878432	1780397	32121872	32121922	0.171266	0.137199
S1410	2	6	31872383	31878432	3800047	31584189	31584239	0.171266	-0.137199
S1411	2	6	31785453	31795549	3870561	31847712	31847762	0.171266	-0.137199
S1411	2	6	31785453	31795549	3930414	31729016	31729039	0.171266	-0.137199
S1516	2	1	1598908	1664124	1570564	2121159	2121209	0.171266	0.137199
S1516	2	1	1598908	1664124	1740209	1290655	1290705	0.171266	0.137199
S1516	2	1	1598908	1664124	4570692	1247153	1247193	0.171266	-0.137199
S1516	2	1	1598908	1664124	4730056	1853506	1853556	0.171266	-0.137199
S1516	2	1	1598908	1664124	4780681	2005317	2005367	0.171266	-0.137199
S943	4	19	52383556	52617298	3130370	53116291	53116341	0.171266	-0.137199
S943	4	19	52383556	52617298	3290561	53099233	53099283	0.171266	-0.137199
S952	4	17	21363577	21528062	670561	21094443	21094493	0.171266	-0.137199
S952	4	17	21363577	21528062	730639	21454841	21454891	0.171266	-0.137199
S250	34	1	104107068	104211046	2690747	104113573	104113623	0.172201	0.136902
S250	34	1	104107068	104211046	6590563	104616489	104616526	0.172201	0.136902
S357	23	6	31276609	31285291	5340382	31607284	31607334	0.173368	-0.136535
S611	11	6	31338528	31341357	7000192	31141736	31141786	0.173465	-0.136504
S611	11	6	31338528	31341357	7000215	31526024	31526074	0.173465	-0.136504
S851	6	1	111929295	111934304	6350474	111682873	111682923	0.173465	0.136504
S851	6	1	111929295	111934304	6580482	112042490	112042540	0.173465	0.136504
S783	7	6	31219869	31228971	5310053	31548394	31548444	0.175645	0.135822
S1149	3	6	32005903	32007552	6620523	32150086	32150136	0.177824	-0.135146
S1149	3	6	32005903	32007552	6840326	31804852	31804902	0.177824	-0.135146
S1149	3	6	32005903	32007552	6860372	31647937	31647987	0.177824	-0.135146
S1149	3	6	32005903	32007552	6980100	31745391	31745440	0.177824	-0.135146
S1149	3	6	32005903	32007552	7000215	31526024	31526074	0.177824	-0.135146
S1316	2	11	5505149	6206145	4230132	6632003	6632053	0.177824	-0.135146
S1316	2	11	5505149	6206145	4250603	5799134	5799184	0.177824	-0.135146
S357	23	6	31276609	31285291	5910220	31655026	31655073	0.178937	0.134803
S357	23	6	31276609	31285291	360768	31692433	31692483	0.17945	-0.134646
S385	21	2	208355808	208357837	5360731	208477629	208477679	0.180382	-0.13436
S385	21	2	208355808	208357837	6760497	208693137	208693187	0.180382	-0.13436
S840	6	5	9902403	9924597	540170	10266279	10266329	0.1813	-0.13408
S840	6	5	9902403	9924597	830286	9548964	9549014	0.1813	-0.13408
S840	6	5	9902403	9924597	1050484	10220022	10220072	0.1813	-0.13408
S1193	3	1	689186	776546	650328	1146725	1146775	0.181345	0.134067
S1193	3	1	689186	776546	770181	910711	910761	0.181345	0.134067
S1193	3	1	689186	776546	840386	1139779	1139803	0.181345	0.134067
S1412	2	6	31360254	31454364	3830022	31625401	31625434	0.181345	-0.134067
S1413	2	6	31360254	31454364	3830022	31625401	31625434	0.181345	-0.134067
S611	11	6	31338528	31341357	1030743	31542039	31542089	0.181345	-0.134067
S611	11	6	31338528	31341357	1260538	31512574	31512624	0.181345	-0.134067
S611	11	6	31338528	31341357	1300431	31678158	31678195	0.181345	-0.134067
S611	11	6	31338528	31341357	3450072	31698619	31698657	0.181345	0.134067
S611	11	6	31338528	31341357	6380717	31785489	31785539	0.181345	0.134067
S611	11	6	31338528	31341357	6420689	30957470	30957520	0.181345	0.134067
S611	11	6	31338528	31341357	6450632	31126719	31126769	0.181345	0.134067
S611	11	6	31338528	31341357	6480730	31649009	31649046	0.181345	0.134067
S857	5	19	43268493	43695840	7550445	42932907	42932957	0.181651	0.133974
S857	5	19	43268493	43695840	7570008	44010932	44010982	0.181651	0.133974
S1216	2	19	53682042	53705554	6980474	53569195	53569245	0.182325	0.133769
S1216	2	19	53682042	53705554	7380253	53819277	53819327	0.182325	0.133769
S1216	2	19	53682042	53705554	7550681	54103448	54103498	0.182325	0.133769
S1254	2	16	3217436	3290928	3990050	3589349	3589399	0.182325	0.133769
S1254	2	16	3217436	3290928	4120543	3485274	3485324	0.182325	0.133769
S1254	2	16	3217436	3290928	4230575	3369868	3369918	0.182325	0.133769
S1254	2	16	3217436	3290928	4250274	3406636	3406686	0.182325	0.133769
S1383	2	7	100989201	101127455	7100328	100877343	100877393	0.182325	0.133769
S1383	2	7	100989201	101127455	7610487	100551562	100551612	0.182325	0.133769
S1410	2	6	31872383	31878432	3170064	31478785	31478835	0.182325	0.133769
S1410	2	6	31872383	31878432	3370349	31919220	31919250	0.182325	0.133769
S1505	2	1	192880701	192894881	3610470	193054508	193054558	0.182325	0.133769
S1505	2	1	192880701	192894881	4120184	193220581	193220631	0.182325	0.133769
S357	23	6	31276609	31285291	1470593	31556427	31556453	0.183964	0.133274
S357	23	6	31276609	31285291	1500609	30881144	30881617	0.183964	0.133274
S357	23	6	31276609	31285291	1500753	30894134	30894184	0.183964	0.133274
S357	23	6	31276609	31285291	4280435	31556431	31556481	0.184712	0.133049
S165	44	17	34443811	34597521	3450253	34851382	34851432	0.184894	-0.132994
S165	44	17	34443811	34597521	3450747	34956876	34956926	0.184894	-0.132994
S165	44	17	34443811	34597521	4040767	34862341	34862391	0.184894	-0.132994
S165	44	17	34443811	34597521	4280021	34070370	34070420	0.184894	-0.132994
S165	44	17	34443811	34597521	4810477	34093035	34093085	0.184894	-0.132994
S665	9	18	55931178	55937108	1770386	56417114	56417164	0.187086	-0.132339
S665	9	18	55931178	55937108	5270519	56148547	56148597	0.187086	-0.132339
S665	9	18	55931178	55937108	6040408	56416806	56416856	0.187086	-0.132339
S665	9	18	55931178	55937108	7510270	55687183	55687233	0.187086	-0.132339
S912	5	5	180115479	180211280	7210112	180253980	180254030	0.187086	-0.132339
S239	35	17	34443811	34597521	5820056	34251608	34251653	0.187647	0.132172
S239	35	17	34443811	34597521	5900113	34990972	34991022	0.187647	0.132172
S239	35	17	34443811	34597521	6110343	34340185	34340235	0.187647	0.132172
S239	35	17	34443811	34597521	6290286	34091691	34091741	0.187647	0.132172
S239	35	17	34443811	34597521	6350377	34965112	34965162	0.187647	0.132172
S239	35	17	34443811	34597521	6510338	34870328	34870378	0.187647	0.132172
S1412	2	6	31360254	31454364	5910220	31655026	31655073	0.189484	-0.131629
S1413	2	6	31360254	31454364	5910220	31655026	31655073	0.189484	-0.131629
S796	7	1	109367944	109371874	1070762	109822305	109822355	0.189484	-0.131629
S796	7	1	109367944	109371874	1300475	109285022	109285072	0.189484	-0.131629
S873	5	15	24357212	24668007	60184	23930940	23930990	0.189484	0.131629
S873	5	15	24357212	24668007	1690431	24924305	24924355	0.189484	0.131629
S273	31	1	25598275	25655537	1990717	25568859	25568909	0.192532	0.130736
S1109	3	11	771033	1054624	1340047	611930	611980	0.193898	-0.130339
S1254	2	16	3217436	3290928	7570551	2821269	2821319	0.193898	-0.130339
S1305	2	11	85435730	85495269	2000068	85701377	85701427	0.193898	-0.130339
S1410	2	6	31872383	31878432	5560541	31937400	31937450	0.193898	-0.130339
S1410	2	6	31872383	31878432	5690647	31831319	31831369	0.193898	-0.130339
S1411	2	6	31785453	31795549	650112	31555456	31555506	0.193898	-0.130339
S1411	2	6	31785453	31795549	670594	31913166	31913216	0.193898	-0.130339
S1411	2	6	31785453	31795549	770471	31554645	31554695	0.193898	-0.130339
S1516	2	1	1598908	1664124	7330653	2115955	2116005	0.193898	-0.130339
S1181	3	2	6694519	6707387	6660161	7183889	7183939	0.193898	0.130339
S1190	3	1	45636891	45645069	150280	45468286	45468336	0.193898	0.130339
S1190	3	1	45636891	45645069	290026	45797130	45797180	0.193898	0.130339
S1190	3	1	45636891	45645069	630673	45809180	45809230	0.193898	0.130339
S1305	2	11	85435730	85495269	6760037	85405817	85405867	0.193898	0.130339
S1399	2	6	118719413	119044453	1850138	118638377	118638427	0.193898	0.130339
S1410	2	6	31872383	31878432	4640110	32083424	32083474	0.193898	0.130339
S1410	2	6	31872383	31878432	4780059	32131091	32131141	0.193898	0.130339
S1410	2	6	31872383	31878432	4780131	31711915	31711965	0.193898	0.130339
S1410	2	6	31872383	31878432	4780148	31732218	31732268	0.193898	0.130339
S1410	2	6	31872383	31878432	4850609	31856780	31856830	0.193898	0.130339
S1411	2	6	31785453	31795549	6380717	31785489	31785539	0.193898	0.130339
S837	6	6	31276609	31285291	7000192	31141736	31141786	0.193965	0.130319
S837	6	6	31276609	31285291	7000215	31526024	31526074	0.193965	0.130319
S837	6	6	31276609	31285291	7210743	31110324	31110369	0.193965	0.130319
S418	18	6	32493790	32556530	4210706	32812066	32812116	0.194774	0.130085
S857	5	19	43268493	43695840	2470524	43965064	43965114	0.195918	0.129755
S407	19	9	135947165	135957452	2600452	136198033	136198083	0.196555	-0.129572
S790	7	4	25557047	25577184	770047	25279996	25280046	0.197885	-0.129191
S675	9	14	24453366	24484060	4830338	24649020	24649070	0.197885	0.129191
S717	8	15	30737344	31089526	4810433	31235172	31235222	0.198765	0.128941
S717	8	15	30737344	31089526	6060050	30919023	30919056	0.198765	0.128941
S717	8	15	30737344	31089526	6180612	30938218	30938268	0.198765	0.128941
S717	8	15	30737344	31089526	6450398	31293694	31293744	0.198765	0.128941
S385	21	2	208355808	208357837	2060112	208618893	208618943	0.199207	0.128815
S153	45	19	53518747	53552296	780471	53452693	53452743	0.199295	0.12879
S153	45	19	53518747	53552296	1400438	53594674	53594724	0.199295	0.12879
S153	45	19	53518747	53552296	2510767	53297216	53297266	0.199295	0.12879
S153	45	19	53518747	53552296	2680634	53380294	53380344	0.199295	0.12879
S1237	2	18	2298724	2570155	1050470	2608697	2608747	0.202422	0.127906
S545	12	19	43328006	43695840	6420019	44126646	44126696	0.202536	-0.127874
S545	12	19	43328006	43695840	6760253	43428548	43428598	0.202536	-0.127874
S239	35	17	34443811	34597521	6650561	34848656	34848692	0.202577	0.127862
S86	56	17	34443811	34597521	5820056	34251608	34251653	0.202886	0.127776
S86	56	17	34443811	34597521	5900113	34990972	34991022	0.202886	0.127776
S86	56	17	34443811	34597521	6110343	34340185	34340235	0.202886	0.127776
S86	56	17	34443811	34597521	6290286	34091691	34091741	0.202886	0.127776
S86	56	17	34443811	34597521	6350377	34965112	34965162	0.202886	0.127776
S86	56	17	34443811	34597521	6510338	34870328	34870378	0.202886	0.127776
S1099	3	12	12532984	12541869	3940379	12976887	12976937	0.205992	-0.126909
S1410	2	6	31872383	31878432	7200369	32150024	32150074	0.205992	-0.126909
S952	4	17	21363577	21528062	1230164	22023531	22023581	0.205992	-0.126909
S952	4	17	21363577	21528062	1770202	21201449	21201502	0.205992	-0.126909
S1194	2	22	42522637	42531209	2230491	42070017	42070067	0.205992	0.126909
S1194	2	22	42522637	42531209	2340753	42321192	42321242	0.205992	0.126909
S1216	2	19	53682042	53705554	360709	53569577	53569627	0.205992	0.126909
S1216	2	19	53682042	53705554	460239	53718305	53718355	0.205992	0.126909
S1238	2	18	1853561	2282084	730110	2537881	2537931	0.205992	0.126909
S1411	2	6	31785453	31795549	4150482	31938181	31938231	0.205992	0.126909
S1411	2	6	31785453	31795549	4200164	31680244	31680294	0.205992	0.126909
S1411	2	6	31785453	31795549	4640110	32083424	32083474	0.205992	0.126909
S1411	2	6	31785453	31795549	4780059	32131091	32131141	0.205992	0.126909
S1411	2	6	31785453	31795549	4780131	31711915	31711965	0.205992	0.126909
S1411	2	6	31785453	31795549	4780148	31732218	31732268	0.205992	0.126909
S1411	2	6	31785453	31795549	4850609	31856780	31856830	0.205992	0.126909
S1412	2	6	31360254	31454364	5340382	31607284	31607334	0.206551	0.126754
S1413	2	6	31360254	31454364	5340382	31607284	31607334	0.206551	0.126754
S302	27	19	43284120	43695840	5550600	42799606	42799656	0.206828	0.126677
S302	27	19	43284120	43695840	5690709	44000551	44000601	0.206828	0.126677
S314	26	19	43284120	43695840	5550600	42799606	42799656	0.206828	0.126677
S314	26	19	43284120	43695840	5690709	44000551	44000601	0.206828	0.126677
S316	26	19	43284120	43695840	5550600	42799606	42799656	0.206828	0.126677
S316	26	19	43284120	43695840	5690709	44000551	44000601	0.206828	0.126677
S418	18	6	32493790	32556530	1780397	32121872	32121922	0.206833	-0.126676
S545	12	19	43328006	43695840	5490598	42829133	42829183	0.207298	0.126547
S545	12	19	43328006	43695840	5690709	44000551	44000601	0.207298	0.126547
S837	6	6	31276609	31285291	2070543	31734022	31734069	0.208372	0.126251
S837	6	6	31276609	31285291	2140131	31083037	31083087	0.208372	0.126251
S837	6	6	31276609	31285291	2320136	31498128	31498178	0.208372	0.126251
S42	79	1	148937908	149388389	7550167	149875312	149875362	0.209236	-0.126014
S439	16	19	43328006	43845593	4760093	43979446	43979496	0.21348	-0.124857
S384	21	3	53033295	53035044	1300497	52741710	52741760	0.213937	0.124733
S611	11	6	31338528	31341357	4540349	31765195	31765245	0.215485	-0.124316
S611	11	6	31338528	31341357	4540544	31508878	31508927	0.215485	-0.124316
S611	11	6	31338528	31341357	4590392	31497750	31497800	0.215485	-0.124316
S611	11	6	31338528	31341357	4640133	31105477	31105527	0.215485	-0.124316
S611	11	6	31338528	31341357	4780131	31711915	31711965	0.215485	-0.124316
S611	11	6	31338528	31341357	4780148	31732218	31732268	0.215485	-0.124316
S790	7	4	25557047	25577184	6450021	25419908	25419958	0.215485	0.124316
S790	7	4	25557047	25577184	6620279	25127341	25127391	0.215485	0.124316
S137	47	14	19783911	20420338	150176	20915312	20915362	0.215645	-0.124273
S137	47	14	19783911	20420338	780056	20528400	20528450	0.215645	-0.124273
S137	47	14	19783911	20420338	1300711	20692466	20692516	0.215645	-0.124273
S137	47	14	19783911	20420338	1710309	20612367	20612417	0.215645	-0.124273
S137	47	14	19783911	20420338	1850612	20825800	20825850	0.215645	-0.124273
S137	47	14	19783911	20420338	1980142	20344835	20344885	0.215645	-0.124273
S137	47	14	19783911	20420338	2030682	20586335	20586385	0.215645	-0.124273
S703	9	1	245636915	245647726	540452	245912847	245912897	0.216571	0.124025
S703	9	1	245636915	245647726	1440066	245292808	245292858	0.216571	0.124025
S703	9	1	245636915	245647726	5420468	245286882	245286932	0.216571	0.124025
S1254	2	16	3217436	3290928	1340632	3459039	3459089	0.218616	0.123479
S1317	2	11	5505149	6206145	6660270	6703199	6703249	0.218616	-0.123479
S1317	2	11	5505149	6206145	6760458	6255996	6256046	0.218616	-0.123479
S1317	2	11	5505149	6206145	6840079	5528827	5528877	0.218616	-0.123479
S1317	2	11	5505149	6206145	6900180	6440250	6440300	0.218616	-0.123479
S1317	2	11	5505149	6206145	7100088	5153407	5153457	0.218616	-0.123479
S1317	2	11	5505149	6206145	7160047	6494361	6494411	0.218616	-0.123479
S1318	2	11	5505149	6206145	6660270	6703199	6703249	0.218616	-0.123479
S1318	2	11	5505149	6206145	6760458	6255996	6256046	0.218616	-0.123479
S1318	2	11	5505149	6206145	6840079	5528827	5528877	0.218616	-0.123479
S1318	2	11	5505149	6206145	6900180	6440250	6440300	0.218616	-0.123479
S1318	2	11	5505149	6206145	7100088	5153407	5153457	0.218616	-0.123479
S1318	2	11	5505149	6206145	7160047	6494361	6494411	0.218616	-0.123479
S1411	2	6	31785453	31795549	1430288	31380108	31380158	0.218616	0.123479
S1411	2	6	31785453	31795549	7200369	32150024	32150074	0.218616	0.123479
S1437	2	5	8258881	8260630	10471	8173922	8173958	0.218616	-0.123479
S1437	2	5	8258881	8260630	580053	7866019	7866069	0.218616	-0.123479
S1437	2	5	8258881	8260630	2970288	7829618	7829668	0.218616	-0.123479
S1437	2	5	8258881	8260630	3440619	7831049	7831099	0.218616	-0.123479
S1437	2	5	8258881	8260630	3990465	7863028	7863078	0.218616	-0.123479
S1437	2	5	8258881	8260630	4760609	7831529	7831579	0.218616	-0.123479
S1437	2	5	8258881	8260630	5340487	7900964	7901014	0.218616	-0.123479
S1437	2	5	8258881	8260630	6480020	8572160	8572210	0.218616	-0.123479
S1437	2	5	8258881	8260630	7200228	8638050	8638100	0.218616	-0.123479
S1437	2	5	8258881	8260630	7400397	8080522	8080572	0.218616	-0.123479
S812	6	14	74241688	74245607	110445	73742493	73742543	0.218616	-0.123479
S812	6	14	74241688	74245607	830681	74532550	74532600	0.218616	-0.123479
S812	6	14	74241688	74245607	1230189	74042266	74042316	0.218616	-0.123479
S1149	3	6	32005903	32007552	5360041	31695320	31695351	0.220122	-0.123079
S407	19	9	135947165	135957452	4040373	135766886	135766936	0.221594	-0.122691
S407	19	9	135947165	135957452	4200735	136324418	136324468	0.221594	-0.122691
S611	11	6	31338528	31341357	3520647	31644536	31644586	0.22469	-0.121879
S675	9	14	24453366	24484060	6660187	24601987	24602032	0.22469	-0.121879
S675	9	14	24453366	24484060	6840059	24547167	24547217	0.22469	-0.121879
S675	9	14	24453366	24484060	6840414	24677284	24677334	0.22469	-0.121879
S675	9	14	24453366	24484060	6960576	24593743	24593793	0.22469	-0.121879
S947	4	19	464612	512568	6620725	291067	291101	0.22469	-0.121879
S958	4	16	2699304	2725256	380437	2889780	2889830	0.22469	-0.121879
S958	4	16	2699304	2725256	430402	2325911	2325961	0.22469	-0.121879
S958	4	16	2699304	2725256	510546	2902951	2903001	0.22469	-0.121879
S958	4	16	2699304	2725256	770332	2478743	2478793	0.22469	-0.121879
S958	4	16	2699304	2725256	840110	2647964	2648014	0.22469	-0.121879
S958	4	16	2699304	2725256	1190398	2205055	2205105	0.22469	-0.121879
S302	27	19	43284120	43695840	7570494	42891239	42891289	0.226798	0.12133
S314	26	19	43284120	43695840	7570494	42891239	42891289	0.226798	0.12133
S316	26	19	43284120	43695840	7570494	42891239	42891289	0.226798	0.12133
S1190	3	1	45636891	45645069	830575	45243532	45243582	0.231778	0.120049
S1190	3	1	45636891	45645069	1230736	45288281	45288331	0.231778	0.120049
S1190	3	1	45636891	45645069	4830494	46085938	46085988	0.231778	0.120049
S1190	3	1	45636891	45645069	5360341	45244080	45244130	0.231778	0.120049
S1190	3	1	45636891	45645069	5550543	46018181	46018231	0.231778	0.120049
S1337	2	9	86203246	86206343	1230465	86595519	86595569	0.231778	0.120049
S1337	2	9	86203246	86206343	6840750	86354614	86354660	0.231778	-0.120049
S1410	2	6	31872383	31878432	780600	31433389	31433439	0.231778	0.120049
S1410	2	6	31872383	31878432	990369	32143663	32143713	0.231778	0.120049
S1500	2	1	231711489	231813133	1580102	231488812	231488862	0.231778	0.120049
S1501	2	1	231711489	231808385	1580102	231488812	231488862	0.231778	0.120049
S938	4	22	22314463	22573637	3180398	22127168	22127218	0.231778	0.120049
S938	4	22	22314463	22573637	3360437	22050634	22050684	0.231778	0.120049
S1412	2	6	31360254	31454364	4150482	31938181	31938231	0.234168	-0.119441
S1412	2	6	31360254	31454364	4200164	31680244	31680294	0.234168	-0.119441
S1413	2	6	31360254	31454364	4150482	31938181	31938231	0.234168	-0.119441
S1413	2	6	31360254	31454364	4200164	31680244	31680294	0.234168	-0.119441
S958	4	16	2699304	2725256	6060661	3064264	3064314	0.234168	-0.119441
S675	9	14	24453366	24484060	4830500	24649922	24649965	0.234168	0.119441
S675	9	14	24453366	24484060	4890091	24780710	24780760	0.234168	0.119441
S675	9	14	24453366	24484060	4890671	24114587	24114637	0.234168	0.119441
S239	35	17	34443811	34597521	520762	34263797	34263838	0.234952	-0.119243
S385	21	2	208355808	208357837	730341	208466842	208466892	0.236144	-0.118942
S357	23	6	31276609	31285291	4150279	31626194	31626244	0.23764	-0.118565
S357	23	6	31276609	31285291	4200164	31680244	31680294	0.23764	-0.118565
S912	5	5	180115479	180211280	5360719	179663134	179663184	0.238265	0.118409
S912	5	5	180115479	180211280	5670132	180620393	180620443	0.238265	0.118409
S858	5	19	474588	512568	5670739	830857	830907	0.239806	0.118024
S859	5	19	474588	512568	5670739	830857	830907	0.239806	0.118024
S302	27	19	43284120	43695840	2470524	43965064	43965114	0.242064	0.117462
S314	26	19	43284120	43695840	2470524	43965064	43965114	0.242064	0.117462
S316	26	19	43284120	43695840	2470524	43965064	43965114	0.242064	0.117462
S679	9	12	6238592	6247564	1300072	6547721	6547771	0.242247	0.117417
S754	7	22	37748394	37749731	2000438	37865200	37865250	0.243889	0.117012
S1412	2	6	31360254	31454364	6330440	31729293	31729343	0.243921	-0.117004
S1413	2	6	31360254	31454364	6330440	31729293	31729343	0.243921	-0.117004
S1418	2	5	163400151	163418856	6250373	162932703	162932753	0.243921	-0.117004
S1418	2	5	163400151	163418856	7380673	162930320	162930370	0.243921	-0.117004
S958	4	16	2699304	2725256	2350706	2226049	2226087	0.243921	-0.117004
S958	4	16	2699304	2725256	2470364	2834282	2834332	0.243921	-0.117004
S958	4	16	2699304	2725256	2490367	2868926	2868970	0.243921	-0.117004
S958	4	16	2699304	2725256	2510678	3024383	3024419	0.243921	-0.117004
S958	4	16	2699304	2725256	2570343	2648342	2648392	0.243921	-0.117004
S958	4	16	2699304	2725256	2600240	2203905	2203955	0.243921	-0.117004
S302	27	19	43284120	43695840	730528	44160646	44160696	0.244137	-0.11695
S302	27	19	43284120	43695840	1030603	43922552	43922602	0.244137	-0.11695
S302	27	19	43284120	43695840	1170059	42905922	42905964	0.244137	-0.11695
S302	27	19	43284120	43695840	1340598	42882484	42882534	0.244137	-0.11695
S314	26	19	43284120	43695840	730528	44160646	44160696	0.244137	-0.11695
S314	26	19	43284120	43695840	1030603	43922552	43922602	0.244137	-0.11695
S314	26	19	43284120	43695840	1170059	42905922	42905964	0.244137	-0.11695
S314	26	19	43284120	43695840	1340598	42882484	42882534	0.244137	-0.11695
S316	26	19	43284120	43695840	730528	44160646	44160696	0.244137	-0.11695
S316	26	19	43284120	43695840	1030603	43922552	43922602	0.244137	-0.11695
S316	26	19	43284120	43695840	1170059	42905922	42905964	0.244137	-0.11695
S316	26	19	43284120	43695840	1340598	42882484	42882534	0.244137	-0.11695
S857	5	19	43268493	43695840	5490598	42829133	42829183	0.244975	0.116744
S783	7	6	31219869	31228971	780600	31433389	31433439	0.245288	0.116667
S1069	3	16	15092778	15369019	4590725	15131161	15131211	0.245485	0.116619
S1069	3	16	15092778	15369019	5260025	15681469	15681520	0.245485	0.116619
S1069	3	16	15092778	15369019	6280133	15797115	15797165	0.245485	0.116619
S1137	3	7	76134203	76483025	6350600	76135232	76135282	0.245485	0.116619
S1138	3	7	76117751	76476970	6350600	76135232	76135282	0.245485	0.116619
S1190	3	1	45636891	45645069	2650601	46093202	46093252	0.245485	-0.116619
S1190	3	1	45636891	45645069	3370180	45249566	45249616	0.245485	-0.116619
S1190	3	1	45636891	45645069	4120181	45272623	45272673	0.245485	-0.116619
S1411	2	6	31785453	31795549	5340382	31607284	31607334	0.245485	0.116619
S1505	2	1	192880701	192894881	4490176	192548696	192548746	0.245485	0.116619
S1505	2	1	192880701	192894881	6980274	193065806	193065856	0.245485	-0.116619
S903	5	7	76432653	76637441	6350600	76135232	76135282	0.245485	0.116619
S903	5	7	76432653	76637441	6510121	76143357	76143393	0.245485	0.116619
S903	5	7	76432653	76637441	6590035	76062786	76062821	0.245485	0.116619
S903	5	7	76432653	76637441	7560286	76144638	76144688	0.245485	0.116619
S904	5	7	76134203	76637441	6350600	76135232	76135282	0.245485	0.116619
S1149	3	6	32005903	32007552	270168	32411584	32411634	0.248677	0.115839
S381	21	7	97399028	97400870	1240270	97835325	97835375	0.253141	0.11476
S381	21	7	97399028	97400870	1300133	97501597	97501620	0.253141	0.11476
S381	21	7	97399028	97400870	3130397	97363032	97363066	0.253141	0.11476
S381	21	7	97399028	97400870	3460301	97363090	97363128	0.253141	0.11476
S381	21	7	97399028	97400870	3800563	97842140	97842190	0.253141	0.11476
S851	6	1	111929295	111934304	1820692	111895026	111895076	0.253952	-0.114566
S851	6	1	111929295	111934304	1940386	111922969	111923019	0.253952	-0.114566
S851	6	1	111929295	111934304	2030703	112321062	112321107	0.253952	-0.114566
S851	6	1	111929295	111934304	2100176	111490588	111490638	0.253952	-0.114566
S165	44	17	34443811	34597521	5820056	34251608	34251653	0.254385	0.114462
S165	44	17	34443811	34597521	5900113	34990972	34991022	0.254385	0.114462
S165	44	17	34443811	34597521	6110343	34340185	34340235	0.254385	0.114462
S165	44	17	34443811	34597521	6290286	34091691	34091741	0.254385	0.114462
S165	44	17	34443811	34597521	6350377	34965112	34965162	0.254385	0.114462
S165	44	17	34443811	34597521	6510338	34870328	34870378	0.254385	0.114462
S872	5	15	24369643	24714849	60184	23930940	23930990	0.256225	0.114023
S1132	3	7	127929066	127946173	4610184	127665972	127666022	0.259741	-0.113189
S1194	2	22	42522637	42531209	1340326	42195257	42195299	0.259741	-0.113189
S1194	2	22	42522637	42531209	1430458	42305834	42305884	0.259741	-0.113189
S1194	2	22	42522637	42531209	1450192	42334830	42334880	0.259741	-0.113189
S1216	2	19	53682042	53705554	6270192	53857717	53857767	0.259741	0.113189
S1216	2	19	53682042	53705554	6420243	53642657	53642707	0.259741	0.113189
S1216	2	19	53682042	53705554	6450754	53914823	53914873	0.259741	0.113189
S1216	2	19	53682042	53705554	6860450	53889067	53889117	0.259741	0.113189
S1254	2	16	3217436	3290928	7560129	3368471	3368521	0.259741	0.113189
S1283	2	13	25271434	25345693	4220600	25671494	25671544	0.259741	-0.113189
S1283	2	13	25271434	25345693	5220601	25171625	25171675	0.259741	-0.113189
S1283	2	13	25271434	25345693	5260674	25374576	25374626	0.259741	-0.113189
S1284	2	13	25266932	25331033	4220600	25671494	25671544	0.259741	-0.113189
S1284	2	13	25266932	25331033	5220601	25171625	25171675	0.259741	-0.113189
S1284	2	13	25266932	25331033	5260674	25374576	25374626	0.259741	-0.113189
S1410	2	6	31872383	31878432	4610044	32136427	32136477	0.259741	-0.113189
S1516	2	1	1598908	1664124	2070370	1247266	1247409	0.259741	-0.113189
S894	5	9	32081117	32087232	5670544	32540970	32541020	0.259741	-0.113189
S577	12	1	16367339	16378214	2030044	16722729	16722779	0.259759	-0.113185
S577	12	1	16367339	16378214	2120228	16723740	16723790	0.259759	-0.113185
S425	17	15	24369643	24742652	1050408	25200137	25200187	0.261886	0.112684
S425	17	15	24369643	24742652	1230491	25227140	25227190	0.261886	0.112684
S425	17	15	24369643	24742652	1690431	24924305	24924355	0.261886	0.112684
S425	17	15	24369643	24742652	2120369	25227143	25227193	0.261886	0.112684
S425	17	15	24369643	24742652	2230066	25232092	25232140	0.261886	0.112684
S675	9	14	24453366	24484060	1740471	24709050	24709100	0.264262	-0.112128
S1046	3	22	42907619	42965644	5090056	43193156	43193206	0.264716	0.112022
S1046	3	22	42907619	42965644	5260064	42962316	42962344	0.264716	0.112022
S1046	3	22	42907619	42965644	5290600	43455469	43455519	0.264716	-0.112022
S1046	3	22	42907619	42965644	5700441	42968501	42968535	0.264716	-0.112022
S1046	3	22	42907619	42965644	6020632	42475148	42475198	0.264716	-0.112022
S1046	3	22	42907619	42965644	6480653	42671081	42671131	0.264716	-0.112022
S261	32	12	40875351	40875963	2490315	40535870	40535920	0.264755	-0.112013
S783	7	6	31219869	31228971	1470593	31556427	31556453	0.267209	-0.111443
S783	7	6	31219869	31228971	1500609	30881144	30881617	0.267209	-0.111443
S783	7	6	31219869	31228971	1500753	30894134	30894184	0.267209	-0.111443
S912	5	5	180115479	180211280	7650152	180663977	180664009	0.267209	-0.111443
S679	9	12	6238592	6247564	6650639	6571556	6571606	0.268458	-0.111155
S1149	3	6	32005903	32007552	3520647	31644536	31644586	0.269074	-0.111013
S1149	3	6	32005903	32007552	3780025	31514304	31514337	0.269074	-0.111013
S155	45	17	34443811	34597521	3450253	34851382	34851432	0.272217	-0.110291
S155	45	17	34443811	34597521	3450747	34956876	34956926	0.272217	-0.110291
S155	45	17	34443811	34597521	4040767	34862341	34862391	0.272217	-0.110291
S155	45	17	34443811	34597521	4280021	34070370	34070420	0.272217	-0.110291
S155	45	17	34443811	34597521	4810477	34093035	34093085	0.272217	-0.110291
S155	45	17	34443811	34597521	5820056	34251608	34251653	0.272217	0.110291
S155	45	17	34443811	34597521	5900113	34990972	34991022	0.272217	0.110291
S155	45	17	34443811	34597521	6110343	34340185	34340235	0.272217	0.110291
S155	45	17	34443811	34597521	6290286	34091691	34091741	0.272217	0.110291
S155	45	17	34443811	34597521	6350377	34965112	34965162	0.272217	0.110291
S155	45	17	34443811	34597521	6510338	34870328	34870378	0.272217	0.110291
S73	61	1	104107068	104211046	60682	104068455	104068505	0.273173	0.110073
S767	7	12	131730317	132039876	450682	132515850	132515900	0.273397	-0.110022
S1109	3	11	771033	1054624	3420730	767379	767429	0.274552	-0.109759
S1109	3	11	771033	1054624	3850328	619550	619588	0.274552	-0.109759
S1137	3	7	76134203	76483025	1770433	75956197	75956247	0.274552	0.109759
S1138	3	7	76117751	76476970	1770433	75956197	75956247	0.274552	0.109759
S1190	3	1	45636891	45645069	4210044	45242179	45242229	0.274552	-0.109759
S1305	2	11	85435730	85495269	7560092	85365194	85365244	0.274552	-0.109759
S1317	2	11	5505149	6206145	70433	6414451	6414501	0.274552	0.109759
S1318	2	11	5505149	6206145	70433	6414451	6414501	0.274552	0.109759
S1399	2	6	118719413	119044453	630014	119499511	119499550	0.274552	-0.109759
S1410	2	6	31872383	31878432	3830022	31625401	31625434	0.274552	-0.109759
S1410	2	6	31872383	31878432	4280435	31556431	31556481	0.274552	0.109759
S1516	2	1	1598908	1664124	650328	1146725	1146775	0.274552	-0.109759
S903	5	7	76432653	76637441	1770433	75956197	75956247	0.274552	0.109759
S904	5	7	76134203	76637441	1770433	75956197	75956247	0.274552	0.109759
S1193	3	1	689186	776546	150059	1227349	1227399	0.274852	-0.109691
S1193	3	1	689186	776546	520066	1140793	1140843	0.274852	-0.109691
S851	6	1	111929295	111934304	1820196	111956971	111957021	0.274852	-0.109691
S851	6	1	111929295	111934304	7050719	112020977	112021027	0.274852	-0.109691
S851	6	1	111929295	111934304	7400709	112144904	112144954	0.274852	-0.109691
S384	21	3	53033295	53035044	3710343	52847227	52847277	0.275596	0.109522
S418	18	6	32493790	32556530	3940348	32083354	32083392	0.276562	-0.109303
S837	6	6	31276609	31285291	3170064	31478785	31478835	0.277694	0.109048
S463	15	15	22299434	22576118	2510646	23027864	23027914	0.280983	-0.108309
S719	8	15	24357212	24668007	60184	23930940	23930990	0.280986	-0.108308
S719	8	15	24357212	24668007	1690431	24924305	24924355	0.280986	-0.108308
S414	18	10	20850624	20857365	380561	21070339	21070389	0.281228	0.108254
S414	18	10	20850624	20857365	3870114	21076191	21076238	0.281228	0.108254
S414	18	10	20850624	20857365	5810427	20836594	20836644	0.281228	0.108254
S754	7	22	37748394	37749731	2230288	37406987	37407037	0.281841	0.108117
S1046	3	22	42907619	42965644	3130598	42908623	42908673	0.282267	0.108022
S239	35	17	34443811	34597521	6980300	34957123	34957173	0.283489	-0.107749
S239	35	17	34443811	34597521	7050474	34324668	34324718	0.283489	-0.107749
S239	35	17	34443811	34597521	7100338	34105922	34105972	0.283489	-0.107749
S357	23	6	31276609	31285291	1430288	31380108	31380158	0.283495	0.107748
S862	5	17	61949460	61983601	4230133	62479036	62479072	0.285724	-0.107253
S675	9	14	24453366	24484060	5810719	24774512	24774562	0.285724	0.107253
S675	9	14	24453366	24484060	5900593	24028399	24028449	0.285724	0.107253
S675	9	14	24453366	24484060	5910603	24403085	24403135	0.285724	0.107253
S680	9	11	93023382	93028940	4850278	93463749	93463799	0.285724	0.107253
S680	9	11	93023382	93028940	4850324	92931218	92931268	0.285724	0.107253
S357	23	6	31276609	31285291	3450072	31698619	31698657	0.28664	0.107051
S857	5	19	43268493	43695840	3170255	42814608	42814658	0.288845	0.106565
S857	5	19	43268493	43695840	3290707	43514150	43514191	0.288845	0.106565
S1055	3	19	52301660	52617298	1030270	52249455	52249505	0.28992	0.106329
S1055	3	19	52301660	52617298	1070035	51857678	51857728	0.28992	0.106329
S1055	3	19	52301660	52617298	1090592	51986446	51986496	0.28992	0.106329
S1137	3	7	76134203	76483025	2340301	76940687	76940737	0.28992	0.106329
S1137	3	7	76134203	76483025	3170291	75916269	75916319	0.28992	0.106329
S1137	3	7	76134203	76483025	3370670	76144942	76144992	0.28992	0.106329
S1137	3	7	76134203	76483025	4490021	76142429	76142479	0.28992	0.106329
S1138	3	7	76117751	76476970	2340301	76940687	76940737	0.28992	0.106329
S1138	3	7	76117751	76476970	3170291	75916269	75916319	0.28992	0.106329
S1138	3	7	76117751	76476970	3370670	76144942	76144992	0.28992	0.106329
S1138	3	7	76117751	76476970	4490021	76142429	76142479	0.28992	0.106329
S1181	3	2	6694519	6707387	3450136	7183905	7183955	0.28992	0.106329
S1181	3	2	6694519	6707387	5570056	6870781	6870815	0.28992	0.106329
S1375	2	8	164984	247743	5670717	618597	618623	0.28992	0.106329
S1375	2	8	164984	247743	5810594	419713	419763	0.28992	0.106329
S1375	2	8	164984	247743	7560008	419376	419426	0.28992	0.106329
S1411	2	6	31785453	31795549	3520647	31644536	31644586	0.28992	0.106329
S1411	2	6	31785453	31795549	3780025	31514304	31514337	0.28992	0.106329
S1411	2	6	31785453	31795549	4200692	31827287	31827337	0.28992	0.106329
S870	5	15	30507461	30968006	3120452	31231484	31231534	0.28992	0.106329
S903	5	7	76432653	76637441	2340301	76940687	76940737	0.28992	0.106329
S903	5	7	76432653	76637441	3370670	76144942	76144992	0.28992	0.106329
S903	5	7	76432653	76637441	4490021	76142429	76142479	0.28992	0.106329
S904	5	7	76134203	76637441	2340301	76940687	76940737	0.28992	0.106329
S904	5	7	76134203	76637441	3170291	75916269	75916319	0.28992	0.106329
S904	5	7	76134203	76637441	3370670	76144942	76144992	0.28992	0.106329
S904	5	7	76134203	76637441	4490021	76142429	76142479	0.28992	0.106329
S943	4	19	52383556	52617298	1030270	52249455	52249505	0.28992	0.106329
S943	4	19	52383556	52617298	1090592	51986446	51986496	0.28992	0.106329
S1099	3	12	12532984	12541869	1030348	12875108	12875158	0.28992	-0.106329
S1181	3	2	6694519	6707387	2360348	6990034	6990084	0.28992	-0.106329
S783	7	6	31219869	31228971	7000192	31141736	31141786	0.29042	-0.10622
S783	7	6	31219869	31228971	7000215	31526024	31526074	0.29042	-0.10622
S783	7	6	31219869	31228971	7210743	31110324	31110369	0.29042	-0.10622
S1149	3	6	32005903	32007552	3830022	31625401	31625434	0.290573	-0.106186
S837	6	6	31276609	31285291	5910220	31655026	31655073	0.292784	0.105703
S418	18	6	32493790	32556530	3940477	32793559	32793609	0.295047	0.105212
S862	5	17	61949460	61983601	2970189	61773065	61773115	0.296879	-0.104816
S862	5	17	61949460	61983601	3060725	61599012	61599062	0.296879	-0.104816
S862	5	17	61949460	61983601	3940494	61773670	61773720	0.296879	-0.104816
S862	5	17	61949460	61983601	6060112	61509371	61509421	0.296879	0.104816
S947	4	19	464612	512568	1240152	863270	863320	0.296879	0.104816
S947	4	19	464612	512568	1340286	644925	644975	0.296879	0.104816
S947	4	19	464612	512568	1400095	425103	425153	0.296879	0.104816
S947	4	19	464612	512568	1410440	416855	416905	0.296879	0.104816
S947	4	19	464612	512568	1580195	813090	813140	0.296879	0.104816
S947	4	19	464612	512568	1770731	847850	847900	0.296879	0.104816
S947	4	19	464612	512568	1850392	418973	419023	0.296879	0.104816
S357	23	6	31276609	31285291	3710196	30867582	30867632	0.298824	-0.104397
S357	23	6	31276609	31285291	3780025	31514304	31514337	0.298824	-0.104397
S910	5	6	32635949	32640336	6420386	32158830	32158880	0.300578	0.104021
S1081	3	14	91257741	91265600	3130224	91737932	91737982	0.300578	-0.104021
S302	27	19	43284120	43695840	3310414	44103931	44103981	0.302094	-0.103697
S302	27	19	43284120	43695840	3830661	43993604	43993654	0.302094	-0.103697
S314	26	19	43284120	43695840	3310414	44103931	44103981	0.302094	-0.103697
S314	26	19	43284120	43695840	3830661	43993604	43993654	0.302094	-0.103697
S316	26	19	43284120	43695840	3310414	44103931	44103981	0.302094	-0.103697
S316	26	19	43284120	43695840	3830661	43993604	43993654	0.302094	-0.103697
S837	6	6	31276609	31285291	1430288	31380108	31380158	0.30287	0.103531
S39	89	1	148937908	149388389	2030678	149859415	149859465	0.304016	-0.103288
S39	89	1	148937908	149388389	3850528	149734223	149734243	0.304016	-0.103288
S418	18	6	32493790	32556530	3420632	32808615	32808665	0.304807	-0.10312
S407	19	9	135947165	135957452	6590661	136207791	136207841	0.305784	-0.102913
S407	19	9	135947165	135957452	6650593	135947113	135947151	0.305784	-0.102913
S1055	3	19	52301660	52617298	5360414	52795690	52795740	0.305848	-0.102899
S1055	3	19	52301660	52617298	5570474	52921247	52921297	0.305848	-0.102899
S1194	2	22	42522637	42531209	6960082	42605686	42605736	0.305848	-0.102899
S1194	2	22	42522637	42531209	7330228	42998010	42998060	0.305848	-0.102899
S1410	2	6	31872383	31878432	5340382	31607284	31607334	0.305848	-0.102899
S943	4	19	52383556	52617298	5360414	52795690	52795740	0.305848	-0.102899
S943	4	19	52383556	52617298	5570474	52921247	52921297	0.305848	-0.102899
S1194	2	22	42522637	42531209	2360445	42078363	42078412	0.305848	0.102899
S1194	2	22	42522637	42531209	2490047	42354186	42354236	0.305848	0.102899
S1194	2	22	42522637	42531209	2640132	42221869	42221919	0.305848	0.102899
S1305	2	11	85435730	85495269	3120491	85429954	85430004	0.305848	0.102899
S1305	2	11	85435730	85495269	3370100	85425670	85425720	0.305848	0.102899
S1305	2	11	85435730	85495269	3990564	85396049	85396075	0.305848	0.102899
S1305	2	11	85435730	85495269	4150341	85989370	85989420	0.305848	0.102899
S1305	2	11	85435730	85495269	5490253	85988021	85988070	0.305848	0.102899
S1305	2	11	85435730	85495269	5700743	85989452	85989502	0.305848	0.102899
S1410	2	6	31872383	31878432	3940348	32083354	32083392	0.305848	0.102899
S1516	2	1	1598908	1664124	2480114	1189425	1189475	0.305848	0.102899
S1516	2	1	1598908	1664124	2570066	1197704	1197754	0.305848	0.102899
S1516	2	1	1598908	1664124	2600307	1987922	1987969	0.305848	0.102899
S1516	2	1	1598908	1664124	2600521	1848457	1848507	0.305848	0.102899
S1516	2	1	1598908	1664124	2630291	1203122	1203172	0.305848	0.102899
S1516	2	1	1598908	1664124	6580753	1565754	1565804	0.305848	0.102899
S1516	2	1	1598908	1664124	7320279	2151993	2152037	0.305848	0.102899
S812	6	14	74241688	74245607	6510634	73959987	73960037	0.305848	0.102899
S783	7	6	31219869	31228971	3450072	31698619	31698657	0.306615	-0.102737
S783	7	6	31219869	31228971	3800358	31171511	31171561	0.306615	0.102737
S611	11	6	31338528	31341357	1470593	31556427	31556453	0.308317	-0.102378
S611	11	6	31338528	31341357	1500609	30881144	30881617	0.308317	-0.102378
S611	11	6	31338528	31341357	1500753	30894134	30894184	0.308317	-0.102378
S862	5	17	61949460	61983601	130086	61509953	61510003	0.308317	-0.102378
S862	5	17	61949460	61983601	150270	61515479	61515529	0.308317	-0.102378
S862	5	17	61949460	61983601	380608	61585322	61585372	0.308317	-0.102378
S155	45	17	34443811	34597521	7570408	34198526	34198576	0.308535	-0.102332
S837	6	6	31276609	31285291	3800358	31171511	31171561	0.308898	-0.102256
S239	35	17	34443811	34597521	7570408	34198526	34198576	0.310104	-0.102003
S51	68	14	19783911	20420338	150176	20915312	20915362	0.311747	-0.101659
S51	68	14	19783911	20420338	780056	20528400	20528450	0.311747	-0.101659
S51	68	14	19783911	20420338	1300711	20692466	20692516	0.311747	-0.101659
S51	68	14	19783911	20420338	1710309	20612367	20612417	0.311747	-0.101659
S51	68	14	19783911	20420338	1850612	20825800	20825850	0.311747	-0.101659
S51	68	14	19783911	20420338	1980142	20344835	20344885	0.311747	-0.101659
S51	68	14	19783911	20420338	2030682	20586335	20586385	0.311747	-0.101659
S52	67	14	19783911	20420338	150176	20915312	20915362	0.311747	-0.101659
S52	67	14	19783911	20420338	780056	20528400	20528450	0.311747	-0.101659
S52	67	14	19783911	20420338	1300711	20692466	20692516	0.311747	-0.101659
S52	67	14	19783911	20420338	1710309	20612367	20612417	0.311747	-0.101659
S52	67	14	19783911	20420338	1850612	20825800	20825850	0.311747	-0.101659
S52	67	14	19783911	20420338	1980142	20344835	20344885	0.311747	-0.101659
S52	67	14	19783911	20420338	2030682	20586335	20586385	0.311747	-0.101659
S717	8	15	30737344	31089526	3120452	31231484	31231534	0.311999	0.101606
S407	19	9	135947165	135957452	2600209	136226946	136226996	0.312754	0.101448
S1149	3	6	32005903	32007552	3940348	32083354	32083392	0.313181	0.101359
S671	9	15	43888975	43990210	1580309	44085172	44085222	0.313181	-0.101359
S783	7	6	31219869	31228971	1430288	31380108	31380158	0.31493	0.100996
S439	16	19	43328006	43845593	1820543	44111630	44111680	0.317818	0.100398
S439	16	19	43328006	43845593	2100670	43867371	43867421	0.317818	0.100398
S439	16	19	43328006	43845593	2470039	44300774	44300824	0.317818	0.100398
S153	45	19	53518747	53552296	6980474	53569195	53569245	0.31783	-0.100395
S153	45	19	53518747	53552296	7380253	53819277	53819327	0.31783	-0.100395
S872	5	15	24369643	24714849	1050408	25200137	25200187	0.319651	0.10002
S872	5	15	24369643	24714849	1690431	24924305	24924355	0.319651	0.10002
S1193	3	1	689186	776546	2480114	1189425	1189475	0.320038	-0.0999406
S1193	3	1	689186	776546	2570066	1197704	1197754	0.320038	-0.0999406
S1193	3	1	689186	776546	2630291	1203122	1203172	0.320038	-0.0999406
S1193	3	1	689186	776546	3120398	1153115	1153165	0.320038	-0.0999406
S1193	3	1	689186	776546	3140161	1121143	1121193	0.320038	-0.0999406
S796	7	1	109367944	109371874	520609	109745668	109745718	0.320038	0.0999406
S862	5	17	61949460	61983601	430747	62401024	62401074	0.320038	0.0999406
S418	18	6	32493790	32556530	7200369	32150024	32150074	0.322295	0.0994778
S1254	2	16	3217436	3290928	2230129	3587166	3587216	0.322337	0.0994692
S1254	2	16	3217436	3290928	2470364	2834282	2834332	0.322337	0.0994692
S1254	2	16	3217436	3290928	2490367	2868926	2868970	0.322337	0.0994692
S1411	2	6	31785453	31795549	5360041	31695320	31695351	0.322337	0.0994692
S1461	2	3	13042982	13047602	6290730	13037897	13037947	0.322337	-0.0994692
S1461	2	3	13042982	13047602	6590075	12583382	12583432	0.322337	-0.0994692
S1461	2	3	13042982	13047602	6900176	12574606	12574656	0.322337	-0.0994692
S1461	2	3	13042982	13047602	7380441	12705683	12705733	0.322337	-0.0994692
S1516	2	1	1598908	1664124	150059	1227349	1227399	0.322337	0.0994692
S1516	2	1	1598908	1664124	520066	1140793	1140843	0.322337	0.0994692
S79	58	14	19783911	20432664	6510053	20925582	20925632	0.323075	0.0993182
S79	58	14	19783911	20432664	7510095	20586086	20586136	0.323075	0.0993182
S79	58	14	19783911	20432664	7550113	20825614	20825664	0.323075	0.0993182
S79	58	14	19783911	20432664	7560020	20344965	20345015	0.323075	0.0993182
S357	23	6	31276609	31285291	4540349	31765195	31765245	0.323315	0.0992694
S357	23	6	31276609	31285291	4540544	31508878	31508927	0.323315	0.0992694
S357	23	6	31276609	31285291	4590392	31497750	31497800	0.323315	0.0992694
S357	23	6	31276609	31285291	4640133	31105477	31105527	0.323315	0.0992694
S357	23	6	31276609	31285291	4780131	31711915	31711965	0.323315	0.0992694
S357	23	6	31276609	31285291	4780148	31732218	31732268	0.323315	0.0992694
S1078	3	15	23656946	23670558	5860242	23157306	23157356	0.324901	-0.0989461
S1078	3	15	23656946	23670558	5910278	23300126	23300169	0.324901	-0.0989461
S1078	3	15	23656946	23670558	6180040	23813272	23813322	0.324901	-0.0989461
S347	24	2	38956947	38970129	2850494	38523136	38523186	0.328183	0.0982804
S347	24	2	38956947	38970129	4900114	39103189	39103239	0.328183	0.0982804
S767	7	12	131730317	132039876	4180379	132283998	132284033	0.329474	0.0980196
S910	5	6	32635949	32640336	1340475	32949000	32949050	0.329474	0.0980196
S910	5	6	32635949	32640336	1450392	33130725	33130775	0.329474	0.0980196
S1193	3	1	689186	776546	2340431	878410	878654	0.332042	-0.097503
S1453	2	3	99003734	99007270	60132	98515266	98515316	0.332042	-0.097503
S947	4	19	464612	512568	5670739	830857	830907	0.332042	0.097503
S958	4	16	2699304	2725256	3460132	3023393	3023443	0.332042	0.097503
S754	7	22	37748394	37749731	4590044	37459113	37459163	0.332066	0.0974981
S837	6	6	31276609	31285291	3830022	31625401	31625434	0.333442	-0.0972223
S837	6	6	31276609	31285291	3890097	31131617	31131667	0.333442	-0.0972223
S837	6	6	31276609	31285291	3930414	31729016	31729039	0.333442	-0.0972223
S73	61	1	104107068	104211046	2690747	104113573	104113623	0.335373	0.0968365
S73	61	1	104107068	104211046	6590563	104616489	104616526	0.335373	0.0968365
S50	68	14	19783911	20420338	150176	20915312	20915362	0.337298	-0.0964533
S50	68	14	19783911	20420338	780056	20528400	20528450	0.337298	-0.0964533
S50	68	14	19783911	20420338	1300711	20692466	20692516	0.337298	-0.0964533
S50	68	14	19783911	20420338	1710309	20612367	20612417	0.337298	-0.0964533
S50	68	14	19783911	20420338	1850612	20825800	20825850	0.337298	-0.0964533
S50	68	14	19783911	20420338	1980142	20344835	20344885	0.337298	-0.0964533
S50	68	14	19783911	20420338	2030682	20586335	20586385	0.337298	-0.0964533
S357	23	6	31276609	31285291	3520647	31644536	31644586	0.338974	0.0961208
S1055	3	19	52301660	52617298	20670	52448898	52448948	0.339386	0.0960392
S1099	3	12	12532984	12541869	130309	12874577	12874627	0.339386	-0.0960392
S1099	3	12	12532984	12541869	1190528	12482505	12482555	0.339386	-0.0960392
S1254	2	16	3217436	3290928	5420347	3072707	3072757	0.339386	0.0960392
S1254	2	16	3217436	3290928	5690142	3266208	3266258	0.339386	0.0960392
S1254	2	16	3217436	3290928	5870441	3164836	3164884	0.339386	0.0960392
S1375	2	8	164984	247743	650692	614438	614488	0.339386	0.0960392
S1375	2	8	164984	247743	870520	607472	607522	0.339386	0.0960392
S1375	2	8	164984	247743	2370520	196719	196769	0.339386	0.0960392
S1375	2	8	164984	247743	4540386	688820	688870	0.339386	0.0960392
S1375	2	8	164984	247743	5260553	442418	442468	0.339386	0.0960392
S1411	2	6	31785453	31795549	1940465	32149144	32149194	0.339386	0.0960392
S1411	2	6	31785453	31795549	2030546	31508333	31508383	0.339386	0.0960392
S1411	2	6	31785453	31795549	4280435	31556431	31556481	0.339386	0.0960392
S823	6	10	13056587	13060410	580279	13523007	13523057	0.339386	0.0960392
S823	6	10	13056587	13060410	780341	12938857	12938907	0.339386	0.0960392
S943	4	19	52383556	52617298	20670	52448898	52448948	0.339386	0.0960392
S943	4	19	52383556	52617298	780369	51954608	51954658	0.339386	0.0960392
S943	4	19	52383556	52617298	870220	52869978	52870020	0.339386	0.0960392
S1046	3	22	42907619	42965644	3120035	42564665	42564715	0.339487	-0.0960192
S858	5	19	474588	512568	2600176	1011095	1011145	0.339487	0.0960192
S858	5	19	474588	512568	2630367	740361	740411	0.339487	0.0960192
S858	5	19	474588	512568	2630730	519958	520008	0.339487	0.0960192
S858	5	19	474588	512568	3420333	1009812	1009862	0.339487	0.0960192
S858	5	19	474588	512568	3440037	747902	747952	0.339487	0.0960192
S859	5	19	474588	512568	2600176	1011095	1011145	0.339487	0.0960192
S859	5	19	474588	512568	2630367	740361	740411	0.339487	0.0960192
S859	5	19	474588	512568	2630730	519958	520008	0.339487	0.0960192
S859	5	19	474588	512568	3420333	1009812	1009862	0.339487	0.0960192
S859	5	19	474588	512568	3440037	747902	747952	0.339487	0.0960192
S979	4	12	25648676	25654445	7150324	25260957	25260994	0.339487	-0.0960192
S837	6	6	31276609	31285291	3800047	31584189	31584239	0.3423	0.095464
S1412	2	6	31360254	31454364	2360341	30921774	30921824	0.344328	0.0950654
S1412	2	6	31360254	31454364	2370239	31692541	31692578	0.344328	0.0950654
S1412	2	6	31360254	31454364	2450162	30899281	30899331	0.344328	0.0950654
S1412	2	6	31360254	31454364	2450270	31107576	31107626	0.344328	0.0950654
S1413	2	6	31360254	31454364	2360341	30921774	30921824	0.344328	0.0950654
S1413	2	6	31360254	31454364	2370239	31692541	31692578	0.344328	0.0950654
S1413	2	6	31360254	31454364	2450162	30899281	30899331	0.344328	0.0950654
S1413	2	6	31360254	31454364	2450270	31107576	31107626	0.344328	0.0950654
S680	9	11	93023382	93028940	2470463	93495817	93495867	0.344328	-0.0950654
S873	5	15	24357212	24668007	2640703	23889046	23889096	0.344328	-0.0950654
S873	5	15	24357212	24668007	3460224	25074993	25075043	0.344328	-0.0950654
S947	4	19	464612	512568	20673	583170	583220	0.344328	0.0950654
S439	16	19	43328006	43845593	7570494	42891239	42891289	0.34702	-0.0945387
S39	89	1	148937908	149388389	7550167	149875312	149875362	0.348739	-0.0942038
S1149	3	6	32005903	32007552	4260736	31606940	31606990	0.349173	-0.0941195
S1149	3	6	32005903	32007552	4610044	32136427	32136477	0.349173	-0.0941195
S767	7	12	131730317	132039876	290632	132130696	132130746	0.349691	-0.0940188
S767	7	12	131730317	132039876	450021	131850667	131850717	0.349691	-0.0940188
S418	18	6	32493790	32556530	7210326	32808664	32808714	0.355363	-0.0929224
S1055	3	19	52301660	52617298	4150543	52273001	52273051	0.356994	0.0926092
S1055	3	19	52301660	52617298	4670576	52207751	52207798	0.356994	0.0926092
S1055	3	19	52301660	52617298	4810204	52392685	52392735	0.356994	0.0926092
S1055	3	19	52301660	52617298	4810746	52734479	52734529	0.356994	0.0926092
S1099	3	12	12532984	12541869	4040672	12982758	12982808	0.356994	-0.0926092
S1099	3	12	12532984	12541869	5900035	12619622	12619672	0.356994	-0.0926092
S1190	3	1	45636891	45645069	6180446	45976968	45977001	0.356994	-0.0926092
S1190	3	1	45636891	45645069	6280093	45482210	45482260	0.356994	-0.0926092
S1190	3	1	45636891	45645069	6480026	45794224	45794274	0.356994	-0.0926092
S1317	2	11	5505149	6206145	5860243	6232793	6232843	0.356994	-0.0926092
S1317	2	11	5505149	6206145	5870139	5687416	5687466	0.356994	-0.0926092
S1317	2	11	5505149	6206145	5900458	5906345	5906395	0.356994	-0.0926092
S1318	2	11	5505149	6206145	5860243	6232793	6232843	0.356994	-0.0926092
S1318	2	11	5505149	6206145	5870139	5687416	5687466	0.356994	-0.0926092
S1318	2	11	5505149	6206145	5900458	5906345	5906395	0.356994	-0.0926092
S1383	2	7	100989201	101127455	5490673	100804311	100804361	0.356994	0.0926092
S1383	2	7	100989201	101127455	5560327	101202027	101202077	0.356994	0.0926092
S1383	2	7	100989201	101127455	6290576	100490214	100490264	0.356994	0.0926092
S1410	2	6	31872383	31878432	1470593	31556427	31556453	0.356994	0.0926092
S1410	2	6	31872383	31878432	1660575	32121351	32121401	0.356994	0.0926092
S1422	2	5	110417428	110441439	70053	110409073	110409123	0.356994	-0.0926092
S1422	2	5	110417428	110441439	1430082	110343080	110343130	0.356994	-0.0926092
S1422	2	5	110417428	110441439	2850139	110407449	110407499	0.356994	-0.0926092
S812	6	14	74241688	74245607	5890468	74182648	74182698	0.356994	-0.0926092
S812	6	14	74241688	74245607	6060164	74422158	74422208	0.356994	-0.0926092
S812	6	14	74241688	74245607	6100682	74163096	74163146	0.356994	-0.0926092
S812	6	14	74241688	74245607	6270196	74031522	74031572	0.356994	-0.0926092
S812	6	14	74241688	74245607	6290059	74036003	74036053	0.356994	-0.0926092
S812	6	14	74241688	74245607	6350608	74178989	74179039	0.356994	-0.0926092
S938	4	22	22314463	22573637	1230242	21978187	21978237	0.356994	0.0926092
S938	4	22	22314463	22573637	1470379	21991414	21991464	0.356994	0.0926092
S943	4	19	52383556	52617298	4150543	52273001	52273051	0.356994	0.0926092
S943	4	19	52383556	52617298	4670576	52207751	52207798	0.356994	0.0926092
S943	4	19	52383556	52617298	4810204	52392685	52392735	0.356994	0.0926092
S943	4	19	52383556	52617298	4810746	52734479	52734529	0.356994	0.0926092
S212	38	19	53518747	53552296	360709	53569577	53569627	0.361315	-0.0917838
S212	38	19	53518747	53552296	460239	53718305	53718355	0.361315	-0.0917838
S212	38	19	53518747	53552296	670497	53519457	53519507	0.361315	-0.0917838
S1316	2	11	5505149	6206145	840360	5535774	5535824	0.361723	0.0917061
S1149	3	6	32005903	32007552	1940465	32149144	32149194	0.361723	-0.0917061
S1149	3	6	32005903	32007552	2030546	31508333	31508383	0.361723	-0.0917061
S1149	3	6	32005903	32007552	4540349	31765195	31765245	0.361723	-0.0917061
S1149	3	6	32005903	32007552	4540544	31508878	31508927	0.361723	-0.0917061
S239	35	17	34443811	34597521	4900639	34945997	34946047	0.368048	-0.0905094
S239	35	17	34443811	34597521	5080647	34894328	34894378	0.368048	-0.0905094
S239	35	17	34443811	34597521	5340348	34398425	34398475	0.368048	-0.0905094
S239	35	17	34443811	34597521	5360048	34340898	34340948	0.368048	-0.0905094
S239	35	17	34443811	34597521	5670192	34245173	34245223	0.368048	-0.0905094
S1412	2	6	31360254	31454364	4280546	31630177	31630227	0.369746	0.0901903
S1412	2	6	31360254	31454364	4490544	31685529	31685579	0.369746	0.0901903
S1413	2	6	31360254	31454364	4280546	31630177	31630227	0.369746	0.0901903
S1413	2	6	31360254	31454364	4490544	31685529	31685579	0.369746	0.0901903
S611	11	6	31338528	31341357	1850192	31333823	31333873	0.369746	-0.0901903
S611	11	6	31338528	31341357	2030546	31508333	31508383	0.369746	-0.0901903
S675	9	14	24453366	24484060	1780446	24573043	24573093	0.369746	0.0901903
S958	4	16	2699304	2725256	1400274	3119566	3119616	0.369746	-0.0901903
S958	4	16	2699304	2725256	1450274	3064812	3064862	0.369746	-0.0901903
S958	4	16	2699304	2725256	1470014	2881965	2882015	0.369746	-0.0901903
S958	4	16	2699304	2725256	1580379	3017873	3017923	0.369746	-0.0901903
S958	4	16	2699304	2725256	1690110	2476526	2476547	0.369746	-0.0901903
S1081	3	14	91257741	91265600	6220438	91337471	91337521	0.370665	0.090018
S1081	3	14	91257741	91265600	7510292	91360582	91360632	0.370665	0.090018
S261	32	12	40875351	40875963	520441	40618562	40618612	0.37148	-0.0898654
S1149	3	6	32005903	32007552	1780360	32083674	32083724	0.374548	0.0892928
S1099	3	12	12532984	12541869	2360678	12876893	12876943	0.375158	-0.0891793
S1109	3	11	771033	1054624	5360156	315173	315223	0.375158	-0.0891793
S1194	2	22	42522637	42531209	2710553	42779135	42779185	0.375158	-0.0891793
S1216	2	19	53682042	53705554	6900040	53207776	53207826	0.375158	0.0891793
S1317	2	11	5505149	6206145	1500193	6415979	6416029	0.375158	-0.0891793
S1317	2	11	5505149	6206145	1660379	5617359	5617409	0.375158	-0.0891793
S1317	2	11	5505149	6206145	1740646	6642762	6642812	0.375158	-0.0891793
S1317	2	11	5505149	6206145	2060390	5922721	5922771	0.375158	-0.0891793
S1317	2	11	5505149	6206145	2070201	6293049	6293099	0.375158	-0.0891793
S1317	2	11	5505149	6206145	2100386	6541594	6541644	0.375158	-0.0891793
S1317	2	11	5505149	6206145	2140196	6452885	6452935	0.375158	-0.0891793
S1317	2	11	5505149	6206145	2350414	5641200	5641250	0.375158	-0.0891793
S1317	2	11	5505149	6206145	2490370	5068454	5068504	0.375158	-0.0891793
S1317	2	11	5505149	6206145	2850132	5988980	5989030	0.375158	-0.0891793
S1317	2	11	5505149	6206145	3140519	6625358	6625408	0.375158	-0.0891793
S1317	2	11	5505149	6206145	3140619	5364150	5364200	0.375158	-0.0891793
S1317	2	11	5505149	6206145	3290392	6593033	6593083	0.375158	-0.0891793
S1317	2	11	5505149	6206145	3310368	6265464	6265514	0.375158	-0.0891793
S1318	2	11	5505149	6206145	1500193	6415979	6416029	0.375158	-0.0891793
S1318	2	11	5505149	6206145	1660379	5617359	5617409	0.375158	-0.0891793
S1318	2	11	5505149	6206145	1740646	6642762	6642812	0.375158	-0.0891793
S1318	2	11	5505149	6206145	2060390	5922721	5922771	0.375158	-0.0891793
S1318	2	11	5505149	6206145	2070201	6293049	6293099	0.375158	-0.0891793
S1318	2	11	5505149	6206145	2100386	6541594	6541644	0.375158	-0.0891793
S1318	2	11	5505149	6206145	2140196	6452885	6452935	0.375158	-0.0891793
S1318	2	11	5505149	6206145	2350414	5641200	5641250	0.375158	-0.0891793
S1318	2	11	5505149	6206145	2490370	5068454	5068504	0.375158	-0.0891793
S1318	2	11	5505149	6206145	2850132	5988980	5989030	0.375158	-0.0891793
S1318	2	11	5505149	6206145	3140519	6625358	6625408	0.375158	-0.0891793
S1318	2	11	5505149	6206145	3140619	5364150	5364200	0.375158	-0.0891793
S1318	2	11	5505149	6206145	3290392	6593033	6593083	0.375158	-0.0891793
S1318	2	11	5505149	6206145	3310368	6265464	6265514	0.375158	-0.0891793
S1495	2	2	42637749	42642531	520053	42989851	42989901	0.375158	-0.0891793
S1495	2	2	42637749	42642531	630563	42162954	42163004	0.375158	-0.0891793
S1495	2	2	42637749	42642531	2710471	42936041	42936091	0.375158	-0.0891793
S1495	2	2	42637749	42642531	3870753	42669188	42669238	0.375158	-0.0891793
S1495	2	2	42637749	42642531	3990494	42285410	42285460	0.375158	-0.0891793
S1500	2	1	231711489	231813133	1400273	232273859	232273909	0.375158	-0.0891793
S1501	2	1	231711489	231808385	1400273	232273859	232273909	0.375158	-0.0891793
S812	6	14	74241688	74245607	6370201	74182168	74182218	0.375158	-0.0891793
S812	6	14	74241688	74245607	6370408	74729106	74729156	0.375158	-0.0891793
S823	6	10	13056587	13060410	10451	13483464	13483507	0.375158	0.0891793
S938	4	22	22314463	22573637	2570026	22123432	22123482	0.375158	0.0891793
S938	4	22	22314463	22573637	2570603	22899430	22899480	0.375158	0.0891793
S938	4	22	22314463	22573637	2690519	22890661	22890711	0.375158	0.0891793
S938	4	22	22314463	22573637	2750044	22839466	22839516	0.375158	0.0891793
S938	4	22	22314463	22573637	2750521	22051120	22051170	0.375158	0.0891793
S954	4	16	75539436	75580985	1710204	75633443	75633493	0.375158	0.0891793
S954	4	16	75539436	75580985	2100333	75205825	75205875	0.375158	0.0891793
S954	4	16	75539436	75580985	2340021	75148069	75148119	0.375158	0.0891793
S954	4	16	75539436	75580985	2710746	75263256	75263306	0.375158	0.0891793
S153	45	19	53518747	53552296	6060066	53611349	53611399	0.380304	-0.088226
S153	45	19	53518747	53552296	6220603	53431128	53431178	0.380304	-0.088226
S153	45	19	53518747	53552296	6250687	53409615	53409665	0.380304	-0.088226
S42	79	1	148937908	149388389	4230678	149856379	149856429	0.381316	0.0880395
S42	79	1	148937908	149388389	4250470	149871997	149872027	0.381316	0.0880395
S1412	2	6	31360254	31454364	3800019	31557303	31557345	0.382875	-0.0877527
S1412	2	6	31360254	31454364	3800358	31171511	31171561	0.382875	-0.0877527
S1413	2	6	31360254	31454364	3800019	31557303	31557345	0.382875	-0.0877527
S1413	2	6	31360254	31454364	3800358	31171511	31171561	0.382875	-0.0877527
S680	9	11	93023382	93028940	2480735	93463085	93463135	0.382875	-0.0877527
S680	9	11	93023382	93028940	3800278	93465611	93465661	0.382875	0.0877527
S680	9	11	93023382	93028940	3870433	93469327	93469353	0.382875	0.0877527
S851	6	1	111929295	111934304	1440142	111660213	111660263	0.382875	-0.0877527
S947	4	19	464612	512568	510156	362228	362278	0.382875	-0.0877527
S947	4	19	464612	512568	940687	407219	407269	0.382875	-0.0877527
S947	4	19	464612	512568	1010240	305734	305784	0.382875	-0.0877527
S679	9	12	6238592	6247564	7040487	6456066	6456116	0.383318	-0.0876714
S357	23	6	31276609	31285291	3800019	31557303	31557345	0.384949	0.0873723
S1149	3	6	32005903	32007552	3800047	31584189	31584239	0.387645	0.0868795
S1316	2	11	5505149	6206145	3780164	6504289	6504339	0.387645	0.0868795
S1316	2	11	5505149	6206145	3870653	6221289	6221339	0.387645	0.0868795
S1316	2	11	5505149	6206145	3930224	5142219	5142269	0.387645	0.0868795
S1316	2	11	5505149	6206145	4070670	5617897	5617947	0.387645	0.0868795
S1316	2	11	5505149	6206145	4220626	5809494	5809544	0.387645	0.0868795
S357	23	6	31276609	31285291	2070543	31734022	31734069	0.38852	0.0867201
S357	23	6	31276609	31285291	2140131	31083037	31083087	0.38852	0.0867201
S357	23	6	31276609	31285291	2320136	31498128	31498178	0.38852	0.0867201
S153	45	19	53518747	53552296	6900040	53207776	53207826	0.391394	-0.0861979
S95	54	17	34443811	34597521	520762	34263797	34263838	0.391828	-0.0861192
S767	7	12	131730317	132039876	6250707	131361082	131361132	0.392391	-0.0860172
S1190	3	1	45636891	45645069	5670037	45795061	45795110	0.393873	0.0857493
S1190	3	1	45636891	45645069	5700647	45316647	45316676	0.393873	0.0857493
S1190	3	1	45636891	45645069	6110750	45309866	45309916	0.393873	0.0857493
S1190	3	1	45636891	45645069	6130424	46035562	46035596	0.393873	0.0857493
S1410	2	6	31872383	31878432	4260736	31606940	31606990	0.393873	0.0857493
S1411	2	6	31785453	31795549	3940348	32083354	32083392	0.393873	0.0857493
S938	4	22	22314463	22573637	2490446	22114079	22114129	0.393873	0.0857493
S1055	3	19	52301660	52617298	6220242	51869533	51869581	0.393873	-0.0857493
S1055	3	19	52301660	52617298	6270300	52216567	52216617	0.393873	-0.0857493
S1216	2	19	53682042	53705554	780471	53452693	53452743	0.393873	-0.0857493
S1216	2	19	53682042	53705554	1400438	53594674	53594724	0.393873	-0.0857493
S1216	2	19	53682042	53705554	2510767	53297216	53297266	0.393873	-0.0857493
S1216	2	19	53682042	53705554	2680634	53380294	53380344	0.393873	-0.0857493
S1254	2	16	3217436	3290928	6060661	3064264	3064314	0.393873	-0.0857493
S1317	2	11	5505149	6206145	4230132	6632003	6632053	0.393873	-0.0857493
S1317	2	11	5505149	6206145	4250603	5799134	5799184	0.393873	-0.0857493
S1318	2	11	5505149	6206145	4230132	6632003	6632053	0.393873	-0.0857493
S1318	2	11	5505149	6206145	4250603	5799134	5799184	0.393873	-0.0857493
S1337	2	9	86203246	86206343	7160674	86275113	86275163	0.393873	-0.0857493
S1337	2	9	86203246	86206343	7330386	86536534	86536584	0.393873	-0.0857493
S1410	2	6	31872383	31878432	4150482	31938181	31938231	0.393873	-0.0857493
S1410	2	6	31872383	31878432	4200164	31680244	31680294	0.393873	-0.0857493
S1410	2	6	31872383	31878432	5910220	31655026	31655073	0.393873	-0.0857493
S812	6	14	74241688	74245607	6620315	74428525	74428575	0.393873	-0.0857493
S812	6	14	74241688	74245607	7100274	74527139	74527189	0.393873	-0.0857493
S857	5	19	43268493	43695840	1820543	44111630	44111680	0.39496	0.085553
S857	5	19	43268493	43695840	2100670	43867371	43867421	0.39496	0.085553
S857	5	19	43268493	43695840	2640082	44085725	44085775	0.39551	0.085454
S857	5	19	43268493	43695840	2900215	43156159	43156209	0.39551	0.085454
S857	5	19	43268493	43695840	2940152	44039980	44040030	0.39551	0.085454
S1412	2	6	31360254	31454364	7000192	31141736	31141786	0.396281	-0.0853151
S1412	2	6	31360254	31454364	7000215	31526024	31526074	0.396281	-0.0853151
S1412	2	6	31360254	31454364	7150017	31805142	31805192	0.396281	-0.0853151
S1412	2	6	31360254	31454364	7210743	31110324	31110369	0.396281	-0.0853151
S1413	2	6	31360254	31454364	7000192	31141736	31141786	0.396281	-0.0853151
S1413	2	6	31360254	31454364	7000215	31526024	31526074	0.396281	-0.0853151
S1413	2	6	31360254	31454364	7150017	31805142	31805192	0.396281	-0.0853151
S1413	2	6	31360254	31454364	7210743	31110324	31110369	0.396281	-0.0853151
S611	11	6	31338528	31341357	4200692	31827287	31827337	0.396281	0.0853151
S407	19	9	135947165	135957452	10356	136217716	136217766	0.399634	0.0847132
S407	19	9	135947165	135957452	770349	135996371	135996421	0.399634	0.0847132
S407	19	9	135947165	135957452	1030253	136314981	136315031	0.399634	0.0847132
S407	19	9	135947165	135957452	1090386	136216968	136217018	0.399634	0.0847132
S407	19	9	135947165	135957452	1240014	135564398	135564448	0.399634	0.0847132
S407	19	9	135947165	135957452	1240470	136320575	136320625	0.399634	0.0847132
S407	19	9	135947165	135957452	1240575	136130918	136130968	0.399634	0.0847132
S407	19	9	135947165	135957452	1500717	136380613	136380658	0.399634	0.0847132
S1237	2	18	2298724	2570155	7650138	2917403	2917453	0.401015	0.0844662
S1316	2	11	5505149	6206145	1450358	5254194	5254224	0.401015	0.0844662
S1316	2	11	5505149	6206145	870082	6497226	6497276	0.401015	-0.0844662
S1316	2	11	5505149	6206145	1030672	5221330	5221380	0.401015	-0.0844662
S1316	2	11	5505149	6206145	1070139	6541774	6541824	0.401015	-0.0844662
S1316	2	11	5505149	6206145	1110047	5877980	5878030	0.401015	-0.0844662
S302	27	19	43284120	43695840	4760093	43979446	43979496	0.403222	0.0840723
S314	26	19	43284120	43695840	4760093	43979446	43979496	0.403222	0.0840723
S316	26	19	43284120	43695840	4760093	43979446	43979496	0.403222	0.0840723
S95	54	17	34443811	34597521	1400605	34053033	34053083	0.403971	0.083939
S95	54	17	34443811	34597521	2030674	34894868	34894918	0.403971	0.083939
S95	54	17	34443811	34597521	2490324	34869328	34869349	0.403971	0.083939
S95	54	17	34443811	34597521	2640504	34182280	34182330	0.403971	0.083939
S95	54	17	34443811	34597521	2680600	34303584	34303634	0.403971	0.083939
S357	23	6	31276609	31285291	6520154	31584541	31584591	0.404266	0.0838864
S357	23	6	31276609	31285291	6550427	31079023	31079073	0.404266	0.0838864
S357	23	6	31276609	31285291	6860372	31647937	31647987	0.404266	0.0838864
S357	23	6	31276609	31285291	6980100	31745391	31745440	0.404266	0.0838864
S594	11	13	21725633	21732348	3450192	21548913	21548963	0.407424	0.0833261
S594	11	13	21725633	21732348	3450739	21303219	21303241	0.407424	0.0833261
S1412	2	6	31360254	31454364	3710196	30867582	30867632	0.409962	0.0828775
S1412	2	6	31360254	31454364	3780025	31514304	31514337	0.409962	0.0828775
S1413	2	6	31360254	31454364	3710196	30867582	30867632	0.409962	0.0828775
S1413	2	6	31360254	31454364	3780025	31514304	31514337	0.409962	0.0828775
S1445	2	3	195424738	195460549	830615	195924379	195924429	0.409962	0.0828775
S680	9	11	93023382	93028940	3360370	93495569	93495619	0.409962	0.0828775
S958	4	16	2699304	2725256	3390068	2285648	2285698	0.409962	0.0828775
S958	4	16	2699304	2725256	3390661	3001065	3001115	0.409962	0.0828775
S165	44	17	34443811	34597521	7570408	34198526	34198576	0.410125	-0.0828489
S1132	3	7	127929066	127946173	3310484	127639956	127640006	0.413134	0.0823193
S1194	2	22	42522637	42531209	4230243	42084818	42084868	0.413134	0.0823193
S1410	2	6	31872383	31878432	2640301	31545888	31545938	0.413134	0.0823193
S1410	2	6	31872383	31878432	2760398	32116281	32116331	0.413134	0.0823193
S1410	2	6	31872383	31878432	2810470	31691668	31691718	0.413134	0.0823193
S1410	2	6	31872383	31878432	2940433	31692625	31692650	0.413134	0.0823193
S1410	2	6	31872383	31878432	3120762	31707902	31707952	0.413134	0.0823193
S1495	2	2	42637749	42642531	4070086	42994412	42994462	0.413134	-0.0823193
S1495	2	2	42637749	42642531	4540189	42369680	42369730	0.413134	-0.0823193
S1495	2	2	42637749	42642531	4590561	42285309	42285359	0.413134	-0.0823193
S1495	2	2	42637749	42642531	5390435	42669482	42669532	0.413134	-0.0823193
S1505	2	1	192880701	192894881	2750746	192985354	192985404	0.413134	0.0823193
S1505	2	1	192880701	192894881	3400019	192781300	192781350	0.413134	0.0823193
S812	6	14	74241688	74245607	10102	74567861	74567911	0.413134	0.0823193
S812	6	14	74241688	74245607	70403	74532295	74532345	0.413134	0.0823193
S870	5	15	30507461	30968006	4810433	31235172	31235222	0.413134	0.0823193
S870	5	15	30507461	30968006	6060050	30919023	30919056	0.413134	0.0823193
S870	5	15	30507461	30968006	6180612	30938218	30938268	0.413134	0.0823193
S870	5	15	30507461	30968006	6450398	31293694	31293744	0.413134	0.0823193
S870	5	15	30507461	30968006	6900112	31238611	31238661	0.413134	-0.0823193
S894	5	9	32081117	32087232	4810440	32541449	32541499	0.413134	0.0823193
S384	21	3	53033295	53035044	5270167	52727023	52727062	0.414147	0.0821415
S384	21	3	53033295	53035044	5270681	52874135	52874185	0.414147	0.0821415
S384	21	3	53033295	53035044	6040053	52558139	52558189	0.414147	0.0821415
S384	21	3	53033295	53035044	6040196	53199166	53199216	0.414147	0.0821415
S384	21	3	53033295	53035044	6370079	52777403	52777453	0.414147	0.0821415
S384	21	3	53033295	53035044	6560678	52842746	52842796	0.414147	0.0821415
S384	21	3	53033295	53035044	6840301	52558612	52558662	0.414147	0.0821415
S1149	3	6	32005903	32007552	4280546	31630177	31630227	0.414653	0.0820529
S1149	3	6	32005903	32007552	4490544	31685529	31685579	0.414653	0.0820529
S1149	3	6	32005903	32007552	3870561	31847712	31847762	0.414653	-0.0820529
S1149	3	6	32005903	32007552	3930414	31729016	31729039	0.414653	-0.0820529
S1149	3	6	32005903	32007552	4640110	32083424	32083474	0.414653	-0.0820529
S1149	3	6	32005903	32007552	4780059	32131091	32131141	0.414653	-0.0820529
S1149	3	6	32005903	32007552	4780131	31711915	31711965	0.414653	-0.0820529
S1149	3	6	32005903	32007552	4780148	31732218	31732268	0.414653	-0.0820529
S1149	3	6	32005903	32007552	4850609	31856780	31856830	0.414653	-0.0820529
S1081	3	14	91257741	91265600	10551	90784349	90784392	0.414861	0.0820164
S1081	3	14	91257741	91265600	150195	91717294	91717344	0.414861	0.0820164
S488	14	20	59113601	59122693	2320452	58899479	58899529	0.414861	-0.0820164
S488	14	20	59113601	59122693	3370609	59048396	59048446	0.414861	-0.0820164
S858	5	19	474588	512568	4120131	920773	920823	0.414861	-0.0820164
S858	5	19	474588	512568	4250626	281394	281444	0.414861	-0.0820164
S859	5	19	474588	512568	4120131	920773	920823	0.414861	-0.0820164
S859	5	19	474588	512568	4250626	281394	281444	0.414861	-0.0820164
S418	18	6	32493790	32556530	3060520	32548600	32548633	0.415769	0.0818573
S783	7	6	31219869	31228971	2640301	31545888	31545938	0.415861	-0.0818413
S783	7	6	31219869	31228971	2810470	31691668	31691718	0.415861	-0.0818413
S783	7	6	31219869	31228971	2940433	31692625	31692650	0.415861	-0.0818413
S783	7	6	31219869	31228971	3120762	31707902	31707952	0.415861	-0.0818413
S570	12	6	69687698	69702416	1070202	69327950	69328000	0.418335	-0.0814092
S570	12	6	69687698	69702416	5690301	70098942	70098992	0.418335	-0.0814092
S570	12	6	69687698	69702416	7560411	69320864	69320914	0.418335	-0.0814092
S679	9	12	6238592	6247564	6620050	6648768	6648818	0.418335	-0.0814092
S439	16	19	43328006	43845593	2640082	44085725	44085775	0.418721	0.081342
S439	16	19	43328006	43845593	2750465	44237522	44237572	0.418721	0.081342
S439	16	19	43328006	43845593	2900215	43156159	43156209	0.418721	0.081342
S439	16	19	43328006	43845593	2940152	44039980	44040030	0.418721	0.081342
S439	16	19	43328006	43845593	3290707	43514150	43514191	0.418721	0.081342
S239	35	17	34443811	34597521	620717	34199298	34199348	0.423842	-0.0804528
S239	35	17	34443811	34597521	830685	34106263	34106313	0.423842	-0.0804528
S611	11	6	31338528	31341357	3800358	31171511	31171561	0.423916	0.08044
S862	5	17	61949460	61983601	2480465	61523672	61523722	0.423916	-0.08044
S958	4	16	2699304	2725256	7560341	3017469	3017519	0.423916	-0.08044
S1046	3	22	42907619	42965644	3450707	42556335	42556385	0.42637	-0.080016
S1046	3	22	42907619	42965644	3610072	43088176	43088226	0.42637	-0.080016
S1046	3	22	42907619	42965644	3850639	43192793	43192843	0.42637	-0.080016
S1046	3	22	42907619	42965644	4210180	42907821	42907855	0.42637	-0.080016
S858	5	19	474588	512568	1240152	863270	863320	0.42637	0.080016
S858	5	19	474588	512568	1340286	644925	644975	0.42637	0.080016
S858	5	19	474588	512568	1400095	425103	425153	0.42637	0.080016
S858	5	19	474588	512568	1410440	416855	416905	0.42637	0.080016
S858	5	19	474588	512568	1580195	813090	813140	0.42637	0.080016
S858	5	19	474588	512568	1770731	847850	847900	0.42637	0.080016
S858	5	19	474588	512568	1850392	418973	419023	0.42637	0.080016
S859	5	19	474588	512568	1240152	863270	863320	0.42637	0.080016
S859	5	19	474588	512568	1340286	644925	644975	0.42637	0.080016
S859	5	19	474588	512568	1400095	425103	425153	0.42637	0.080016
S859	5	19	474588	512568	1410440	416855	416905	0.42637	0.080016
S859	5	19	474588	512568	1580195	813090	813140	0.42637	0.080016
S859	5	19	474588	512568	1770731	847850	847900	0.42637	0.080016
S859	5	19	474588	512568	1850392	418973	419023	0.42637	0.080016
S1149	3	6	32005903	32007552	1780397	32121872	32121922	0.428557	0.0796395
S1149	3	6	32005903	32007552	7200369	32150024	32150074	0.428557	-0.0796395
S754	7	22	37748394	37749731	5570110	38170314	38170364	0.430565	0.0792948
S754	7	22	37748394	37749731	5820162	37823697	37823747	0.430565	0.0792948
S1099	3	12	12532984	12541869	2810180	12273940	12273990	0.432933	-0.0788893
S1254	2	16	3217436	3290928	6510377	3072031	3072081	0.432933	-0.0788893
S1254	2	16	3217436	3290928	6520019	3543567	3543617	0.432933	-0.0788893
S1337	2	9	86203246	86206343	4230484	86278914	86278959	0.432933	-0.0788893
S1399	2	6	118719413	119044453	7560048	119229728	119229778	0.432933	-0.0788893
S1132	3	7	127929066	127946173	940431	128411189	128411239	0.432933	0.0788893
S1132	3	7	127929066	127946173	1090735	128142109	128142159	0.432933	0.0788893
S1132	3	7	127929066	127946173	2340168	127944544	127944594	0.432933	0.0788893
S1132	3	7	127929066	127946173	2710497	128320168	128320203	0.432933	0.0788893
S1216	2	19	53682042	53705554	510767	54083339	54083389	0.432933	0.0788893
S1216	2	19	53682042	53705554	670497	53519457	53519507	0.432933	0.0788893
S1216	2	19	53682042	53705554	2690711	53379770	53379820	0.432933	0.0788893
S1216	2	19	53682042	53705554	2750348	53739023	53739073	0.432933	0.0788893
S1216	2	19	53682042	53705554	3400114	54140181	54140231	0.432933	0.0788893
S1216	2	19	53682042	53705554	3870707	53471925	53471975	0.432933	0.0788893
S1216	2	19	53682042	53705554	3930010	53342252	53342302	0.432933	0.0788893
S1216	2	19	53682042	53705554	4590326	53301110	53301160	0.432933	0.0788893
S1216	2	19	53682042	53705554	4760286	53762242	53762292	0.432933	0.0788893
S1216	2	19	53682042	53705554	4920563	53793069	53793119	0.432933	0.0788893
S1216	2	19	53682042	53705554	5390593	53666575	53666625	0.432933	0.0788893
S1216	2	19	53682042	53705554	5690609	54082870	54082920	0.432933	0.0788893
S1216	2	19	53682042	53705554	5910228	53430665	53430715	0.432933	0.0788893
S1254	2	16	3217436	3290928	1240719	3077983	3078033	0.432933	0.0788893
S1254	2	16	3217436	3290928	1300519	3486509	3486559	0.432933	0.0788893
S1317	2	11	5505149	6206145	7510632	6632166	6632216	0.432933	0.0788893
S1317	2	11	5505149	6206145	7650224	5475362	5475412	0.432933	0.0788893
S1318	2	11	5505149	6206145	7510632	6632166	6632216	0.432933	0.0788893
S1318	2	11	5505149	6206145	7650224	5475362	5475412	0.432933	0.0788893
S1422	2	5	110417428	110441439	4880386	110098212	110098262	0.432933	0.0788893
S1422	2	5	110417428	110441439	5420132	110820148	110820168	0.432933	0.0788893
S1422	2	5	110417428	110441439	6450433	110820686	110820736	0.432933	0.0788893
S1422	2	5	110417428	110441439	6580382	110834030	110834080	0.432933	0.0788893
S783	7	6	31219869	31228971	360768	31692433	31692483	0.436044	-0.0783587
S679	9	12	6238592	6247564	2760332	6619617	6619667	0.436517	-0.078278
S679	9	12	6238592	6247564	3120187	6437320	6437370	0.436517	-0.078278
S679	9	12	6238592	6247564	4060110	6573777	6573827	0.436517	-0.078278
S679	9	12	6238592	6247564	4150224	6677317	6677367	0.436517	-0.078278
S153	45	19	53518747	53552296	2690711	53379770	53379820	0.437652	-0.0780851
S153	45	19	53518747	53552296	2750348	53739023	53739073	0.437652	-0.0780851
S858	5	19	474588	512568	2640168	1009601	1009635	0.438062	0.0780156
S858	5	19	474588	512568	2650411	501835	501885	0.438062	0.0780156
S858	5	19	474588	512568	2680035	303522	303572	0.438062	0.0780156
S859	5	19	474588	512568	2640168	1009601	1009635	0.438062	0.0780156
S859	5	19	474588	512568	2650411	501835	501885	0.438062	0.0780156
S859	5	19	474588	512568	2680035	303522	303572	0.438062	0.0780156
S1193	3	1	689186	776546	5260070	934355	934405	0.438139	-0.0780024
S1193	3	1	689186	776546	5290040	1147347	1147397	0.438139	-0.0780024
S1193	3	1	689186	776546	5310730	1085354	1085404	0.438139	-0.0780024
S1193	3	1	689186	776546	5570523	1017644	1017694	0.438139	-0.0780024
S796	7	1	109367944	109371874	4760725	109243873	109243923	0.438139	-0.0780024
S796	7	1	109367944	109371874	5340220	109835029	109835079	0.438139	-0.0780024
S1149	3	6	32005903	32007552	5080333	31604515	31604565	0.442724	-0.0772262
S1149	3	6	32005903	32007552	5080747	31639917	31639967	0.442724	-0.0772262
S754	7	22	37748394	37749731	6510524	37711219	37711269	0.442724	0.0772262
S783	7	6	31219869	31228971	5420091	31548533	31548583	0.44634	0.0766174
S165	44	17	34443811	34597521	520762	34263797	34263838	0.448182	-0.0763082
S589	11	17	77365534	77392000	3830170	77807340	77807390	0.449932	0.0760152
S589	11	17	77365534	77392000	4290730	76967840	76967890	0.449932	0.0760152
S589	11	17	77365534	77392000	4900037	77303838	77303888	0.449932	0.0760152
S589	11	17	77365534	77392000	5080672	77030519	77030569	0.449932	0.0760152
S589	11	17	77365534	77392000	5090079	77045720	77045770	0.449932	0.0760152
S858	5	19	474588	512568	4280292	647611	647661	0.449932	0.0760152
S858	5	19	474588	512568	4540682	748235	748285	0.449932	0.0760152
S858	5	19	474588	512568	4850372	577946	577996	0.449932	0.0760152
S858	5	19	474588	512568	5220594	519354	519404	0.449932	0.0760152
S859	5	19	474588	512568	4280292	647611	647661	0.449932	0.0760152
S859	5	19	474588	512568	4540682	748235	748285	0.449932	0.0760152
S859	5	19	474588	512568	4850372	577946	577996	0.449932	0.0760152
S859	5	19	474588	512568	5220594	519354	519404	0.449932	0.0760152
S754	7	22	37748394	37749731	670482	38013463	38013513	0.45259	-0.0755714
S851	6	1	111929295	111934304	2600367	112318567	112318617	0.452629	0.0755648
S947	4	19	464612	512568	7400554	994455	994505	0.452629	0.0755648
S1254	2	16	3217436	3290928	7550064	2758793	2758843	0.453262	0.0754594
S1410	2	6	31872383	31878432	1690685	31686553	31686603	0.453262	0.0754594
S1410	2	6	31872383	31878432	1820471	32096782	32096832	0.453262	-0.0754594
S1516	2	1	1598908	1664124	3310167	1153003	1153053	0.453262	-0.0754594
S938	4	22	22314463	22573637	240348	22273825	22273875	0.453262	-0.0754594
S938	4	22	22314463	22573637	990626	22868261	22868311	0.453262	-0.0754594
S938	4	22	22314463	22573637	5910730	22763169	22763219	0.453262	0.0754594
S938	4	22	22314463	22573637	7200382	22049731	22049779	0.453262	0.0754594
S954	4	16	75539436	75580985	6370019	75481131	75481181	0.453262	0.0754594
S954	4	16	75539436	75580985	7380687	75727845	75727895	0.453262	0.0754594
S212	38	19	53518747	53552296	6980474	53569195	53569245	0.455447	-0.0750958
S212	38	19	53518747	53552296	7380253	53819277	53819327	0.455447	-0.0750958
S155	45	17	34443811	34597521	6980300	34957123	34957173	0.455762	0.0750436
S155	45	17	34443811	34597521	7050474	34324668	34324718	0.455762	0.0750436
S155	45	17	34443811	34597521	7100338	34105922	34105972	0.455762	0.0750436
S341	24	8	40184872	40190876	1190703	39873559	39873609	0.456748	0.07488
S783	7	6	31219869	31228971	3710196	30867582	30867632	0.456771	0.0748761
S783	7	6	31219869	31228971	3780025	31514304	31514337	0.456771	0.0748761
S95	54	17	34443811	34597521	6650561	34848656	34848692	0.461294	0.0741279
S212	38	19	53518747	53552296	6270192	53857717	53857767	0.462653	-0.0739038
S212	38	19	53518747	53552296	6420243	53642657	53642707	0.462653	-0.0739038
S212	38	19	53518747	53552296	6450754	53914823	53914873	0.462653	-0.0739038
S212	38	19	53518747	53552296	6860450	53889067	53889117	0.462653	-0.0739038
S357	23	6	31276609	31285291	4280546	31630177	31630227	0.464721	0.0735637
S357	23	6	31276609	31285291	4490544	31685529	31685579	0.464721	0.0735637
S167	44	17	34443811	34597521	6980300	34957123	34957173	0.464848	0.0735428
S167	44	17	34443811	34597521	7050474	34324668	34324718	0.464848	0.0735428
S167	44	17	34443811	34597521	7100338	34105922	34105972	0.464848	0.0735428
S837	6	6	31276609	31285291	3710196	30867582	30867632	0.465932	-0.0733649
S837	6	6	31276609	31285291	3780025	31514304	31514337	0.465932	-0.0733649
S86	56	17	34443811	34597521	1400605	34053033	34053083	0.468069	0.0730147
S86	56	17	34443811	34597521	2030674	34894868	34894918	0.468069	0.0730147
S86	56	17	34443811	34597521	2490324	34869328	34869349	0.468069	0.0730147
S86	56	17	34443811	34597521	2640504	34182280	34182330	0.468069	0.0730147
S86	56	17	34443811	34597521	2680600	34303584	34303634	0.468069	0.0730147
S357	23	6	31276609	31285291	3170064	31478785	31478835	0.471731	0.0724167
S1078	3	15	23656946	23670558	60184	23930940	23930990	0.471836	-0.0723996
S1078	3	15	23656946	23670558	130397	23469372	23469422	0.471836	-0.0723996
S1078	3	15	23656946	23670558	870348	23812833	23812883	0.471836	-0.0723996
S1149	3	6	32005903	32007552	6380717	31785489	31785539	0.471836	-0.0723996
S1237	2	18	2298724	2570155	510224	2917495	2917545	0.471836	0.0723996
S550	12	15	32018731	32514341	2320114	31669643	31669693	0.471836	0.0723996
S550	12	15	32018731	32514341	2680504	31767945	31767995	0.471836	0.0723996
S550	12	15	32018731	32514341	2970224	31775427	31775477	0.471836	0.0723996
S857	5	19	43268493	43695840	7570494	42891239	42891289	0.472422	0.0723042
S1099	3	12	12532984	12541869	1470465	12629131	12629181	0.474111	0.0720294
S1099	3	12	12532984	12541869	1710634	12814281	12814331	0.474111	0.0720294
S1099	3	12	12532984	12541869	1770364	12944070	12944120	0.474111	0.0720294
S1099	3	12	12532984	12541869	1780255	12508531	12508581	0.474111	0.0720294
S1099	3	12	12532984	12541869	2060273	12232377	12232427	0.474111	0.0720294
S1099	3	12	12532984	12541869	2340661	12144181	12144231	0.474111	0.0720294
S1109	3	11	771033	1054624	5860373	408084	408134	0.474111	0.0720294
S1411	2	6	31785453	31795549	4150279	31626194	31626244	0.474111	0.0720294
S1411	2	6	31785453	31795549	5310053	31548394	31548444	0.474111	0.0720294
S823	6	10	13056587	13060410	5260215	13180110	13180160	0.474111	-0.0720294
S823	6	10	13056587	13060410	5860187	13319801	13319851	0.474111	-0.0720294
S823	6	10	13056587	13060410	6450072	13263955	13264005	0.474111	-0.0720294
S823	6	10	13056587	13060410	6580685	13252354	13252404	0.474111	-0.0720294
S823	6	10	13056587	13060410	7550670	13330461	13330511	0.474111	-0.0720294
S823	6	10	13056587	13060410	7570181	13253009	13253059	0.474111	-0.0720294
S733	8	9	94396059	94398847	5420564	94171630	94171680	0.474194	-0.0720158
S1046	3	22	42907619	42965644	580280	42606178	42606228	0.474203	-0.0720144
S1046	3	22	42907619	42965644	840537	42423911	42423961	0.474203	-0.0720144
S837	6	6	31276609	31285291	780600	31433389	31433439	0.47842	0.0713308
S407	19	9	135947165	135957452	4490687	136028415	136028465	0.481661	-0.0708076
S407	19	9	135947165	135957452	4850050	135513456	135513506	0.481661	-0.0708076
S675	9	14	24453366	24484060	780296	24658792	24658842	0.482393	-0.0706897
S675	9	14	24453366	24484060	4290491	24607863	24607913	0.482393	0.0706897
S675	9	14	24453366	24484060	5910762	24538591	24538613	0.482393	-0.0706897
S675	9	14	24453366	24484060	6290162	24538613	24538648	0.482393	-0.0706897
S754	7	22	37748394	37749731	4390446	38089338	38089385	0.485482	0.0701931
S1046	3	22	42907619	42965644	7550333	43265949	43265999	0.486599	-0.070014
S671	9	15	43888975	43990210	5910554	43641206	43641256	0.486772	-0.0699863
S671	9	15	43888975	43990210	6130634	44158491	44158541	0.486772	-0.0699863
S384	21	3	53033295	53035044	1470072	52582098	52582148	0.486859	0.0699724
S384	21	3	53033295	53035044	1710551	52728875	52728925	0.486859	0.0699724
S384	21	3	53033295	53035044	1740722	52738865	52738915	0.486859	0.0699724
S384	21	3	53033295	53035044	1780152	52938999	52939049	0.486859	0.0699724
S384	21	3	53033295	53035044	1780711	52724788	52724838	0.486859	0.0699724
S384	21	3	53033295	53035044	2650433	52940152	52940202	0.486859	0.0699724
S384	21	3	53033295	53035044	3120068	52825831	52825881	0.486859	0.0699724
S385	21	2	208355808	208357837	3290142	207945845	207945895	0.487436	-0.06988
S577	12	1	16367339	16378214	840402	16266721	16266771	0.48886	-0.0696522
S577	12	1	16367339	16378214	1450097	15978305	15978355	0.48886	-0.0696522
S577	12	1	16367339	16378214	1740575	16725924	16725974	0.48886	-0.0696522
S577	12	1	16367339	16378214	1850176	15988091	15988141	0.48886	-0.0696522
S783	7	6	31219869	31228971	4280546	31630177	31630227	0.48886	-0.0696522
S783	7	6	31219869	31228971	4490544	31685529	31685579	0.48886	-0.0696522
S783	7	6	31219869	31228971	4540544	31508878	31508927	0.48886	-0.0696522
S783	7	6	31219869	31228971	4590392	31497750	31497800	0.48886	-0.0696522
S783	7	6	31219869	31228971	4640133	31105477	31105527	0.48886	-0.0696522
S783	7	6	31219869	31228971	4780131	31711915	31711965	0.48886	-0.0696522
S754	7	22	37748394	37749731	6180168	37272020	37272070	0.489358	0.0695726
S754	7	22	37748394	37749731	6280086	37966606	37966656	0.489358	0.0695726
S1099	3	12	12532984	12541869	3170767	12223916	12223966	0.495468	-0.0685994
S1109	3	11	771033	1054624	2490400	1016342	1016392	0.495468	0.0685994
S1109	3	11	771033	1054624	2570239	770327	770377	0.495468	0.0685994
S1194	2	22	42522637	42531209	1660672	42093879	42093929	0.495468	0.0685994
S1194	2	22	42522637	42531209	2030242	42760694	42760744	0.495468	0.0685994
S1194	2	22	42522637	42531209	2070523	42454863	42454913	0.495468	0.0685994
S1254	2	16	3217436	3290928	130300	3454425	3454464	0.495468	0.0685994
S1254	2	16	3217436	3290928	2120341	3631281	3631331	0.495468	0.0685994
S1410	2	6	31872383	31878432	360768	31692433	31692483	0.495468	0.0685994
S1410	2	6	31872383	31878432	610010	31831322	31831372	0.495468	0.0685994
S1410	2	6	31872383	31878432	630437	32145792	32145842	0.495468	0.0685994
S1411	2	6	31785453	31795549	4260736	31606940	31606990	0.495468	0.0685994
S1411	2	6	31785453	31795549	5910220	31655026	31655073	0.495468	0.0685994
S302	27	19	43284120	43695840	4590139	44047624	44047658	0.496179	0.0684865
S314	26	19	43284120	43695840	4590139	44047624	44047658	0.496179	0.0684865
S316	26	19	43284120	43695840	4590139	44047624	44047658	0.496179	0.0684865
S1412	2	6	31360254	31454364	1430288	31380108	31380158	0.497658	0.0682521
S1412	2	6	31360254	31454364	1690685	31686553	31686603	0.497658	0.0682521
S1413	2	6	31360254	31454364	1430288	31380108	31380158	0.497658	0.0682521
S1413	2	6	31360254	31454364	1690685	31686553	31686603	0.497658	0.0682521
S611	11	6	31338528	31341357	650112	31555456	31555506	0.497658	-0.0682521
S611	11	6	31338528	31341357	770471	31554645	31554695	0.497658	-0.0682521
S796	7	1	109367944	109371874	1710242	109191218	109191268	0.497658	-0.0682521
S796	7	1	109367944	109371874	2680039	109472240	109472290	0.497658	-0.0682521
S851	6	1	111929295	111934304	870138	112026101	112026151	0.497658	-0.0682521
S862	5	17	61949460	61983601	840446	61510158	61510208	0.497658	-0.0682521
S862	5	17	61949460	61983601	870634	61699450	61699477	0.497658	-0.0682521
S958	4	16	2699304	2725256	3870138	2551017	2551067	0.497658	0.0682521
S958	4	16	2699304	2725256	3940195	3018231	3018281	0.497658	0.0682521
S958	4	16	2699304	2725256	3990408	2227133	2227183	0.497658	0.0682521
S1046	3	22	42907619	42965644	1050521	43435864	43435911	0.499166	-0.0680136
S1046	3	22	42907619	42965644	2030242	42760694	42760744	0.499166	-0.0680136
S1046	3	22	42907619	42965644	2070523	42454863	42454913	0.499166	-0.0680136
S1081	3	14	91257741	91265600	4290161	91007274	91007324	0.499166	0.0680136
S1081	3	14	91257741	91265600	5270674	91699107	91699157	0.499166	0.0680136
S488	14	20	59113601	59122693	1340176	58647218	58647268	0.499166	-0.0680136
S858	5	19	474588	512568	3180446	868004	868054	0.499166	-0.0680136
S858	5	19	474588	512568	3360603	373955	374005	0.499166	-0.0680136
S859	5	19	474588	512568	3180446	868004	868054	0.499166	-0.0680136
S859	5	19	474588	512568	3360603	373955	374005	0.499166	-0.0680136
S912	5	5	180115479	180211280	540239	180662579	180662629	0.499815	-0.0679109
S912	5	5	180115479	180211280	580746	180630929	180630979	0.499815	-0.0679109
S912	5	5	180115479	180211280	940056	180038372	180038422	0.499815	-0.0679109
S1149	3	6	32005903	32007552	1690685	31686553	31686603	0.501956	0.067573
S407	19	9	135947165	135957452	3290382	135767205	135767255	0.502904	-0.0674237
S733	8	9	94396059	94398847	2570471	94794646	94794696	0.503568	-0.0673191
S155	45	17	34443811	34597521	620717	34199298	34199348	0.50506	-0.0670844
S155	45	17	34443811	34597521	830685	34106263	34106313	0.50506	-0.0670844
S206	40	3	191059321	191072059	3710722	191098690	191098721	0.508104	0.0666067
S206	40	3	191059321	191072059	3890753	191093257	191093307	0.508104	0.0666067
S206	40	3	191059321	191072059	6370685	190930338	190930388	0.508104	0.0666067
S206	40	3	191059321	191072059	6520100	191115926	191115976	0.508104	0.0666067
S837	6	6	31276609	31285291	6330440	31729293	31729343	0.508759	-0.0665042
S837	6	6	31276609	31285291	6420689	30957470	30957520	0.508759	-0.0665042
S837	6	6	31276609	31285291	6450632	31126719	31126769	0.508759	-0.0665042
S837	6	6	31276609	31285291	6480730	31649009	31649046	0.508759	-0.0665042
S137	47	14	19783911	20420338	3440201	20757583	20757633	0.508804	-0.0664971
S137	47	14	19783911	20420338	3440270	20389443	20389493	0.508804	-0.0664971
S137	47	14	19783911	20420338	3780463	20666243	20666293	0.508804	-0.0664971
S137	47	14	19783911	20420338	4070687	20794608	20794658	0.508804	-0.0664971
S137	47	14	19783911	20420338	4810735	20482613	20482663	0.508804	-0.0664971
S137	47	14	19783911	20420338	4830066	20502134	20502184	0.508804	-0.0664971
S137	47	14	19783911	20420338	4920161	20897247	20897297	0.508804	-0.0664971
S137	47	14	19783911	20420338	5130411	20786012	20786062	0.508804	-0.0664971
S137	47	14	19783911	20420338	5290497	20777122	20777172	0.508804	-0.0664971
S137	47	14	19783911	20420338	5420608	20903667	20903717	0.508804	-0.0664971
S137	47	14	19783911	20420338	5900292	20711522	20711572	0.508804	-0.0664971
S137	47	14	19783911	20420338	6380433	20836242	20836292	0.508804	-0.0664971
S137	47	14	19783911	20420338	6450397	20779789	20779839	0.508804	-0.0664971
S137	47	14	19783911	20420338	7510095	20586086	20586136	0.508804	-0.0664971
S137	47	14	19783911	20420338	7550113	20825614	20825664	0.508804	-0.0664971
S137	47	14	19783911	20420338	7560020	20344965	20345015	0.508804	-0.0664971
S425	17	15	24369643	24742652	60184	23930940	23930990	0.51136	0.0660975
S910	5	6	32635949	32640336	270168	32411584	32411634	0.5119	0.0660132
S910	5	6	32635949	32640336	630437	32145792	32145842	0.5119	0.0660132
S910	5	6	32635949	32640336	990369	32143663	32143713	0.5119	0.0660132
S910	5	6	32635949	32640336	1050360	33054751	33054801	0.5119	0.0660132
S858	5	19	474588	512568	2320187	867968	868018	0.5119	-0.0660132
S858	5	19	474588	512568	2320687	482319	482369	0.5119	-0.0660132
S858	5	19	474588	512568	2360356	683133	683183	0.5119	-0.0660132
[truncated: 1,545 more rows]
