# Supplementary material for: Genomic modulators of gene expression in human neutrophils
Source: Nat Commun. 2015 Jul 7;6:7545. doi: 10.1038/ncomms8545 (PMC4507005; doi:10.1038/ncomms8545)
Supplement: Supplementary Data 3 — trans eQTL in neutrophils ranked by statistical confidence. [file ncomms8545-s4.xlsx]

## Sheet: SupplementaryData3_Neuttrans
snps	probe	statistic	pvalue	FDR	beta	genename
rs6151633	1850192	-13.1029	5.23093e-22	2.11914e-12	-0.323847	LOC729816
rs1650651	1850192	-12.9433	1.04527e-21	2.11914e-12	-0.317341	LOC729816
rs1677683	1850192	-12.8491	1.57521e-21	2.11914e-12	-0.329837	LOC729816
chr5:79957762:D	1850192	-12.8423	1.62275e-21	2.11914e-12	-0.32196	LOC729816
rs6151612	1850192	-12.8195	1.79234e-21	2.11914e-12	-0.327258	LOC729816
rs6151613	1850192	-12.8195	1.79234e-21	2.11914e-12	-0.327258	LOC729816
rs6151620	1850192	-12.7852	2.08198e-21	2.11914e-12	-0.317764	LOC729816
rs1650683	1850192	-12.7606	2.3176e-21	2.11914e-12	-0.317092	LOC729816
rs11950480	1850192	-12.7467	2.46297e-21	2.11914e-12	-0.319865	LOC729816
rs1650685	1850192	-12.7467	2.46297e-21	2.11914e-12	-0.319865	LOC729816
rs1650680	1850192	-12.7423	2.51059e-21	2.11914e-12	-0.317336	LOC729816
rs1628627	1850192	-12.7403	2.53296e-21	2.11914e-12	-0.317264	LOC729816
rs1677650	1850192	-12.7399	2.53759e-21	2.11914e-12	-0.317255	LOC729816
rs1677682	1850192	-12.7395	2.54125e-21	2.11914e-12	-0.31724	LOC729816
rs1677690	1850192	-12.7395	2.54125e-21	2.11914e-12	-0.31724	LOC729816
chr5:79957390:D	1850192	-12.7395	2.54125e-21	2.11914e-12	-0.31724	LOC729816
rs1677698	1850192	-12.7395	2.54125e-21	2.11914e-12	-0.31724	LOC729816
rs1677703	1850192	-12.7395	2.54125e-21	2.11914e-12	-0.31724	LOC729816
rs1650682	1850192	-12.7395	2.54125e-21	2.11914e-12	-0.31724	LOC729816
rs1677708	1850192	-12.7395	2.54125e-21	2.11914e-12	-0.31724	LOC729816
chr5:79958224:I	1850192	-12.7395	2.54125e-21	2.11914e-12	-0.31724	LOC729816
rs1650681	1850192	-12.7395	2.54125e-21	2.11914e-12	-0.31724	LOC729816
rs1650679	1850192	-12.7395	2.54125e-21	2.11914e-12	-0.31724	LOC729816
rs1631572	1850192	-12.7395	2.54125e-21	2.11914e-12	-0.31724	LOC729816
rs1650678	1850192	-12.7395	2.54125e-21	2.11914e-12	-0.31724	LOC729816
rs1677623	1850192	-12.7395	2.54125e-21	2.11914e-12	-0.31724	LOC729816
rs1650677	1850192	-12.7395	2.54125e-21	2.11914e-12	-0.31724	LOC729816
rs1650674	1850192	-12.7395	2.54125e-21	2.11914e-12	-0.31724	LOC729816
rs1650671	1850192	-12.7395	2.54125e-21	2.11914e-12	-0.31724	LOC729816
chr5:79960301:D	1850192	-12.7395	2.54125e-21	2.11914e-12	-0.31724	LOC729816
rs1677625	1850192	-12.7395	2.54125e-21	2.11914e-12	-0.31724	LOC729816
rs1650670	1850192	-12.7395	2.54125e-21	2.11914e-12	-0.31724	LOC729816
rs1382543	1850192	-12.7395	2.54125e-21	2.11914e-12	-0.31724	LOC729816
rs1824837	1850192	-12.7395	2.54125e-21	2.11914e-12	-0.31724	LOC729816
rs1824838	1850192	-12.7395	2.54125e-21	2.11914e-12	-0.31724	LOC729816
rs6151614	1850192	-12.7395	2.54125e-21	2.11914e-12	-0.31724	LOC729816
rs1824839	1850192	-12.7395	2.54125e-21	2.11914e-12	-0.31724	LOC729816
rs6151618	1850192	-12.7395	2.54125e-21	2.11914e-12	-0.31724	LOC729816
rs6151619	1850192	-12.7395	2.54125e-21	2.11914e-12	-0.31724	LOC729816
rs1677628	1850192	-12.7395	2.54125e-21	2.11914e-12	-0.31724	LOC729816
rs1677629	1850192	-12.7395	2.54125e-21	2.11914e-12	-0.31724	LOC729816
chr5:79961856:D	1850192	-12.7395	2.54125e-21	2.11914e-12	-0.31724	LOC729816
rs1650668	1850192	-12.7395	2.54125e-21	2.11914e-12	-0.31724	LOC729816
rs1650667	1850192	-12.7395	2.54125e-21	2.11914e-12	-0.31724	LOC729816
rs1650666	1850192	-12.7395	2.54125e-21	2.11914e-12	-0.31724	LOC729816
rs1677638	1850192	-12.7395	2.54125e-21	2.11914e-12	-0.31724	LOC729816
rs1677639	1850192	-12.7395	2.54125e-21	2.11914e-12	-0.31724	LOC729816
rs1650665	1850192	-12.7395	2.54125e-21	2.11914e-12	-0.31724	LOC729816
rs2897262	1850192	-12.7395	2.54125e-21	2.11914e-12	-0.31724	LOC729816
rs1677641	1850192	-12.7395	2.54125e-21	2.11914e-12	-0.31724	LOC729816
rs1650664	1850192	-12.7395	2.54125e-21	2.11914e-12	-0.31724	LOC729816
rs1650663	1850192	-12.7395	2.54125e-21	2.11914e-12	-0.31724	LOC729816
rs1650662	1850192	-12.7395	2.54125e-21	2.11914e-12	-0.31724	LOC729816
rs1677642	1850192	-12.7395	2.54125e-21	2.11914e-12	-0.31724	LOC729816
rs1650661	1850192	-12.7395	2.54125e-21	2.11914e-12	-0.31724	LOC729816
rs1650659	1850192	-12.7395	2.54125e-21	2.11914e-12	-0.31724	LOC729816
rs1650658	1850192	-12.7395	2.54125e-21	2.11914e-12	-0.31724	LOC729816
rs1677643	1850192	-12.7395	2.54125e-21	2.11914e-12	-0.31724	LOC729816
rs1677644	1850192	-12.7395	2.54125e-21	2.11914e-12	-0.31724	LOC729816
rs1650657	1850192	-12.7395	2.54125e-21	2.11914e-12	-0.31724	LOC729816
rs1677645	1850192	-12.7395	2.54125e-21	2.11914e-12	-0.31724	LOC729816
rs1650656	1850192	-12.7395	2.54125e-21	2.11914e-12	-0.31724	LOC729816
rs1650655	1850192	-12.7395	2.54125e-21	2.11914e-12	-0.31724	LOC729816
rs1677647	1850192	-12.7395	2.54125e-21	2.11914e-12	-0.31724	LOC729816
rs1650654	1850192	-12.7395	2.54125e-21	2.11914e-12	-0.31724	LOC729816
rs1677648	1850192	-12.7395	2.54125e-21	2.11914e-12	-0.31724	LOC729816
rs1650653	1850192	-12.7395	2.54125e-21	2.11914e-12	-0.31724	LOC729816
rs1650652	1850192	-12.7394	2.54224e-21	2.11914e-12	-0.317245	LOC729816
rs1650650	1850192	-12.7394	2.54224e-21	2.11914e-12	-0.317245	LOC729816
rs1677649	1850192	-12.7394	2.54224e-21	2.11914e-12	-0.317245	LOC729816
rs6151632	1850192	-12.7394	2.54224e-21	2.11914e-12	-0.317245	LOC729816
rs1650675	1850192	-12.7372	2.56684e-21	2.11914e-12	-0.317685	LOC729816
rs26282	1850192	12.735	2.59198e-21	2.11914e-12	0.317319	LOC729816
rs28027	1850192	12.735	2.59198e-21	2.11914e-12	0.317319	LOC729816
rs113271112	4860309	-12.7028	2.98398e-21	2.11914e-12	-0.462891	LOC401206
rs56357417	1850192	-12.7026	2.98645e-21	2.11914e-12	-0.317299	LOC729816
rs11545858	4860309	-12.7006	3.0127e-21	2.11914e-12	-0.462862	LOC401206
rs45573242	4860309	-12.7005	3.01418e-21	2.11914e-12	-0.46284	LOC401206
rs3889525	4860309	-12.7005	3.01418e-21	2.11914e-12	-0.46284	LOC401206
rs78505713	4860309	-12.7005	3.01418e-21	2.11914e-12	-0.46284	LOC401206
rs57216066	4860309	-12.7005	3.01418e-21	2.11914e-12	-0.46284	LOC401206
rs113032308	4860309	-12.7005	3.01418e-21	2.11914e-12	-0.46284	LOC401206
rs112377532	4860309	-12.7005	3.01418e-21	2.11914e-12	-0.46284	LOC401206
rs111804650	4860309	-12.7005	3.01418e-21	2.11914e-12	-0.46284	LOC401206
rs112711662	4860309	-12.7005	3.01418e-21	2.11914e-12	-0.46284	LOC401206
rs3802883	4860309	-12.7005	3.01418e-21	2.11914e-12	-0.46284	LOC401206
rs3802882	4860309	-12.7005	3.01418e-21	2.11914e-12	-0.46284	LOC401206
rs3802881	4860309	-12.7005	3.01418e-21	2.11914e-12	-0.46284	LOC401206
rs112998705	4860309	-12.7005	3.01418e-21	2.11914e-12	-0.46284	LOC401206
rs1677635	1850192	-12.692	3.12905e-21	2.16667e-12	-0.321981	LOC729816
rs56784564	4860309	-12.6904	3.15104e-21	2.16667e-12	-0.462898	LOC401206
rs1650672	1850192	-12.6798	3.30015e-21	2.24454e-12	-0.324253	LOC729816
rs3802884	4860309	-12.6713	3.4249e-21	2.30433e-12	-0.466879	LOC401206
rs1643651	1850192	-12.6284	4.13382e-21	2.75172e-12	-0.319638	LOC729816
rs1677640	1850192	-12.5796	5.1187e-21	3.37145e-12	-0.310796	LOC729816
chr5:79959368:I	1850192	-12.5115	6.90547e-21	4.50093e-12	-0.308975	LOC729816
rs853859	4760309	12.3018	1.74009e-20	1.07671e-11	0.195351	LOC100130092
rs242540	4760309	12.2968	1.77918e-20	1.07671e-11	0.195336	LOC100130092
rs242544	4760309	12.2968	1.77918e-20	1.07671e-11	0.195336	LOC100130092
rs242551	4760309	12.2968	1.77918e-20	1.07671e-11	0.195336	LOC100130092
rs187178	4760309	12.2968	1.77918e-20	1.07671e-11	0.195336	LOC100130092
rs242553	4760309	12.2968	1.77918e-20	1.07671e-11	0.195336	LOC100130092
rs853863	4760309	12.2968	1.77918e-20	1.07671e-11	0.195336	LOC100130092
rs242548	4760309	12.2955	1.78958e-20	1.07671e-11	0.195355	LOC100130092
rs416815	4760309	12.2656	2.04244e-20	1.21714e-11	0.195603	LOC100130092
rs1650676	1850192	-12.2624	2.07092e-20	1.22247e-11	-0.316927	LOC729816
rs447749	4760309	12.2526	2.1627e-20	1.25849e-11	0.195654	LOC100130092
rs709047	4760309	12.2516	2.17217e-20	1.25849e-11	0.195645	LOC100130092
rs401394	4760309	12.2381	2.30603e-20	1.32379e-11	0.196739	LOC100130092
rs242535	4760309	12.2313	2.37631e-20	1.34023e-11	0.195793	LOC100130092
chr20:31408058:I	4760309	12.2312	2.3775e-20	1.34023e-11	0.193003	LOC100130092
rs242536	4760309	12.223	2.46584e-20	1.37761e-11	0.195861	LOC100130092
rs242538	4760309	12.217	2.5319e-20	1.402e-11	0.195909	LOC100130092
rs2405875	1850192	-12.2073	2.64277e-20	1.45056e-11	-0.329367	LOC729816
rs242528	4760309	12.1922	2.82558e-20	1.53741e-11	0.196059	LOC100130092
rs853853	4760309	12.1531	3.36116e-20	1.81306e-11	0.19624	LOC100130092
rs410488	4760309	11.8439	1.33056e-19	7.11589e-11	0.192846	LOC100130092
rs66499347	4760309	-11.8417	1.34368e-19	7.12517e-11	-0.196083	LOC100130092
rs1650688	1850192	-11.8179	1.49496e-19	7.86074e-11	-0.317239	LOC729816
rs853849	4760309	11.7636	1.90562e-19	9.93654e-11	0.193566	LOC100130092
rs404543	4760309	11.6736	2.85154e-19	1.4746e-10	0.190251	LOC100130092
chr5:79959600:I	1850192	-11.6352	3.38712e-19	1.73721e-10	-0.318053	LOC729816
rs1650750	1850192	-11.5108	5.92502e-19	2.52425e-10	-0.312417	LOC729816
rs6151615	1850192	-11.5009	6.19407e-19	2.52425e-10	-0.311594	LOC729816
rs836804	1850192	-11.4935	6.40425e-19	2.52425e-10	-0.312085	LOC729816
rs836799	1850192	-11.4882	6.5574e-19	2.52425e-10	-0.311761	LOC729816
rs836798	1850192	-11.4882	6.5574e-19	2.52425e-10	-0.311761	LOC729816
rs1346464	1850192	-11.4881	6.56017e-19	2.52425e-10	-0.311751	LOC729816
rs1346463	1850192	-11.4881	6.56017e-19	2.52425e-10	-0.311751	LOC729816
rs1677652	1850192	-11.4881	6.56017e-19	2.52425e-10	-0.311751	LOC729816
rs1650648	1850192	-11.4881	6.56017e-19	2.52425e-10	-0.311751	LOC729816
rs1677653	1850192	-11.4881	6.56017e-19	2.52425e-10	-0.311751	LOC729816
rs1677654	1850192	-11.4881	6.56017e-19	2.52425e-10	-0.311751	LOC729816
rs1677655	1850192	-11.4881	6.56017e-19	2.52425e-10	-0.311751	LOC729816
rs836813	1850192	-11.4881	6.56017e-19	2.52425e-10	-0.311751	LOC729816
rs836810	1850192	-11.4881	6.56017e-19	2.52425e-10	-0.311751	LOC729816
rs836809	1850192	-11.4881	6.56017e-19	2.52425e-10	-0.311751	LOC729816
rs836808	1850192	-11.4881	6.56017e-19	2.52425e-10	-0.311751	LOC729816
rs836806	1850192	-11.4881	6.56017e-19	2.52425e-10	-0.311751	LOC729816
rs857016	1850192	-11.4881	6.56017e-19	2.52425e-10	-0.311751	LOC729816
rs861372	1850192	-11.4881	6.56017e-19	2.52425e-10	-0.311751	LOC729816
rs844368	1850192	-11.4881	6.56017e-19	2.52425e-10	-0.311751	LOC729816
rs2618369	1850192	-11.4881	6.56017e-19	2.52425e-10	-0.311751	LOC729816
rs1677707	1850192	-11.4881	6.56017e-19	2.52425e-10	-0.311751	LOC729816
rs1677709	1850192	-11.4881	6.56017e-19	2.52425e-10	-0.311751	LOC729816
rs1650749	1850192	-11.4881	6.56017e-19	2.52425e-10	-0.311751	LOC729816
rs1650747	1850192	-11.4881	6.56017e-19	2.52425e-10	-0.311751	LOC729816
rs1620258	1850192	-11.4881	6.56017e-19	2.52425e-10	-0.311751	LOC729816
rs1677630	1850192	-11.4881	6.56017e-19	2.52425e-10	-0.311751	LOC729816
rs836802	1850192	-11.4881	6.56017e-19	2.52425e-10	-0.311751	LOC729816
rs863214	1850192	-11.4881	6.56017e-19	2.52425e-10	-0.311751	LOC729816
rs836801	1850192	-11.4881	6.56017e-19	2.52425e-10	-0.311751	LOC729816
rs836800	1850192	-11.4881	6.56017e-19	2.52425e-10	-0.311751	LOC729816
rs1650737	1850192	-11.4881	6.56017e-19	2.52425e-10	-0.311751	LOC729816
rs836795	1850192	-11.4881	6.56017e-19	2.52425e-10	-0.311751	LOC729816
rs836794	1850192	-11.4881	6.56017e-19	2.52425e-10	-0.311751	LOC729816
rs245332	1850192	-11.4881	6.56017e-19	2.52425e-10	-0.311751	LOC729816
rs245331	1850192	-11.4881	6.56017e-19	2.52425e-10	-0.311751	LOC729816
rs836816	1850192	-11.488	6.56331e-19	2.52425e-10	-0.311777	LOC729816
rs844369	1850192	-11.488	6.56495e-19	2.52425e-10	-0.311791	LOC729816
rs2560425	1850192	-11.4878	6.56839e-19	2.52425e-10	-0.311817	LOC729816
rs26267	1850192	11.4864	6.61266e-19	2.52425e-10	0.311755	LOC729816
rs32959	1850192	11.4864	6.61266e-19	2.52425e-10	0.311755	LOC729816
chr20:31445390:D	4760309	11.4853	6.64427e-19	2.52425e-10	0.194658	LOC100130092
rs13185915	1850192	-11.4849	6.65635e-19	2.52425e-10	-0.31521	LOC729816
rs242547	4760309	11.4164	9.06125e-19	3.41555e-10	0.187371	LOC100130092
chr5:80004608:D	1850192	-11.4131	9.19939e-19	3.44685e-10	-0.31435	LOC729816
rs113333527	1850192	-11.3939	1.003e-18	3.7357e-10	-0.31204	LOC729816
chr5:80008501:D	1850192	-11.3918	1.01235e-18	3.74823e-10	-0.313083	LOC729816
rs73559126	4860309	-11.3584	1.17725e-18	4.3331e-10	-0.431826	LOC401206
rs1650687	1850192	-11.0552	4.64348e-18	1.69913e-09	-0.327492	LOC729816
rs857287	1850192	10.7837	1.59646e-17	5.80777e-09	0.305583	LOC729816
rs12347881	2320097	-10.7404	1.94535e-17	7.03609e-09	-0.447435	FAM73A
rs12353313	2320097	-10.7368	1.97704e-17	7.10962e-09	-0.447458	FAM73A
rs10973129	2320097	-10.7314	2.0272e-17	7.24833e-09	-0.447468	FAM73A
rs10973135	2320097	-10.7247	2.08997e-17	7.41995e-09	-0.447479	FAM73A
rs10973136	2320097	-10.7237	2.09891e-17	7.41995e-09	-0.44747	FAM73A
rs12353277	2320097	-10.7176	2.15908e-17	7.58977e-09	-0.448873	FAM73A
rs10814493	2320097	-10.7089	2.24596e-17	7.80746e-09	-0.44749	FAM73A
rs10814494	2320097	-10.7089	2.24596e-17	7.80746e-09	-0.44749	FAM73A
rs10758404	2320097	-10.6913	2.43376e-17	8.41355e-09	-0.443125	FAM73A
rs1887956	2320097	-10.6752	2.62027e-17	9.00857e-09	-0.430144	FAM73A
rs10973132	2320097	-10.6561	2.85905e-17	9.77575e-09	-0.457238	FAM73A
rs10973247	2320097	-10.6466	2.98574e-17	1.01535e-08	-0.449323	FAM73A
rs1803622	5270541	10.4976	5.90317e-17	1.99661e-08	0.273622	GAPDHL6
rs748429	2320097	-10.4793	6.42006e-17	2.15977e-08	-0.445801	FAM73A
rs857290	1850192	10.4756	6.52755e-17	2.17423e-08	0.300909	LOC729816
rs857289	1850192	10.4755	6.53255e-17	2.17423e-08	0.300913	LOC729816
rs10972611	2320097	-10.4743	6.5675e-17	2.1743e-08	-0.439307	FAM73A
chr5:80082907:D	1850192	10.4521	7.27209e-17	2.38414e-08	0.325621	LOC729816
rs35220632	2320097	-10.449	7.37658e-17	2.38414e-08	-0.438524	FAM73A
rs7028758	2320097	-10.4486	7.38736e-17	2.38414e-08	-0.438509	FAM73A
rs751352	2320097	-10.4485	7.39279e-17	2.38414e-08	-0.438502	FAM73A
rs10973014	2320097	-10.4485	7.39279e-17	2.38414e-08	-0.438502	FAM73A
rs9696488	2320097	-10.4474	7.42997e-17	2.38414e-08	-0.438485	FAM73A
rs1131017	6840746	-10.4398	7.69269e-17	2.45585e-08	-0.191925	LOC728823
rs79520901	4760309	10.435	7.86576e-17	2.49836e-08	0.195046	LOC100130092
rs10972570	2320097	-10.4231	8.30432e-17	2.62434e-08	-0.437694	FAM73A
rs1643644	1850192	-10.3552	1.13379e-16	3.56501e-08	-0.33772	LOC729816
rs1650690	1850192	-10.3412	1.20953e-16	3.78345e-08	-0.325685	LOC729816
rs10814465	2320097	-10.3401	1.21536e-16	3.78345e-08	-0.440728	FAM73A
rs10876864	6840746	-10.3302	1.2719e-16	3.93987e-08	-0.187263	LOC728823
rs10973142	2320097	-10.3067	1.4168e-16	4.3671e-08	-0.443002	FAM73A
chr5:79955845:D	1850192	-10.283	1.57949e-16	4.84471e-08	-0.315057	LOC729816
rs245387	1850192	10.2545	1.80076e-16	5.48315e-08	0.327386	LOC729816
rs1803621	5270541	10.254	1.80517e-16	5.48315e-08	0.274058	GAPDHL6
rs1650673	1850192	-10.2212	2.0989e-16	6.34455e-08	-0.332697	LOC729816
chr5:79959734:I	1850192	-10.2185	2.12504e-16	6.39269e-08	-0.332725	LOC729816
rs1650684	1850192	-10.2119	2.19025e-16	6.55734e-08	-0.325647	LOC729816
rs73114154	4760309	-10.2072	2.2386e-16	6.67017e-08	-0.185079	LOC100130092
rs9634157	5270541	10.2004	2.3094e-16	6.84852e-08	0.271412	GAPDHL6
rs2240872	5270541	10.1983	2.33122e-16	6.88063e-08	0.271345	GAPDHL6
rs6151616	1850192	-10.196	2.3559e-16	6.92083e-08	-0.322414	LOC729816
rs1643645	1850192	-10.1902	2.41965e-16	7.07489e-08	-0.326543	LOC729816
rs1065691	5270541	10.189	2.43347e-16	7.08218e-08	0.272155	GAPDHL6
rs2240874	5270541	10.1856	2.47231e-16	7.16192e-08	0.270904	GAPDHL6
rs836803	1850192	-10.1754	2.5911e-16	7.47146e-08	-0.321726	LOC729816
rs6151636	1850192	-10.1738	2.60943e-16	7.48979e-08	-0.321557	LOC729816
rs1650660	1850192	-10.1722	2.62939e-16	7.51262e-08	-0.321459	LOC729816
rs245394	1850192	10.1697	2.65961e-16	7.56441e-08	0.323471	LOC729816
rs33009	1850192	10.155	2.84552e-16	8.05655e-08	0.324466	LOC729816
rs26283	1850192	10.1465	2.95937e-16	8.28183e-08	0.321491	LOC729816
rs245400	1850192	10.1453	2.97527e-16	8.28183e-08	0.321494	LOC729816
rs245399	1850192	10.1449	2.98062e-16	8.28183e-08	0.321495	LOC729816
rs32958	1850192	10.143	3.00649e-16	8.28183e-08	0.321527	LOC729816
rs26266	1850192	10.1423	3.01739e-16	8.28183e-08	0.321529	LOC729816
rs33000	1850192	10.1414	3.02907e-16	8.28183e-08	0.321388	LOC729816
rs26268	1850192	-10.1411	3.0339e-16	8.28183e-08	-0.321532	LOC729816
rs28026	1850192	-10.1411	3.0339e-16	8.28183e-08	-0.321532	LOC729816
rs27365	1850192	-10.1403	3.04421e-16	8.28183e-08	-0.321547	LOC729816
rs2240875	5270541	10.1385	3.06973e-16	8.31511e-08	0.2701	GAPDHL6
chr5:80016301:D	1850192	-10.1273	3.2323e-16	8.71775e-08	-0.321598	LOC729816
rs1650734	1850192	-10.1227	3.30148e-16	8.85784e-08	-0.321617	LOC729816
rs1650735	1850192	-10.1218	3.3146e-16	8.85784e-08	-0.321616	LOC729816
rs1650736	1850192	-10.121	3.32671e-16	8.85784e-08	-0.321632	LOC729816
rs245408	1850192	10.0811	3.9977e-16	1.05219e-07	0.322562	LOC729816
rs245403	1850192	10.0806	4.00826e-16	1.05219e-07	0.322609	LOC729816
rs836820	1850192	-10.0796	4.02546e-16	1.05219e-07	-0.327673	LOC729816
rs40300	1850192	10.078	4.05526e-16	1.05219e-07	0.322664	LOC729816
rs33010	1850192	10.0773	4.06941e-16	1.05219e-07	0.322442	LOC729816
rs33012	1850192	10.0773	4.06941e-16	1.05219e-07	0.322442	LOC729816
rs42290	1850192	10.0773	4.06941e-16	1.05219e-07	0.322442	LOC729816
rs32998	1850192	10.0756	4.10036e-16	1.05583e-07	0.318602	LOC729816
rs6489721	5270541	10.0646	4.3142e-16	1.10635e-07	0.267877	GAPDHL6
rs3739600	2320097	-10.0385	4.86492e-16	1.24248e-07	-0.434658	FAM73A
rs864133	1850192	-9.99687	5.89418e-16	1.49923e-07	-0.324308	LOC729816
chr5:79954593:I	1850192	-9.98884	6.11649e-16	1.54948e-07	-0.318244	LOC729816
rs73765839	1850192	-9.97776	6.43685e-16	1.62406e-07	-0.329482	LOC729816
rs1060619	5270541	9.96872	6.7108e-16	1.68638e-07	0.268811	GAPDHL6
rs73765838	1850192	-9.96346	6.87539e-16	1.72083e-07	-0.329628	LOC729816
rs58063248	1850192	-9.95523	7.14161e-16	1.78034e-07	-0.308489	LOC729816
rs56147256	1850192	-9.95155	7.2637e-16	1.80359e-07	-0.308394	LOC729816
rs1643664	1850192	-9.92515	8.20414e-16	1.8805e-07	-0.309179	LOC729816
rs58490646	1850192	-9.91559	8.57414e-16	1.8805e-07	-0.307127	LOC729816
chr5:79950389:D	1850192	-9.91405	8.63537e-16	1.8805e-07	-0.306949	LOC729816
chr5:79954075:D	1850192	-9.9089	8.84274e-16	1.8805e-07	-0.306885	LOC729816
rs1650713	1850192	-9.90505	9.00133e-16	1.8805e-07	-0.311788	LOC729816
rs1650711	1850192	-9.90185	9.13509e-16	1.8805e-07	-0.308985	LOC729816
chr5:79955360:I	1850192	-9.89592	9.38858e-16	1.8805e-07	-0.305821	LOC729816
rs112878595	1850192	-9.89384	9.47919e-16	1.8805e-07	-0.308788	LOC729816
rs59117994	1850192	-9.89384	9.47919e-16	1.8805e-07	-0.308788	LOC729816
rs57771284	1850192	-9.89384	9.47919e-16	1.8805e-07	-0.308788	LOC729816
rs60244599	1850192	-9.89384	9.47919e-16	1.8805e-07	-0.308788	LOC729816
rs1677680	1850192	-9.89236	9.54384e-16	1.8805e-07	-0.305786	LOC729816
rs1643652	1850192	-9.89236	9.54384e-16	1.8805e-07	-0.305786	LOC729816
chr5:79934294:D	1850192	-9.88557	9.84766e-16	1.8805e-07	-0.305828	LOC729816
rs1643653	1850192	-9.88432	9.9048e-16	1.8805e-07	-0.306077	LOC729816
rs1677684	1850192	-9.8815	1.00347e-15	1.8805e-07	-0.30549	LOC729816
rs2560424	1850192	-9.88078	1.00677e-15	1.8805e-07	-0.305733	LOC729816
rs2618372	1850192	-9.88078	1.00677e-15	1.8805e-07	-0.305733	LOC729816
rs1623489	1850192	-9.88078	1.00677e-15	1.8805e-07	-0.305733	LOC729816
rs1677636	1850192	-9.88078	1.00677e-15	1.8805e-07	-0.305733	LOC729816
rs1643634	1850192	-9.88078	1.00677e-15	1.8805e-07	-0.305733	LOC729816
rs1677633	1850192	-9.88078	1.00677e-15	1.8805e-07	-0.305733	LOC729816
rs1677634	1850192	-9.88078	1.00677e-15	1.8805e-07	-0.305733	LOC729816
rs1643636	1850192	-9.88078	1.00677e-15	1.8805e-07	-0.305733	LOC729816
rs1643637	1850192	-9.88078	1.00677e-15	1.8805e-07	-0.305733	LOC729816
rs2560423	1850192	-9.88078	1.00677e-15	1.8805e-07	-0.305733	LOC729816
rs1643638	1850192	-9.88078	1.00677e-15	1.8805e-07	-0.305733	LOC729816
rs1650718	1850192	-9.88078	1.00677e-15	1.8805e-07	-0.305733	LOC729816
rs1677706	1850192	-9.88078	1.00677e-15	1.8805e-07	-0.305733	LOC729816
rs1650715	1850192	-9.88078	1.00677e-15	1.8805e-07	-0.305733	LOC729816
rs1677704	1850192	-9.88078	1.00677e-15	1.8805e-07	-0.305733	LOC729816
rs1677701	1850192	-9.88078	1.00677e-15	1.8805e-07	-0.305733	LOC729816
rs1677700	1850192	-9.88078	1.00677e-15	1.8805e-07	-0.305733	LOC729816
rs67837398	1850192	-9.88078	1.00677e-15	1.8805e-07	-0.305733	LOC729816
rs71578847	1850192	-9.88078	1.00677e-15	1.8805e-07	-0.305733	LOC729816
rs1643662	1850192	-9.88078	1.00677e-15	1.8805e-07	-0.305733	LOC729816
rs1643661	1850192	-9.88078	1.00677e-15	1.8805e-07	-0.305733	LOC729816
rs1643660	1850192	-9.88078	1.00677e-15	1.8805e-07	-0.305733	LOC729816
rs1643659	1850192	-9.88078	1.00677e-15	1.8805e-07	-0.305733	LOC729816
rs1677696	1850192	-9.88078	1.00677e-15	1.8805e-07	-0.305733	LOC729816
rs1650712	1850192	-9.88078	1.00677e-15	1.8805e-07	-0.305733	LOC729816
rs1650710	1850192	-9.88078	1.00677e-15	1.8805e-07	-0.305733	LOC729816
chr5:79921897:D	1850192	-9.88036	1.00875e-15	1.8805e-07	-0.305457	LOC729816
rs7387	1850192	-9.87961	1.01224e-15	1.8805e-07	-0.305799	LOC729816
rs836823	1850192	-9.87754	1.02195e-15	1.8805e-07	-0.305699	LOC729816
rs836822	1850192	-9.87754	1.02195e-15	1.8805e-07	-0.305699	LOC729816
rs865645	1850192	-9.87754	1.02195e-15	1.8805e-07	-0.305699	LOC729816
rs1677666	1850192	-9.87709	1.02408e-15	1.8805e-07	-0.305637	LOC729816
rs1677694	1850192	-9.87709	1.02408e-15	1.8805e-07	-0.305637	LOC729816
rs1677693	1850192	-9.87709	1.02408e-15	1.8805e-07	-0.305637	LOC729816
rs1643658	1850192	-9.87709	1.02408e-15	1.8805e-07	-0.305637	LOC729816
rs1643657	1850192	-9.87709	1.02408e-15	1.8805e-07	-0.305637	LOC729816
rs966762	1850192	-9.87709	1.02408e-15	1.8805e-07	-0.305637	LOC729816
rs1677692	1850192	-9.87709	1.02408e-15	1.8805e-07	-0.305637	LOC729816
rs1677691	1850192	-9.87709	1.02408e-15	1.8805e-07	-0.305637	LOC729816
rs1650709	1850192	-9.87709	1.02408e-15	1.8805e-07	-0.305637	LOC729816
rs1677689	1850192	-9.87709	1.02408e-15	1.8805e-07	-0.305637	LOC729816
rs1677688	1850192	-9.87709	1.02408e-15	1.8805e-07	-0.305637	LOC729816
rs1677686	1850192	-9.87709	1.02408e-15	1.8805e-07	-0.305637	LOC729816
rs1643647	1850192	-9.87709	1.02408e-15	1.8805e-07	-0.305637	LOC729816
rs1643648	1850192	-9.87709	1.02408e-15	1.8805e-07	-0.305637	LOC729816
rs1677685	1850192	-9.87709	1.02408e-15	1.8805e-07	-0.305637	LOC729816
rs1643650	1850192	-9.87709	1.02408e-15	1.8805e-07	-0.305637	LOC729816
rs865647	1850192	-9.87709	1.02408e-15	1.8805e-07	-0.305637	LOC729816
rs844370	1850192	-9.87709	1.02408e-15	1.8805e-07	-0.305637	LOC729816
rs13161245	1850192	-9.87709	1.02408e-15	1.8805e-07	-0.305637	LOC729816
rs836821	1850192	-9.87709	1.02408e-15	1.8805e-07	-0.305637	LOC729816
rs863215	1850192	-9.87709	1.02408e-15	1.8805e-07	-0.305637	LOC729816
rs861373	1850192	-9.87709	1.02408e-15	1.8805e-07	-0.305637	LOC729816
rs1643646	1850192	-9.87709	1.02408e-15	1.8805e-07	-0.305637	LOC729816
rs1677670	1850192	-9.87709	1.02408e-15	1.8805e-07	-0.305637	LOC729816
rs1677626	1850192	-9.87709	1.02408e-15	1.8805e-07	-0.305637	LOC729816
rs1478834	1850192	-9.87709	1.02408e-15	1.8805e-07	-0.305637	LOC729816
rs1478835	1850192	-9.87709	1.02408e-15	1.8805e-07	-0.305637	LOC729816
rs2250063	1850192	-9.87709	1.02408e-15	1.8805e-07	-0.305637	LOC729816
rs1650696	1850192	-9.87709	1.02408e-15	1.8805e-07	-0.305637	LOC729816
rs1643641	1850192	-9.87709	1.02408e-15	1.8805e-07	-0.305637	LOC729816
rs1382539	1850192	-9.87709	1.02408e-15	1.8805e-07	-0.305637	LOC729816
rs1382540	1850192	-9.87709	1.02408e-15	1.8805e-07	-0.305637	LOC729816
rs1643639	1850192	-9.87709	1.02408e-15	1.8805e-07	-0.305637	LOC729816
rs1677667	1850192	-9.87709	1.02408e-15	1.8805e-07	-0.305637	LOC729816
rs1650693	1850192	-9.87709	1.02408e-15	1.8805e-07	-0.305637	LOC729816
chr5:79952856:I	1850192	-9.87709	1.02408e-15	1.8805e-07	-0.305637	LOC729816
rs1650692	1850192	-9.87709	1.02408e-15	1.8805e-07	-0.305637	LOC729816
rs1382541	1850192	-9.87709	1.02408e-15	1.8805e-07	-0.305637	LOC729816
rs1382542	1850192	-9.87709	1.02408e-15	1.8805e-07	-0.305637	LOC729816
rs1643649	1850192	-9.8767	1.02592e-15	1.8805e-07	-0.305698	LOC729816
rs145380650	1850192	-9.87666	1.02613e-15	1.8805e-07	-0.305655	LOC729816
rs11952744	1850192	-9.8763	1.02783e-15	1.8805e-07	-0.30606	LOC729816
rs1650714	1850192	-9.8763	1.02783e-15	1.8805e-07	-0.30606	LOC729816
rs2405880	1850192	-9.8749	1.03448e-15	1.88716e-07	-0.305985	LOC729816
rs1677687	1850192	-9.87353	1.04105e-15	1.89074e-07	-0.305627	LOC729816
rs853854	4760309	9.87323	1.04249e-15	1.89074e-07	0.175148	LOC100130092
rs1650707	1850192	-9.8701	1.05764e-15	1.90717e-07	-0.311949	LOC729816
chr5:79941419:D	1850192	-9.8701	1.05764e-15	1.90717e-07	-0.311949	LOC729816
rs1643655	1850192	-9.86897	1.06319e-15	1.91166e-07	-0.305774	LOC729816
rs32994	1850192	9.86667	1.07455e-15	1.92388e-07	0.310987	LOC729816
chr5:79931282:I	1850192	-9.86635	1.07614e-15	1.92388e-07	-0.315511	LOC729816
rs1677695	1850192	-9.8556	1.13085e-15	2.01122e-07	-0.307091	LOC729816
rs34965641	1850192	-9.85549	1.13142e-15	2.01122e-07	-0.322088	LOC729816
rs1650695	1850192	-9.84543	1.1852e-15	2.0954e-07	-0.307397	LOC729816
rs836812	1850192	-9.84477	1.18882e-15	2.0954e-07	-0.28061	LOC729816
rs836811	1850192	-9.84477	1.18882e-15	2.0954e-07	-0.28061	LOC729816
rs181747	1850192	-9.84316	1.1977e-15	2.10512e-07	-0.280573	LOC729816
rs10168	1850192	-9.84221	1.20297e-15	2.107e-07	-0.311504	LOC729816
rs1677702	1850192	-9.84175	1.2055e-15	2.107e-07	-0.311128	LOC729816
rs836818	1850192	-9.81748	1.34843e-15	2.35025e-07	-0.31145	LOC729816
rs1643654	1850192	-9.79147	1.52054e-15	2.64287e-07	-0.332037	LOC729816
rs1081975	6840746	9.78392	1.57451e-15	2.7291e-07	0.192585	LOC728823
rs10814269	2320097	-9.77756	1.62145e-15	2.8027e-07	-0.42083	FAM73A
rs1677676	1850192	-9.77256	1.65926e-15	2.86015e-07	-0.329761	LOC729816
rs1650717	1850192	-9.76257	1.73767e-15	2.98707e-07	-0.321159	LOC729816
rs245397	1850192	9.74241	1.90726e-15	3.26962e-07	0.319777	LOC729816
chr5:79944429:D	1850192	-9.73844	1.94262e-15	3.32114e-07	-0.329449	LOC729816
rs1650701	1850192	-9.73523	1.97157e-15	3.35231e-07	-0.329292	LOC729816
rs1650700	1850192	-9.73523	1.97157e-15	3.35231e-07	-0.329292	LOC729816
chr5:79950741:D	1850192	-9.71429	2.17193e-15	3.68298e-07	-0.312785	LOC729816
rs39628	1850192	9.69795	2.34233e-15	3.96119e-07	0.321111	LOC729816
rs773114	6840746	9.69285	2.3981e-15	4.04459e-07	0.194895	LOC728823
rs1873914	6840746	9.68864	2.4453e-15	4.11311e-07	0.194872	LOC728823
rs2216081	840187	-9.68366	2.50221e-15	4.19754e-07	-1.20527	ITLN2
chr5:79933653:I	1850192	-9.67944	2.55157e-15	4.2689e-07	-0.303032	LOC729816
rs149664630	2510358	9.67534	2.60033e-15	4.33889e-07	0.265426	TSPAN1
chr5:79950699:D	1850192	-9.66865	2.68202e-15	4.43497e-07	-0.308354	LOC729816
rs193499	1850192	9.66818	2.68788e-15	4.43497e-07	0.324264	LOC729816
rs17724205	2510358	9.66816	2.68809e-15	4.43497e-07	0.258072	TSPAN1
rs62147573	2510358	9.6681	2.68888e-15	4.43497e-07	0.257999	TSPAN1
rs12466026	2510358	9.66747	2.69663e-15	4.43497e-07	0.258185	TSPAN1
rs12466112	2510358	9.66717	2.70045e-15	4.43497e-07	0.258215	TSPAN1
chr2:72440672:I	2510358	9.66365	2.74472e-15	4.49589e-07	0.258387	TSPAN1
rs13430254	2510358	9.65839	2.81227e-15	4.5945e-07	0.25849	TSPAN1
rs13430651	2510358	9.65703	2.82999e-15	4.61141e-07	0.258505	TSPAN1
rs4852859	2510358	9.64431	3.00152e-15	4.87821e-07	0.258544	TSPAN1
rs35995511	4760309	-9.63045	3.20018e-15	5.18762e-07	-0.189397	LOC100130092
rs705699	6840746	9.61436	3.44734e-15	5.57383e-07	0.194348	LOC728823
rs13043436	4760309	-9.61058	3.50816e-15	5.65755e-07	-0.181147	LOC100130092
rs10973420	2320097	-9.60866	3.53933e-15	5.69314e-07	-0.431656	FAM73A
rs705700	6840746	9.59021	3.85475e-15	6.18461e-07	0.193889	LOC728823
rs10972613	2320097	-9.54738	4.69946e-15	7.52059e-07	-0.430647	FAM73A
chr5:79902408:D	1850192	-9.54153	4.8283e-15	7.70705e-07	-0.314066	LOC729816
rs9650706	2320097	-9.53298	5.02315e-15	7.99767e-07	-0.430201	FAM73A
rs17370071	4760309	-9.49613	5.9573e-15	9.46092e-07	-0.177621	LOC100130092
rs1060620	5270541	9.48551	6.25725e-15	9.91212e-07	0.261375	GAPDHL6
rs62147589	2510358	9.46706	6.81527e-15	1.07688e-06	0.256211	TSPAN1
chr5:80098900:D	1850192	9.44562	7.52633e-15	1.18624e-06	0.29864	LOC729816
chr5:79934285:D	1850192	-9.43336	7.96577e-15	1.25235e-06	-0.293533	LOC729816
chr5:79899375:D	1850192	-9.4299	8.09457e-15	1.26941e-06	-0.315934	LOC729816
chr5:79931745:D	1850192	-9.39311	9.59769e-15	1.50137e-06	-0.300611	LOC729816
rs41295332	130487	9.39037	9.72024e-15	1.51675e-06	0.543888	LOC100128775
rs56299443	2510358	9.38713	9.86722e-15	1.53585e-06	0.254741	TSPAN1
rs7186976	6590630	9.38475	9.97662e-15	1.54628e-06	0.514093	SNORD85
rs55970539	2510358	9.3846	9.98367e-15	1.54628e-06	0.254693	TSPAN1
rs245395	1850192	9.3816	1.01234e-14	1.56406e-06	0.322032	LOC729816
rs245396	1850192	9.36347	1.10099e-14	1.69683e-06	0.321707	LOC729816
rs1232027	1850192	-9.35376	1.15163e-14	1.77052e-06	-0.258354	LOC729816
chr5:79926584:D	1850192	-9.34537	1.19726e-14	1.83615e-06	-0.324559	LOC729816
chr5:80094184:I	1850192	9.34383	1.20587e-14	1.84484e-06	0.321433	LOC729816
chr5:80094182:I	1850192	9.32577	1.31107e-14	2.00088e-06	0.32099	LOC729816
chr7:56277128:D	5290162	-9.31279	1.39235e-14	2.11977e-06	-0.310123	LOC728324
rs7780755	5290162	-9.29108	1.53963e-14	2.3383e-06	-0.307875	LOC728324
rs35210000	2320097	-9.28859	1.55752e-14	2.35974e-06	-0.424243	FAM73A
rs17673916	2510358	9.28655	1.5723e-14	2.37638e-06	0.254107	TSPAN1
rs1643643	1850192	-9.28482	1.58494e-14	2.38971e-06	-0.320458	LOC729816
rs10175915	2510358	9.2826	1.60131e-14	2.40858e-06	0.254102	TSPAN1
rs62147629	2510358	9.27924	1.62646e-14	2.44054e-06	0.254108	TSPAN1
rs11167185	4760309	-9.26968	1.70012e-14	2.54498e-06	-0.17921	LOC100130092
rs1650742	1850192	-9.26835	1.71062e-14	2.55459e-06	-0.269567	LOC729816
rs10814239	2320097	-9.26575	1.73134e-14	2.57549e-06	-0.404554	FAM73A
rs13392314	2510358	9.26556	1.73285e-14	2.57549e-06	0.254082	TSPAN1
rs11167186	4760309	-9.26465	1.7402e-14	2.58028e-06	-0.180971	LOC100130092
rs77963435	2510358	9.24001	1.9507e-14	2.88556e-06	0.253983	TSPAN1
rs10178847	2510358	9.23508	1.99579e-14	2.94531e-06	0.253969	TSPAN1
rs13387630	2510358	9.22892	2.05351e-14	3.02334e-06	0.253936	TSPAN1
rs7854917	2320097	-9.22468	2.09426e-14	3.06989e-06	-0.422472	FAM73A
chr5:80129693:I	1850192	9.22461	2.09494e-14	3.06989e-06	0.324012	LOC729816
rs12551444	2320097	-9.21967	2.14352e-14	3.12934e-06	-0.42197	FAM73A
rs1123199	2510358	9.21947	2.1455e-14	3.12934e-06	0.254541	TSPAN1
chr20:31420756:D	4760309	9.21797	2.16045e-14	3.14381e-06	0.175392	LOC100130092
rs11697892	4760309	-9.21258	2.2151e-14	3.21585e-06	-0.178455	LOC100130092
rs1000523	2510358	9.2089	2.25318e-14	3.26357e-06	0.253839	TSPAN1
rs7044246	6660086	-9.19637	2.38786e-14	3.45065e-06	-0.232636	LOC441089
rs13037496	4760309	-9.18381	2.53097e-14	3.64902e-06	-0.178146	LOC100130092
rs32980	1850192	9.1602	2.82366e-14	4.04486e-06	0.3093	LOC729816
rs32987	1850192	9.15961	2.83137e-14	4.04486e-06	0.309446	LOC729816
rs32984	1850192	9.15961	2.83137e-14	4.04486e-06	0.309446	LOC729816
rs41100	1850192	9.15961	2.83137e-14	4.04486e-06	0.309446	LOC729816
rs245383	1850192	9.14552	3.02254e-14	4.30812e-06	0.309031	LOC729816
rs245381	1850192	9.14468	3.03424e-14	4.31496e-06	0.309006	LOC729816
rs10814599	2320097	-9.14291	3.05933e-14	4.34078e-06	-0.420313	FAM73A
rs245375	1850192	9.14051	3.09351e-14	4.34279e-06	0.308883	LOC729816
rs245368	1850192	9.13522	3.17025e-14	4.34279e-06	0.316067	LOC729816
rs245369	1850192	9.13465	3.17874e-14	4.34279e-06	0.30871	LOC729816
rs245366	1850192	9.13465	3.17874e-14	4.34279e-06	0.30871	LOC729816
rs245361	1850192	9.13465	3.17874e-14	4.34279e-06	0.30871	LOC729816
rs245359	1850192	9.13465	3.17874e-14	4.34279e-06	0.30871	LOC729816
rs245354	1850192	9.13465	3.17874e-14	4.34279e-06	0.30871	LOC729816
rs184967	1850192	9.13465	3.17874e-14	4.34279e-06	0.30871	LOC729816
rs245353	1850192	9.13465	3.17874e-14	4.34279e-06	0.30871	LOC729816
rs245352	1850192	9.13465	3.17874e-14	4.34279e-06	0.30871	LOC729816
rs245347	1850192	9.13465	3.17874e-14	4.34279e-06	0.30871	LOC729816
rs245344	1850192	9.13465	3.17874e-14	4.34279e-06	0.30871	LOC729816
rs245339	1850192	9.13465	3.17874e-14	4.34279e-06	0.30871	LOC729816
rs245337	1850192	9.13465	3.17874e-14	4.34279e-06	0.30871	LOC729816
rs245370	1850192	9.13465	3.17874e-14	4.34279e-06	0.30871	LOC729816
rs40408	1850192	9.13465	3.17874e-14	4.34279e-06	0.30871	LOC729816
rs39627	1850192	9.13465	3.17874e-14	4.34279e-06	0.30871	LOC729816
rs32965	1850192	9.1306	3.23884e-14	4.41527e-06	0.308392	LOC729816
rs32966	1850192	9.12995	3.24873e-14	4.41913e-06	0.308341	LOC729816
rs79199255	5290162	-9.12626	3.3047e-14	4.48551e-06	-0.301118	LOC728324
rs245350	1850192	9.12127	3.38208e-14	4.5806e-06	0.309295	LOC729816
rs13382986	2510358	9.11206	3.5295e-14	4.69889e-06	0.249033	TSPAN1
rs2159823	2510358	9.11206	3.5295e-14	4.69889e-06	0.249033	TSPAN1
rs2080044	2510358	9.11206	3.5295e-14	4.69889e-06	0.249033	TSPAN1
rs10221767	2510358	9.11206	3.5295e-14	4.69889e-06	0.249033	TSPAN1
rs62147626	2510358	9.11206	3.5295e-14	4.69889e-06	0.249033	TSPAN1
rs13389524	2510358	9.11206	3.5295e-14	4.69889e-06	0.249033	TSPAN1
rs10178138	2510358	9.11206	3.5295e-14	4.69889e-06	0.249033	TSPAN1
rs10193543	2510358	9.11206	3.5295e-14	4.69889e-06	0.249033	TSPAN1
rs10181899	2510358	9.11128	3.54232e-14	4.70595e-06	0.249033	TSPAN1
rs55764675	2510358	9.11019	3.56022e-14	4.71459e-06	0.248991	TSPAN1
rs1536612	2320097	-9.10997	3.56389e-14	4.71459e-06	-0.413042	FAM73A
rs7194371	6590630	9.10261	3.68761e-14	4.86796e-06	0.495185	SNORD85
rs17724860	2510358	9.09943	3.74238e-14	4.92986e-06	0.249058	TSPAN1
rs17725024	2510358	9.09874	3.7543e-14	4.93518e-06	0.252906	TSPAN1
chr16:89966605:I	6590630	9.09409	3.83622e-14	5.03229e-06	0.463775	SNORD85
rs10153055	6590630	9.09315	3.85289e-14	5.03864e-06	0.46367	SNORD85
rs11064213	5270541	9.09291	3.85717e-14	5.03864e-06	0.275947	GAPDHL6
rs245384	1850192	9.08843	3.93812e-14	5.13366e-06	0.304165	LOC729816
rs9922515	6590630	9.08662	3.97136e-14	5.16624e-06	0.463147	SNORD85
chr2:72450354:I	2510358	9.07871	4.11964e-14	5.34801e-06	0.250788	TSPAN1
rs245371	1850192	9.0732	4.2261e-14	5.47068e-06	0.309448	LOC729816
rs33001	1850192	9.07292	4.23162e-14	5.47068e-06	0.309445	LOC729816
rs62147636	2510358	9.05688	4.55822e-14	5.88077e-06	0.252441	TSPAN1
rs10814626	2320097	-9.05071	4.69053e-14	6.00196e-06	-0.417303	FAM73A
rs10973581	2320097	-9.05071	4.69053e-14	6.00196e-06	-0.417303	FAM73A
rs10973592	2320097	-9.05071	4.69053e-14	6.00196e-06	-0.417303	FAM73A
rs10814631	2320097	-9.05071	4.69053e-14	6.00196e-06	-0.417303	FAM73A
rs12335995	2320097	-9.04727	4.76589e-14	6.08595e-06	-0.417323	FAM73A
rs7851262	6660086	9.03858	4.96195e-14	6.32341e-06	0.230363	LOC441089
rs139533955	6590630	9.03167	5.12344e-14	6.51593e-06	0.538729	SNORD85
rs2270461	6590630	9.02345	5.32236e-14	6.75519e-06	0.458396	SNORD85
rs11642428	6590630	9.02242	5.3478e-14	6.77374e-06	0.458331	SNORD85
rs10153196	6590630	9.01677	5.4898e-14	6.92933e-06	0.45784	SNORD85
rs62052184	6590630	9.01665	5.49279e-14	6.92933e-06	0.457826	SNORD85
rs1643635	1850192	-9.01554	5.52129e-14	6.95128e-06	-0.299653	LOC729816
rs6719255	2510358	9.01504	5.53394e-14	6.95321e-06	0.251984	TSPAN1
rs1222809	1850192	-9.01208	5.61053e-14	7.01104e-06	-0.299547	LOC729816
rs62052179	6590630	9.01052	5.65124e-14	7.01104e-06	0.457351	SNORD85
rs11641790	6590630	9.00825	5.71106e-14	7.01104e-06	0.457202	SNORD85
rs11167182	4760309	-9.0082	5.71229e-14	7.01104e-06	-0.174697	LOC100130092
rs9806913	6590630	9.00812	5.71442e-14	7.01104e-06	0.457188	SNORD85
rs8046062	6590630	9.00812	5.71442e-14	7.01104e-06	0.457188	SNORD85
rs4287569	6590630	9.00812	5.71442e-14	7.01104e-06	0.457188	SNORD85
rs7196840	6590630	9.00812	5.71442e-14	7.01104e-06	0.457188	SNORD85
rs7199685	6590630	9.00812	5.71442e-14	7.01104e-06	0.457188	SNORD85
rs3212346	6590630	9.00812	5.71442e-14	7.01104e-06	0.457188	SNORD85
rs2228478	6590630	9.00812	5.71442e-14	7.01104e-06	0.457188	SNORD85
rs3212371	6590630	9.00812	5.71442e-14	7.01104e-06	0.457188	SNORD85
rs2293586	6590630	9.00656	5.75592e-14	7.04813e-06	0.457282	SNORD85
rs11171739	6840746	-8.96467	6.98945e-14	8.54188e-06	-0.185248	LOC728823
rs13037174	4760309	-8.95735	7.231e-14	8.81986e-06	-0.17553	LOC100130092
rs10041898	1850192	-8.95607	7.27403e-14	8.85508e-06	-0.303216	LOC729816
rs12463825	2510358	8.95507	7.30764e-14	8.87872e-06	0.251117	TSPAN1
rs35518096	6590630	8.95193	7.4148e-14	8.94557e-06	0.485524	SNORD85
rs7191836	6590630	8.95193	7.4148e-14	8.94557e-06	0.485524	SNORD85
rs7184960	6590630	8.95193	7.4148e-14	8.94557e-06	0.485524	SNORD85
rs10814449	2320097	-8.95151	7.42941e-14	8.94557e-06	-0.464493	FAM73A
rs6869090	1850192	-8.95137	7.43415e-14	8.94557e-06	-0.299501	LOC729816
rs6870306	1850192	-8.95024	7.4731e-14	8.97519e-06	-0.299452	LOC729816
rs13409641	2510358	8.94123	7.79178e-14	9.33999e-06	0.25077	TSPAN1
rs79441750	6590630	8.9386	7.88735e-14	9.43647e-06	0.456389	SNORD85
rs71636250	1850192	-8.93623	7.97479e-14	9.50602e-06	-0.298843	LOC729816
rs71636249	1850192	-8.9362	7.97586e-14	9.50602e-06	-0.298851	LOC729816
rs6058930	4760309	-8.932	8.13246e-14	9.67423e-06	-0.173987	LOC100130092
rs6579042	4760309	-8.93089	8.17443e-14	9.7057e-06	-0.173977	LOC100130092
rs11167183	4760309	-8.92893	8.24895e-14	9.75716e-06	-0.173954	LOC100130092
rs35271121	4760309	-8.92893	8.24895e-14	9.75716e-06	-0.173954	LOC100130092
rs2377733	4760309	-8.92367	8.45294e-14	9.97958e-06	-0.175614	LOC100130092
rs6058897	4760309	8.90484	9.22386e-14	1.08692e-05	0.173166	LOC100130092
rs245382	1850192	8.90171	9.35842e-14	1.10071e-05	0.295401	LOC729816
rs34111982	4760309	-8.89834	9.50616e-14	1.11598e-05	-0.17534	LOC100130092
rs7301945	5270541	8.89761	9.53827e-14	1.11766e-05	0.272718	GAPDHL6
rs245358	1850192	8.8906	9.85317e-14	1.1524e-05	0.295104	LOC729816
rs35039937	1850192	-8.88965	9.89656e-14	1.15531e-05	-0.297341	LOC729816
rs10057510	1850192	-8.88454	1.0134e-13	1.18083e-05	-0.297205	LOC729816
rs71636251	1850192	-8.88377	1.01702e-13	1.18284e-05	-0.29719	LOC729816
chr9:388798:I	2320097	-8.88336	1.01898e-13	1.18292e-05	-0.423941	FAM73A
rs750871	2320097	-8.84175	1.23571e-13	1.43187e-05	-0.39017	FAM73A
rs1536611	2320097	-8.83768	1.25927e-13	1.45648e-05	-0.396606	FAM73A
rs7034831	2320097	-8.81911	1.37248e-13	1.58448e-05	-0.412032	FAM73A
rs11697940	4760309	-8.80709	1.45113e-13	1.67219e-05	-0.173392	LOC100130092
rs10012416	5690253	8.75485	1.84869e-13	2.12641e-05	0.285698	AVP
rs62052173	6590630	8.74255	1.9571e-13	2.24696e-05	0.453743	SNORD85
rs2240873	5270541	8.72995	2.07482e-13	2.37776e-05	0.276426	GAPDHL6
rs1043282	5270541	8.72211	2.15152e-13	2.46116e-05	0.281903	GAPDHL6
rs1047792	5270541	8.71312	2.24309e-13	2.56122e-05	0.275138	GAPDHL6
rs7297175	6840746	-8.68113	2.60156e-13	2.96511e-05	-0.182961	LOC728823
chr9:134878315:D	6660086	-8.67278	2.70421e-13	3.07651e-05	-0.227837	LOC441089
rs113305339	4760309	-8.67131	2.72269e-13	3.09191e-05	-0.171445	LOC100130092
rs6057662	4760309	-8.66299	2.82966e-13	3.20757e-05	-0.171846	LOC100130092
rs111692241	1850192	-8.66254	2.83554e-13	3.20841e-05	-0.306693	LOC729816
rs60862594	6590630	8.66041	2.86368e-13	3.2344e-05	0.493013	SNORD85
rs6057661	4760309	-8.65075	2.99475e-13	3.37635e-05	-0.171634	LOC100130092
rs11696131	4760309	-8.63212	3.26477e-13	3.67416e-05	-0.171393	LOC100130092
rs11641286	6590630	8.62873	3.31636e-13	3.72551e-05	0.541415	SNORD85
rs33003	1850192	8.61476	3.53821e-13	3.96505e-05	0.26674	LOC729816
chr5:79947863:I	1850192	-8.61451	3.54226e-13	3.96505e-05	-0.316864	LOC729816
rs73276534	6590630	8.60995	3.61793e-13	4.04253e-05	0.456636	SNORD85
rs865646	1850192	-8.60895	3.6346e-13	4.05391e-05	-0.264295	LOC729816
rs11862382	6590630	8.60641	3.67768e-13	4.09466e-05	0.416894	SNORD85
rs7971751	6840746	-8.59395	3.89614e-13	4.33018e-05	-0.176116	LOC728823
rs10876870	6840746	-8.592	3.93164e-13	4.34729e-05	-0.176087	LOC728823
rs7043386	6660086	-8.59157	3.93932e-13	4.34729e-05	-0.225169	LOC441089
rs9411425	6660086	-8.59157	3.93932e-13	4.34729e-05	-0.225169	LOC441089
rs7025089	6660086	-8.59157	3.93932e-13	4.34729e-05	-0.225169	LOC441089
rs2271194	6840746	-8.59101	3.94965e-13	4.35101e-05	-0.176071	LOC728823
rs3935101	6660086	-8.59001	3.96797e-13	4.35586e-05	-0.225151	LOC441089
rs4145638	6660086	-8.59001	3.96797e-13	4.35586e-05	-0.225151	LOC441089
rs9411331	6660086	-8.58907	3.98538e-13	4.36606e-05	-0.225152	LOC441089
rs7040224	6660086	-8.58875	3.99122e-13	4.36606e-05	-0.225184	LOC441089
rs4948103	5290162	-8.58132	4.13102e-13	4.51111e-05	-0.272892	LOC728324
rs1137042	6590630	8.57514	4.25092e-13	4.63394e-05	0.415439	SNORD85
rs13335395	6590630	8.55061	4.76224e-13	5.18232e-05	0.448589	SNORD85
rs59193297	5290162	-8.53786	5.05208e-13	5.48818e-05	-0.275689	LOC728324
rs6954669	5290162	-8.53636	5.08726e-13	5.51681e-05	-0.275171	LOC728324
rs4948107	5290162	-8.5353	5.11221e-13	5.53428e-05	-0.273036	LOC728324
rs1547216	2320097	-8.53235	5.18266e-13	5.60086e-05	-0.429582	FAM73A
rs7791221	5290162	-8.52612	5.33429e-13	5.75479e-05	-0.273684	LOC728324
rs59852874	5290162	-8.52452	5.37382e-13	5.78295e-05	-0.273392	LOC728324
rs7779821	5290162	-8.52432	5.37889e-13	5.78295e-05	-0.273373	LOC728324
rs58571234	5290162	-8.52093	5.46407e-13	5.83004e-05	-0.273217	LOC728324
rs112126471	5290162	-8.52035	5.47859e-13	5.83004e-05	-0.273191	LOC728324
rs17172508	5290162	-8.52035	5.47859e-13	5.83004e-05	-0.273191	LOC728324
rs67818657	5290162	-8.52035	5.47859e-13	5.83004e-05	-0.273191	LOC728324
rs3966180	5290162	-8.52035	5.47859e-13	5.83004e-05	-0.273191	LOC728324
rs6593298	5290162	-8.52035	5.47859e-13	5.83004e-05	-0.273191	LOC728324
rs112501056	5290162	-8.51747	5.55236e-13	5.89851e-05	-0.273182	LOC728324
rs7806994	5290162	-8.51211	5.69183e-13	6.03643e-05	-0.273319	LOC728324
rs2240871	5270541	8.50539	5.87171e-13	6.21666e-05	0.278173	GAPDHL6
rs71337926	4760309	-8.50314	5.93314e-13	6.26701e-05	-0.17358	LOC100130092
rs7971637	5270541	8.50292	5.93929e-13	6.26701e-05	0.271058	GAPDHL6
rs77036114	5290162	-8.50188	5.96787e-13	6.27599e-05	-0.273019	LOC728324
chr7:56174353:D	5290162	-8.50188	5.96787e-13	6.27599e-05	-0.273019	LOC728324
rs6058925	4760309	-8.49499	6.16123e-13	6.46255e-05	-0.173749	LOC100130092
rs56045434	2510358	8.49483	6.16592e-13	6.46255e-05	0.257013	TSPAN1
rs2633339	840187	-8.49377	6.19631e-13	6.48354e-05	-0.961037	ITLN2
rs7305381	5270541	8.48978	6.31179e-13	6.59335e-05	0.279921	GAPDHL6
rs6058931	4760309	-8.48883	6.33955e-13	6.60424e-05	-0.173391	LOC100130092
chr7:56174551:D	5290162	-8.4887	6.34333e-13	6.60424e-05	-0.272711	LOC728324
rs6057663	4760309	-8.48332	6.50338e-13	6.69331e-05	-0.173319	LOC100130092
rs11697394	4760309	-8.48273	6.52111e-13	6.69331e-05	-0.173313	LOC100130092
rs11700082	4760309	-8.48273	6.52111e-13	6.69331e-05	-0.173313	LOC100130092
rs13037833	4760309	-8.48244	6.53001e-13	6.69331e-05	-0.173311	LOC100130092
rs6057665	4760309	-8.48214	6.53894e-13	6.69331e-05	-0.173308	LOC100130092
rs6058924	4760309	-8.48214	6.53894e-13	6.69331e-05	-0.173308	LOC100130092
rs6058926	4760309	-8.48214	6.53894e-13	6.69331e-05	-0.173308	LOC100130092
rs13042651	4760309	-8.48214	6.53894e-13	6.69331e-05	-0.173308	LOC100130092
rs13038017	4760309	-8.48214	6.53894e-13	6.69331e-05	-0.173308	LOC100130092
rs13038881	4760309	-8.48214	6.53894e-13	6.69331e-05	-0.173308	LOC100130092
rs13037762	4760309	-8.48189	6.54654e-13	6.69331e-05	-0.173308	LOC100130092
rs56143801	2510358	8.48119	6.56781e-13	6.7041e-05	0.256766	TSPAN1
rs10012416	2640082	8.47852	6.64932e-13	6.77624e-05	0.312694	LOC390940
rs12625153	4760309	-8.47484	6.76378e-13	6.88168e-05	-0.173234	LOC100130092
rs7305483	5270541	8.47377	6.79732e-13	6.89994e-05	0.27694	GAPDHL6
rs6694196	1510424	8.47356	6.80378e-13	6.89994e-05	1.19413	S100P
chr7:56179661:D	5290162	-8.47319	6.81542e-13	6.90056e-05	-0.272693	LOC728324
rs7316558	5270541	8.47128	6.87604e-13	6.94546e-05	0.276992	GAPDHL6
rs10912588	1510424	-8.47107	6.88268e-13	6.94546e-05	-1.1938	S100P
rs2072373	5270541	8.4706	6.89779e-13	6.94546e-05	0.27698	GAPDHL6
rs2270175	5270541	8.47031	6.90718e-13	6.94546e-05	0.276973	GAPDHL6
rs75682616	1510424	-8.47002	6.91623e-13	6.94546e-05	-1.19368	S100P
rs11807348	1510424	-8.46971	6.92637e-13	6.94546e-05	-1.19357	S100P
rs10849472	5270541	8.46716	7.00836e-13	7.01644e-05	0.277384	GAPDHL6
rs10849474	5270541	8.46466	7.0899e-13	7.01885e-05	0.276835	GAPDHL6
rs2072377	5270541	8.46439	7.09909e-13	7.01885e-05	0.276787	GAPDHL6
rs7298570	5270541	8.46439	7.09909e-13	7.01885e-05	0.276787	GAPDHL6
chr12:6583684:D	5270541	8.46439	7.09909e-13	7.01885e-05	0.276787	GAPDHL6
rs7975360	5270541	8.46439	7.09909e-13	7.01885e-05	0.276787	GAPDHL6
rs10849469	5270541	8.46434	7.10051e-13	7.01885e-05	0.276817	GAPDHL6
rs10849470	5270541	8.46434	7.10051e-13	7.01885e-05	0.276817	GAPDHL6
rs10849471	5270541	8.46434	7.10051e-13	7.01885e-05	0.276817	GAPDHL6
rs3782729	5270541	8.46306	7.14281e-13	7.04953e-05	0.27681	GAPDHL6
rs2286721	5270541	8.46042	7.23066e-13	7.12499e-05	0.276928	GAPDHL6
rs2016580	5290162	-8.45711	7.34212e-13	7.22345e-05	-0.272414	LOC728324
rs6058922	4760309	-8.45134	7.54092e-13	7.40739e-05	-0.174472	LOC100130092
rs13037187	4760309	-8.44912	7.61884e-13	7.4722e-05	-0.17335	LOC100130092
rs1650694	1850192	-8.44865	7.63533e-13	7.47665e-05	-0.272247	LOC729816
rs8044906	6590630	8.44592	7.73268e-13	7.56015e-05	0.430435	SNORD85
chr5:80098239:D	1850192	8.43694	8.06079e-13	7.86732e-05	0.313503	LOC729816
rs11064234	5270541	8.43664	8.07201e-13	7.86732e-05	0.277624	GAPDHL6
rs10849479	5270541	8.4206	8.69382e-13	8.46019e-05	0.272297	GAPDHL6
rs12598666	6590630	8.41003	9.12943e-13	8.87029e-05	0.546407	SNORD85
rs73044256	5270541	8.40382	9.39562e-13	9.11477e-05	0.27263	GAPDHL6
rs9931722	6590630	8.40342	9.41314e-13	9.11764e-05	0.433004	SNORD85
rs73073737	5690253	8.40149	9.49741e-13	9.18504e-05	0.269556	AVP
rs7966779	5270541	8.38494	1.02536e-12	9.90102e-05	0.276475	GAPDHL6
rs62052220	6590630	8.37395	1.07882e-12	0.000104012	0.53833	SNORD85
rs9411332	6660086	-8.36124	1.14412e-12	0.000110138	-0.222868	LOC441089
rs62208908	4760309	-8.35867	1.1578e-12	0.000111284	-0.165501	LOC100130092
rs144195940	6590630	8.3495	1.208e-12	0.000115931	0.517784	SNORD85
rs62052221	6590630	8.34703	1.22186e-12	0.000117082	0.538529	SNORD85
rs73277914	6590630	8.34547	1.23071e-12	0.000117749	0.538614	SNORD85
rs4962223	6660086	8.32328	1.36368e-12	0.000130273	0.217238	LOC441089
rs79008417	6590630	8.32086	1.37903e-12	0.000131538	0.498025	SNORD85
rs12335885	2320097	-8.31923	1.3895e-12	0.000132335	-0.374403	FAM73A
rs9411434	6660086	-8.31606	1.40998e-12	0.000134081	-0.217233	LOC441089
chr5:80171132:I	1850192	8.30325	1.49605e-12	0.00014205	0.265649	LOC729816
rs12596146	6590630	8.29718	1.53861e-12	0.00014587	0.402857	SNORD85
rs61356367	6590630	8.2946	1.55708e-12	0.000147398	0.402655	SNORD85
rs4287835	4760309	-8.28728	1.61064e-12	0.000152237	-0.172443	LOC100130092
rs2014837	4760309	-8.28442	1.6321e-12	0.000153851	-0.172367	LOC100130092
rs62208880	4760309	-8.28435	1.63263e-12	0.000153851	-0.172371	LOC100130092
rs1650689	1850192	-8.28393	1.6358e-12	0.000153918	-0.257177	LOC729816
rs58181634	6590630	8.2794	1.67045e-12	0.000156942	0.350572	SNORD85
rs773125	6840746	8.27173	1.73068e-12	0.000162114	0.181447	LOC728823
rs3923681	6660086	-8.25295	1.88765e-12	0.000176553	-0.22264	LOC441089
chr9:388200:I	2320097	-8.24989	1.9145e-12	0.000178265	-0.418528	FAM73A
rs10758459	2320097	-8.24989	1.9145e-12	0.000178265	-0.418528	FAM73A
rs66683293	2320097	-8.24989	1.9145e-12	0.000178265	-0.418528	FAM73A
rs7978603	5270541	8.22937	2.10489e-12	0.000195702	0.275155	GAPDHL6
chr12:56422643:D	6840746	8.22057	2.19229e-12	0.000203525	0.16769	LOC728823
chr16:89966605:I	4040541	8.21433	2.25641e-12	0.000209139	0.378677	DRD3
rs10153055	4040541	8.21404	2.25944e-12	0.000209139	0.378604	DRD3
rs9922515	4040541	8.20946	2.30771e-12	0.000213108	0.378197	DRD3
chr12:56422639:D	6840746	8.20933	2.30914e-12	0.000213108	0.167727	LOC728823
rs9411337	6660086	-8.20168	2.39215e-12	0.000220445	-0.220512	LOC441089
rs10012416	1190164	8.1969	2.44558e-12	0.000225036	0.321948	SPTBN4
rs62052213	6590630	8.18583	2.57386e-12	0.000235289	0.488847	SNORD85
rs12600051	6590630	8.18583	2.57386e-12	0.000235289	0.488847	SNORD85
rs11644804	6590630	8.18555	2.57712e-12	0.000235289	0.488918	SNORD85
rs11642267	6590630	8.18503	2.58332e-12	0.000235289	0.488783	SNORD85
rs11647174	6590630	8.18503	2.58332e-12	0.000235289	0.488783	SNORD85
rs62052212	6590630	8.18503	2.58332e-12	0.000235289	0.488783	SNORD85
rs2228479	6590630	8.18503	2.58332e-12	0.000235289	0.488783	SNORD85
rs11648433	6590630	8.18411	2.59432e-12	0.000235948	0.488755	SNORD85
rs62052186	6590630	8.1821	2.61852e-12	0.000237803	0.488699	SNORD85
rs11243586	6660086	8.18075	2.63489e-12	0.000238942	0.221671	LOC441089
rs4564007	6660086	-8.17904	2.65582e-12	0.000240492	-0.22136	LOC441089
rs7023642	6660086	-8.17798	2.66889e-12	0.000241259	-0.221242	LOC441089
rs6597540	6660086	-8.17771	2.67212e-12	0.000241259	-0.221217	LOC441089
rs7048083	6660086	-8.17741	2.67586e-12	0.000241259	-0.221137	LOC441089
rs7032884	6660086	-8.17638	2.68866e-12	0.000242065	-0.221095	LOC441089
rs10012819	5690253	8.17337	2.72632e-12	0.000242512	0.26096	AVP
rs28515563	5690253	8.17282	2.73323e-12	0.000242512	0.260913	AVP
rs28429103	5690253	8.17282	2.73323e-12	0.000242512	0.260913	AVP
rs28412861	5690253	8.17282	2.73323e-12	0.000242512	0.260913	AVP
rs59810282	5690253	8.17282	2.73323e-12	0.000242512	0.260913	AVP
rs2335937	5690253	8.17282	2.73323e-12	0.000242512	0.260913	AVP
rs10029534	5690253	8.17282	2.73323e-12	0.000242512	0.260913	AVP
rs6845586	5690253	8.17282	2.73323e-12	0.000242512	0.260913	AVP
rs10024529	5690253	8.17282	2.73323e-12	0.000242512	0.260913	AVP
rs7654152	5690253	8.17258	2.7362e-12	0.000242512	0.260953	AVP
rs11697690	4760309	-8.17258	2.73627e-12	0.000242512	-0.168763	LOC100130092
rs10032327	5690253	8.17203	2.74313e-12	0.000242776	0.260906	AVP
rs9411423	6660086	-8.17142	2.75088e-12	0.000243119	-0.220694	LOC441089
rs7025683	6660086	-8.16166	2.87772e-12	0.000253612	-0.219416	LOC441089
rs7039772	6660086	-8.16166	2.87772e-12	0.000253612	-0.219416	LOC441089
rs4246173	6660086	-8.15931	2.90916e-12	0.000255304	-0.219348	LOC441089
rs9411426	6660086	-8.15931	2.90916e-12	0.000255304	-0.219348	LOC441089
rs4962181	6660086	-8.15931	2.90916e-12	0.000255304	-0.219348	LOC441089
rs73140778	5290162	-8.15102	3.02265e-12	0.000264893	-0.271601	LOC728324
rs10942930	1850192	-8.14585	3.09557e-12	0.000270904	-0.261798	LOC729816
rs7194371	4040541	8.1446	3.11349e-12	0.000272092	0.40222	DRD3
rs7858113	6660086	-8.14429	3.11803e-12	0.000272108	-0.22132	LOC441089
rs111791854	5290162	-8.14322	3.13336e-12	0.000273065	-0.268263	LOC728324
rs10901120	6660086	-8.13808	3.20861e-12	0.000279234	-0.219493	LOC441089
rs4287057	6660086	-8.13562	3.24525e-12	0.000281924	-0.219199	LOC441089
rs9411428	6660086	-8.1354	3.24853e-12	0.000281924	-0.219178	LOC441089
rs9411334	6660086	-8.13477	3.25811e-12	0.000281984	-0.219118	LOC441089
rs714775	5270541	8.13458	3.26097e-12	0.000281984	0.275414	GAPDHL6
rs4948108	5290162	-8.13446	3.26274e-12	0.000281984	-0.268143	LOC728324
rs56937723	6660086	-8.13368	3.27449e-12	0.000282609	-0.219022	LOC441089
rs4266768	6660086	-8.13186	3.30213e-12	0.000284602	-0.218875	LOC441089
rs4402000	6660086	-8.13154	3.30695e-12	0.000284625	-0.218851	LOC441089
rs4363310	6660086	-8.13064	3.32077e-12	0.000285422	-0.218783	LOC441089
rs35117553	1190164	8.12924	3.34235e-12	0.000286883	0.459326	SPTBN4
rs117406136	6590630	8.12463	3.41421e-12	0.000292649	0.496071	SNORD85
rs117690775	5290162	-8.12238	3.44974e-12	0.00029529	-0.271091	LOC728324
rs112806668	5290162	-8.1183	3.51529e-12	0.00030049	-0.271096	LOC728324
rs111629698	5690253	8.11591	3.55435e-12	0.000303414	0.260624	AVP
rs28630471	6590630	8.11363	3.59201e-12	0.000306212	0.328034	SNORD85
rs7301197	5270541	8.11067	3.64131e-12	0.000309992	0.274919	GAPDHL6
rs10849475	5270541	8.10772	3.69127e-12	0.000313228	0.274773	GAPDHL6
rs10849477	5270541	8.10765	3.69234e-12	0.000313228	0.274794	GAPDHL6
rs7309414	5270541	8.10754	3.69434e-12	0.000313228	0.274836	GAPDHL6
rs9411430	6660086	-8.10142	3.80005e-12	0.000321755	-0.219424	LOC441089
rs12596492	6590630	8.08113	4.17293e-12	0.000352849	0.509987	SNORD85
rs28647383	5690253	8.07928	4.20868e-12	0.000355392	0.259837	AVP
rs2270461	4040541	8.07847	4.22457e-12	0.000356253	0.37228	DRD3
rs11642428	4040541	8.07778	4.23801e-12	0.000356906	0.372231	DRD3
rs10153196	4040541	8.07387	4.31511e-12	0.000362688	0.371849	DRD3
rs62052184	4040541	8.07371	4.31827e-12	0.000362688	0.371836	DRD3
rs62056104	6590630	8.06967	4.39959e-12	0.000367724	0.439405	SNORD85
rs62052179	4040541	8.06912	4.41062e-12	0.000367724	0.371459	DRD3
rs11641790	4040541	8.06751	4.44361e-12	0.000367724	0.371344	DRD3
rs9806913	4040541	8.06734	4.44702e-12	0.000367724	0.371331	DRD3
rs8046062	4040541	8.06734	4.44702e-12	0.000367724	0.371331	DRD3
rs4287569	4040541	8.06734	4.44702e-12	0.000367724	0.371331	DRD3
rs7196840	4040541	8.06734	4.44702e-12	0.000367724	0.371331	DRD3
rs7199685	4040541	8.06734	4.44702e-12	0.000367724	0.371331	DRD3
rs3212346	4040541	8.06734	4.44702e-12	0.000367724	0.371331	DRD3
rs2228478	4040541	8.06734	4.44702e-12	0.000367724	0.371331	DRD3
rs3212371	4040541	8.06734	4.44702e-12	0.000367724	0.371331	DRD3
rs2293586	4040541	8.06726	4.44874e-12	0.000367724	0.371438	DRD3
rs6955615	5290162	-8.06384	4.51928e-12	0.000373061	-0.271429	LOC728324
rs7774750	6040546	8.05798	4.64325e-12	0.000382208	0.404313	LOC647859
rs62052172	6590630	8.0578	4.647e-12	0.000382208	0.441564	SNORD85
rs9411438	6660086	-8.05774	4.64841e-12	0.000382208	-0.209486	LOC441089
rs6869680	1850192	-8.05647	4.67562e-12	0.000383941	-0.260936	LOC729816
rs1060621	5270541	8.05061	4.8036e-12	0.000393933	0.26309	GAPDHL6
rs1250099	1190164	-8.03972	5.05103e-12	0.000413682	-0.338015	SPTBN4
rs7026534	6660086	-8.0213	5.49857e-12	0.000449748	-0.215929	LOC441089
rs9411340	6660086	-8.01929	5.54984e-12	0.000453348	-0.218921	LOC441089
rs4534840	6590630	8.01729	5.60114e-12	0.000456942	0.525854	SNORD85
rs836789	1850192	-8.00226	6.00298e-12	0.000489087	-0.307942	LOC729816
rs9411433	6660086	-8.00136	6.02789e-12	0.00049038	-0.21853	LOC441089
rs79441750	4040541	8.00112	6.03453e-12	0.00049038	0.370421	DRD3
rs836790	1850192	-8.00063	6.04819e-12	0.000490853	-0.307911	LOC729816
rs75569031	6040546	7.99658	6.16227e-12	0.000499463	0.399753	LOC647859
rs11639625	6590630	7.99335	6.25452e-12	0.000506284	0.497524	SNORD85
rs73073737	2640082	7.98827	6.40254e-12	0.000517597	0.291797	LOC390940
rs11643448	6590630	7.97723	6.73666e-12	0.000543905	0.498338	SNORD85
rs35769864	6590630	7.97364	6.84906e-12	0.000552268	0.49836	SNORD85
rs10972266	2320097	-7.97246	6.88648e-12	0.00055457	-0.362266	FAM73A
rs4365287	6590630	7.96783	7.03495e-12	0.000565799	0.524305	SNORD85
rs7978597	5270541	7.96513	7.12278e-12	0.000572127	0.266796	GAPDHL6
rs12599929	6590630	7.96388	7.16387e-12	0.00057469	0.523233	SNORD85
rs11642080	6590630	7.9633	7.18326e-12	0.000575507	0.522991	SNORD85
rs11640500	6590630	7.9614	7.24635e-12	0.000575589	0.522736	SNORD85
rs62052216	6590630	7.9614	7.24635e-12	0.000575589	0.522736	SNORD85
rs78971867	6590630	7.9614	7.24635e-12	0.000575589	0.522736	SNORD85
rs77458649	6590630	7.9614	7.24635e-12	0.000575589	0.522736	SNORD85
rs11644157	6590630	7.9614	7.24635e-12	0.000575589	0.522736	SNORD85
rs79886664	6590630	7.9614	7.24635e-12	0.000575589	0.522736	SNORD85
rs62052217	6590630	7.96133	7.24867e-12	0.000575589	0.522743	SNORD85
rs62052241	6590630	7.95463	7.47564e-12	0.000592625	0.507347	SNORD85
rs11641639	6590630	7.95444	7.48216e-12	0.000592625	0.511113	SNORD85
rs836792	1850192	-7.95276	7.5404e-12	0.000596483	-0.30714	LOC729816
rs8166	6590630	7.95019	7.63023e-12	0.000602827	0.507018	SNORD85
rs78246979	6040546	7.94596	7.78016e-12	0.000613898	0.394481	LOC647859
rs62149273	2510358	7.94532	7.80325e-12	0.000614944	0.238276	TSPAN1
rs10758289	2320097	-7.94444	7.83502e-12	0.000616671	-0.365017	FAM73A
rs7952791	5270541	7.94123	7.95152e-12	0.000625053	0.273797	GAPDHL6
rs6058949	4760309	-7.93995	7.9986e-12	0.000627965	-0.158844	LOC100130092
rs10972267	2320097	-7.93485	8.18846e-12	0.000641262	-0.364467	FAM73A
rs10972268	2320097	-7.93485	8.18846e-12	0.000641262	-0.364467	FAM73A
rs12335901	2320097	-7.93372	8.23147e-12	0.000643825	-0.364443	FAM73A
rs62052214	6590630	7.93066	8.34813e-12	0.000652134	0.527281	SNORD85
rs1062300	2320097	-7.93002	8.37281e-12	0.000652629	-0.364435	FAM73A
rs74251586	6590630	7.92995	8.37532e-12	0.000652629	0.522451	SNORD85
rs4601460	6660086	7.92755	8.46844e-12	0.000659064	0.215922	LOC441089
rs17699103	4040168	7.92119	8.71982e-12	0.000677785	0.122386	LOC642726
rs836791	1850192	-7.91614	8.92488e-12	0.000692864	-0.305811	LOC729816
chr16:89974729:D	6590630	7.91215	9.09054e-12	0.000704849	0.471778	SNORD85
rs13038811	4760309	-7.9086	9.24035e-12	0.000715578	-0.167609	LOC100130092
rs6885935	1850192	-7.90287	9.48722e-12	0.000733788	-0.25875	LOC729816
rs77470350	6590630	7.89589	9.79658e-12	0.00075678	0.519764	SNORD85
rs76885005	6590630	7.88324	1.03837e-11	0.000801145	0.465878	SNORD85
rs13245637	5270086	-7.88261	1.04139e-11	0.000802186	-0.264913	LOC645317
rs11646448	6590630	7.88228	1.04299e-11	0.000802186	0.465808	SNORD85
rs11646270	6590630	7.88202	1.04422e-11	0.000802186	0.465772	SNORD85
rs35542367	6590630	7.88189	1.04485e-11	0.000802186	0.465754	SNORD85
rs10942931	1850192	-7.87847	1.06141e-11	0.000813904	-0.258	LOC729816
rs4852286	2510358	7.87546	1.0762e-11	0.000824235	0.235452	TSPAN1
rs2456973	6840746	7.871	1.09853e-11	0.000840308	0.163076	LOC728823
rs7029165	6660086	-7.86788	1.11442e-11	0.000851424	-0.216891	LOC441089
chr4:1199379:I	1190164	-7.85917	1.15997e-11	0.000885144	-0.380968	SPTBN4
rs62052222	6590630	7.85479	1.18356e-11	0.000902041	0.518239	SNORD85
rs17052929	2600324	7.84962	1.21202e-11	0.000922606	0.253227	TMEM147
chr20:31461614:D	4760309	-7.8468	1.22782e-11	0.000933503	-0.16852	LOC100130092
rs2017445	6840746	7.84567	1.23421e-11	0.000936661	0.162049	LOC728823
rs772921	6840746	7.84521	1.23683e-11	0.000936661	0.162045	LOC728823
rs1701704	6840746	7.84521	1.23683e-11	0.000936661	0.162045	LOC728823
rs34539781	6590630	7.84501	1.23796e-11	0.000936661	0.460403	SNORD85
rs7312770	6840746	-7.84471	1.23971e-11	0.000936851	-0.169679	LOC728823
rs10004411	1190164	7.84396	1.24397e-11	0.000938937	0.303838	SPTBN4
rs62052187	6590630	7.84282	1.25049e-11	0.000941238	0.461181	SNORD85
rs79670441	6590630	7.84279	1.25067e-11	0.000941238	0.52032	SNORD85
rs2270460	6590630	7.84264	1.25153e-11	0.000941238	0.461104	SNORD85
rs1689510	6840746	7.84205	1.25494e-11	0.000942666	0.162432	LOC728823
rs1238951	1850192	-7.8416	1.25756e-11	0.000943503	-0.301776	LOC729816
rs35881228	2600324	7.84042	1.26439e-11	0.000947487	0.247437	TMEM147
rs10876866	6840746	7.83925	1.27123e-11	0.000950984	0.166048	LOC728823
chr16:89970753:I	6590630	7.8391	1.27209e-11	0.000950984	0.460805	SNORD85
rs62052185	6590630	7.83805	1.27825e-11	0.000954448	0.460644	SNORD85
rs62052183	6590630	7.83449	1.29933e-11	0.00096798	0.460287	SNORD85
chr12:56450107:D	6840746	7.83395	1.30253e-11	0.00096798	0.167669	LOC728823
rs10012819	2640082	7.83367	1.30425e-11	0.00096798	0.283609	LOC390940
rs7654152	2640082	7.83313	1.3075e-11	0.00096798	0.283605	LOC390940
rs28515563	2640082	7.83189	1.31494e-11	0.00096798	0.28353	LOC390940
rs28429103	2640082	7.83189	1.31494e-11	0.00096798	0.28353	LOC390940
rs28412861	2640082	7.83189	1.31494e-11	0.00096798	0.28353	LOC390940
rs59810282	2640082	7.83189	1.31494e-11	0.00096798	0.28353	LOC390940
rs2335937	2640082	7.83189	1.31494e-11	0.00096798	0.28353	LOC390940
rs10029534	2640082	7.83189	1.31494e-11	0.00096798	0.28353	LOC390940
rs6845586	2640082	7.83189	1.31494e-11	0.00096798	0.28353	LOC390940
rs10024529	2640082	7.83189	1.31494e-11	0.00096798	0.28353	LOC390940
rs10032327	2640082	7.83135	1.31821e-11	0.000969249	0.283527	LOC390940
rs62052180	6590630	7.83003	1.32622e-11	0.000973991	0.459807	SNORD85
rs75110337	6590630	7.82881	1.33371e-11	0.00097835	0.459701	SNORD85
rs11645970	6590630	7.82661	1.34723e-11	0.000981361	0.459524	SNORD85
rs11642451	6590630	7.82661	1.34723e-11	0.000981361	0.459524	SNORD85
rs57940434	6590630	7.82661	1.34723e-11	0.000981361	0.459524	SNORD85
rs62052189	6590630	7.82661	1.34723e-11	0.000981361	0.459524	SNORD85
rs57492102	6590630	7.82661	1.34723e-11	0.000981361	0.459524	SNORD85
rs58534852	6590630	7.82661	1.34723e-11	0.000981361	0.459524	SNORD85
rs62052210	6590630	7.82622	1.34963e-11	0.000981709	0.459511	SNORD85
rs2270459	6590630	7.82603	1.35085e-11	0.000981709	0.459505	SNORD85
rs10266739	1110612	7.82499	1.35731e-11	0.000985261	0.254411	HS.310085
rs12666734	1110612	7.82297	1.37e-11	0.000993324	0.254446	HS.310085
rs1650723	1850192	-7.82021	1.38746e-11	0.00100249	-0.30121	LOC729816
rs1677697	1850192	-7.82021	1.38746e-11	0.00100249	-0.30121	LOC729816
rs1643656	1850192	-7.82021	1.38746e-11	0.00100249	-0.30121	LOC729816
rs705705	6840746	7.81722	1.40669e-11	0.00101522	0.166979	LOC728823
rs78448931	6590630	7.8165	1.4113e-11	0.00101737	0.553429	SNORD85
rs62052173	4040541	7.8109	1.44812e-11	0.00104271	0.367425	DRD3
rs7979509	5270541	7.81059	1.45019e-11	0.00104301	0.259433	GAPDHL6
rs10901115	6660086	7.81028	1.45223e-11	0.00104327	0.215796	LOC441089
rs1677705	1850192	-7.8098	1.45542e-11	0.00104436	-0.301357	LOC729816
rs705704	6840746	7.80939	1.45817e-11	0.00104514	0.163959	LOC728823
rs13331218	6590630	7.80529	1.48596e-11	0.00106384	0.506562	SNORD85
rs62052218	6590630	7.80382	1.49602e-11	0.00106981	0.524512	SNORD85
rs58181634	4040541	7.79965	1.52493e-11	0.00108925	0.292058	DRD3
rs1702877	6840746	7.79898	1.52965e-11	0.00109137	0.165568	LOC728823
rs12522063	1850192	-7.79386	1.56605e-11	0.00111607	-0.2582	LOC729816
rs6711257	2510358	7.78017	1.66771e-11	0.00118716	0.238604	TSPAN1
rs8044906	4040541	7.778	1.68435e-11	0.00119765	0.354144	DRD3
rs9328534	6660086	-7.76408	1.79557e-11	0.00127528	-0.218517	LOC441089
rs10004411	2640082	7.76186	1.81392e-11	0.00128685	0.287938	LOC390940
rs1650716	1850192	-7.7579	1.84727e-11	0.00130903	-0.320441	LOC729816
rs28647383	2640082	7.74801	1.93304e-11	0.00136826	0.282416	LOC390940
rs34415530	6840746	7.74264	1.98124e-11	0.00140079	0.164859	LOC728823
rs61938962	6840746	7.73829	2.02123e-11	0.00142745	0.165093	LOC728823
rs111629698	2640082	7.73793	2.02457e-11	0.00142759	0.282338	LOC390940
rs61938963	6840746	7.73778	2.02599e-11	0.00142759	0.16509	LOC728823
rs12480689	4760309	-7.7298	2.10154e-11	0.00147916	-0.159745	LOC100130092
rs62052223	6590630	7.72762	2.12261e-11	0.00149232	0.509965	SNORD85
rs73276534	4040541	7.71632	2.23563e-11	0.00157001	0.370125	DRD3
rs113265498	5290162	-7.70999	2.30149e-11	0.00161445	-0.276015	LOC728324
chr3:158412039:D	4040168	7.69876	2.42305e-11	0.00167402	0.119221	LOC642726
rs7302200	6840746	7.69813	2.43008e-11	0.00167402	0.16395	LOC728823
rs28372852	4040168	7.69488	2.46656e-11	0.00167402	0.119172	LOC642726
rs56075263	4040168	7.69488	2.46656e-11	0.00167402	0.119172	LOC642726
rs2304408	4040168	7.69487	2.46667e-11	0.00167402	0.119171	LOC642726
rs56242377	4040168	7.69487	2.46667e-11	0.00167402	0.119171	LOC642726
rs56148431	4040168	7.69487	2.46667e-11	0.00167402	0.119171	LOC642726
rs62289790	4040168	7.69487	2.46667e-11	0.00167402	0.119171	LOC642726
rs7624771	4040168	7.69487	2.46667e-11	0.00167402	0.119171	LOC642726
rs62286650	4040168	7.69487	2.46667e-11	0.00167402	0.119171	LOC642726
rs6776901	4040168	7.69487	2.46667e-11	0.00167402	0.119171	LOC642726
rs6777231	4040168	7.69487	2.46667e-11	0.00167402	0.119171	LOC642726
rs56167308	4040168	7.69487	2.46667e-11	0.00167402	0.119171	LOC642726
rs62286654	4040168	7.69487	2.46667e-11	0.00167402	0.119171	LOC642726
rs55666734	4040168	7.69487	2.46667e-11	0.00167402	0.119171	LOC642726
rs17697458	4040168	7.69487	2.46667e-11	0.00167402	0.119171	LOC642726
rs17630607	4040168	7.69487	2.46667e-11	0.00167402	0.119171	LOC642726
rs7633713	4040168	7.69487	2.46667e-11	0.00167402	0.119171	LOC642726
rs56089835	4040168	7.69487	2.46667e-11	0.00167402	0.119171	LOC642726
rs17630980	4040168	7.69487	2.46667e-11	0.00167402	0.119171	LOC642726
rs62288305	4040168	7.69487	2.46667e-11	0.00167402	0.119171	LOC642726
rs62288307	4040168	7.69487	2.46667e-11	0.00167402	0.119171	LOC642726
rs60942689	4040168	7.69487	2.46667e-11	0.00167402	0.119171	LOC642726
rs17698494	4040168	7.69487	2.46667e-11	0.00167402	0.119171	LOC642726
rs62288344	4040168	7.69487	2.46667e-11	0.00167402	0.119171	LOC642726
rs62288345	4040168	7.69487	2.46667e-11	0.00167402	0.119171	LOC642726
rs17698754	4040168	7.69487	2.46667e-11	0.00167402	0.119171	LOC642726
rs3867391	4040168	7.69487	2.46667e-11	0.00167402	0.119171	LOC642726
rs7610009	4040168	7.69487	2.46667e-11	0.00167402	0.119171	LOC642726
rs17699324	4040168	7.69487	2.46667e-11	0.00167402	0.119171	LOC642726
rs62288303	4040168	7.69239	2.49488e-11	0.00169133	0.119438	LOC642726
rs41386	2510358	7.69163	2.50361e-11	0.00169541	0.225231	TSPAN1
rs66909366	4760309	-7.68703	2.55697e-11	0.00172967	-0.160024	LOC100130092
rs13133234	2600324	7.68651	2.56305e-11	0.00173191	0.239012	TMEM147
rs719117	2510358	7.68394	2.59343e-11	0.00175055	0.233961	TSPAN1
rs62288306	4040168	7.68232	2.61281e-11	0.00176173	0.120293	LOC642726
chr3:158409707:D	4040168	7.68175	2.61965e-11	0.00176444	0.119257	LOC642726
rs35612453	2600324	7.678	2.66507e-11	0.00179311	0.237417	TMEM147
rs34429821	2600324	7.6744	2.70936e-11	0.00182095	0.23714	TMEM147
rs28743155	2600324	7.67014	2.76281e-11	0.00185385	0.236835	TMEM147
rs111872279	5290162	-7.67003	2.76424e-11	0.00185385	-0.257373	LOC728324
rs73073737	1190164	7.66872	2.78087e-11	0.001863	0.298897	SPTBN4
rs17665632	5290162	-7.6683	2.7863e-11	0.00186348	-0.28491	LOC728324
rs10002501	2600324	7.6682	2.78753e-11	0.00186348	0.239226	TMEM147
rs73128323	5290162	-7.66638	2.81086e-11	0.00187353	-0.284814	LOC728324
rs7019796	6660086	-7.66636	2.81109e-11	0.00187353	-0.211146	LOC441089
rs11862382	4040541	7.66633	2.81155e-11	0.00187353	0.336699	DRD3
rs6058900	4760309	7.66403	2.84134e-11	0.00189137	0.155312	LOC100130092
rs8056182	6590630	7.66018	2.8919e-11	0.00192298	0.363281	SNORD85
rs2640564	6840746	7.65557	2.95357e-11	0.0019619	0.165525	LOC728823
rs10849461	5270541	7.65238	2.99711e-11	0.00198871	0.263309	GAPDHL6
rs1250099	5690253	-7.65124	3.01282e-11	0.00199701	-0.281332	AVP
rs28444605	5690253	7.64706	3.07111e-11	0.0020335	0.248477	AVP
rs142506035	5290162	-7.64572	3.08992e-11	0.00204379	-0.257503	LOC728324
rs2192262	5290162	-7.64417	3.11203e-11	0.00205624	-0.257036	LOC728324
rs7186976	4040541	7.63818	3.19852e-11	0.00211116	0.396414	DRD3
rs1137042	4040541	7.63561	3.2364e-11	0.00213391	0.33538	DRD3
rs7979510	5270541	7.63443	3.25395e-11	0.00214323	0.254129	GAPDHL6
rs73126314	5290162	-7.62855	3.34277e-11	0.00219941	-0.282728	LOC728324
rs139533955	4040541	7.62528	3.39328e-11	0.00221209	0.422993	DRD3
rs112163901	5290162	-7.625	3.39759e-11	0.00221209	-0.256056	LOC728324
rs73132316	5290162	-7.625	3.39759e-11	0.00221209	-0.256056	LOC728324
rs73132319	5290162	-7.625	3.39759e-11	0.00221209	-0.256056	LOC728324
rs10499761	5290162	-7.62479	3.40093e-11	0.00221209	-0.256046	LOC728324
rs114026903	5290162	-7.62479	3.40093e-11	0.00221209	-0.256046	LOC728324
rs68051560	5290162	-7.62479	3.40093e-11	0.00221209	-0.256046	LOC728324
rs113753484	5290162	-7.62479	3.40093e-11	0.00221209	-0.256046	LOC728324
rs147656751	5290162	-7.62479	3.40093e-11	0.00221209	-0.256046	LOC728324
rs112297703	5290162	-7.62479	3.40093e-11	0.00221209	-0.256046	LOC728324
rs138912485	5290162	-7.62479	3.40093e-11	0.00221209	-0.256046	LOC728324
rs4947538	5290162	-7.62209	3.4432e-11	0.00223587	-0.256064	LOC728324
rs2109960	2510358	7.622	3.44463e-11	0.00223587	0.232012	TSPAN1
rs73132395	5290162	-7.61856	3.49929e-11	0.00226899	-0.256083	LOC728324
rs73132398	5290162	-7.61805	3.50751e-11	0.00227197	-0.256086	LOC728324
rs10008537	2600324	7.61782	3.51122e-11	0.00227202	0.236401	TMEM147
rs73132333	5290162	-7.61567	3.54585e-11	0.00229206	-0.256003	LOC728324
rs140328268	5290162	-7.60566	3.71227e-11	0.00239715	-0.256116	LOC728324
rs118063245	5290162	-7.60227	3.77031e-11	0.00243213	-0.260126	LOC728324
rs73135709	5290162	-7.60108	3.79091e-11	0.00244236	-0.256116	LOC728324
rs56362855	4040168	7.6009	3.79399e-11	0.00244236	0.118729	LOC642726
rs114806057	5290162	-7.59809	3.84301e-11	0.00247137	-0.25622	LOC728324
rs111814423	5290162	-7.59364	3.92209e-11	0.0025186	-0.256104	LOC728324
rs7808466	5290162	-7.59351	3.9245e-11	0.0025186	-0.256127	LOC728324
rs114921580	1110300	-7.5914	3.96265e-11	0.00254048	-0.177356	TMEM154
rs773107	6840746	7.58199	4.13699e-11	0.00264954	0.17238	LOC728823
rs13335395	4040541	7.57992	4.17627e-11	0.00267196	0.361128	DRD3
rs41387	2510358	7.57074	4.35549e-11	0.00278378	0.220773	TSPAN1
chr2:72429777:D	2510358	7.56766	4.41715e-11	0.00282031	0.220833	TSPAN1
rs13338472	6590630	7.5546	4.68915e-11	0.00299092	0.485853	SNORD85
rs7628497	4040168	7.54987	4.79152e-11	0.00305311	0.118522	LOC642726
rs35518096	4040541	7.54781	4.83692e-11	0.00307265	0.380631	DRD3
rs7191836	4040541	7.54781	4.83692e-11	0.00307265	0.380631	DRD3
rs7184960	4040541	7.54781	4.83692e-11	0.00307265	0.380631	DRD3
rs10784774	2750278	-7.5472	4.85037e-11	0.00307807	-0.184591	ZNF131
chr12:6585706:D	5270541	7.54442	4.91261e-11	0.00311441	0.265835	GAPDHL6
rs1250099	2640082	-7.54352	4.93285e-11	0.00312407	-0.310582	LOC390940
rs1721	1340349	7.54213	4.9643e-11	0.00314075	0.228404	SNUPN
rs2093329	6290228	-7.54186	4.97044e-11	0.00314075	-0.771903	UTS2
rs10467240	780379	7.5414	4.98091e-11	0.00314075	0.464223	ADCK1
rs111491960	4860309	-7.5411	4.98769e-11	0.00314075	-0.314644	LOC401206
rs113611963	4860309	-7.54103	4.9893e-11	0.00314075	-0.31464	LOC401206
rs57300701	4860309	-7.54103	4.9893e-11	0.00314075	-0.31464	LOC401206
rs140289862	5290162	-7.54064	4.99804e-11	0.00314309	-0.256736	LOC728324
rs2145810	6290228	-7.53805	5.05768e-11	0.00317103	-0.770513	UTS2
rs2721059	6290228	-7.53805	5.05768e-11	0.00317103	-0.770513	UTS2
rs2755228	6290228	-7.53805	5.05768e-11	0.00317103	-0.770513	UTS2
rs7467596	6660086	-7.5349	5.13104e-11	0.00321381	-0.205315	LOC441089
rs9328536	6660086	-7.53419	5.14779e-11	0.00322108	-0.205351	LOC441089
rs9411336	6660086	-7.53299	5.17595e-11	0.00323502	-0.204925	LOC441089
rs9411335	6660086	-7.5328	5.18042e-11	0.00323502	-0.204898	LOC441089
rs9983621	1340349	7.52285	5.42156e-11	0.00338223	0.228897	SNUPN
rs8056182	4040541	7.51616	5.58992e-11	0.00348379	0.309528	DRD3
rs2059735	2600324	-7.51535	5.61048e-11	0.00348966	-0.248969	TMEM147
rs12644155	2600324	-7.51535	5.61048e-11	0.00348966	-0.248969	TMEM147
rs184240595	5290162	-7.51485	5.6234e-11	0.00349422	-0.263771	LOC728324
rs3817604	5690253	7.5114	5.71275e-11	0.00354622	0.24553	AVP
rs28573879	5690253	7.50853	5.78805e-11	0.0035894	0.245516	AVP
rs28411197	5690253	7.50799	5.80232e-11	0.00359468	0.245517	AVP
rs9974949	1340349	7.50293	5.93823e-11	0.00367524	0.229154	SNUPN
rs12812860	2750278	-7.50176	5.96995e-11	0.00369122	-0.182875	ZNF131
rs10878967	2750278	-7.49946	6.03309e-11	0.00372658	-0.182809	ZNF131
rs1384	2750278	-7.49909	6.04309e-11	0.00372908	-0.182803	ZNF131
rs10012819	1190164	7.49611	6.12602e-11	0.00377653	0.289838	SPTBN4
rs7654152	1190164	7.49552	6.14241e-11	0.00378291	0.289832	SPTBN4
rs28515563	1190164	7.49373	6.19292e-11	0.00378421	0.289741	SPTBN4
rs28429103	1190164	7.49373	6.19292e-11	0.00378421	0.289741	SPTBN4
rs28412861	1190164	7.49373	6.19292e-11	0.00378421	0.289741	SPTBN4
rs59810282	1190164	7.49373	6.19292e-11	0.00378421	0.289741	SPTBN4
rs2335937	1190164	7.49373	6.19292e-11	0.00378421	0.289741	SPTBN4
rs10029534	1190164	7.49373	6.19292e-11	0.00378421	0.289741	SPTBN4
rs6845586	1190164	7.49373	6.19292e-11	0.00378421	0.289741	SPTBN4
rs10024529	1190164	7.49373	6.19292e-11	0.00378421	0.289741	SPTBN4
rs10032327	1190164	7.49315	6.20948e-11	0.003789	0.289735	SPTBN4
rs9411424	6660086	-7.49303	6.21287e-11	0.003789	-0.206298	LOC441089
rs4382592	6660086	-7.49265	6.2236e-11	0.00379186	-0.208567	LOC441089
rs35571200	5690253	-7.49015	6.29493e-11	0.00383158	-0.245374	AVP
rs9975055	1340349	7.48693	6.38824e-11	0.00388272	0.229383	SNUPN
rs62052225	6590630	7.48682	6.39136e-11	0.00388272	0.49121	SNORD85
rs7028446	2320097	7.48414	6.47017e-11	0.00392678	0.353864	FAM73A
rs7281970	1340349	7.48261	6.51555e-11	0.0039505	0.229377	SNUPN
rs7276960	1340349	7.48201	6.53343e-11	0.0039575	0.229379	SNUPN
rs6599298	5690253	7.48158	6.54629e-11	0.00396146	0.245596	AVP
rs10204415	2510358	7.48113	6.55963e-11	0.00396569	0.227414	TSPAN1
rs111629698	1190164	7.48071	6.57219e-11	0.00396945	0.29025	SPTBN4
rs1250121	5690253	-7.48012	6.59016e-11	0.00397484	-0.245227	AVP
rs4257207	6590630	7.47999	6.59381e-11	0.00397484	0.470701	SNORD85
rs7020921	2320097	7.47939	6.61207e-11	0.00398201	0.352351	FAM73A
rs11177631	2750278	-7.46908	6.93068e-11	0.00416586	-0.185388	ZNF131
rs72477006	6590630	7.46112	7.187e-11	0.00431579	0.452693	SNORD85
rs4246176	6660086	-7.45545	7.37545e-11	0.0044247	-0.205301	LOC441089
rs58384581	6590630	7.45439	7.41133e-11	0.00444198	0.426312	SNORD85
rs194237	2510358	7.45007	7.55869e-11	0.00452596	0.218186	TSPAN1
rs1677658	1850192	-7.44941	7.58145e-11	0.00453524	-0.310988	LOC729816
chr20:31467373:I	4760309	-7.44707	7.66297e-11	0.00457963	-0.170462	LOC100130092
rs194238	2510358	7.44674	7.67463e-11	0.00458222	0.218091	TSPAN1
rs11177615	2750278	-7.44648	7.68347e-11	0.00458313	-0.184381	ZNF131
rs12827594	2750278	-7.44504	7.73409e-11	0.00460893	-0.182902	ZNF131
rs3212369	6590630	7.441	7.87805e-11	0.00469025	0.330729	SNORD85
rs11702488	1340349	7.43906	7.94823e-11	0.00472754	0.229577	SNUPN
chr16:89949564:I	6590630	7.43612	8.05536e-11	0.0047867	0.450682	SNORD85
chr12:69761150:I	2750278	-7.43586	8.06512e-11	0.00478796	-0.193588	ZNF131
rs7862257	6660086	-7.43183	8.21447e-11	0.004872	-0.20425	LOC441089
rs4246175	6660086	-7.42443	8.49638e-11	0.00503443	-0.204474	LOC441089
rs4292819	6660086	-7.42166	8.60459e-11	0.00509373	-0.204402	LOC441089
rs4617289	6660086	-7.42038	8.65502e-11	0.00511873	-0.204369	LOC441089
rs41420	2510358	7.41987	8.67506e-11	0.00512566	0.216772	TSPAN1
rs41417	2510358	7.41964	8.6842e-11	0.00512566	0.216579	TSPAN1
rs41415	2510358	7.41946	8.6913e-11	0.00512566	0.216421	TSPAN1
rs41416	2510358	7.41866	8.72289e-11	0.00513944	0.216213	TSPAN1
rs62052168	6590630	7.41794	8.75149e-11	0.00515144	0.46859	SNORD85
rs4592148	6660086	-7.41492	8.873e-11	0.00521806	-0.204244	LOC441089
rs28647383	1190164	7.41285	8.95722e-11	0.00526264	0.288521	SPTBN4
rs41399	2510358	7.40995	9.07636e-11	0.00531985	0.215756	TSPAN1
rs41408	2510358	7.4099	9.07828e-11	0.00531985	0.215755	TSPAN1
rs41409	2510358	7.40986	9.08021e-11	0.00531985	0.215755	TSPAN1
rs150427249	7100097	7.40965	9.0886e-11	0.00531985	0.246791	LOC646296
rs13333742	6590630	7.40854	9.13466e-11	0.00534181	0.466764	SNORD85
rs62052244	6590630	7.40226	9.39984e-11	0.00549176	0.441488	SNORD85
rs4785918	5130288	7.39901	9.54018e-11	0.00556691	0.0924816	YPEL1
rs773108	6840746	7.39887	9.54627e-11	0.00556691	0.167317	LOC728823
rs79279619	6520154	7.39124	9.88403e-11	0.00575677	0.172506	AIF1
rs6485409	2600324	-7.3911	9.89024e-11	0.00575677	-0.258711	TMEM147
rs9411339	6660086	-7.39087	9.90091e-11	0.00575762	-0.197921	LOC441089
rs9589006	780379	7.38026	1.03911e-10	0.00603705	0.453844	ADCK1
rs35117553	5690253	7.37428	1.06782e-10	0.0061981	0.371639	AVP
chr6:31463438:I	840187	7.37192	1.07933e-10	0.0062591	0.780533	ITLN2
rs139241528	840187	7.36983	1.08968e-10	0.00631327	0.780037	ITLN2
chr4:1199379:I	5690253	-7.36806	1.09848e-10	0.0063584	-0.314051	AVP
rs4371157	6590630	7.36783	1.09962e-10	0.00635911	0.439334	SNORD85
rs62052250	6590630	7.36655	1.10607e-10	0.00639049	0.439253	SNORD85
rs6922431	840187	7.36591	1.10928e-10	0.00640315	0.779556	ITLN2
rs4761239	2750278	-7.36512	1.11328e-10	0.00642032	-0.184303	ZNF131
rs11639855	6590630	7.36467	1.11558e-10	0.00642761	0.439563	SNORD85
rs78517194	6590630	7.36437	1.11707e-10	0.00643031	0.439115	SNORD85
rs1985701	2320097	7.36386	1.11968e-10	0.0064394	0.348922	FAM73A
rs773109	6840746	7.36201	1.12916e-10	0.00648797	0.167365	LOC728823
rs33969658	6590630	7.36074	1.13569e-10	0.00651949	0.438887	SNORD85
rs3803684	6590630	7.36009	1.13904e-10	0.00651997	0.438846	SNORD85
rs77521854	6590630	7.36009	1.13904e-10	0.00651997	0.438846	SNORD85
rs7864153	2320097	-7.35972	1.14098e-10	0.00651997	-0.357447	FAM73A
rs7855377	2320097	-7.35972	1.14098e-10	0.00651997	-0.357447	FAM73A
rs7855392	2320097	-7.35972	1.14098e-10	0.00651997	-0.357447	FAM73A
rs35285305	6590630	7.35872	1.1462e-10	0.00654379	0.448519	SNORD85
rs7855636	2320097	-7.35841	1.14783e-10	0.00654716	-0.35745	FAM73A
rs72835275	2510358	7.35759	1.15211e-10	0.00656555	0.249946	TSPAN1
rs9983174	1340349	7.3568	1.15628e-10	0.00658332	0.236851	SNUPN
rs773110	6840746	7.35556	1.16282e-10	0.00661455	0.167303	LOC728823
rs114502213	1110300	-7.35456	1.16811e-10	0.0066386	-0.18541	TMEM154
rs1998282	6290228	-7.35387	1.17178e-10	0.00665342	-0.871993	UTS2
rs12598500	6590630	7.35039	1.19051e-10	0.00675365	0.348155	SNORD85
rs773111	6840746	7.34917	1.1971e-10	0.00678485	0.16725	LOC728823
rs11076927	5130288	7.34759	1.20575e-10	0.00682769	0.0945988	YPEL1
rs61356367	4040541	7.34611	1.21393e-10	0.0068678	0.323386	DRD3
rs12596146	4040541	7.3449	1.2206e-10	0.00689931	0.32346	DRD3
rs112237331	5290162	-7.34144	1.24e-10	0.00700266	-0.27557	LOC728324
rs7281820	1340349	7.33994	1.24846e-10	0.00704404	0.228121	SNUPN
rs2640562	6840746	7.33941	1.25147e-10	0.00705471	0.166256	LOC728823
rs34272502	6590630	7.33351	1.28556e-10	0.00724031	0.447774	SNORD85
rs62286647	4040168	7.33314	1.28773e-10	0.00724603	0.126287	LOC642726
rs35994878	6590630	7.33199	1.29447e-10	0.00727742	0.447856	SNORD85
rs72908288	840187	7.33164	1.2965e-10	0.00728226	0.863074	ITLN2
rs34604714	6590630	7.33105	1.30002e-10	0.00729549	0.447747	SNORD85
rs2145810	2230601	-7.32734	1.32214e-10	0.00739973	-0.738879	UTS2
rs2721059	2230601	-7.32734	1.32214e-10	0.00739973	-0.738879	UTS2
rs2755228	2230601	-7.32734	1.32214e-10	0.00739973	-0.738879	UTS2
rs62288301	4040168	7.32675	1.32567e-10	0.00741285	0.116899	LOC642726
rs3741918	5270541	7.32618	1.32916e-10	0.00742572	0.220949	GAPDHL6
rs2093329	2230601	-7.32381	1.34355e-10	0.00749946	-0.739771	UTS2
rs2431221	1850192	-7.32154	1.35749e-10	0.00757047	-0.217381	LOC729816
rs1503350	2600324	-7.32134	1.35871e-10	0.00757057	-0.271367	TMEM147
rs9819091	840187	7.31803	1.37934e-10	0.00767866	0.837931	ITLN2
rs73073737	2760368	7.31687	1.3866e-10	0.00771222	0.173403	IRF6
rs2014191	1340349	7.31118	1.42296e-10	0.00790744	0.230454	SNUPN
chr21:46349764:D	1340349	7.31087	1.42498e-10	0.0079116	0.222783	SNUPN
rs137859570	5290162	-7.30624	1.45528e-10	0.00807268	-0.237164	LOC728324
rs60722337	5690253	7.30531	1.46145e-10	0.00809975	0.239183	AVP
rs2168029	2750278	-7.30092	1.49092e-10	0.00825574	-0.181668	ZNF131
rs1004047	6590630	7.29992	1.49771e-10	0.00828599	0.497941	SNORD85
rs4852860	2510358	7.29739	1.515e-10	0.00837426	0.207899	TSPAN1
chr4:1199379:I	2640082	-7.29703	1.51748e-10	0.00838059	-0.34757	LOC390940
rs2048036	6840746	7.29459	1.53442e-10	0.00846664	0.166575	LOC728823
chr2:72416951:D	2510358	7.29299	1.54565e-10	0.00852111	0.217068	TSPAN1
rs1721	2340040	7.28509	1.60214e-10	0.00882475	0.207711	SNUPN
rs61937247	6840746	7.27968	1.64198e-10	0.00903625	0.166356	LOC728823
rs61937248	6840746	7.2767	1.66436e-10	0.00915136	0.16631	LOC728823
rs61937249	6840746	7.27428	1.68275e-10	0.00924436	0.166276	LOC728823
rs705702	6840746	7.2689	1.72439e-10	0.00946481	0.166175	LOC728823
rs2888535	6220142	7.26603	1.74705e-10	0.00958075	0.388679	EXOSC9
rs9983621	2340040	7.26526	1.75317e-10	0.0096059	0.208129	SNUPN
rs60722337	1190164	7.26446	1.75954e-10	0.00963239	0.278316	SPTBN4
rs772920	6840746	7.26343	1.7678e-10	0.00966916	0.16612	LOC728823
rs35117553	2760368	7.2605	1.79142e-10	0.00978976	0.256484	IRF6
rs7133487	2750278	-7.25712	1.81919e-10	0.00993285	-0.181819	ZNF131
rs11177630	2750278	-7.2556	1.83178e-10	0.00999288	-0.180554	ZNF131
