# Supplementary material for: Genomic modulators of gene expression in human neutrophils
Source: Nat Commun. 2015 Jul 7;6:7545. doi: 10.1038/ncomms8545 (PMC4507005; doi:10.1038/ncomms8545)
Supplement: Supplementary Data 4 — eQTL in genes involved in neutrophil function categorised by role in neutrophil function and relationship, if any, with Mendelian disorder. [file ncomms8545-s5.xlsx]

## Sheet: SupplementaryData4_Neutfneqtl
Entrez_Gene_ID	order	Process	Component	Synonyms	GeneSymbol	ProbeID	RefSeq_ID	Disease	Genesympbol	MimNumber	Cytopos	hasprobethatpassedqc	geneincludedinneut	haseQTL	SNP	Beta	P	FDR	haseQTLfdrlt0_05
1050	1	Development	C/EBP isoforms		CEBPA	1430280	NM_004364.2	NA	NA	NA	NA	TRUE	TRUE	TRUE	rs747235	0.1219	0.000136679	0.0283637	TRUE
1051	2	Development	C/EBP isoforms		CEBPB	20446	NM_005194.2	NA	NA	NA	NA	TRUE	TRUE	TRUE	rs17196752	-0.0500582	0.00277627	0.232097	FALSE
1053	3	Development	C/EBP isoforms		CEBPE	2940767	NM_001805.2	NA	NA	NA	NA	TRUE	FALSE	FALSE	NA	NA	NA	NA	NA
1054	4	Development	C/EBP isoforms		CEBPG	4230431	NM_001806.2	NA	NA	NA	NA	TRUE	TRUE	TRUE	rs34583164	0.057327	0.00459725	0.304545	FALSE
1052	5	Development	C/EBP isoforms		CEBPD	5490408	NM_005195.3	NA	NA	NA	NA	TRUE	TRUE	FALSE	NA	NA	NA	NA	NA
1441	6	Development	G-CSF receptor	CD114, CSF3R	CSF3R	6270114	NM_172313.1	Neutrophilia, hereditary, 162830 (3)	CSF3R, GCSFR	138971	1p34.3	TRUE	TRUE	TRUE	rs12137564	-0.0442513	0.000744589	0.09971	FALSE
7852	7	Migration toward chemotaxin	CXCR4	CD184	CXCR4	2600152	NM_001008540.1	WHIM syndrome, 193670 (3)	CXCR4, D2S201E, NPY3R, WHIM	162643	2q22.1	TRUE	TRUE	TRUE	chr2:137534010:I	-0.0763783	0.00136804	0.149939	FALSE
3579	8	Migration toward chemotaxin	CXCR2	IL8R, CD182	IL8RB	2900327	NM_001557.2	NA	NA	NA	NA	TRUE	TRUE	FALSE	NA	NA	NA	NA	NA
26088	9	Protein trafficking	GGA	golgi associated, gamma adaptin ear containing, ARF binding protein 1 (GGA1)	GGA1	130102	NM_013365.3	NA	NA	NA	NA	TRUE	TRUE	TRUE	rs885867	0.0702511	0.00198032	0.18995	FALSE
967	10	Protein trafficking	CD63	MLA1, LAMP3	CD63	2480068	NM_001040034.1	NA	NA	NA	NA	TRUE	TRUE	TRUE	rs6581015	0.0661815	0.00168967	0.171813	FALSE
79158	11	Protein trafficking	GlcNAc phosphotransferase		GNPTAB	2600544	NM_024312.3	Mucolipidosis III alpha/beta, 252600 (3)	GNPTAB, GNPTA	607840	12q23.2	TRUE	TRUE	TRUE	rs7308986	-0.0481568	0.00151055	0.159886	FALSE
8546	12	Protein trafficking	AP3		AP3B1	2230603	NM_003664.3	NA	NA	NA	NA	TRUE	TRUE	TRUE	rs11746090	-0.192508	2.01e-14	5.1e-11	TRUE
1176	13	Protein trafficking	AP3		AP3S1	7200402	NM_001002924.1	NA	NA	NA	NA	TRUE	TRUE	TRUE	rs171809	0.0641123	0.000508522	0.0763317	FALSE
8943	14	Protein trafficking	AP3		AP3D1	4210612	NM_003938.5	NA	NA	NA	NA	TRUE	TRUE	TRUE	rs4807263	-0.0467604	0.000175305	0.0343587	TRUE
8120	15	Protein trafficking	AP3		AP3B2	4230360	NM_004644.3	NA	NA	NA	NA	TRUE	FALSE	FALSE	NA	NA	NA	NA	NA
26985	16	Protein trafficking	AP3		AP3M1	2760202	NM_012095.4	NA	NA	NA	NA	TRUE	TRUE	TRUE	rs7905662	0.173672	3.69e-12	6.18e-09	TRUE
10947	17	Protein trafficking	AP3		AP3M2	3420128	NM_006803.2	NA	NA	NA	NA	TRUE	TRUE	TRUE	rs2354571	-0.0693263	0.00528454	0.325972	FALSE
10239	18	Protein trafficking	AP3		AP3S2	2750286	NM_005829.3	NA	NA	NA	NA	FALSE	FALSE	FALSE	NA	NA	NA	NA	NA
130340	19	Protein trafficking	AP-1	AP1 heterotertamer	AP1S3	4480491	NM_001039569.1	NA	NA	NA	NA	TRUE	FALSE	FALSE	NA	NA	NA	NA	NA
1174	20	Protein trafficking	AP-1		AP1S1	5490673	NM_057089.2	NA	NA	NA	NA	TRUE	TRUE	TRUE	rs12533518	0.0567906	0.000843078	0.108404	FALSE
8905	21	Protein trafficking	AP-1		AP1S2	940706	NM_003916.3	Mental retardation, X-linked syndromic 5, 304340 (3)	AP1S2, MRX59, MRXSF, MRXS21, MRXS5, PGS	300629	Xp22.2	TRUE	TRUE	FALSE	NA	NA	NA	NA	NA
162	22	Protein trafficking	AP-1		AP1B1	730301	NM_145730.1	NA	NA	NA	NA	TRUE	TRUE	TRUE	rs114138261	0.0662991	0.00378028	0.274399	FALSE
8906	23	Protein trafficking	AP-1		AP1G2	3130215	NM_080545.1	NA	NA	NA	NA	TRUE	TRUE	TRUE	rs12890629	-0.16517	9.83e-06	0.00326282	TRUE
164	24	Protein trafficking	AP-1		AP1G1	1820136	NM_001128.5	NA	NA	NA	NA	FALSE	FALSE	FALSE	NA	NA	NA	NA	NA
8907	25	Protein trafficking	AP-1		AP1M1	2190241	NM_032493.2	NA	NA	NA	NA	TRUE	TRUE	TRUE	rs12972632	0.0748194	6.62e-05	0.0158254	TRUE
10053	26	Protein trafficking	AP-1		AP1M2	1170041	NM_005498.3	NA	NA	NA	NA	TRUE	FALSE	FALSE	NA	NA	NA	NA	NA
10717	27	Protein trafficking	AP-4	AP4 heterotetramer	AP4B1	510129	NM_006594.1	NA	NA	NA	NA	TRUE	TRUE	TRUE	rs17464525	0.187309	1.15e-15	3.91e-12	TRUE
11154	28	Protein trafficking	AP-4		AP4S1	2970669	NM_007077.2	NA	NA	NA	NA	TRUE	FALSE	FALSE	NA	NA	NA	NA	NA
9179	29	Protein trafficking	AP-4		AP4M1	2750168	NM_004722.3	NA	NA	NA	NA	TRUE	FALSE	FALSE	NA	NA	NA	NA	NA
23431	30	Protein trafficking	AP-4		AP4E1	270343	NM_007347.3	NA	NA	NA	NA	TRUE	TRUE	TRUE	chr15:51183390:D	0.164998	2.3e-09	2.04e-06	TRUE
160	31	Protein trafficking	AP-2	AP2 heterotetramer	AP2A1	5130019	NM_014203.2	NA	NA	NA	NA	TRUE	TRUE	TRUE	rs2072451	-0.0614409	0.000763401	0.101501	FALSE
163	32	Protein trafficking	AP-2		AP2B1	1400605	NM_001282.2	NA	NA	NA	NA	TRUE	TRUE	FALSE	NA	NA	NA	NA	NA
1173	33	Protein trafficking	AP-2		AP2M1	240187	NM_004068.3	NA	NA	NA	NA	TRUE	TRUE	TRUE	rs1969253	0.0433802	0.00180641	0.179417	FALSE
1175	34	Protein trafficking	AP-2		AP2S1	6370661	NM_004069.3	NA	NA	NA	NA	TRUE	TRUE	TRUE	rs12982553	0.0481447	0.00108243	0.128376	FALSE
161	35	Protein trafficking	AP-2		AP2A2	6270041	NM_012305.2	NA	NA	NA	NA	TRUE	TRUE	TRUE	rs12285942	-0.103332	0.000188216	0.0363387	TRUE
4353	36	Primary Granule	MPO		MPO	3520601	NM_000250.1	Myeloperoxidase deficiency, 254600 (3)	MPO	606989	17q22	TRUE	TRUE	TRUE	rs7211182	-0.0636125	0.00163324	0.168141	FALSE
1667	37	Primary Granule	defensins	HNP1	DEFA1	4540239	NM_004084.2	NA	NA	NA	NA	FALSE	FALSE	FALSE	NA	NA	NA	NA	NA
1668	38	Primary Granule	defensins	HNP3	DEFA3	2970747	NM_005217.2	NA	NA	NA	NA	FALSE	FALSE	FALSE	NA	NA	NA	NA	NA
1669	39	Primary Granule	defensins	HNP4	DEFA4	6550164	NM_001925.1	NA	NA	NA	NA	TRUE	TRUE	TRUE	rs10103091	0.155214	6.89e-06	0.00240904	TRUE
4069	40	Primary Granule	lysozyme		LYZ	4810162	NM_000239.1	Amyloidosis, renal, 105200 (3)	LYZ	153450	12q15	TRUE	TRUE	TRUE	rs12827594	-1.49548	3.63e-24	8.06e-20	TRUE
671	41	Primary Granule	BPI		BPI	4200746	NM_001725.1	NA	NA	NA	NA	TRUE	TRUE	TRUE	rs4811565	-0.184627	2.15e-05	0.00630293	TRUE
1991	42	Primary Granule	NE		ELANE	7650497	NM_001972.2	Neutropenia, cyclic, 162800 (3)	ELANE, ELA2, SCN1	130130	19p13.3	TRUE	TRUE	TRUE	rs3761008	0.153347	0.00070026	0.0954318	FALSE
5657	43	Primary Granule	PR3		PRTN3	1770731	NM_002777.3	NA	NA	NA	NA	TRUE	FALSE	FALSE	NA	NA	NA	NA	NA
1511	44	Primary Granule	cathepsin G		CTSG	1500735	NM_001911.2	NA	NA	NA	NA	TRUE	TRUE	TRUE	rs8017234	-0.123056	0.000383609	0.0620945	FALSE
566	45	Primary Granule	azurocidin		AZU1	5670739	NM_001700.3	NA	NA	NA	NA	TRUE	TRUE	TRUE	rs2332495	-0.102633	0.0045418	0.30247	FALSE
4758	46	Primary Granule	sialidase	lysosomal sialidase	NEU1	4200692	NM_000434.2	NA	NA	NA	NA	TRUE	TRUE	TRUE	rs2857605	-0.0839936	1.2e-05	0.00386214	TRUE
2990	47	Primary Granule	B glucoronidase		GUSB	3610553	NM_000181.2	Mucopolysaccharidosis VII, 253220 (3)	GUSB, MPS7	611499	7q11.21	TRUE	TRUE	TRUE	rs2690405	0.211951	3.38e-09	2.85e-06	TRUE
4057	48	Secondary Granule	lactoferrin		LTF	5550367	NM_002343.2	NA	NA	NA	NA	TRUE	TRUE	FALSE	NA	NA	NA	NA	NA
3934	49	Secondary Granule	NGAL		LCN2	4390398	NM_005564.3	NA	NA	NA	NA	FALSE	FALSE	FALSE	NA	NA	NA	NA	NA
820	50	Secondary Granule	cathelicidin	hCAP-18, LL37	CAMP	5860075	NM_004345.3	NA	NA	NA	NA	TRUE	TRUE	TRUE	rs62260764	0.142699	0.00135542	0.149067	FALSE
6590	51	Secondary Granule	SLPI		SLPI	2140707	NM_003064.2	NA	NA	NA	NA	TRUE	TRUE	TRUE	rs12624725	0.483648	0.000135281	0.0281481	TRUE
3240	52	Secondary Granule	haptoglobin		HP	6590131	NM_005143.2	[Anhaptoglobinemia], 614081 (3)	HP	140100	16q22.2	TRUE	TRUE	TRUE	rs7186207	0.134126	4.52e-05	0.011605	TRUE
567	53	Secondary Granule	B2M		B2M	4890487	NM_004048.2	NA	NA	NA	NA	TRUE	TRUE	TRUE	rs76474045	0.0939209	0.0031712	0.250117	FALSE
4317	54	Secondary Granule	collagenase		MMP8	6280594	NM_002424.1	NA	NA	NA	NA	FALSE	FALSE	FALSE	NA	NA	NA	NA	NA
10321	55	Secondary Granule	CRISP3		CRISP3	4180286	NM_006061.1	NA	NA	NA	NA	TRUE	FALSE	FALSE	NA	NA	NA	NA	NA
4318	56	Tertiary Granule	gelatinase		MMP9	3180528	NM_004994.2	Metaphyseal anadysplasia 2, 613073 (3)	MMP9, CLG4B, MANDP2	120361	20q13.12	TRUE	TRUE	TRUE	rs6512409	-0.134685	7.04e-05	0.0166533	TRUE
4313	57	Tertiary Granule	gelatinase		MMP2	510736	NM_004530.2	Multicentric osteolysis, nodulosis, and arthropathy, 259600 (3)	MMP2, CLG4A, MONA	120360	16q12.2	TRUE	FALSE	FALSE	NA	NA	NA	NA	NA
64386	58	Tertiary Granule	leukolysin		MMP25	6020630	NM_022468.4	NA	NA	NA	NA	FALSE	FALSE	FALSE	NA	NA	NA	NA	NA
6404	59	capture and rolling	P-selectin glycoprotein ligand-1		SELPLG	4210544	NM_003006.3	NA	NA	NA	NA	TRUE	TRUE	TRUE	chr12:109012794:I	-0.262019	6.79e-07	0.000317219	TRUE
6402	60	capture and rolling	L selection		SELL	6940358	NM_000655.3	NA	NA	NA	NA	TRUE	TRUE	TRUE	rs4987367	-0.201446	4.98e-12	8.09e-09	TRUE
6401	61	capture and rolling	ESL1		SELE	2480497	NM_000450.1	[Blood pressure regulation QTL], 145500 (2)	SELE, ELAM1	131210	1q24.2	TRUE	FALSE	FALSE	NA	NA	NA	NA	NA
5806	62	capture and rolling	PTX3		PTX3	3460682	NM_002852.2	NA	NA	NA	NA	TRUE	FALSE	FALSE	NA	NA	NA	NA	NA
3676	63	capture and rolling	VLA4	a4 integrin	ITGA4	7200768	NM_000885.4	NA	NA	NA	NA	TRUE	TRUE	TRUE	rs4667283	-0.120273	3.79e-06	0.00144098	TRUE
6714	64	activation during transmigration	Src family kinases		SRC	2260435	NM_005417.3	Colon cancer, advanced, somatic (3)	SRC, ASV, SRC1	190090	20q11.23	TRUE	TRUE	TRUE	rs910762	-0.10275	5.63e-05	0.0138505	TRUE
6850	65	activation during transmigration	Syk		SYK	110685	NM_003177.3	NA	NA	NA	NA	TRUE	TRUE	TRUE	rs290276	-0.0814178	0.000449571	0.0697555	FALSE
5290	66	activation during transmigration	PI3K	many: PIK3CA, PIK3C2B, PIK3CB, PIK3R5,PIK3C2G,PIK3CG	PIK3CA	1240520	NM_006218.2	Nonsmall cell lung cancer, somatic, 211980 (3)	PIK3CA, CLOVE, MCAP, MCM, MCMTC, CWS5	171834	3q26.32	TRUE	TRUE	TRUE	rs62408877	-0.0875071	0.00235278	0.211143	FALSE
5287	67	activation during transmigration	PI3K		PIK3C2B	4610180	NM_002646.2	NA	NA	NA	NA	TRUE	TRUE	FALSE	NA	NA	NA	NA	NA
5291	68	activation during transmigration	PI3K		PIK3CB	4480523	NM_006219.1	NA	NA	NA	NA	TRUE	TRUE	TRUE	rs774003	-0.0709969	0.000154694	0.0312081	TRUE
23533	69	activation during transmigration	PI3K		PIK3R5	1570048	NM_014308.2	Ataxia-oculomotor apraxia 3, 615217 (3)	PIK3R5, p101	611317	17p13.1	TRUE	TRUE	TRUE	rs17810130	0.0569372	0.00356399	0.266127	FALSE
5288	70	activation during transmigration	PI3K		PIK3C2G	7400435	NM_004570.3	NA	NA	NA	NA	TRUE	FALSE	FALSE	NA	NA	NA	NA	NA
5294	71	activation during transmigration	PI3K		PIK3CG	3130136	NM_002649.2	NA	NA	NA	NA	TRUE	TRUE	TRUE	rs10235033	-0.0711388	0.0026275	0.224714	FALSE
1432	72	activation during transmigration	p38 MAPK	p38-a	MAPK14	110639	NM_139012.1	NA	NA	NA	NA	TRUE	TRUE	TRUE	chr6:35985409:D	-0.0828515	0.000108952	0.0237227	TRUE
5600	73	activation during transmigration	p38 MAPK	p38-B	MAPK11	3780241	NM_002751.5	NA	NA	NA	NA	TRUE	FALSE	FALSE	NA	NA	NA	NA	NA
6300	74	activation during transmigration	p38 MAPK	p38-y	MAPK12	450082	NM_002969.3	NA	NA	NA	NA	TRUE	FALSE	FALSE	NA	NA	NA	NA	NA
5603	75	activation during transmigration	p38 MAPK	p38-d	MAPK13	4280019	NM_002754.3	NA	NA	NA	NA	TRUE	TRUE	TRUE	rs111724721	0.150055	0.0018147	0.179967	FALSE
3683	76	arrest	LFA-1(a1b2 integrin,cd11a/cd18 heterodimer)	CD11a	ITGAL	4180494	NM_002209.1	NA	NA	NA	NA	TRUE	TRUE	TRUE	rs8056122	0.0585963	0.00168795	0.171691	FALSE
3689	77	arrest	LFA-1(a1b2 integrin,cd11a/cd18 heterodimer)	CD18	ITGB2	7200156	NM_000211.1	NA	NA	NA	NA	TRUE	TRUE	TRUE	rs760462	0.0877319	6.93e-06	0.00242175	TRUE
3684	78	arrest	Mac-1 (aMb2 integrin, CD11b/CD18 heterodimer)	CD11b	ITGAM	1710070	NM_000632.3	{Systemic lupus erythematous, association with susceptibility to, 6}, 609939 (3)	ITGAM, CR3A, CD11B, MAC1A, SLEB6	120980	16p11.2	TRUE	TRUE	TRUE	rs1106398	0.069621	0.00058434	0.0839326	FALSE
960	79	arrest	CD44		CD44	5860152	NM_001001391.1	[Blood group, Indian system], 609027 (3)	CD44, MDU2, MDU3, MIC4, IN	107269	11p13	TRUE	TRUE	TRUE	rs752949	0.177882	1.31e-06	0.000567255	TRUE
4267	80	transmigration	CD99	MIC2	CD99	4290097	NM_002414.3	NA	NA	NA	NA	FALSE	FALSE	FALSE	NA	NA	NA	NA	NA
652799	81	transmigration	cd117	pecam1 ligand	LOC652799	4150398	XM_942460.1	NA	NA	NA	NA	FALSE	FALSE	FALSE	NA	NA	NA	NA	NA
2214	82	Pattern recognition, migration	CD16		FCGR3A	3610431	NM_000569.6	NA	NA	NA	NA	TRUE	TRUE	TRUE	rs6668174	0.0791402	0.000577003	0.0831755	FALSE
2215	83	Pattern recognition, migration	CD16		FCGR3B	7210114	NM_000570.2	Neutropenia, alloimmune neonatal (3)	FCGR3B	610665	1q23.3	TRUE	TRUE	TRUE	rs12143842	-0.0937396	0.00329043	0.255163	FALSE
2357	84	Pattern recognition, migration	FPR1		FPR1	1030270	NM_002029.3	NA	NA	NA	NA	TRUE	TRUE	TRUE	chr19:52269635:D	0.0732879	9.83e-06	0.00326375	TRUE
2358	85	Pattern recognition, migration	FPR1		FPR2	3400392	NM_001462.3	NA	NA	NA	NA	TRUE	TRUE	TRUE	rs12461801	0.300283	7.69e-15	2.15e-11	TRUE
3459	86	Pattern recognition, migration	IFNGR		IFNGR1	2470358	NM_000416.1	{Tuberculosis infection, protection against}, 607948 (3)	IFNGR1, IMD27A, IMD27B	107470	6q23.3	TRUE	TRUE	TRUE	rs59657798	-0.129044	0.00133488	0.147536	FALSE
3460	87	Pattern recognition, migration	IFNGR		IFNGR2	2570291	NM_005534.2	NA	NA	NA	NA	TRUE	TRUE	TRUE	chr21:34800150:D	0.079632	0.000348033	0.0577692	FALSE
1241	88	Pattern recognition, migration	leukotriene B4 receptors		LTB4R	4250136	NM_181657.1	NA	NA	NA	NA	TRUE	TRUE	TRUE	rs8019787	-0.0728287	0.00439229	0.29711	FALSE
56413	89	Pattern recognition, migration	leukotriene B4 receptors		LTB4R2	3890424	NM_019839.2	NA	NA	NA	NA	TRUE	FALSE	FALSE	NA	NA	NA	NA	NA
728	90	Pattern recognition, migration	c5a receptor		C5AR1	6450092	NM_001736.3	NA	NA	NA	NA	TRUE	TRUE	TRUE	rs11878951	0.0596646	0.00361635	0.268105	FALSE
7096	91	Pattern recognition, migration	TLR1		TLR1	6520451	NM_003263.3	{Leprosy, susceptibility to, 5}, 613223 (3)	TLR1, TIL. LPRS5	601194	4p14	TRUE	TRUE	TRUE	rs7673092	-0.169895	0.00064136	0.0896492	FALSE
7097	92	Pattern recognition, migration	TLR2		TLR2	6420750	NM_003264.3	{Mycobacterium tuberculosis, susceptibility to}, 607948 (3)	TLR2, TIL4	603028	4q31.3	TRUE	TRUE	TRUE	rs28375206	0.0915221	0.00201144	0.191773	FALSE
7099	93	Pattern recognition, migration	TLR4		TLR4	1500180	NM_138554.2	{Colorectal cancer, susceptibility to}, 114500 (3)	TLR4, ARMD10	603030	9q33.1	TRUE	TRUE	TRUE	rs11789302	-0.248486	9.27e-12	1.42e-08	TRUE
7100	94	Pattern recognition, migration	TLR5		TLR5	830440	NM_003268.4	{Melioidosis, susceptibilty to}, 615557 (3)	TLR5, TIL3, SLEB1, MELIOS	603031	1q41	TRUE	TRUE	TRUE	rs35270996	-0.250918	0.000703557	0.0957583	FALSE
54106	95	Pattern recognition, migration	TLR9		TLR9	1820440	NM_017442.2	NA	NA	NA	NA	TRUE	TRUE	TRUE	rs2306864	0.106561	0.00109742	0.129606	FALSE
4615	96	Pattern recognition, migration	MyD88		MYD88	4560576	NM_002468.3	Pyogenic bacterial infections, recurrent, due to MYD88 deficiency, 612260 (3)	MYD88, MYD88D	602170	3p22.2	TRUE	TRUE	TRUE	rs73060840	0.135016	0.00159176	0.16546	FALSE
3654	97	Pattern recognition, migration	IRAK1		IRAK1	4040564	NM_001025243.1	NA	NA	NA	NA	TRUE	TRUE	FALSE	NA	NA	NA	NA	NA
51135	98	Pattern recognition, migration	IRAK4		IRAK4	3310491	NM_016123.1	NA	NA	NA	NA	TRUE	TRUE	TRUE	chr12:44533295:I	-0.0655627	0.00140452	0.152626	FALSE
8517	99	Pattern recognition, migration	NEMO		IKBKG	520358	NM_001099856.1	Ectodermal dysplasia, hypohidrotic, with immune deficiency, 300291 (3)	IKBKG, NEMO, FIP3, IP2, IPD2, AMCBX1, IMD33	300248	Xq28	FALSE	FALSE	FALSE	NA	NA	NA	NA	NA
64170	100	Pattern recognition, migration	CARD9		CARD9	3710685	NM_052813.3	Candidiasis, familial, 2, autosomal recessive, 212050 (3)	CARD9, CANDF2	607212	9q34.3	TRUE	TRUE	TRUE	rs3829111	0.170074	4.19e-13	8.24e-10	TRUE
64581	101	Pattern recognition, migration	Dectin-1		CLEC7A	6590451	NM_197948.2	{Aspergillosis, susceptibility to}, 614079 (3)	CLEC7A, CLECSF12, DECTIN1, CANDF4	606264	12p13.2	TRUE	TRUE	TRUE	rs11053624	-0.361326	2.1e-06	0.000859033	TRUE
114548	102	Pattern recognition, migration	NLRP3 (NALP3)		NLRP3	3420154	NM_001079821.1	CINCA syndrome, 607115 (3)	NLRP3, CIAS1, FCU, FCAS, NALP3, PYPAF1	606416	1q44	TRUE	TRUE	TRUE	rs79796976	0.232732	1.55e-06	0.000657316	TRUE
160364	103	Pattern recognition, migration	CLEC12A		CLEC12A	6020544	NM_201625.1	NA	NA	NA	NA	TRUE	TRUE	TRUE	rs147402817	2.59594	1.11e-31	1.3e-26	TRUE
58484	104	Pattern recognition, migration	NLRC4		NLRC4	1050020	NM_021209.3	NA	NA	NA	NA	TRUE	TRUE	TRUE	rs6723226	-0.0816474	0.000871062	0.110885	FALSE
3552	105	Cytokine secretion	IL1a		IL1A	1980672	NM_000575.3	NA	NA	NA	NA	TRUE	FALSE	FALSE	NA	NA	NA	NA	NA
3553	106	Cytokine secretion	IL1B		IL1B	840685	NM_000576.2	{Gastric cancer risk after H. pylori infection}, 137215 (3)	IL1B	147720	2q13	TRUE	TRUE	FALSE	NA	NA	NA	NA	NA
3569	107	Cytokine secretion	IL6		IL6	4040576	NM_000600.1	{Crohn disease-associated growth failure}, 266600 (3)	IL6, IFNB2, BSF2, HSF, HGF	147620	7p15.3	TRUE	FALSE	FALSE	NA	NA	NA	NA	NA
3576	108	Cytokine secretion	CXCL8		IL8	1570553	NM_000584.2	NA	NA	NA	NA	TRUE	TRUE	TRUE	rs79976981	-0.361575	0.00010655	0.0232946	TRUE
3592	109	Cytokine secretion	IL12		IL12A	4120114	NM_000882.2	NA	NA	NA	NA	TRUE	FALSE	FALSE	NA	NA	NA	NA	NA
3593	110	Cytokine secretion	IL12		IL12B	2900603	NM_002187.2	{Asthma, susceptibility to}, 600807 (3)	IL12B, NKSF2, IMD29	161561	5q33.3	TRUE	FALSE	FALSE	NA	NA	NA	NA	NA
7124	111	Cytokine secretion	TNF		TNF	2640301	NM_000594.2	{Dementia, vascular, susceptibility to} (3)	TNF, TNFA	191160	6p21.33	TRUE	TRUE	TRUE	rs114836277	0.25315	0.00239452	0.213364	FALSE
3458	112	Cytokine secretion	IFNy		IFNG	630725	NM_000619.2	{AIDS, rapid progression to}, 609423 (3)	IFNG, IFG, IFI	147570	12q15	TRUE	FALSE	FALSE	NA	NA	NA	NA	NA
2920	113	Cytokine secretion	CXCL2	MIP2a	CXCL2	4670390	NM_002089.3	NA	NA	NA	NA	TRUE	FALSE	FALSE	NA	NA	NA	NA	NA
7040	114	Cytokine secretion	TGFB		TGFB1	5420307	NM_000660.3	Camurati-Engelmann disease, 131300 (3)	TGFB1, DPD1, CED	190180	19q13.2	TRUE	FALSE	FALSE	NA	NA	NA	NA	NA
7042	115	Cytokine secretion	TGFB		TGFB2	7510195	NM_003238.1	NA	NA	NA	NA	TRUE	FALSE	FALSE	NA	NA	NA	NA	NA
7043	116	Cytokine secretion	TGFB		TGFB3	1030008	NM_003239.1	Arrhythmogenic right ventricular dysplasia 1, 107970 (3)	TGFB3, ARVD1, RNHF	190230	14q24.3	TRUE	FALSE	FALSE	NA	NA	NA	NA	NA
6348	117	Cytokine secretion	MIP1a		CCL3	6590682	NM_002983.1	{HIV infection, resistance to}, 609423 (2)	CCL3, SCYA3, MIP1A	182283	17q12	FALSE	FALSE	FALSE	NA	NA	NA	NA	NA
6351	118	Cytokine secretion	MIP1B		CCL4	870754	NM_002984.1	NA	NA	NA	NA	FALSE	FALSE	FALSE	NA	NA	NA	NA	NA
7422	119	Cytokine secretion	VEGF		VEGFA	2900593	NM_001025367.1	{Microvascular complications of diabetes 1}, 603933 (3)	VEGF, MVCD1	192240	6p21.1	TRUE	TRUE	TRUE	rs6931752	-0.0849928	0.000272397	0.0482667	TRUE
7423	120	Cytokine secretion	VEGF		VEGFB	3060132	XM_001128909.1	NA	NA	NA	NA	TRUE	TRUE	TRUE	chr11:63990996:D	-0.0581114	0.000479614	0.073062	FALSE
27035	121	Oxidative burst	NOX1		NOX1	1770315	NM_007052.3	NA	NA	NA	NA	TRUE	FALSE	FALSE	NA	NA	NA	NA	NA
50508	122	Oxidative burst	NOX3		NOX3	730246	NM_015718.1	NA	NA	NA	NA	TRUE	FALSE	FALSE	NA	NA	NA	NA	NA
50507	123	Oxidative burst	NOX4		NOX4	7650161	NM_016931.3	NA	NA	NA	NA	FALSE	FALSE	FALSE	NA	NA	NA	NA	NA
79400	124	Oxidative burst	NOX5		NOX5	780142	NM_024505.2	NA	NA	NA	NA	TRUE	FALSE	FALSE	NA	NA	NA	NA	NA
53905	125	Oxidative burst	DUOX1		DUOX1	2810088	NM_017434.3	NA	NA	NA	NA	TRUE	FALSE	FALSE	NA	NA	NA	NA	NA
50506	126	Oxidative burst	DUOX2		DUOX2	2710564	NM_014080.4	Thryoid dyshormonogenesis 6, 607200 (3)	DUOX2, THOX2, TDH6	606759	15q21.1	TRUE	FALSE	FALSE	NA	NA	NA	NA	NA
1536	127	Oxidative burst	CYBB		CYBB	840168	NM_000397.2	Chronic granulomatous disease, X-linked, 306400 (3)	CYBB, CGD, AMCBX2, IMD34	300481	Xp11.4	TRUE	TRUE	FALSE	NA	NA	NA	NA	NA
653361	128	phagocytosis and degranulation	p47-phox		NCF1	3940438	NM_000265.4	Chronic granulomatous disease due to deficiency of NCF-1, 233700 (3)	NCF1	608512	7q11.23	FALSE	FALSE	FALSE	NA	NA	NA	NA	NA
4688	129	phagocytosis and degranulation	p67-phox		NCF2	70008	NM_000433.2	Chronic granulomatous disease due to deficiency of NCF-2, 233710 (3)	NCF2	608515	1q25.3	TRUE	TRUE	TRUE	rs10911268	0.0600351	0.000433739	0.0680121	FALSE
4689	130	phagocytosis and degranulation	p40-phox		NCF4	6480692	NM_000631.3	NA	NA	NA	NA	TRUE	TRUE	TRUE	rs73884166	0.164071	0.000508772	0.0763609	FALSE
5880	131	phagocytosis and degranulation	rac2		RAC2	110382	NM_002872.3	Neutrophil immunodeficiency syndrome, 608203 (3)	RAC2	602049	22q13.1	TRUE	TRUE	TRUE	rs933222	0.057434	2.88e-05	0.00803315	TRUE
2268	132	phagocytosis and degranulation	fgr	SRC2	FGR	6350551	NM_001042729.1	NA	NA	NA	NA	TRUE	TRUE	TRUE	rs17162990	-0.0800427	0.00548929	0.33218	FALSE
3055	133	phagocytosis and degranulation	hck		HCK	6270022	NM_002110.2	NA	NA	NA	NA	TRUE	TRUE	TRUE	rs116967416	-0.0821309	0.00496889	0.316093	FALSE
2185	134	phagocytosis and degranulation	pyk2		PTK2B	2810632	NM_173176.1	NA	NA	NA	NA	TRUE	TRUE	TRUE	rs79347712	-0.176575	3.77e-06	0.00143116	TRUE
5747	135	phagocytosis and degranulation	pyk2		PTK2	2680750	NM_153831.2	NA	NA	NA	NA	TRUE	FALSE	FALSE	NA	NA	NA	NA	NA
10497	136	phagocytosis and degranulation	UNC13		UNC13B	5820121	NM_006377.3	NA	NA	NA	NA	TRUE	FALSE	FALSE	NA	NA	NA	NA	NA
5873	137	phagocytosis and degranulation	rab27		RAB27A	110010	NM_004580.3	NA	NA	NA	NA	TRUE	TRUE	TRUE	rs4774731	0.152631	0.000819231	0.106303	FALSE
5874	138	phagocytosis and degranulation	rab27		RAB27B	4670097	NM_004163.3	NA	NA	NA	NA	TRUE	FALSE	FALSE	NA	NA	NA	NA	NA
23569	139	NETosis	PADI4		PADI4	2650035	NM_012387.1	{Rheumatoid arthritis, susceptibility to}, 180300 (3)	PADI4, PADI5, PAD	605347	1p36.13	TRUE	TRUE	TRUE	rs74061532	-0.301598	4.22e-08	2.7e-05	TRUE
5894	140	NETosis	Raf		RAF1	6100703	NM_002880.2	Cardiomyopathy, dilated, 1NN, 615916 (3)	RAF1, CRAF, NS5, CMD1NN	164760	3p25.2	TRUE	TRUE	TRUE	rs61106206	-0.0798727	0.000539346	0.07972	FALSE
5604	141	NETosis	Mek	MEK1	MAP2K1	1050600	NM_002755.2	Cardiofaciocutaneous syndrome 3, 615279 (3)	MAP2K1, PRKMK1, MKK1, MEK1, CFC3	176872	15q22.31	FALSE	FALSE	FALSE	NA	NA	NA	NA	NA
5605	142	NETosis	Mek	MEK2	MAP2K2	4290736	NM_030662.2	Cardiofaciocutaneous syndrome 4, 615280 (3)	MAP2K2, PRKMK2, MEK2, MKK2, CFC4	601263	19p13.3	TRUE	TRUE	TRUE	rs11671605	-0.153216	1.56e-05	0.00481366	TRUE
5595	143	NETosis	Erk	ERK1	MAPK3	2060561	NM_002746.1	NA	NA	NA	NA	TRUE	TRUE	TRUE	chr16:30130492:D	0.0933652	5.04e-07	0.000243149	TRUE
5594	144	NETosis	Erk	ERK2	MAPK1	2490446	NM_002745.4	NA	NA	NA	NA	TRUE	TRUE	TRUE	rs5750496	0.0624061	0.00499525	0.316942	FALSE
834	145	Pyroptosis	CASP1		CASP1	6400053	NM_033292.2	NA	NA	NA	NA	TRUE	TRUE	TRUE	rs34212668	0.227339	5.47e-06	0.00196909	TRUE
9169	146	Pyroptosis	CASP11		SFRS2IP	4010445	NM_004719.2	NA	NA	NA	NA	TRUE	TRUE	TRUE	rs10880818	-0.0615495	0.00171194	0.173253	FALSE
64422	147	Autophagy	ATG3		ATG3	830035	NM_022488.3	NA	NA	NA	NA	TRUE	TRUE	TRUE	rs78015156	-0.107573	0.000341408	0.0569293	FALSE
23710	148	Autophagy	MAP1LC3B (LC3B, ATG8)		GABARAPL1	6420465	NM_031412.2	NA	NA	NA	NA	TRUE	TRUE	TRUE	rs10844782	-0.0853304	0.00013304	0.0277829	TRUE
1022	149	Apoptosis	CDK7		CDK7	5420437	NM_001799.2	NA	NA	NA	NA	FALSE	FALSE	FALSE	NA	NA	NA	NA	NA
1025	150	Apoptosis	CDK9		CDK9	430767	NM_001261.2	NA	NA	NA	NA	TRUE	TRUE	TRUE	rs74532781	-0.0717468	0.004124	0.287613	FALSE
5111	151	Apoptosis	PCNA		PCNA	1410524	NM_002592.2	?Ataxia-telangiectasia-like disorder, 615919 (3)	PCNA, ATLD2	176740	20p13-p12	TRUE	TRUE	TRUE	rs2422989	0.0627738	0.000494601	0.0747929	FALSE
4332	152	Apoptosis	MNDA		MNDA	6290270	NM_002432.1	NA	NA	NA	NA	TRUE	TRUE	TRUE	rs2808658	-0.0839833	0.00252011	0.219582	FALSE
355	153	Apoptosis	FAS		FAS	460438	NM_152872.1	Autoimmune lymphoproliferative syndrome, type IA, 601859 (3)	TNFRSF6, APT1, FAS, CD95, ALPS1A	134637	10q23.31	TRUE	TRUE	TRUE	rs2031610	0.115483	1.29e-05	0.00409796	TRUE
8797	154	Apoptosis	TRAIL RECEPTOR		TNFRSF10A	1050762	NM_003844.2	NA	NA	NA	NA	FALSE	FALSE	FALSE	NA	NA	NA	NA	NA
8795	155	Apoptosis			TNFRSF10B	2360095	NM_003842.3	NA	NA	NA	NA	TRUE	TRUE	TRUE	rs4268128	-0.150804	3.03e-08	2.02e-05	TRUE
841	156	Apoptosis	CASP8		CASP8	2650750	NM_001080125.1	{Breast cancer, protection against}, 114480 (3)	CASP8, MCH5, ALPS2B	601763	2q33.1	TRUE	TRUE	TRUE	rs10445793	-0.132644	6.04e-05	0.0146865	TRUE
836	157	Apoptosis	CASP3		CASP3	2260215	NM_032991.2	NA	NA	NA	NA	TRUE	TRUE	TRUE	rs6552783	0.0903558	0.000185491	0.0359294	TRUE
842	158	Apoptosis	CASP9		CASP9	4280735	NM_032996.1	NA	NA	NA	NA	TRUE	TRUE	TRUE	rs10927524	0.0487515	0.00105454	0.126167	FALSE
56616	159	Apoptosis	DIABLO		DIABLO	4890717	NM_138930.2	Deafness, autosomal dominant 64, 614152 (3)	SMAC, DIABLO, DFNA64	605219	12q24.31	TRUE	TRUE	TRUE	rs58158474	-0.125977	0.000889807	0.112526	FALSE
27429	160	Apoptosis	HTRA2		HTRA2	1820091	NM_013247.4	Parkinson disease 13, 610297 (3)	HTRA2, OMI, PARK13, PRSS25	606441	2p13.1	TRUE	TRUE	TRUE	rs7580524	-0.0760396	0.000481583	0.073285	FALSE
578	161	Apoptosis	bcl2 fam		BAK1	1850019	NM_001188.3	NA	NA	NA	NA	FALSE	FALSE	FALSE	NA	NA	NA	NA	NA
10673	162	crosstalk	BAFF	TNFSF13B	TNFSF13B	6840020	NM_006573.3	NA	NA	NA	NA	TRUE	TRUE	TRUE	chr13:109412733:I	0.132717	1.27e-05	0.00404895	TRUE
959	163	crosstalk	CD40L		CD40LG	50706	NM_000074.2	NA	NA	NA	NA	TRUE	FALSE	FALSE	NA	NA	NA	NA	NA
383	164	crosstalk	ARGINASE 1		ARG1	5270753	NM_000045.2	Argininemia, 207800 (3)	ARG1	608313	6q23.2	TRUE	TRUE	TRUE	rs2781668	-0.722585	5.08e-16	1.91e-12	TRUE
