# Supplementary material for: Genomic modulators of gene expression in human neutrophils
Source: Nat Commun. 2015 Jul 7;6:7545. doi: 10.1038/ncomms8545 (PMC4507005; doi:10.1038/ncomms8545)
Supplement: Supplementary Data 5 — Summary of epigenetic features in neutrophils and monocytes from the BLUEPRINT project. [file ncomms8545-s6.xlsx]

## Sheet: SupplementaryData5_epig_summar
Feature	Cell type	Individuals included (no.)	Threshold for calling union peak	Peaks (no.)	Peak width (median, bp)	Peaks overlapping with other cell type	% Peaks overlapping with other cell type	Peaks not overlapping with other cell type	% Peaks not overlapping with other cell type
DNA Hypomethylation	Neutrophils	6	3	39983.1	618	36337	91.0884	3555	8.91156
DNA Hypomethylation	Monocytes	6	3	51302.4	437	36577	71.3962	14654	28.6038
DNA Hypermethylation	Neutrophils	6	3	422654	3365	419014	99.162	3541	0.837997
DNA Hypermethylation	Monocytes	6	3	413874	3368	402931	97.3788	10846	2.62122
H3K4me3	Neutrophils	7	3	45375.8	367	27569	60.8386	17746	39.1614
H3K4me3	Monocytes	8	3	37748.3	621	26858	71.2849	10819	28.7151
H3K27Ac	Neutrophils	7	3	52969	325	21688	40.9764	31240	59.0236
H3K27Ac	Monocytes	8	3	43448.1	337	28664	66.0735	14718	33.9265
H3K4me1	Neutrophils	7	3	83208.2	899	55851	67.1762	27290	32.8238
H3K4me1	Monocytes	5	2	84252.6	1191	52726	62.6274	31464	37.3726
H3K36me3	Neutrophils	7	3	83074.2	731	50775	61.1651	32238	38.8349
H3K36me3	Monocytes	4	2	63784.6	1009	44318	69.5566	19397	30.4434
H3K27me3	Neutrophils	6	3	65380.9	485	20815	31.8521	44534	68.1479
H3K27me3	Monocytes	5	2	42745.5	546	23246	54.4518	19445	45.5482
H3K9me3	Neutrophils	7	3	86543.3	425	27109	31.3355	59403	68.6645
H3K9me3	Monocytes	4	2	50524.7	510	20034	39.6831	30451	60.3169
