# Supplementary material for: Genomic modulators of gene expression in human neutrophils
Source: Nat Commun. 2015 Jul 7;6:7545. doi: 10.1038/ncomms8545 (PMC4507005; doi:10.1038/ncomms8545)
Supplement: Supplementary Data 6 — Enrichment of eQTL in regions marked by histone modifications, DNA methylation, transcription factor binding, microRNA binding or transcribed enhancers. [file ncomms8545-s7.xlsx]

## Sheet: SupplementaryData6_enrichfeatu
Feature	Celltype	Background_FALSE	Background_TRUE	FEATURE_FALSE	FEATURE_TRUE	ORenrichment	confintL	confintU	Fisherspval
DNA Hypomethylation	Neutrophils	4748742	63598	3504	270	5.75347	5.06301	6.51568	2.13735e-107
DNA Hypermethylation	Neutrophils	690733	4121607	870	2904	0.559399	0.518384	0.604136	6.3643e-46
H3K27ac	Neutrophils	4753537	58803	3375	399	9.55713	8.59247	10.6065	4.853e-230
H3K27me3	Neutrophils	4623363	188977	3590	184	1.25393	1.07524	1.45465	0.00377869
H3K36me3	Neutrophils	4431024	381316	2801	973	4.03706	3.74864	4.34427	2.01476e-238
H3K4me1	Neutrophils	4554690	257650	2831	943	5.88845	5.46325	6.34067	2.22507e-308
H3K4me3	Neutrophils	4751963	60377	3370	404	9.43533	8.48836	10.4686	8.22798e-231
H3K9me3	Neutrophils	4675709	136631	3702	72	0.66557	0.519572	0.840342	0.000335322
microRNA bound	Neutrophils	4799282	13058	3739	35	3.44041	2.39163	4.79612	1.04588e-09
regulomehit	Neutrophils	4426243	386097	3020	754	2.86205	2.63921	3.10128	2.70296e-118
fantom transcribed enhancer	Neutrophils	4810739	1601	3756	18	14.4013	8.5035	22.8622	3.03439e-15
DNA Hypomethylation	Monocytes	4745144	67196	4336	332	5.40764	4.82016	6.04837	2.51526e-124
DNA Hypermethylation	monocyte	708935	4103405	937	3731	0.687937	0.640187	0.739843	7.54712e-23
H3K27ac	monocyte	4774214	38126	4466	202	5.66379	4.89339	6.52628	1.33862e-80
H3K27me3	monocyte	4689246	123094	4524	144	1.21257	1.01988	1.43171	0.0258718
H3K36me3	monocyte	4452299	360041	3673	995	3.34991	3.12002	3.59429	3.22001e-196
H3K4me1	monocyte	4515154	297186	3719	949	3.87648	3.60601	4.16514	4.84347e-229
H3K4me3	monocyte	4751446	60894	4299	369	6.69739	6.00278	7.4523	1.31453e-165
H3K9me3	monocyte	4735978	76362	4613	55	0.739455	0.556142	0.964332	0.0256792
microRNA bound	monocyte	4799282	13058	4616	52	4.14035	3.08582	5.44251	1.00845e-16
regulomehit	monocyte	4426243	386097	3786	882	2.67069	2.47894	2.8748	1.92166e-123
fantom transcribed enhancer	monocyte	4806318	6022	4632	36	6.20292	4.33515	8.60978	3.58189e-17
