# Supplementary material for: Genomic modulators of gene expression in human neutrophils
Source: Nat Commun. 2015 Jul 7;6:7545. doi: 10.1038/ncomms8545 (PMC4507005; doi:10.1038/ncomms8545)
Supplement: Supplementary Data 7 — Differential expression of transcription factors in neutrophils and monocytes ranked by log fold change in expression. [file ncomms8545-s8.xlsx]

## Sheet: SupplementaryData7_Humantf_Dif
Entrez.id	Symbol.Human.	logFC	AveExpr	t	P.Value	adj.P.Val	B	ID	Mono_Mean	Neut_Mean	Neut_Monomean
4084	MXD1	3.75731	10.952	91.4174	3.61511e-164	3.69331e-162	365.724	670086	9.07338	12.8307	3.75731
3394	IRF8	-3.52376	9.30391	-123.741	8.27772e-190	3.9465e-187	424.755	150072	11.0658	7.54203	-3.52376
328	APEX1	-3.39275	8.89168	-111.554	5.34077e-181	1.84385e-178	404.493	6510053	10.5881	7.19531	-3.39275
1385	CREB1	3.16395	10.7073	35.1019	4.57502e-87	2.30292e-86	187.667	7510470	9.1253	12.2893	3.16395
3006	HIST1H1C	3.07795	9.43172	60.0217	3.37213e-129	5.75158e-128	285.019	5570279	7.89275	10.9707	3.07795
80325	ABTB1	2.99874	10.0455	80.2393	3.19075e-153	1.67256e-151	340.48	6620609	8.54611	11.5448	2.99874
23764	MAFF	2.95483	8.65849	45.8174	1.69357e-107	1.41536e-106	234.882	5690411	7.18107	10.1359	2.95483
1786	DNMT1	-2.79764	9.00518	-65.1451	6.422e-136	1.39171e-134	300.539	1260162	10.404	7.60636	-2.79764
604	BCL6	2.72529	11.6592	82.5111	1.46939e-155	8.75686e-154	345.871	6280458	10.2966	13.0219	2.72529
9586	CREB5	2.63967	10.355	57.6996	5.56071e-126	8.42266e-125	277.588	6200577	9.03514	11.6748	2.63967
9935	MAFB	-2.60561	9.1717	-60.1619	2.17382e-129	3.78509e-128	285.459	2060440	10.4745	7.8689	-2.60561
84678	FBXL10	-2.5562	8.78724	-84.9865	4.88844e-158	3.30696e-156	351.587	1190246	10.0653	7.50914	-2.5562
7706	TRIM25	2.50034	9.45866	59.7313	8.39558e-129	1.41509e-127	284.104	5260612	8.20849	10.7088	2.50034
29855	UBN1	2.4941	10.9085	80.2732	2.94138e-153	1.54995e-151	340.562	7160433	9.66146	12.1556	2.4941
1649	DDIT3	2.48684	9.05033	72.5559	7.84116e-145	2.48436e-143	321.117	830619	7.80691	10.2938	2.48684
8548	BLZF1	2.47139	9.23946	39.211	2.07451e-95	1.27267e-94	206.948	2940541	8.00376	10.4752	2.47139
7494	XBP1	-2.46632	9.49553	-56.1724	8.40345e-124	1.18501e-122	272.553	5690066	10.7287	8.26237	-2.46632
29994	BAZ2B	2.42722	9.70346	64.0704	1.50186e-134	3.13262e-133	297.378	450075	8.48985	10.9171	2.42722
1642	DDB1	-2.38683	10.0132	-76.8985	1.13658e-149	4.92615e-148	332.285	2370100	11.2066	8.81981	-2.38683
8725	C19orf2	-2.36479	8.85299	-66.4511	1.48389e-137	3.52055e-136	304.317	4220364	10.0354	7.67059	-2.36479
1059	CENPB	-2.36396	9.26435	-74.4837	5.175e-147	1.88407e-145	326.15	610056	10.4463	8.08237	-2.36396
9314	KLF4	-2.33171	8.91269	-40.8193	1.70887e-98	1.13156e-97	214.075	2810059	10.0785	7.74684	-2.33171
473	RERE	2.33044	10.0573	69.5587	2.4748e-141	6.92113e-140	313.04	10008	8.8921	11.2225	2.33044
57169	ZNFX1	2.22887	9.63694	60.2005	1.92674e-129	3.36659e-128	285.58	3800487	8.5225	10.7514	2.22887
27044	SND1	-2.22691	8.8293	-84.1625	3.20878e-157	2.03331e-155	349.702	4480162	9.94276	7.71585	-2.22691
84515	MCM8	2.21928	12.4116	49.8206	3.83873e-114	3.92578e-113	250.236	2370017	11.302	13.5212	2.21928
3182	HNRPAB	-2.2087	9.63191	-73.5371	5.99707e-146	2.07044e-144	323.694	5810440	10.7363	8.52756	-2.2087
8349	HIST2H2BE	2.17533	8.82481	48.1272	2.1781e-111	2.04378e-110	243.873	4230678	7.73715	9.91248	2.17533
166	AES	-2.13087	9.34275	-52.1448	8.55058e-118	9.95132e-117	258.674	1230458	10.4082	8.27732	-2.13087
3017	HIST1H2BD	2.1148	8.33594	39.9219	8.74287e-97	5.51914e-96	210.126	290730	7.27853	9.39334	2.1148
51742	ARID4B	2.02865	8.96743	37.3565	9.9309e-92	5.59843e-91	198.444	6590722	7.9531	9.98176	2.02865
4783	NFIL3	1.97766	10.066	42.9073	2.33594e-102	1.69106e-101	223.005	5420564	9.07718	11.0548	1.97766
221037	JMJD1C	1.97304	9.97714	39.5206	5.1964e-96	3.21945e-95	208.337	2490687	8.99062	10.9637	1.97304
25909	AHCTF1	1.96909	8.70774	66.0657	4.47934e-137	1.02625e-135	303.209	1230196	7.72319	9.69228	1.96909
56911	C21orf7	-1.95138	8.51414	-31.1958	1.87933e-78	7.75273e-78	167.763	150315	9.48983	7.53844	-1.95138
3142	HLX1	1.92502	10.0084	38.5828	3.53529e-94	2.10812e-93	204.102	1050309	9.04587	10.9709	1.92502
25946	ZNF385	-1.90965	8.27139	-73.7531	3.42005e-146	1.20146e-144	324.257	20170	9.22621	7.31657	-1.90965
55636	CHD7	1.90119	8.31013	64.6656	2.60541e-135	5.56192e-134	299.134	1580487	7.35954	9.26073	1.90119
3431	SP110	1.9003	11.0263	62.2335	3.67766e-132	7.08091e-131	291.861	1340491	10.0761	11.9764	1.9003
4303	MLLT7	1.89794	9.99432	72.7757	4.3971e-145	1.40203e-143	321.697	4480575	9.04535	10.9433	1.89794
57645	POGK	-1.88628	9.10291	-87.5167	1.68251e-160	1.31604e-158	357.268	6220368	10.046	8.15977	-1.88628
56978	PRDM8	1.88335	8.34929	53.6255	4.76084e-120	5.93594e-119	263.883	7040431	7.40761	9.29096	1.88335
8804	CREG1	-1.88092	9.928	-35.9034	9.50694e-89	4.97561e-88	191.555	1090497	10.8685	8.98754	-1.88092
84365	MKI67IP	-1.87017	8.23021	-75.359	5.51084e-148	2.13392e-146	328.395	1090327	9.16529	7.29513	-1.87017
677	ZFP36L1	1.8487	10.3642	25.9401	1.12407e-65	3.60711e-65	138.244	830164	9.43989	11.2886	1.8487
1831	TSC22D3	1.84847	11.8994	35.347	1.38963e-87	7.0732e-87	188.863	6350446	10.9751	12.8236	1.84847
5993	RFX5	-1.84621	8.86029	-57.6878	5.7788e-126	8.72659e-125	277.549	2650370	9.78339	7.93718	-1.84621
23492	CBX7	1.84145	8.9811	56.7613	1.19685e-124	1.75188e-123	274.509	1500747	8.06038	9.90182	1.84145
4778	NFE2	1.79854	11.7246	35.0684	5.3874e-87	2.70776e-86	187.503	510468	10.8254	12.6239	1.79854
602	BCL3	1.79464	10.0434	48.5137	5.04005e-112	4.81039e-111	245.342	6330725	9.14604	10.9407	1.79464
51317	PHF21A	1.79342	10.8575	70.025	6.9208e-142	1.99112e-140	314.317	6580164	9.96075	11.7542	1.79342
11179	ZNF277	-1.79335	8.79594	-71.8591	4.9643e-144	1.54837e-142	319.267	5870180	9.69262	7.89927	-1.79335
1915	EEF1A1	-1.77928	8.46529	-61.9906	7.69533e-132	1.47315e-130	291.12	3360504	9.35493	7.57566	-1.77928
7536	SF1	1.77297	8.5356	33.1541	7.36937e-83	3.37367e-82	177.945	3610743	7.64912	9.42208	1.77297
85441	PRIC285	1.76304	10.3681	32.0688	1.93648e-80	8.43692e-80	172.354	5960343	9.48659	11.2496	1.76304
23429	RYBP	1.7534	10.1276	35.5015	6.57872e-88	3.37084e-87	189.613	840554	9.25091	11.0043	1.7534
1387	CREBBP	1.73386	10.2539	49.6734	6.61336e-114	6.68143e-113	249.69	6840148	9.38693	11.1208	1.73386
10623	POLR3C	-1.72487	8.40249	-76.6061	2.36219e-149	1.00639e-147	331.552	6130138	9.26492	7.54005	-1.72487
84458	MLR2	1.72206	9.00235	31.9005	4.64708e-80	1.99685e-79	171.475	7150554	8.14132	9.86338	1.72206
4149	MAX	1.71602	8.27126	52.8097	8.1827e-119	9.85862e-118	261.029	4640220	7.41325	9.12927	1.71602
463	ATBF1	-1.70376	8.12683	-62.6106	1.17461e-132	2.2969e-131	293.005	4050746	8.97871	7.27495	-1.70376
2971	GTF3A	-1.69906	9.99641	-45.1122	2.81375e-106	2.26985e-105	232.062	270619	10.8459	9.14688	-1.69906
3663	IRF5	-1.69764	8.4133	-20.1811	5.62013e-50	1.39556e-49	101.994	2230431	9.26212	7.56448	-1.69764
10210	TOPORS	1.69548	8.60346	43.689	9.13259e-104	6.89039e-103	226.259	4810440	7.75572	9.4512	1.69548
1050	CEBPA	-1.68775	9.99902	-33.9758	1.17986e-84	5.62245e-84	182.094	1430280	10.8429	9.15514	-1.68775
10725	NFAT5	1.67942	8.44441	36.353	1.11227e-89	5.93924e-89	193.708	3120136	7.6047	9.28412	1.67942
8531	CSDA	-1.67884	10.5034	-26.168	2.92851e-66	9.47954e-66	139.593	2320129	11.3428	9.66401	-1.67884
6774	STAT3	1.67462	10.6238	39.5394	4.7778e-96	2.96377e-95	208.422	5090619	9.78645	11.4611	1.67462
7090	TLE3	1.66595	8.55505	49.7993	4.1538e-114	4.23071e-113	250.157	6840047	7.72208	9.38803	1.66595
284443	LOC115648	1.66353	8.18657	33.8688	2.01346e-84	9.53583e-84	181.558	4250427	7.3548	9.01833	1.66353
65249	ZSWIM4	1.66138	8.67201	39.0476	4.32364e-95	2.63471e-94	206.211	1170072	7.84132	9.5027	1.66138
6777	STAT5B	1.65991	8.95859	51.5413	7.35551e-117	8.24674e-116	256.515	6940433	8.12864	9.78855	1.65991
7832	BTG2	1.65382	10.5485	25.418	2.51112e-64	7.88377e-64	135.128	1010487	9.7216	11.3754	1.65382
23030	JMJD2B	1.64977	8.49662	39.7388	1.96819e-96	1.23237e-95	209.312	1580348	7.67174	9.32151	1.64977
8178	ELL	1.64174	8.88776	62.5923	1.24132e-132	2.42263e-131	292.95	6650086	8.06689	9.70863	1.64174
3726	JUNB	1.64094	9.96286	32.1758	1.1119e-80	4.86555e-80	172.911	7550500	9.14239	10.7833	1.64094
5036	PA2G4	-1.62999	8.43136	-57.3228	1.89726e-125	2.82249e-124	276.356	5270280	9.24635	7.61637	-1.62999
7570	ZNF22	-1.60627	7.92532	-61.2194	8.16096e-131	1.50198e-129	288.752	5860546	8.72845	7.12218	-1.60627
10379	ISGF3G	1.60589	10.9366	32.748	5.83973e-82	2.62421e-81	175.868	2000022	10.1337	11.7396	1.60589
6879	TAF7	1.60307	8.90145	36.5281	4.84922e-90	2.60883e-89	194.541	430270	8.09992	9.70299	1.60307
8216	LZTR1	-1.59249	8.58581	-53.1354	2.61679e-119	3.19114e-118	262.173	290086	9.38205	7.78956	-1.59249
4332	MNDA	1.58784	12.1959	22.4665	2.02307e-56	5.58757e-56	116.869	6290270	11.402	12.9899	1.58784
23528	ZNF281	1.58736	9.63541	34.0256	9.20483e-85	4.39899e-84	182.343	1240064	8.84173	10.4291	1.58736
22809	ATF5	-1.56954	8.20883	-47.263	5.95707e-110	5.3252e-109	240.552	1570484	8.9936	7.42406	-1.56954
6907	TBL1X	1.566	10.5001	40.6206	4.06077e-98	2.64518e-97	213.207	2470070	9.71712	11.2831	1.566
403341	ZBTB34	1.56318	9.03938	37.0411	4.33066e-91	2.3889e-90	196.966	1400059	8.25779	9.82097	1.56318
7994	MYST3	1.56216	10.2105	38.9381	7.07924e-95	4.28003e-94	205.716	3930195	9.42941	10.9916	1.56216
5976	UPF1	1.55223	8.88007	47.7734	8.38946e-111	7.73438e-110	242.52	1450168	8.10395	9.65619	1.55223
8971	H1FX	-1.54861	8.39535	-45.898	1.23134e-107	1.03251e-106	235.202	7610538	9.16966	7.62105	-1.54861
84287	ZDHHC16	-1.52988	8.42806	-66.3203	2.15778e-137	5.04759e-136	303.942	5700296	9.193	7.66312	-1.52988
5437	POLR2H	-1.52507	8.53172	-68.5737	3.74925e-140	9.93055e-139	310.315	1240221	9.29425	7.76918	-1.52507
7581	ZNF33A	1.5175	8.54257	68.1767	1.13258e-139	2.92251e-138	309.206	540192	7.78382	9.30132	1.5175
9757	MLL4	1.51628	9.02118	39.8345	1.28766e-96	8.09801e-96	209.738	4060608	8.26304	9.77932	1.51628
6772	STAT1	1.50882	11.6913	25.0215	2.71802e-63	8.38092e-63	132.738	2570079	10.9369	12.4457	1.50882
10771	ZMYND11	-1.50029	8.37497	-39.0548	4.18534e-95	2.55198e-94	206.244	1190626	9.12511	7.62482	-1.50029
91746	YTHDC1	1.47924	10.407	48.0731	2.67538e-111	2.50102e-110	243.666	6900288	9.6674	11.1466	1.47924
2077	ERF	1.47264	8.49782	39.9879	6.53268e-97	4.13434e-96	210.419	610678	7.7615	9.23414	1.47264
5927	JARID1A	1.46553	10.1852	55.727	3.71466e-123	5.10867e-122	271.062	730068	9.45244	10.918	1.46553
64332	NFKBIZ	1.45803	10.658	24.5962	3.57435e-62	1.08707e-61	130.154	2470348	9.92896	11.387	1.45803
2958	GTF2A2	-1.45748	9.83719	-41.7238	3.46633e-100	2.37705e-99	217.987	2450368	10.5659	9.10845	-1.45748
115509	ZNF689	-1.4573	8.33203	-72.92	3.00984e-145	9.78392e-144	322.077	6270619	9.06068	7.60338	-1.4573
56259	CTNNBL1	-1.4522	8.76756	-67.5306	6.93436e-139	1.71424e-137	307.389	940280	9.49366	8.04146	-1.4522
406	ARNTL	1.45004	8.48569	34.4755	9.88103e-86	4.8258e-85	184.583	7150519	7.76067	9.21071	1.45004
10625	IVNS1ABP	1.44343	9.4041	32.8798	2.97675e-82	1.34795e-81	176.544	5560338	8.68238	10.1258	1.44343
10929	SFRS2B	-1.43737	8.01757	-60.9894	1.6593e-130	3.00414e-129	288.04	4490133	8.73625	7.29888	-1.43737
51592	TRIM33	1.42571	9.60649	33.8211	2.55521e-84	1.2073e-83	181.319	2450446	8.89364	10.3193	1.42571
687	KLF9	-1.42427	8.4181	-22.6473	6.42532e-57	1.78894e-56	118.019	3390292	9.13024	7.70597	-1.42427
4150	MAZ	1.41742	8.83201	47.7817	8.12826e-111	7.50047e-110	242.551	3850441	8.1233	9.54073	1.41742
8648	NCOA1	1.41233	8.82893	36.9778	5.82573e-91	3.20655e-90	196.668	2190390	8.12276	9.53509	1.41233
55809	TRERF1	1.40483	8.28514	49.7343	5.27971e-114	5.35567e-113	249.916	2570661	7.58273	8.98755	1.40483
10616	C20orf18	1.40173	10.0539	42.8729	2.69758e-102	1.94724e-101	222.861	2510523	9.35307	10.7548	1.40173
3720	JARID2	1.39731	9.67017	46.7354	4.60659e-109	4.02805e-108	238.5	2320286	8.97151	10.3688	1.39731
10765	JARID1B	1.3964	8.74843	59.2999	3.28041e-128	5.35782e-127	282.737	5870482	8.05023	9.44662	1.3964
140467	ZNF358	-1.39048	8.04216	-60.988	1.66658e-130	3.01188e-129	288.035	6860026	8.7374	7.34693	-1.39048
8939	FUBP3	-1.38856	8.39548	-37.6171	2.96214e-92	1.69275e-91	199.658	2370494	9.08976	7.7012	-1.38856
7707	ZNF148	1.38451	10.1668	27.7496	3.08311e-70	1.07107e-69	148.782	6520129	9.47454	10.859	1.38451
8721	EDF1	-1.37931	10.7887	-40.5126	6.50904e-98	4.20985e-97	212.733	3460441	11.4783	10.099	-1.37931
51545	ZNF581	-1.35174	9.47231	-31.3141	1.00602e-78	4.18112e-78	168.39	3890482	10.1482	8.79644	-1.35174
11177	BAZ1A	1.34748	9.91126	31.2835	1.18225e-78	4.90336e-78	168.228	940288	9.23752	10.585	1.34748
5430	POLR2A	1.34524	10.5618	50.2509	7.89375e-115	8.2843e-114	251.823	3290338	9.88923	11.2345	1.34524
51497	TH1L	-1.33773	8.48287	-49.9861	2.08685e-114	2.15842e-113	250.848	4390288	9.15173	7.814	-1.33773
22992	FBXL11	1.32588	9.89041	50.7493	1.28152e-115	1.3841e-114	253.647	2510750	9.22746	10.5533	1.32588
51082	POLR1D	-1.3251	10.6086	-43.4691	2.2628e-103	1.69068e-102	225.348	6370484	11.2711	9.94602	-1.3251
7566	ZNF18	1.30643	8.4497	47.1309	9.92461e-110	8.82462e-109	240.04	1230274	7.79648	9.10292	1.30643
2354	FOSB	1.29683	9.32259	11.6294	3.55342e-24	5.98232e-24	42.547	7160239	8.67418	9.97101	1.29683
3091	HIF1A	1.29319	8.87329	19.0054	1.47076e-46	3.47704e-46	94.1066	2680722	8.22669	9.51988	1.29319
6431	SFRS6	-1.29044	10.999	-34.8753	1.3837e-86	6.88206e-86	186.556	3060110	11.6442	10.3538	-1.29044
55904	MLL5	1.2904	8.51901	32.7197	6.74768e-82	3.02407e-81	175.723	3120050	7.87381	9.16422	1.2904
90592	ZNF700	1.29013	8.68597	46.1223	5.08109e-108	4.28575e-107	236.091	20603	8.04091	9.33104	1.29013
1998	ELF2	1.28897	8.01181	44.4061	4.86341e-105	3.7952e-104	229.202	450202	7.36732	8.6563	1.28897
639	PRDM1	1.28817	8.06733	22.5638	1.09079e-56	3.02687e-56	117.489	6220288	7.42325	8.71142	1.28817
5926	ARID4A	1.2776	8.39432	34.0842	6.87282e-85	3.2949e-84	182.637	7160440	7.75552	9.03312	1.2776
54807	ZNF586	1.26731	9.53694	34.3173	2.16074e-85	1.04813e-84	183.798	1050626	8.90328	10.1706	1.26731
6598	SMARCB1	-1.26095	8.14248	-61.1382	1.04837e-130	1.91538e-129	288.5	150021	8.77296	7.51201	-1.26095
6737	TRIM21	1.256	9.38285	30.35	1.7162e-76	6.75681e-76	163.232	6560075	8.75485	10.0109	1.256
3005	H1F0	-1.25495	8.50913	-22.1629	1.39926e-55	3.81207e-55	114.93	630278	9.1366	7.88165	-1.25495
10629	TAF6L	-1.25416	7.91555	-50.2311	8.48601e-115	8.89653e-114	251.75	7650025	8.54264	7.28847	-1.25416
10782	ZNF274	1.25187	8.74573	34.7566	2.4765e-86	1.22685e-85	185.972	1090102	8.1198	9.37166	1.25187
23469	PHF3	1.24456	10.2198	40.767	2.14515e-98	1.41857e-97	213.847	6400048	9.59749	10.842	1.24456
5356	PLRG1	-1.23598	8.67454	-58.9551	9.81008e-128	1.57654e-126	281.638	1470082	9.29253	8.05655	-1.23598
64864	RFXDC2	-1.22962	8.10519	-42.1134	6.60315e-101	4.59103e-100	219.652	2190131	8.72	7.49038	-1.22962
6778	STAT6	1.22961	10.1386	30.0933	6.8653e-76	2.66004e-75	161.841	1660397	9.5238	10.7534	1.22961
116988	CENTG3	-1.22522	7.99483	-38.1457	2.59625e-93	1.5201e-92	202.101	6220164	8.60744	7.38222	-1.22522
8554	PIAS1	1.22362	10.5081	44.9445	5.51721e-106	4.4226e-105	231.386	1820019	9.89628	11.1199	1.22362
7538	ZFP36	1.22012	12.3119	21.2448	5.20504e-53	1.35569e-52	108.995	2900348	11.7018	12.922	1.22012
26959	HBP1	1.21139	9.46478	38.6945	2.12987e-94	1.2769e-93	204.611	3780270	8.85909	10.0705	1.21139
6672	SP100	1.21087	8.8251	23.4807	3.43259e-59	9.90691e-59	123.266	6650541	8.21966	9.43053	1.21087
148479	PHF13	1.20732	8.8091	31.7599	9.68048e-80	4.12781e-79	170.739	3060022	8.20544	9.41276	1.20732
1820	ARID3A	1.20577	10.1757	29.5397	1.40052e-74	5.29133e-74	158.815	6510553	9.57284	10.7786	1.20577
26205	GMEB2	1.19224	8.82107	47.6981	1.11893e-110	1.02777e-109	242.231	2100437	8.22496	9.41719	1.19224
9326	ZNHIT3	-1.1911	9.85804	-29.24	7.27524e-74	2.71385e-73	157.162	3450253	10.4536	9.26249	-1.1911
10236	HNRPR	-1.18603	9.79782	-28.4401	6.2256e-72	2.22849e-71	152.698	3060035	10.3908	9.20481	-1.18603
11262	SP140	1.17978	8.15858	30.3669	1.56689e-76	6.17141e-76	163.324	3140041	7.56869	8.74847	1.17978
23013	SPEN	1.17196	9.94396	41.8243	2.25714e-100	1.5521e-99	218.418	840402	9.35797	10.5299	1.17196
162989	DEDD2	1.17176	11.6423	49.7787	4.48138e-114	4.55971e-113	250.081	3890521	11.0564	12.2282	1.17176
4929	NR4A2	1.17058	8.59833	30.3375	1.8363e-76	7.21548e-76	163.165	6400364	8.01304	9.18362	1.17058
1051	CEBPB	1.16778	13.3231	48.3359	9.87049e-112	9.34058e-111	244.667	20446	12.7392	13.907	1.16778
6942	TCF20	1.16526	9.02166	43.0853	1.11215e-102	8.13953e-102	223.75	3450707	8.43903	9.60429	1.16526
6688	SPI1	1.16116	11.7634	34.015	9.70266e-85	4.63469e-84	182.291	5810398	11.1829	12.344	1.16116
10153	CEBPZ	-1.15923	9.03778	-36.2171	2.12332e-89	1.12718e-88	193.059	4010131	9.61739	8.45816	-1.15923
6619	SNAPC3	-1.15507	7.83919	-57.7909	4.13543e-126	6.29239e-125	277.885	2030446	8.41672	7.26165	-1.15507
8535	CBX4	1.14694	9.32514	27.0358	1.85234e-68	6.22753e-68	144.673	3830170	8.75167	9.89862	1.14694
10365	KLF2	1.13926	12.4474	28.556	3.25153e-72	1.17355e-71	153.349	3850692	11.8777	13.017	1.13926
7705	ZNF146	-1.13653	8.12532	-29.1184	1.42366e-73	5.27916e-73	156.488	3140167	8.69359	7.55706	-1.13653
9214	FAIM3	1.13536	8.36716	20.2293	4.08388e-50	1.01812e-49	102.314	5270520	7.79948	8.93484	1.13536
3659	IRF1	1.12212	11.6184	22.1319	1.70657e-55	4.64045e-55	114.731	6250064	11.0574	12.1795	1.12212
9612	NCOR2	-1.11001	9.16139	-35.0269	6.59704e-87	3.30083e-86	187.299	4180204	9.71639	8.60638	-1.11001
1316	KLF6	1.10726	12.1361	31.6629	1.60788e-79	6.8299e-79	170.23	4040097	11.5825	12.6897	1.10726
65982	ZNF447	1.1011	8.26463	34.1879	4.10528e-85	1.97701e-84	183.154	6520280	7.71407	8.81518	1.1011
81628	TSC22D4	1.10092	8.89327	22.8711	1.56314e-57	4.38996e-57	119.437	6200240	8.34281	9.44373	1.10092
83463	MXD3	1.09642	8.13125	36.1289	3.23266e-89	1.70704e-88	192.637	2970121	7.58303	8.67946	1.09642
1108	CHD4	1.08344	9.64353	29.5607	1.24819e-74	4.71758e-74	158.931	430224	9.10181	10.1853	1.08344
168544	ZNF467	1.07915	11.5788	31.6347	1.86406e-79	7.89798e-79	170.081	2490333	11.0392	12.1184	1.07915
1870	E2F2	-1.07637	7.82669	-37.3696	9.34498e-92	5.2711e-91	198.505	5340338	8.36487	7.2885	-1.07637
9111	NMI	1.07237	9.44561	22.1333	1.69103e-55	4.60071e-55	114.74	4050554	8.90942	9.98179	1.07237
10943	MSL3L1	1.06977	9.80291	13.4861	7.5595e-30	1.38822e-29	55.5901	50537	9.26803	10.3378	1.06977
27154	BRPF3	1.06773	8.83019	44.6815	1.59345e-105	1.25718e-104	230.322	4480280	8.29632	9.36406	1.06773
3665	IRF7	1.06239	10.5103	18.2865	1.94473e-44	4.44534e-44	89.2125	6400176	9.97912	11.0415	1.06239
116448	OLIG1	-1.0551	8.40014	-23.4786	3.47726e-59	1.00272e-58	123.253	2030403	8.92769	7.87259	-1.0551
11137	PWP1	-1.05484	8.32634	-30.2687	2.66e-76	1.04235e-75	162.793	2710475	8.85376	7.79892	-1.05484
57326	PBXIP1	1.05314	7.94451	39.5095	5.45904e-96	3.38008e-95	208.288	6650605	7.41794	8.47109	1.05314
11331	PHB2	-1.04615	9.17857	-48.2193	1.53512e-111	1.44724e-110	244.224	4060722	9.70165	8.6555	-1.04615
6650	SOLH	1.04325	8.02115	24.1074	7.10668e-61	2.11134e-60	127.155	5720382	7.49952	8.54277	1.04325
25793	FBXO7	-1.03403	8.6347	-49.12	5.17436e-113	5.05915e-112	247.626	4780048	9.15172	8.11769	-1.03403
8289	ARID1A	1.03138	10.1347	29.0071	2.63736e-73	9.7257e-73	155.87	6280411	9.61899	10.6504	1.03138
7752	ZNF200	1.02539	7.87077	28.0417	5.87592e-71	2.06783e-70	150.445	7100300	7.35807	8.38346	1.02539
4208	MEF2C	-1.02125	8.32921	-27.3592	2.87449e-69	9.78225e-69	146.542	4040162	8.83983	7.81858	-1.02125
5436	POLR2G	-1.01938	10.1087	-43.0749	1.16111e-102	8.49166e-102	223.707	7100066	10.6184	9.59899	-1.01938
6659	SOX4	-1.01303	8.05535	-41.544	7.48137e-100	5.09201e-99	217.215	3370736	8.56186	7.54883	-1.01303
10009	ZBTB33	-1.01146	8.84103	-35.7814	1.70716e-88	8.87438e-88	190.967	4290615	9.34676	8.3353	-1.01146
5610	EIF2AK2	1.00475	9.88019	13.5764	3.99114e-30	7.3712e-30	56.2285	2120079	9.37782	10.3826	1.00475
8458	TTF2	-1.00428	7.642	-42.2697	3.40564e-101	2.38442e-100	220.316	2190220	8.14414	7.13986	-1.00428
55893	ZNF395	-1.00085	8.38884	-37.6995	2.02318e-92	1.15881e-91	200.04	1980403	8.88927	7.88842	-1.00085
25897	RNF19	0.993433	8.26062	37.4648	6.00148e-92	3.39858e-91	198.949	7160010	7.76391	8.75734	0.993433
6604	SMARCD3	-0.991394	8.0325	-27.8163	2.11059e-70	7.34742e-70	149.162	460463	8.5282	7.5368	-0.991394
10921	RNPS1	-0.989381	9.19527	-35.2999	1.74648e-87	8.86699e-87	188.633	2630022	9.68996	8.70058	-0.989381
4831	NME2	-0.987203	8.27635	-33.7464	3.71469e-84	1.7469e-83	180.943	5900397	8.76996	7.78275	-0.987203
7508	XPC	0.983235	9.67081	40.1866	2.71968e-97	1.73105e-96	211.298	6560441	9.17919	10.1624	0.983235
57658	CALCOCO1	0.98321	8.3785	42.0053	1.04462e-100	7.24793e-100	219.191	2140398	7.8869	8.87011	0.98321
55320	C14orf106	-0.980745	9.34591	-31.3849	6.92613e-79	2.89297e-78	168.764	1450603	9.83628	8.85553	-0.980745
10084	PQBP1	-0.979999	8.60269	-41.0597	6.02413e-99	4.03436e-98	215.122	3400196	9.09269	8.11269	-0.979999
3609	ILF3	-0.975869	8.20017	-31.341	8.72923e-79	3.63549e-78	168.532	1450075	8.68811	7.71224	-0.975869
25799	ZNF324	0.972764	8.181	23.1239	3.18973e-58	9.05203e-58	121.031	7040139	7.69461	8.66738	0.972764
29946	SERTAD3	0.968061	9.13351	23.3572	7.41017e-59	2.12337e-58	122.495	3370474	8.64948	9.61754	0.968061
2976	GTF3C2	-0.966992	8.84907	-51.2563	2.04794e-116	2.26314e-115	255.487	2140064	9.33257	8.36558	-0.966992
121274	ZNF641	0.961607	8.75905	16.2914	1.92159e-38	3.99979e-38	75.388	6650747	8.27824	9.23985	0.961607
10370	CITED2	-0.961518	8.6929	-18.8803	3.42838e-46	8.05938e-46	93.2585	7550112	9.17366	8.21214	-0.961518
219749	ZNF25	-0.959345	8.08563	-40.5406	5.75693e-98	3.73064e-97	212.856	6840112	8.5653	7.60596	-0.959345
2308	FOXO1A	0.956961	8.54802	31.8912	4.87739e-80	2.09491e-79	171.427	6770719	8.06954	9.0265	0.956961
90338	ZNF160	0.952455	8.02543	26.1181	3.92797e-66	1.26861e-65	139.299	6980474	7.5492	8.50166	0.952455
1958	EGR1	-0.949424	9.18014	-8.86083	4.52695e-16	6.62241e-16	23.9672	870338	9.65485	8.70543	-0.949424
9477	TRFP	-0.942218	8.65268	-42.7196	5.12531e-102	3.6732e-101	222.217	3370671	9.12379	8.18157	-0.942218
22882	ZHX2	0.94163	7.91727	57.8206	3.75616e-126	5.73273e-125	277.981	6250091	7.44646	8.38809	0.94163
7342	UBP1	-0.940023	9.01681	-41.6787	4.20357e-100	2.8767e-99	217.794	5870600	9.48682	8.54679	-0.940023
83746	L3MBTL2	-0.931436	8.23689	-37.3949	8.3047e-92	4.6896e-91	198.623	5870646	8.70261	7.77117	-0.931436
6605	SMARCE1	-0.926543	8.34699	-36.1794	2.54095e-89	1.34603e-88	192.879	2650064	8.81026	7.88371	-0.926543
10902	BRD8	0.920465	8.65842	32.4669	2.47168e-81	1.09449e-80	174.42	670397	8.19819	9.11866	0.920465
6618	SNAPC2	-0.915092	8.11432	-33.4881	1.36113e-83	6.31493e-83	179.64	1690711	8.57187	7.65678	-0.915092
5433	POLR2D	-0.913652	7.86583	-45.0555	3.53209e-106	2.84176e-105	231.834	6900025	8.32265	7.409	-0.913652
51564	HDAC7A	0.913624	8.02909	30.9228	7.99713e-78	3.24817e-77	166.309	2690463	7.57228	8.4859	0.913624
10743	RAI1	-0.912167	7.77023	-53.8012	2.59303e-120	3.26558e-119	264.492	520561	8.22631	7.31414	-0.912167
7568	ZNF20	0.911112	7.9943	31.9607	3.39633e-80	1.46696e-79	171.79	2760131	7.53874	8.44985	0.911112
221895	tcag7.981	-0.909638	9.21717	-18.8733	3.59356e-46	8.44372e-46	93.2114	3520463	9.67199	8.76235	-0.909638
6628	SNRPB	-0.906317	10.0393	-32.637	1.03128e-81	4.5951e-81	175.297	4860243	10.4924	9.5861	-0.906317
140461	ASB8	0.901662	9.27974	34.418	1.31277e-85	6.3896e-85	184.298	870451	8.82891	9.73057	0.901662
6015	RING1	-0.893435	9.76809	-28.0417	5.8749e-71	2.06783e-70	150.445	1450707	10.2148	9.32137	-0.893435
11129	SFRS16	0.891707	8.26453	23.1612	2.52498e-58	7.17981e-58	121.265	2510722	7.81868	8.71039	0.891707
10636	RGS14	0.890219	8.34366	29.5044	1.7e-74	6.40588e-74	158.621	2940471	7.89855	8.78877	0.890219
6257	RXRB	0.889704	9.42611	29.5931	1.04538e-74	3.95852e-74	159.109	6380431	8.98126	9.87096	0.889704
146198	ZFP90	-0.88818	7.6432	-48.1641	1.89323e-111	1.77814e-110	244.013	5900286	8.08729	7.19911	-0.88818
10140	TOB1	0.886465	9.34442	12.9158	4.25901e-28	7.62402e-28	51.5617	4390300	8.90118	9.78765	0.886465
8896	BUD31	0.881862	10.5532	31.4239	5.63883e-79	2.36316e-78	168.971	4490706	10.1122	10.9941	0.881862
5438	POLR2I	-0.879597	8.68647	-30.3008	2.23709e-76	8.77653e-76	162.966	1010347	9.12627	8.24667	-0.879597
10194	TSHZ1	-0.87597	7.83748	-35.1106	4.38612e-87	2.20895e-86	187.709	1780300	8.27546	7.39949	-0.87597
3398	ID2	-0.875251	9.64938	-12.5662	5.00834e-27	8.84366e-27	49.0998	1260086	10.087	9.21176	-0.875251
1106	CHD2	0.874179	7.72481	54.8283	7.6945e-122	1.01632e-120	268.021	7040240	7.28772	8.1619	0.874179
5252	PHF1	0.870503	8.05363	29.8493	2.58259e-75	9.89549e-75	160.512	7610273	7.61838	8.48889	0.870503
10432	RBM14	-0.865046	9.1925	-30.0874	7.08977e-76	2.74489e-75	161.809	6660343	9.62502	8.75998	-0.865046
3184	HNRPD	-0.862754	11.2806	-27.0599	1.61119e-68	5.42226e-68	144.813	4180576	11.712	10.8492	-0.862754
9533	POLR1C	-0.857017	7.69952	-38.4387	6.80696e-94	4.0374e-93	203.445	1010653	8.12803	7.27102	-0.857017
147807	ZNF524	-0.855868	8.85526	-23.079	4.22755e-58	1.19667e-57	120.748	5490563	9.2832	8.42733	-0.855868
6827	SUPT4H1	0.854849	10.0218	36.4327	7.61779e-90	4.08075e-89	194.088	1770070	9.59438	10.4492	0.854849
9406	ZNF265	0.854426	8.08066	35.1633	3.39214e-87	1.71353e-86	187.967	2100139	7.65344	8.50787	0.854426
5928	RBBP4	-0.854319	8.00696	-37.4967	5.17517e-92	2.9423e-91	199.098	6370202	8.43412	7.5798	-0.854319
6428	SFRS3	-0.850274	8.31604	-27.0882	1.36788e-68	4.60809e-68	144.977	5900561	8.74118	7.8909	-0.850274
2353	FOS	0.844617	11.8238	9.56723	4.50724e-18	6.82907e-18	28.5471	4280017	11.4015	12.2461	0.844617
7756	ZNF207	-0.84374	9.92708	-42.0086	1.02994e-100	7.15099e-100	219.205	2470079	10.349	9.50521	-0.84374
6597	SMARCA4	-0.842413	9.06383	-45.4301	7.89129e-107	6.43385e-106	233.338	6860300	9.48503	8.64262	-0.842413
50862	RNF141	0.840753	8.55546	23.2902	1.12616e-58	3.21779e-58	122.075	4220372	8.13508	8.97583	0.840753
55139	ANKZF1	0.834747	8.14254	38.2977	1.29504e-93	7.63149e-93	202.799	580598	7.72517	8.55992	0.834747
10608	MXD4	-0.832888	9.66582	-21.4638	1.25663e-53	3.30479e-53	110.42	3710647	10.0823	9.24937	-0.832888
59348	ZNF350	0.827084	7.91136	37.174	2.32608e-91	1.29095e-90	197.589	1240286	7.49782	8.32491	0.827084
58508	MLL3	0.822834	7.816	16.8054	5.32204e-40	1.13274e-39	78.9789	780102	7.40458	8.22741	0.822834
694	BTG1	0.818063	12.5844	21.604	5.07585e-54	1.34443e-53	111.329	4730369	12.1754	12.9935	0.818063
3622	ING2	0.818051	8.70524	19.756	9.50173e-49	2.32368e-48	99.1595	7160025	8.29622	9.11427	0.818051
8850	PCAF	0.817975	9.91379	24.4257	1.01117e-61	3.04568e-61	129.111	7200703	9.5048	10.3228	0.817975
64210	MMS19L	-0.816989	8.7225	-47.5187	2.22621e-110	2.02442e-109	241.54	2230528	9.13099	8.314	-0.816989
6776	STAT5A	0.810984	10.1077	20.3382	1.98632e-50	4.97052e-50	103.036	1940487	9.70223	10.5132	0.810984
4792	NFKBIA	0.810172	12.5152	13.4728	8.30581e-30	1.52387e-29	55.496	4280113	12.1101	12.9203	0.810172
5931	RBBP7	-0.803541	8.11275	-25.2705	6.07556e-64	1.8932e-63	134.241	2100292	8.51452	7.71098	-0.803541
7709	ZBTB17	0.801323	8.32858	30.3981	1.3247e-76	5.22368e-76	163.492	4880397	7.92792	8.72924	0.801323
7027	TFDP1	-0.801163	8.92186	-24.1671	4.92647e-61	1.46623e-60	127.523	3290435	9.32244	8.52128	-0.801163
10553	HTATIP2	0.796984	9.70043	26.6843	1.42404e-67	4.69614e-67	142.627	4670575	9.30193	10.0989	0.796984
2000	ELF4	0.795519	10.0207	23.3704	6.82399e-59	1.95821e-58	122.577	1410168	9.62296	10.4185	0.795519
5914	RARA	0.791935	11.3708	25.8306	2.15026e-65	6.86273e-65	137.593	7050600	10.9749	11.7668	0.791935
7030	TFE3	0.791332	8.51742	36.9343	7.14501e-91	3.92623e-90	196.463	6580707	8.12175	8.91309	0.791332
23512	SUZ12	0.780696	10.9745	31.5032	3.71688e-79	1.56359e-78	169.389	4920619	10.5841	11.3648	0.780696
79753	SNIP1	0.77965	8.32868	24.6526	2.53756e-62	7.74103e-62	130.498	2690270	7.93886	8.71851	0.77965
9013	TAF1C	-0.777416	8.62535	-26.9421	3.18539e-68	1.0652e-67	144.129	6380131	9.01406	8.23664	-0.777416
1054	CEBPG	-0.775433	8.19725	-37.7572	1.55009e-92	8.93981e-92	200.308	4230431	8.58497	7.80953	-0.775433
22926	ATF6	0.775325	9.49977	21.116	1.20391e-52	3.11946e-52	108.155	5420343	9.11211	9.88743	0.775325
55625	ZDHHC7	-0.770674	11.2203	-27.3404	3.20088e-69	1.08782e-68	146.434	5360154	11.6056	10.8349	-0.770674
2962	GTF2F1	-0.769963	8.83986	-29.5798	1.12482e-74	4.25612e-74	159.035	5810452	9.22484	8.45487	-0.769963
4791	NFKB2	0.769611	8.41782	19.486	5.78693e-48	1.39881e-47	97.3488	1710504	8.03301	8.80262	0.769611
7580	ZNF32	-0.768724	7.8343	-43.6095	1.26723e-103	9.5395e-103	225.93	6110053	8.21866	7.44994	-0.768724
8570	KHSRP	-0.767748	8.69065	-30.472	8.90394e-77	3.52496e-76	163.891	7000470	9.07452	8.30678	-0.767748
7182	NR2C2	0.766421	7.72979	31.9806	3.06182e-80	1.32362e-79	171.894	7150382	7.34658	8.113	0.766421
2963	GTF2F2	-0.76103	9.01783	-30.4791	8.57354e-77	3.3955e-76	163.929	2360184	9.39835	8.63732	-0.76103
861	RUNX1	-0.759596	8.0315	-32.365	4.17897e-81	1.83911e-80	173.893	7400368	8.41129	7.6517	-0.759596
26009	ZZZ3	-0.75805	7.69179	-40.512	6.52584e-98	4.21799e-97	212.731	1300441	8.07081	7.31277	-0.75805
5989	RFX1	0.757403	8.82953	22.2424	8.42382e-56	2.30435e-55	115.439	2900204	8.45083	9.20823	0.757403
55509	SNFT	-0.748855	7.59413	-28.1982	2.42712e-71	8.60798e-71	151.332	5900253	7.96855	7.2197	-0.748855
3202	HOXA5	0.748118	7.63875	12.4588	1.0662e-26	1.87276e-26	48.3453	6620437	7.26469	8.01281	0.748118
23152	CIC	0.746812	8.55491	18.6712	1.41555e-45	3.29822e-45	91.8377	5550600	8.18151	8.92832	0.746812
8521	GCM1	0.746098	7.66035	50.6977	1.54559e-115	1.66392e-114	253.459	1050176	7.2873	8.0334	0.746098
10987	COPS5	-0.7445	10.0029	-27.5579	9.20534e-70	3.15954e-69	147.685	4010347	10.3751	9.6306	-0.7445
55534	MAML3	0.744353	7.77252	22.4912	1.72918e-56	4.78114e-56	117.027	4890097	7.40034	8.1447	0.744353
23435	TARDBP	0.744174	7.88487	36.8081	1.29351e-90	7.04603e-90	195.867	2570139	7.51279	8.25696	0.744174
9988	DMTF1	0.741258	8.43637	24.5712	4.162e-62	1.26426e-61	130.001	2850064	8.06574	8.807	0.741258
7690	ZNF131	-0.740079	8.02487	-16.1691	4.52314e-38	9.3546e-38	74.531	2750278	8.39491	7.65483	-0.740079
7541	ZFP161	-0.738483	7.97521	-44.6455	1.84267e-105	1.45038e-104	230.176	1030324	8.34445	7.60597	-0.738483
27086	FOXP1	0.737134	7.66658	25.9358	1.15334e-65	3.69986e-65	138.218	7510019	7.29802	8.03515	0.737134
7812	CSDE1	0.737117	8.03229	22.7706	2.94667e-57	8.23618e-57	118.801	7510114	7.66373	8.40085	0.737117
4176	MCM7	0.733896	9.16475	25.2172	8.36606e-64	2.59966e-63	133.92	1470195	8.7978	9.5317	0.733896
84969	C20orf100	0.729485	7.93568	29.4995	1.74624e-74	6.57518e-74	158.594	1400601	7.57094	8.30043	0.729485
51003	MED31	0.721617	8.47586	35.3674	1.25867e-87	6.41638e-87	188.962	5130670	8.11505	8.83667	0.721617
8295	TRRAP	-0.718563	8.82231	-31.1156	2.87356e-78	1.1791e-77	167.336	380369	9.1816	8.46303	-0.718563
6921	TCEB1	-0.717977	8.1814	-30.5239	6.73978e-77	2.6756e-76	164.17	5050242	8.54039	7.82241	-0.717977
5253	PHF2	0.717418	8.99536	25.0704	2.02368e-63	6.2457e-63	133.034	2760494	8.63665	9.35407	0.717418
25920	COBRA1	-0.715436	8.4343	-27.398	2.30065e-69	7.85074e-69	146.766	6860113	8.79202	8.07658	-0.715436
430	ASCL2	-0.713534	9.11042	-24.5271	5.44702e-62	1.65059e-61	129.732	7200435	9.46718	8.75365	-0.713534
10147	SFRS14	0.713002	8.96884	21.1192	1.17955e-52	3.05791e-52	108.175	70019	8.61234	9.32534	0.713002
9968	MED12	0.708545	8.19964	23.3079	1.00849e-58	2.8832e-58	122.185	620504	7.84537	8.55392	0.708545
9839	ZFHX1B	-0.707247	8.55109	-14.0628	1.27619e-31	2.41171e-31	59.6704	5050441	8.90471	8.19746	-0.707247
54737	HSMPP8	0.702566	8.2211	37.2694	1.4903e-91	8.35903e-91	198.036	60370	7.86981	8.57238	0.702566
1997	ELF1	0.701398	11.123	13.592	3.57421e-30	6.60361e-30	56.3388	4010020	10.7723	11.4737	0.701398
7050	TGIF	-0.696275	8.25017	-19.5622	3.4722e-48	8.41531e-48	97.8607	4260189	8.5983	7.90203	-0.696275
3104	HKR3	0.694822	8.88934	15.2809	2.32627e-35	4.64327e-35	68.2828	5720154	8.54192	9.23675	0.694822
2961	GTF2E2	-0.69419	9.41374	-28.6963	1.48524e-72	5.39166e-72	154.135	1570538	9.76083	9.06664	-0.69419
865	CBFB	-0.691446	8.5385	-23.5751	1.90733e-59	5.52552e-59	123.856	2600537	8.88423	8.19278	-0.691446
1052	CEBPD	0.689934	12.8231	21.4507	1.36845e-53	3.59698e-53	110.335	5490408	12.4782	13.1681	0.689934
11017	RY1	-0.688632	8.61018	-27.0967	1.30271e-68	4.39001e-68	145.026	2260632	8.9545	8.26587	-0.688632
4800	NFYA	0.688362	7.81366	31.1413	2.50775e-78	1.03111e-77	167.473	3870056	7.46948	8.15785	0.688362
2117	ETV3	0.686427	7.73074	25.8809	1.5958e-65	5.10451e-65	137.892	4810343	7.38753	8.07395	0.686427
10025	THRAP5	0.685787	9.17866	18.6011	2.27953e-45	5.29774e-45	91.3603	3180446	8.83576	9.52155	0.685787
8148	TAF15	-0.682605	8.70963	-18.3725	1.08125e-44	2.48461e-44	89.8006	4860463	9.05093	8.36833	-0.682605
4853	NOTCH2	0.681886	9.44508	17.5284	3.54554e-42	7.81376e-42	83.9977	7210128	9.10414	9.78603	0.681886
2959	GTF2B	0.679994	9.03878	18.1661	4.43109e-44	1.00644e-43	88.3874	4880215	8.69878	9.37878	0.679994
8031	NCOA4	0.674377	13.4047	26.3305	1.12637e-66	3.66978e-66	140.552	1300671	13.0676	13.7419	0.674377
9112	MTA1	-0.664591	7.9276	-32.352	4.46924e-81	1.96513e-80	173.825	1690521	8.25989	7.5953	-0.664591
57459	GATAD2B	0.663011	8.39519	19.0123	1.40396e-46	3.32069e-46	94.1531	2370576	8.06369	8.7267	0.663011
5934	RBL2	0.662879	10.0182	12.5109	7.39317e-27	1.30111e-26	48.7109	4280669	9.68674	10.3496	0.662879
5316	PKNOX1	0.659755	7.93365	27.9609	9.2861e-71	3.2542e-70	149.986	2100537	7.60377	8.26353	0.659755
2002	ELK1	-0.659588	8.37117	-43.1155	9.80817e-103	7.18883e-102	223.876	510162	8.70096	8.04138	-0.659588
3223	HOXC6	0.658691	7.63644	30.346	1.75402e-76	6.90029e-76	163.211	4920523	7.30709	7.96579	0.658691
4005	LMO2	-0.658622	10.6264	-14.0896	1.0556e-31	1.99711e-31	59.8601	3850059	10.9557	10.2971	-0.658622
3096	HIVEP1	0.65705	7.66948	23.9577	1.7858e-60	5.25403e-60	126.231	4670500	7.34096	7.99801	0.65705
55810	FOXJ2	0.656609	9.87179	17.968	1.72227e-43	3.87752e-43	87.0274	4900332	9.54349	10.2001	0.656609
4780	NFE2L2	0.655777	9.47845	11.0533	1.92893e-22	3.15357e-22	38.5634	2450064	9.15056	9.80634	0.655777
122953	JDP2	0.653111	8.39338	20.9159	4.4492e-52	1.14277e-51	106.844	1410543	8.06682	8.71993	0.653111
1105	CHD1	0.643517	9.37821	14.5913	3.03141e-33	5.87733e-33	63.4107	2350176	9.05645	9.69997	0.643517
9049	AIP	-0.643411	9.07284	-20.6056	3.40679e-51	8.62639e-51	104.804	610689	9.39455	8.75114	-0.643411
6924	TCEB3	-0.640993	8.03684	-31.3191	9.79607e-79	4.07471e-78	168.416	6560148	8.35734	7.71635	-0.640993
8087	FXR1	-0.640663	8.34951	-18.4835	5.07408e-45	1.17271e-44	90.5586	4180577	8.66985	8.02918	-0.640663
5090	PBX3	-0.639543	8.68746	-28.9795	3.07227e-73	1.13087e-72	155.717	2470634	9.00723	8.36769	-0.639543
9794	MAML1	0.638879	7.91769	28.8592	5.99463e-73	2.19359e-72	155.046	6770053	7.59825	8.23713	0.638879
26147	PHF19	-0.637745	7.75734	-31.1653	2.20851e-78	9.08821e-78	167.601	2570091	8.07621	7.43847	-0.637745
30851	TAX1BP3	-0.635976	8.85099	-25.8171	2.32982e-65	7.42872e-65	137.513	1430647	9.16898	8.533	-0.635976
4172	MCM3	-0.635273	7.53507	-39.4257	7.93525e-96	4.90115e-95	207.913	6290494	7.8527	7.21743	-0.635273
4602	MYB	-0.62908	7.64325	-28.6747	1.67515e-72	6.07006e-72	154.015	7380670	7.95779	7.32871	-0.62908
4781	NFIB	0.628295	7.60097	43.6934	8.97041e-104	6.77824e-103	226.277	5960133	7.28682	7.91512	0.628295
57616	TSHZ3	0.627802	8.90546	17.1383	5.2665e-41	1.13958e-40	81.2953	5870424	8.59156	9.21937	0.627802
29950	SERTAD1	0.627592	9.01084	14.5507	4.04126e-33	7.82463e-33	63.1231	4290072	8.69704	9.32464	0.627592
4664	NAB1	0.627407	7.97956	22.2592	7.5659e-56	2.07136e-55	115.546	6250040	7.66586	8.29327	0.627407
4801	NFYB	0.626975	7.66	20.3988	1.33104e-50	3.33828e-50	103.438	6100435	7.34652	7.97349	0.626975
57649	PHF12	0.62655	8.06146	33.7006	4.67411e-84	2.19396e-83	180.713	4570292	7.74818	8.37473	0.62655
57541	ZNF398	0.626132	7.8854	31.9015	4.62404e-80	1.9878e-79	171.48	3870292	7.57233	8.19846	0.626132
10745	PHTF1	0.624346	8.137	24.6682	2.30777e-62	7.04217e-62	130.593	6900521	7.82483	8.44918	0.624346
3097	HIVEP2	0.623749	7.7096	40.7021	2.84525e-98	1.87043e-97	213.564	6590730	7.39772	8.02147	0.623749
1487	CTBP1	-0.616671	9.41949	-24.2121	3.7371e-61	1.11357e-60	127.8	7510538	9.72783	9.11116	-0.616671
53335	BCL11A	-0.615191	8.35649	-19.3445	1.49616e-47	3.59913e-47	96.3968	6580450	8.66409	8.0489	-0.615191
3150	HMGN1	-0.612189	10.2911	-11.9156	4.82082e-25	8.23653e-25	44.5403	6220300	10.5972	9.98499	-0.612189
8683	SFRS9	-0.609768	11.0161	-16.2883	1.96459e-38	4.08759e-38	75.3659	6420767	11.3209	10.7112	-0.609768
6722	SRF	0.609191	9.93187	19.0022	1.50314e-46	3.55274e-46	94.0847	20022	9.62727	10.2365	0.609191
10113	PREB	-0.606985	8.08569	-25.9081	1.35864e-65	4.35427e-65	138.054	2060274	8.38918	7.7822	-0.606985
7942	TFEB	0.60649	8.02868	19.2063	3.79274e-47	9.04118e-47	95.4647	1050086	7.72544	8.33193	0.60649
8553	BHLHB2	0.598033	10.3092	10.5424	6.41108e-21	1.02291e-20	35.0718	2640735	10.0102	10.6082	0.598033
672	BRCA1	0.596062	7.5945	36.4351	7.53135e-90	4.03661e-89	194.099	2810465	7.29647	7.89253	0.596062
79142	PHF23	0.59442	8.48364	17.6204	1.87983e-42	4.16115e-42	84.6332	6980092	8.18643	8.78085	0.59442
7158	TP53BP1	0.589716	7.77252	33.784	3.07674e-84	1.45098e-83	181.132	610475	7.47766	8.06738	0.589716
11168	PSIP1	0.589579	8.1352	21.9663	4.92944e-55	1.331e-54	113.667	5310747	7.84041	8.42999	0.589579
92822	ZNF276	0.589402	7.68362	31.495	3.88073e-79	1.63183e-78	169.346	3190138	7.38892	7.97832	0.589402
10856	RUVBL2	-0.58915	8.28296	-28.2652	1.66447e-71	5.92416e-71	151.711	4780537	8.57753	7.98838	-0.58915
5981	RFC1	0.587905	7.92128	32.3772	3.92505e-81	1.72813e-80	173.956	4230414	7.62732	8.21523	0.587905
6670	SP3	0.587584	9.12842	9.54974	5.06023e-18	7.6565e-18	28.432	7150274	8.83463	9.42221	0.587584
25942	SIN3A	0.585521	8.88581	19.0809	8.83412e-47	2.09541e-46	94.6174	6420017	8.59305	9.17857	0.585521
51008	ASCC1	-0.585289	8.48296	-31.9474	3.64064e-80	1.57113e-79	171.72	830528	8.7756	8.19031	-0.585289
7716	ZNF161	0.585002	9.96983	18.0036	1.34912e-43	3.0429e-43	87.272	510341	9.67732	10.2623	0.585002
10155	TRIM28	-0.582441	8.33729	-21.1164	1.20104e-52	3.11281e-52	108.157	3890600	8.62851	8.04607	-0.582441
4802	NFYC	0.582182	9.44518	23.6283	1.37101e-59	3.98332e-59	124.187	3290475	9.15408	9.73627	0.582182
5411	PNN	0.580966	8.76812	17.7567	7.35567e-43	1.63874e-42	85.5731	7150132	8.47763	9.0586	0.580966
8089	YEATS4	-0.576983	7.55284	-19.4813	5.97003e-48	1.44237e-47	97.3176	3370747	7.84133	7.26435	-0.576983
84124	ZNF394	0.576479	8.25015	14.4849	6.43681e-33	1.24213e-32	62.6575	110739	7.96191	8.53839	0.576479
1877	E4F1	0.57458	9.18289	23.762	5.98544e-60	1.74814e-59	125.018	3390068	8.8956	9.47018	0.57458
25	ABL1	-0.574048	7.85008	-31.1012	3.101e-78	1.27086e-77	167.26	4180088	8.1371	7.56306	-0.574048
136647	C7orf11	-0.573792	8.11391	-25.8951	1.467e-65	4.69852e-65	137.977	1470390	8.40081	7.82702	-0.573792
4849	CNOT3	0.57071	8.03008	21.5453	7.41735e-54	1.9584e-53	110.949	380309	7.74473	8.31544	0.57071
152518	NFXL1	0.570104	8.14933	7.24687	9.2637e-12	1.25471e-11	14.1386	1230731	7.86428	8.43438	0.570104
2113	ETS1	0.569373	8.04421	10.4731	1.02786e-20	1.63348e-20	34.6016	6370435	7.75953	8.3289	0.569373
84164	ASCC2	-0.568093	9.69898	-18.4772	5.29755e-45	1.22351e-44	90.5154	1570523	9.98303	9.41494	-0.568093
6720	SREBF1	0.566166	8.23589	18.1743	4.18785e-44	9.51412e-44	88.444	3390343	7.95281	8.51898	0.566166
7704	ZBTB16	-0.566145	7.73633	-12.4792	9.24022e-27	1.62389e-26	48.4882	5080450	8.0194	7.45326	-0.566145
11083	DIDO1	0.563891	7.64994	29.6791	6.53283e-75	2.48506e-74	159.581	5390707	7.368	7.93189	0.563891
55929	DMAP1	-0.563494	8.56198	-18.9587	2.01625e-46	4.75652e-46	93.7904	5490646	8.84373	8.28023	-0.563494
9802	DAZAP2	0.561875	13.2768	19.0281	1.26129e-46	2.98607e-46	94.2605	630356	12.9958	13.5577	0.561875
10664	CTCF	0.556428	8.44693	22.9378	1.02711e-57	2.89105e-57	119.858	5220196	8.16871	8.72514	0.556428
6874	TAF4	0.556337	8.92029	14.5944	2.9654e-33	5.75045e-33	63.4327	770520	8.64212	9.19846	0.556337
57680	CHD8	0.554906	10.0801	11.4288	1.43434e-23	2.39424e-23	41.155	1170564	9.80262	10.3575	0.554906
7569	ZNF21	0.553953	7.70852	22.6174	7.76491e-57	2.15711e-56	117.829	240484	7.43155	7.9855	0.553953
56980	PRDM10	0.551995	7.83366	29.1421	1.24901e-73	4.63641e-73	156.62	670128	7.55766	8.10966	0.551995
3727	JUND	0.551776	12.7969	20.6219	3.06066e-51	7.7578e-51	104.911	620280	12.521	13.0728	0.551776
2120	ETV6	0.550891	9.53133	18.4861	4.98539e-45	1.15247e-44	90.5762	240064	9.25589	9.80678	0.550891
2908	NR3C1	0.550534	7.92796	26.0645	5.39048e-66	1.73871e-65	138.981	1740528	7.6527	8.20323	0.550534
28996	HIPK2	-0.544858	8.41808	-17.7483	7.78973e-43	1.7339e-42	85.5157	10332	8.69051	8.14565	-0.544858
23408	SIRT5	-0.540669	7.62486	-31.8662	5.55684e-80	2.38368e-79	171.296	1580224	7.8952	7.35453	-0.540669
56998	CTNNBIP1	-0.5382	7.90394	-21.009	2.42117e-52	6.24602e-52	107.454	430259	8.17304	7.63484	-0.5382
84450	ZNF512	-0.538155	8.03669	-23.7795	5.36968e-60	1.57013e-59	125.127	6560338	8.30577	7.76762	-0.538155
4335	MNT	0.534095	9.15854	15.1638	5.31416e-35	1.05566e-34	67.4562	6760255	8.89149	9.42559	0.534095
5452	POU2F2	-0.533466	7.50087	-20.2828	2.86473e-50	7.15789e-50	102.669	650630	7.76761	7.23414	-0.533466
84525	HOP	0.532512	7.52321	8.52349	3.88909e-15	5.61465e-15	21.8332	3850246	7.25695	7.78946	0.532512
10062	NR1H3	-0.52665	7.67926	-22.0784	2.40265e-55	6.51907e-55	114.388	3710450	7.94259	7.41594	-0.52665
5971	RELB	0.524592	8.49944	17.2624	2.2303e-41	4.85114e-41	82.1558	730440	8.23714	8.76173	0.524592
7750	ZNF198	0.523907	8.12459	20.8448	7.08594e-52	1.8149e-51	106.378	5270088	7.86264	8.38654	0.523907
84250	ANKRD32	0.523602	7.562	18.9544	2.07674e-46	4.89691e-46	93.7608	1070736	7.3002	7.8238	0.523602
11128	POLR3A	-0.514761	7.79721	-21.8211	1.25281e-54	3.35019e-54	112.732	7380731	8.05459	7.53983	-0.514761
5813	PURA	-0.514396	7.57717	-24.0598	9.52267e-61	2.81824e-60	126.862	50601	7.83437	7.31998	-0.514396
54904	WHSC1L1	0.514159	7.4885	26.7408	1.02492e-67	3.39e-67	142.956	1340653	7.23142	7.74558	0.514159
1382	CRABP2	0.509626	7.48843	32.3598	4.29247e-81	1.88824e-80	173.866	3400296	7.23361	7.74324	0.509626
10520	ZNF211	0.508802	8.04881	22.6223	7.52609e-57	2.09193e-56	117.861	430368	7.79441	8.30321	0.508802
7024	TFCP2	-0.507811	8.16145	-22.7196	4.06825e-57	1.13489e-56	118.478	780427	8.41536	7.90755	-0.507811
54851	ANKRD49	0.507803	8.38515	19.9481	2.64044e-49	6.51456e-49	100.443	520341	8.13125	8.63906	0.507803
22887	FOXJ3	0.505565	9.10693	22.8746	1.52896e-57	4.29516e-57	119.459	5700259	8.85415	9.35971	0.505565
57634	EP400	-0.504989	8.23995	-21.8754	8.83303e-55	2.37286e-54	113.082	6330195	8.49245	7.98746	-0.504989
84449	ZNF333	0.503484	7.77831	25.2774	5.82974e-64	1.81717e-63	134.283	2750148	7.52656	8.03005	0.503484
7071	KLF10	-0.500745	7.40562	-16.8288	4.52208e-40	9.633e-40	79.142	5720184	7.65599	7.15525	-0.500745
23054	NCOA6	0.498881	9.54489	15.4618	6.50269e-36	1.30575e-35	69.5583	3360086	9.29545	9.79433	0.498881
2355	FOSL2	0.497631	8.13143	27.7609	2.89196e-70	1.00536e-69	148.846	1470543	7.88262	8.38025	0.497631
161882	ZFPM1	-0.496841	8.14542	-21.4174	1.69832e-53	4.4547e-53	110.118	7320494	8.39384	7.897	-0.496841
23394	ADNP	0.496418	7.52358	21.8121	1.32672e-54	3.54594e-54	112.674	1770551	7.27537	7.77179	0.496418
10923	SUB1	-0.494674	8.47642	-14.1728	5.85752e-32	1.11557e-31	60.4491	1660661	8.72376	8.22909	-0.494674
7543	ZFX	0.49398	7.67714	18.2857	1.95651e-44	4.47126e-44	89.2064	7510088	7.43015	7.92413	0.49398
9774	BCLAF1	0.493337	9.762	16.9537	1.89752e-40	4.07244e-40	80.0117	3800176	9.51533	10.0087	0.493337
863	CBFA2T3	0.491481	7.78576	16.5954	2.29942e-39	4.84975e-39	77.5137	630053	7.54002	8.0315	0.491481
94104	C21orf66	-0.490156	7.93095	-16.487	4.89729e-39	1.02857e-38	76.7567	6280626	8.17603	7.68587	-0.490156
9150	CTDP1	0.488619	8.40701	17.4634	5.55328e-42	1.22063e-41	83.5483	6620433	8.1627	8.65132	0.488619
4174	MCM5	-0.487503	8.49515	-16.0283	1.21352e-37	2.48819e-37	73.5431	7330253	8.7389	8.2514	-0.487503
3093	HIP2	-0.486837	8.37753	-21.52	8.73375e-54	2.30354e-53	110.785	1300482	8.62095	8.13411	-0.486837
7701	ZNF142	-0.486533	8.34838	-28.6187	2.29027e-72	8.28102e-72	153.701	150040	8.59165	8.10512	-0.486533
27125	AFF4	0.481315	7.98447	14.1392	7.42847e-32	1.41047e-31	60.2115	2360189	7.74381	8.22512	0.481315
8028	MLLT10	-0.481297	8.04009	-16.871	3.37254e-40	7.19955e-40	79.4357	3890170	8.28073	7.79944	-0.481297
23211	C19orf7	0.480206	9.16209	22.0464	2.94878e-55	7.98354e-55	114.182	5820608	8.92198	9.40219	0.480206
274	BIN1	-0.479784	7.90798	-10.5091	8.04078e-21	1.28151e-20	34.8462	5130440	8.14787	7.66808	-0.479784
10621	POLR3F	-0.477104	7.61762	-21.9146	6.86707e-55	1.84969e-54	113.335	610019	7.85617	7.37907	-0.477104
5432	POLR2C	0.476772	8.67656	20.6301	2.89865e-51	7.35087e-51	104.966	6960546	8.43817	8.91495	0.476772
51043	ZBTB7B	0.472305	8.04461	20.8511	6.79711e-52	1.74181e-51	106.419	5260315	7.80846	8.28076	0.472305
57567	ZNF319	0.469622	9.15531	13.596	3.47508e-30	6.42284e-30	56.3669	3180315	8.9205	9.39013	0.469622
5987	RFP	0.469511	8.30249	20.3171	2.28467e-50	5.7114e-50	102.896	2810491	8.06774	8.53725	0.469511
4066	LYL1	-0.467381	10.8749	-11.8761	6.35219e-25	1.08418e-24	44.265	3190288	11.1085	10.6412	-0.467381
51282	SCAND1	-0.467379	8.77894	-15.8837	3.34825e-37	6.82742e-37	72.5272	240546	9.01263	8.54525	-0.467379
8320	EOMES	0.466409	7.47864	11.043	2.07078e-22	3.38217e-22	38.4927	7320372	7.24543	7.71184	0.466409
22881	ANKRD6	0.465266	7.61117	25.4235	2.42965e-64	7.63038e-64	135.161	4880465	7.37854	7.84381	0.465266
6671	SP4	0.462199	7.83311	18.7004	1.16117e-45	2.70994e-45	92.0361	1010521	7.60201	8.06421	0.462199
57472	CNOT6	-0.460937	8.30186	-22.0614	2.67966e-55	7.26082e-55	114.278	4560139	8.53233	8.07139	-0.460937
9318	COPS2	-0.460543	7.51703	-14.1872	5.28895e-32	1.00748e-31	60.5512	4890195	7.74731	7.28676	-0.460543
7913	DEK	-0.459471	9.61207	-8.33488	1.274e-14	1.82089e-14	20.6567	4480180	9.8418	9.38233	-0.459471
9878	C14orf92	0.458538	8.15999	28.5738	2.9443e-72	1.06343e-71	153.449	6770082	7.93072	8.38926	0.458538
472	ATM	0.458238	8.53041	10.2773	3.88171e-20	6.10104e-20	33.2783	6840605	8.30129	8.75953	0.458238
55628	ZNF407	0.45706	8.07405	26.8313	6.05749e-68	2.0122e-67	143.484	770537	7.84552	8.30258	0.45706
864	RUNX3	-0.456089	9.53	-7.64073	9.00119e-13	1.24201e-12	16.4416	1440564	9.75805	9.30196	-0.456089
3087	HHEX	-0.455702	9.30092	-9.15271	6.8504e-17	1.01851e-16	25.8424	5130750	9.52877	9.07307	-0.455702
10189	THOC4	-0.455411	7.42711	-16.937	2.13052e-40	4.5686e-40	79.8957	1660309	7.65481	7.1994	-0.455411
26574	AATF	0.453491	9.16341	12.3375	2.50232e-26	4.3662e-26	47.4934	6020372	8.93666	9.39015	0.453491
54880	BCOR	-0.453303	8.46354	-13.6234	2.86214e-30	5.2978e-30	56.5609	510576	8.69019	8.23689	-0.453303
3428	IFI16	0.452614	10.2203	5.9012	1.53746e-08	1.94849e-08	6.84869	3870594	9.99404	10.4467	0.452614
1407	CRY1	-0.448397	7.5921	-14.65	2.00209e-33	3.89146e-33	63.8257	2850059	7.8163	7.3679	-0.448397
6421	SFPQ	-0.448001	7.8264	-17.5547	2.9581e-42	6.52489e-42	84.1791	5050408	8.0504	7.60239	-0.448001
29115	SAP30BP	0.447787	7.72328	21.4872	1.08029e-53	2.84328e-53	110.572	520600	7.49939	7.94717	0.447787
1601	DAB2	-0.445252	7.52914	-18.8114	5.46825e-46	1.28216e-45	92.7907	3930367	7.75177	7.30652	-0.445252
9819	TSC22D2	0.443911	8.89262	10.2634	4.26491e-20	6.70019e-20	33.1845	2450082	8.67066	9.11457	0.443911
4793	NFKBIB	0.443662	7.82723	25.7786	2.92703e-65	9.32996e-65	137.284	3180014	7.60539	8.04906	0.443662
6749	SSRP1	-0.44189	7.54825	-25.7652	3.16977e-65	1.01005e-64	137.204	840400	7.76919	7.3273	-0.44189
140459	ASB6	0.441662	7.80799	18.9339	2.38479e-46	5.61934e-46	93.6222	1780450	7.58716	8.02882	0.441662
23294	ANKS1A	0.441619	8.63219	19.5218	4.55067e-48	1.10131e-47	97.5896	5390064	8.41138	8.853	0.441619
9441	CRSP7	0.440487	7.79998	27.6612	5.10255e-70	1.76222e-69	148.277	730468	7.57974	8.02023	0.440487
7593	ZNF42	0.439986	8.47567	17.3199	1.49757e-41	3.26518e-41	82.5547	1030053	8.25568	8.69566	0.439986
3551	IKBKB	0.439431	8.79272	19.8328	5.6922e-49	1.39751e-48	99.673	1260438	8.573	9.01244	0.439431
4194	MDM4	0.436088	7.44794	20.3227	2.20048e-50	5.50505e-50	102.934	5420471	7.22989	7.66598	0.436088
9792	SERTAD2	0.434047	9.81872	10.8382	8.47367e-22	1.37323e-21	37.0882	2070367	9.6017	10.0357	0.434047
3660	IRF2	0.433529	7.99706	21.3137	3.32812e-53	8.67963e-53	109.444	580722	7.78029	8.21382	0.433529
7251	TSG101	0.431405	9.97061	17.2666	2.16646e-41	4.71433e-41	82.1849	5090273	9.75491	10.1863	0.431405
7702	ZNF143	0.428838	8.72956	15.8	6.02568e-37	1.22595e-36	71.9391	3830403	8.51514	8.94398	0.428838
6497	SKI	0.425171	7.64524	38.7558	1.61322e-94	9.68322e-94	204.889	2140164	7.43266	7.85783	0.425171
84905	ZNF341	0.424184	7.97658	26.157	3.12356e-66	1.01077e-65	139.529	3830364	7.76449	8.18867	0.424184
10657	KHDRBS1	-0.423906	10.8939	-13.3593	1.85417e-29	3.38079e-29	54.6934	2570110	11.1059	10.682	-0.423906
3725	JUN	0.423141	8.15979	8.9164	3.16582e-16	4.64617e-16	24.3222	6510367	7.94822	8.37136	0.423141
84232	MAF1	-0.42301	8.11696	-16.1491	5.20467e-38	1.07508e-37	74.3905	1990255	8.32847	7.90546	-0.42301
9439	CRSP3	0.422605	8.09597	26.2352	1.97187e-66	6.39325e-66	139.99	3370519	7.88467	8.30728	0.422605
171017	ZNF384	0.420281	7.87622	21.9312	6.17163e-55	1.66371e-54	113.442	6550719	7.66608	8.08636	0.420281
79960	PHF17	0.419956	8.12009	17.7626	7.06028e-43	1.57398e-42	85.6141	7150189	7.91011	8.33007	0.419956
6919	TCEA2	-0.418871	7.63911	-18.8252	4.97883e-46	1.16795e-45	92.8847	4880014	7.84855	7.42968	-0.418871
9726	ZNF646	0.418772	7.58018	30.267	2.68462e-76	1.05117e-75	162.783	4760039	7.3708	7.78957	0.418772
91612	CHURC1	0.41778	9.92718	4.3157	2.50872e-05	2.95845e-05	-0.327915	6370612	9.71829	10.1361	0.41778
1616	DAXX	0.415789	7.94894	20.1668	6.17868e-50	1.53349e-49	101.899	3060722	7.74104	8.15683	0.415789
23309	SIN3B	0.414764	7.8891	12.186	7.24811e-26	1.25463e-25	46.4316	4290440	7.68172	8.09648	0.414764
3216	HOXB6	0.413165	7.48917	18.6293	1.8817e-45	4.37825e-45	91.5524	6220189	7.28259	7.69576	0.413165
57332	CBX8	0.413144	7.47452	21.9024	7.42841e-55	1.99982e-54	113.256	1410475	7.26795	7.68109	0.413144
57763	ANKRA2	0.412749	8.14287	14.3459	1.72036e-32	3.29903e-32	61.6743	1170630	7.93649	8.34924	0.412749
333929	SNAI3	0.410934	7.83838	12.312	2.99215e-26	5.21542e-26	47.3149	4880017	7.63292	8.04385	0.410934
5092	PCBD1	-0.409451	7.86447	-20.1206	8.39616e-50	2.0823e-49	101.591	4860184	8.06919	7.65974	-0.409451
7343	UBTF	0.409252	7.67079	18.2162	3.14443e-44	7.16967e-44	88.7311	5670296	7.46617	7.87542	0.409252
2145	EZH1	0.40768	7.44808	28.8003	8.31973e-73	3.03672e-72	154.717	5080022	7.24424	7.65192	0.40768
1960	EGR3	0.40729	7.36044	9.27205	3.14387e-17	4.7064e-17	26.6163	2370373	7.15679	7.56408	0.40729
5469	PPARBP	-0.405519	8.66353	-15.8163	5.37289e-37	1.09381e-36	72.0538	1070195	8.86629	8.46077	-0.405519
80345	ZNF435	0.405	8.03594	22.2402	8.5436e-56	2.33648e-55	115.425	2470296	7.83344	8.23844	0.405
4089	SMAD4	0.404847	9.1072	11.7587	1.44224e-24	2.44783e-24	43.4467	1030289	8.90477	9.30962	0.404847
23099	ZBTB43	0.403321	8.04266	16.3718	1.09517e-38	2.28863e-38	75.9509	2060037	7.841	8.24432	0.403321
84146	ZNF644	-0.401591	7.79383	-13.8982	4.09304e-31	7.67694e-31	58.5051	2490369	7.99462	7.59303	-0.401591
4094	MAF	-0.397915	7.45045	-13.7713	1.00494e-30	1.874e-30	57.6071	3610440	7.64941	7.25149	-0.397915
54014	BRWD1	0.396879	7.53118	14.1512	6.82717e-32	1.29802e-31	60.2959	5570195	7.33274	7.72962	0.396879
6775	STAT4	0.396053	7.48155	10.3621	2.18461e-20	3.44826e-20	33.8507	7320370	7.28352	7.67958	0.396053
6427	SFRS2	-0.393484	10.8618	-9.82999	7.85809e-19	1.20575e-18	30.2844	3940414	11.0585	10.665	-0.393484
25988	MIZF	-0.39272	7.48052	-24.9631	3.86648e-63	1.18965e-62	132.385	1690324	7.67688	7.28416	-0.39272
30827	CXXC1	-0.391543	9.46418	-10.6302	3.52039e-21	5.6439e-21	35.669	3400088	9.65995	9.26841	-0.391543
79618	HMBOX1	0.390978	7.98841	18.054	9.54947e-44	2.15822e-43	87.6182	160446	7.79293	8.1839	0.390978
9735	KNTC1	0.389888	7.56176	29.7891	3.58457e-75	1.3698e-74	160.183	3190524	7.36682	7.7567	0.389888
51130	ASB3	0.387967	7.80797	16.2029	3.5697e-38	7.39956e-38	74.768	2690068	7.61399	8.00196	0.387967
9513	FXR2	0.38644	8.0622	19.4564	7.0569e-48	1.70373e-47	97.1499	5690280	7.86898	8.25542	0.38644
57801	HES4	0.385525	8.34822	5.60252	6.9891e-08	8.75342e-08	5.36899	5260070	8.15546	8.54098	0.385525
29956	LASS2	0.384747	9.66988	14.5262	4.80583e-33	9.28879e-33	62.9498	3370121	9.47751	9.86226	0.384747
7421	VDR	0.383834	7.8009	24.4019	1.16934e-61	3.51893e-61	128.965	5960440	7.60899	7.99282	0.383834
64324	NSD1	0.38372	7.82774	25.8202	2.28715e-65	7.29497e-65	137.531	110136	7.63588	8.0196	0.38372
51274	KLF3	0.383328	7.50835	13.5215	5.88486e-30	1.08347e-29	55.8404	870066	7.31669	7.70002	0.383328
91012	LASS5	0.381917	8.62456	13.2851	3.1331e-29	5.69716e-29	54.1691	6330356	8.43361	8.81552	0.381917
7555	ZNF9	-0.381563	11.0437	-4.14217	5.08826e-05	5.95902e-05	-1.0044	5900600	11.2345	10.8529	-0.381563
10362	HMG20B	0.377998	9.17973	13.9263	3.35334e-31	6.29663e-31	58.7044	5670110	8.99073	9.36873	0.377998
6595	SMARCA2	0.369661	9.76943	10.1077	1.22009e-19	1.90244e-19	32.1381	5290474	9.5846	9.95426	0.369661
57727	NCOA5	-0.367646	8.03269	-16.8235	4.69244e-40	9.99377e-40	79.105	2690292	8.21651	7.84886	-0.367646
30834	ZNRD1	-0.366249	7.78752	-12.4353	1.25806e-26	2.20744e-26	48.18	4050673	7.97064	7.60439	-0.366249
26036	ZNF451	-0.364899	8.04468	-22.0868	2.27751e-55	6.18287e-55	114.441	2070189	8.22713	7.86223	-0.364899
26039	SS18L1	0.364303	7.85171	20.996	2.6345e-52	6.7911e-52	107.37	6510661	7.66956	8.03386	0.364303
10915	TCERG1	-0.359617	7.6444	-18.2194	3.07801e-44	7.01982e-44	88.7525	6450538	7.82421	7.46459	-0.359617
90390	THRAP6	0.358486	9.00644	10.0062	2.41449e-19	3.74788e-19	31.4587	1230292	8.8272	9.18569	0.358486
29890	RBM15B	-0.357462	7.49833	-20.8223	8.21048e-52	2.10078e-51	106.23	5550026	7.67706	7.3196	-0.357462
54556	ING3	0.356307	7.93587	10.576	5.09803e-21	8.14449e-21	35.3001	1240050	7.75772	8.11403	0.356307
6883	TAF12	0.353272	8.71119	7.99114	1.07295e-13	1.50813e-13	18.5459	4200626	8.53456	8.88783	0.353272
7155	TOP2B	-0.35195	9.65344	-11.0874	1.524e-22	2.49604e-22	38.7984	3890255	9.82941	9.47746	-0.35195
2957	GTF2A1	0.35191	7.42134	13.8239	6.92281e-31	1.29457e-30	57.9797	5910133	7.24538	7.59729	0.35191
79192	IRX1	0.349874	8.11039	20.442	1.00078e-50	2.51501e-50	103.723	5550270	7.93546	8.28533	0.349874
7596	ZNF45	-0.349416	7.5299	-19.7099	1.2927e-48	3.15209e-48	98.851	2140687	7.70461	7.35519	-0.349416
55703	POLR3B	-0.348949	7.42229	-19.6942	1.43623e-48	3.49696e-48	98.7454	4780253	7.59676	7.24781	-0.348949
7741	ZNF187	0.348751	7.80854	21.8979	7.64413e-55	2.05623e-54	113.227	5390259	7.63417	7.98292	0.348751
22807	ZNFN1A2	0.345691	7.56258	22.1927	1.15705e-55	3.15908e-55	115.12	610239	7.38973	7.73543	0.345691
6433	SFRS8	0.344323	8.4164	16.7368	8.57648e-40	1.81885e-39	78.5011	4180379	8.24424	8.58856	0.344323
60436	TGIF2	-0.343049	7.95705	-14.8894	3.68728e-34	7.2429e-34	65.5181	1340020	8.12857	7.78552	-0.343049
57117	INTS12	-0.342664	8.82588	-16.2354	2.84363e-38	5.90551e-38	74.9957	4860553	8.99721	8.65455	-0.342664
26137	ZBTB20	0.342419	7.60963	20.6024	3.47918e-51	8.80747e-51	104.783	3440189	7.43842	7.78084	0.342419
55689	YEATS2	-0.341623	8.06577	-16.3391	1.37674e-38	2.87286e-38	75.7218	5260537	8.23658	7.89495	-0.341623
7391	USF1	0.339618	9.00099	3.81131	0.000184373	0.000212422	-2.22893	6280333	8.83118	9.1708	0.339618
11335	CBX3	0.339227	7.56799	23.5954	1.68122e-59	4.87753e-59	123.982	380270	7.39837	7.7376	0.339227
5434	POLR2E	0.337134	7.65883	17.2765	2.02171e-41	4.40126e-41	82.2541	4850280	7.49026	7.8274	0.337134
7110	TMF1	0.336757	7.98562	8.5053	4.36291e-15	6.29234e-15	21.7192	2970609	7.81724	8.154	0.336757
4299	AFF1	0.336732	7.46248	15.6897	1.3079e-36	2.65022e-36	71.1634	3990673	7.29411	7.63085	0.336732
4799	NFX1	-0.33595	7.412	-20.7489	1.32829e-51	3.38739e-51	105.748	3390731	7.57997	7.24402	-0.33595
7205	TRIP6	0.334952	7.95733	12.783	1.08675e-27	1.93674e-27	50.6259	3130612	7.78985	8.1248	0.334952
6632	SNRPD1	-0.333868	7.45328	-23.0977	3.75919e-58	1.065e-57	120.866	1510039	7.62021	7.28634	-0.333868
6601	SMARCC2	-0.333805	9.03238	-11.1273	1.1573e-22	1.90011e-22	39.0728	6510402	9.19929	8.86548	-0.333805
30009	TBX21	-0.332206	7.40625	-19.1863	4.33898e-47	1.03335e-46	95.3298	1850543	7.57236	7.24015	-0.332206
7067	THRA	0.332064	7.48069	24.4896	6.84254e-62	2.06721e-61	129.503	7380047	7.31466	7.64672	0.332064
51773	HBXAP	0.331627	7.46988	14.4849	6.43768e-33	1.24213e-32	62.6574	1400246	7.30406	7.63569	0.331627
29079	MED4	-0.330591	8.99437	-9.34913	1.89726e-17	2.84917e-17	27.1182	1710132	9.15967	8.82908	-0.330591
199692	ZNF627	-0.330171	7.98194	-11.2802	4.01783e-23	6.65341e-23	40.1277	240132	8.14703	7.81686	-0.330171
3203	HOXA6	0.328499	7.54407	17.488	4.68607e-42	1.03114e-41	83.7183	610563	7.37982	7.70832	0.328499
6830	SUPT6H	0.328129	7.79716	13.3748	1.66219e-29	3.03462e-29	54.8026	3370750	7.6331	7.96122	0.328129
6426	SFRS1	-0.325165	10.324	-14.5314	4.63067e-33	8.95542e-33	62.9869	430026	10.4866	10.1614	-0.325165
571	BACH1	0.324002	7.497	10.9399	4.21061e-22	6.85919e-22	37.7853	1010170	7.335	7.659	0.324002
26048	ZNF500	-0.32238	7.44281	-19.2111	3.67043e-47	8.75379e-47	95.4975	4280167	7.604	7.28162	-0.32238
162979	ZNF342	-0.322165	8.64466	-7.3429	5.27919e-12	7.18044e-12	14.6937	2970397	8.80574	8.48358	-0.322165
84717	HDGF2	0.321179	7.5666	15.6082	2.32105e-36	4.68515e-36	70.5893	6840373	7.40601	7.72719	0.321179
10042	HMG2L1	-0.320631	7.85727	-12.9038	4.6349e-28	8.29246e-28	51.4772	6400722	8.01758	7.69695	-0.320631
58487	ZF	0.319439	7.61681	12.7025	1.91717e-27	3.40634e-27	50.0589	2120279	7.45709	7.77653	0.319439
55502	HES6	-0.317924	7.32762	-17.0727	8.30234e-41	1.79067e-40	80.8394	610201	7.48658	7.16865	-0.317924
5431	POLR2B	-0.317428	8.85008	-8.79562	6.87932e-16	1.00446e-15	23.5518	3130632	9.0088	8.69137	-0.317428
3065	HDAC1	-0.317355	10.7149	-12.7641	1.24148e-27	2.2109e-27	50.4929	3140056	10.8735	10.5562	-0.317355
84626	KIAA1862	-0.317035	7.76376	-17.616	1.93731e-42	4.28743e-42	84.6031	6270139	7.92228	7.60525	-0.317035
6430	SFRS5	0.315936	12.0106	8.51364	4.139e-15	5.97199e-15	21.7714	4730543	11.8526	12.1686	0.315936
1499	CTNNB1	0.315668	7.87099	9.41132	1.26082e-17	1.89824e-17	27.5244	3800671	7.71315	8.02882	0.315668
55729	ATF7IP	0.314745	7.42721	21.8594	9.78938e-55	2.62694e-54	112.979	2570682	7.26984	7.58458	0.314745
10589	DRAP1	-0.313835	10.3544	-7.91045	1.75838e-13	2.46016e-13	18.0569	3990598	10.5113	10.1974	-0.313835
9031	BAZ1B	-0.3119	7.90777	-16.7186	9.7371e-40	2.06323e-39	78.3741	4280347	8.06371	7.75182	-0.3119
9611	NCOR1	0.310621	7.73794	12.4262	1.34122e-26	2.35131e-26	48.1161	270646	7.58263	7.89325	0.310621
6621	SNAPC4	0.306404	8.60626	10.6769	2.55783e-21	4.11191e-21	35.9873	2070195	8.45306	8.75947	0.306404
10781	ZNF266	0.304273	7.74019	14.8952	3.5387e-34	6.95514e-34	65.5593	3940333	7.58805	7.89233	0.304273
10614	HEXIM1	0.303258	7.45761	23.141	2.86503e-58	8.14443e-58	121.138	4490286	7.30598	7.60924	0.303258
8202	NCOA3	0.302411	9.326	7.24448	9.39357e-12	1.27213e-11	14.1249	2760390	9.17479	9.47721	0.302411
6872	TAF1	-0.300333	7.59686	-11.9141	4.86977e-25	8.31874e-25	44.5302	2030274	7.74703	7.4467	-0.300333
55892	MYNN	0.300017	7.96894	19.8932	3.80547e-49	9.36817e-49	100.077	3420634	7.81893	8.11895	0.300017
7767	ZNF224	0.296387	7.47893	20.053	1.31492e-49	3.25382e-49	101.142	1580626	7.33074	7.62713	0.296387
80314	EPC1	0.295857	8.0474	12.613	3.60028e-27	6.37417e-27	49.4295	6380008	7.89947	8.19533	0.295857
55663	ZNF446	0.295703	7.63314	18.9399	2.28968e-46	5.39649e-46	93.663	5810767	7.48529	7.78099	0.295703
3068	HDGF	-0.294353	8.61	-11.1576	9.38421e-23	1.54252e-22	39.2818	6110474	8.75718	8.46282	-0.294353
8899	PRPF4B	0.293388	7.47083	10.8507	7.77528e-22	1.26067e-21	37.1739	7100372	7.32413	7.61752	0.293388
54897	CASZ1	0.292386	8.11476	13.9827	2.25036e-31	4.23746e-31	59.1032	2450047	7.96857	8.26096	0.292386
2130	EWSR1	-0.290366	10.0273	-8.84492	5.01407e-16	7.33073e-16	23.8657	3370291	10.1725	9.88214	-0.290366
10778	ZNF271	-0.289694	8.0198	-13.7332	1.31596e-30	2.44895e-30	57.3376	3180189	8.16465	7.87495	-0.289694
8805	TRIM24	0.289592	7.61636	10.1472	9.34796e-20	1.461e-19	32.4032	3800097	7.47156	7.76115	0.289592
1874	E2F4	-0.288182	9.41154	-14.1373	7.53015e-32	1.4295e-31	60.1979	3310546	9.55563	9.26745	-0.288182
79744	ZNF419	0.287494	8.13155	16.0105	1.37498e-37	2.81692e-37	73.4181	7320148	7.9878	8.27529	0.287494
7528	YY1	0.286983	9.14433	4.42746	1.57294e-05	1.86437e-05	0.119937	6760017	9.00084	9.28782	0.286983
9669	EIF5B	-0.286477	7.69116	-16.7573	7.43862e-40	1.57988e-39	78.6437	7330047	7.8344	7.54792	-0.286477
57798	GATAD1	-0.286293	7.40877	-20.3958	1.35822e-50	3.40473e-50	103.417	1770360	7.55191	7.26562	-0.286293
1388	CREBL1	0.284508	7.85184	19.9364	2.85423e-49	7.03336e-49	100.365	3940348	7.70959	7.9941	0.284508
84159	ARID5B	-0.28283	7.38046	-11.6495	3.08847e-24	5.20745e-24	42.6869	1410408	7.52187	7.23904	-0.28283
8864	PER2	-0.282663	8.09344	-12.812	8.85378e-28	1.57926e-27	50.8306	6040286	8.23477	7.95211	-0.282663
7376	NR1H2	0.282405	8.79189	10.8744	6.60731e-22	1.07216e-21	37.3362	6180064	8.65069	8.93309	0.282405
3151	HMGN2	0.280588	7.90726	7.02097	3.42185e-11	4.57038e-11	12.8497	2000184	7.76697	8.04755	0.280588
64895	PAPOLG	0.279625	7.42049	15.742	9.06038e-37	1.83889e-36	71.5308	7380274	7.28068	7.5603	0.279625
2114	ETS2	0.278802	9.26969	6.3053	1.82913e-09	2.36056e-09	8.93518	4220605	9.13029	9.40909	0.278802
3642	INSM1	0.278758	7.42681	18.1425	5.2067e-44	1.181e-43	88.2258	4040474	7.28744	7.56619	0.278758
4175	MCM6	-0.277353	7.67886	-15.655	1.66967e-36	3.37916e-36	70.919	5690274	7.81754	7.54019	-0.277353
1523	CUTL1	0.277174	7.63297	14.6113	2.63282e-33	5.11046e-33	63.5517	5960537	7.49438	7.77156	0.277174
4601	MXI1	0.27518	7.44158	11.7716	1.31848e-24	2.24044e-24	43.5362	2490463	7.30399	7.57917	0.27518
6668	SP2	0.27389	8.41447	15.3484	1.44609e-35	2.89507e-35	68.7585	1260201	8.27753	8.55142	0.27389
56160	NDNL2	-0.272251	7.39099	-17.0903	7.35044e-41	1.58844e-40	80.9614	540762	7.52712	7.25486	-0.272251
7128	TNFAIP3	0.271485	8.80741	4.03611	7.75575e-05	9.04386e-05	-1.40638	3360681	8.67167	8.94316	0.271485
10127	ZNF263	-0.269938	8.35131	-13.3929	1.462e-29	2.67255e-29	54.9309	2510332	8.48628	8.21634	-0.269938
27332	ZNF638	0.269764	7.78971	19.3927	1.08208e-47	2.60616e-47	96.7215	6040075	7.65483	7.92459	0.269764
79230	ZNF557	0.269245	7.83559	18.3464	1.29272e-44	2.96579e-44	89.6216	3420019	7.70096	7.97021	0.269245
55802	DCP1A	0.26893	8.13125	14.9157	3.0621e-34	6.0255e-34	65.704	1450370	7.99679	8.26572	0.26893
9278	ZBTB22	-0.267511	9.06268	-11.5154	7.85786e-24	1.3156e-23	41.7553	4670228	9.19644	8.92893	-0.267511
9443	CRSP9	-0.263435	7.93443	-10.4056	1.62655e-20	2.57307e-20	34.1445	6060452	8.06615	7.80272	-0.263435
79603	LASS4	0.261337	7.39373	9.19291	5.2718e-17	7.85904e-17	26.1026	6590139	7.26306	7.5244	0.261337
7561	ZNF14	0.260823	7.93531	17.5669	2.719e-42	5.99882e-42	84.2635	2510288	7.8049	8.06572	0.260823
51586	PCQAP	0.259304	7.39177	13.8793	4.67705e-31	8.76902e-31	58.3718	6770672	7.26212	7.52142	0.259304
51588	PIAS4	0.258455	9.64183	7.61196	1.0696e-12	1.47301e-12	16.271	1470315	9.51261	9.77106	0.258455
387032	ZNF307	0.258134	7.67422	11.5233	7.43448e-24	1.24534e-23	41.8105	3390053	7.54515	7.80328	0.258134
57761	TRIB3	-0.257448	7.86322	-7.5332	1.71211e-12	2.34817e-12	15.8061	1990630	7.99195	7.7345	-0.257448
9931	HELZ	-0.25356	8.49622	-10.1081	1.21709e-19	1.89805e-19	32.1405	2710324	8.623	8.36944	-0.25356
9923	ZBTB40	-0.251933	7.5253	-13.7112	1.53734e-30	2.85722e-30	57.1822	6620601	7.65127	7.39933	-0.251933
56949	XAB2	-0.25166	9.21093	-5.37093	2.17985e-07	2.70074e-07	4.2603	5490671	9.33676	9.0851	-0.25166
9338	TCEAL1	-0.250892	7.41808	-16.1891	3.93395e-38	8.14281e-38	74.6708	2710278	7.54352	7.29263	-0.250892
90321	LOC90321	0.250191	7.91794	16.5836	2.49678e-39	5.2649e-39	77.4312	5360414	7.79285	8.04304	0.250191
4204	MECP2	0.249206	7.3844	13.5293	5.57087e-30	1.02604e-29	55.8952	5130021	7.2598	7.509	0.249206
7589	ZNF38	-0.24871	7.38894	-17.1454	5.01484e-41	1.08606e-40	81.3443	940576	7.5133	7.26459	-0.24871
3661	IRF3	0.246327	8.52321	6.3704	1.28734e-09	1.6663e-09	9.28005	150397	8.40005	8.64637	0.246327
9219	MTA2	-0.2456	8.19136	-10.8834	6.212e-22	1.00883e-21	37.3976	2000204	8.31416	8.06856	-0.2456
4087	SMAD2	0.243717	7.71913	22.6466	6.45365e-57	1.79633e-56	118.015	3140376	7.59727	7.84099	0.243717
7542	ZFPL1	0.242584	7.74093	14.3644	1.50998e-32	2.89949e-32	61.8048	4670121	7.61964	7.86222	0.242584
2296	FOXC1	0.241279	7.37203	11.886	5.92739e-25	1.01185e-24	44.334	2760079	7.25139	7.49267	0.241279
2033	EP300	0.239608	8.95712	4.95956	1.51373e-06	1.83858e-06	2.37833	7570068	8.83732	9.07693	0.239608
4790	NFKB1	0.238849	11.1167	8.04688	7.61692e-14	1.07409e-13	18.8851	7400626	10.9973	11.2362	0.238849
1602	DACH1	0.237632	7.55605	9.54029	5.38627e-18	8.14613e-18	28.3699	6510554	7.43723	7.67486	0.237632
8609	KLF7	0.23705	7.34106	16.9711	1.68118e-40	3.61201e-40	80.1329	3290142	7.22253	7.45958	0.23705
9328	GTF3C5	-0.236779	8.14231	-8.8898	3.75725e-16	5.50286e-16	24.1522	1510438	8.2607	8.02392	-0.236779
10524	HTATIP	0.235328	7.67102	11.7444	1.59318e-24	2.70126e-24	43.3474	6130521	7.55335	7.78868	0.235328
2186	FALZ	0.234731	7.61148	7.89678	1.91142e-13	2.67241e-13	17.9743	4780192	7.49412	7.72885	0.234731
90594	ZNF439	0.23433	7.41947	10.7702	1.35074e-21	2.18228e-21	36.6235	6650672	7.30231	7.53664	0.23433
84307	ZNF397	0.234021	7.34995	12.9522	3.29237e-28	5.90422e-28	51.8189	2320673	7.23294	7.46696	0.234021
6599	SMARCC1	-0.231792	9.50012	-8.26619	1.95687e-14	2.78852e-14	20.2314	620458	9.61601	9.38422	-0.231792
2967	GTF2H3	-0.23139	7.45373	-14.363	1.52428e-32	2.92637e-32	61.7953	1240736	7.56942	7.33803	-0.23139
7565	ZNF17	-0.230953	7.4888	-10.9072	5.2726e-22	8.57386e-22	37.5611	4850600	7.60428	7.37332	-0.230953
6908	TBP	0.230881	8.06591	13.9382	3.08292e-31	5.7932e-31	58.7885	6220470	7.95047	8.18135	0.230881
3148	HMGB2	0.230482	10.5072	6.0122	8.64493e-09	1.10203e-08	7.41232	5900482	10.392	10.6224	0.230482
54993	ZSCAN2	-0.230443	7.46441	-13.1902	6.1272e-29	1.11153e-28	53.4989	3140022	7.57963	7.34919	-0.230443
7572	ZNF24	0.229844	7.73522	8.12029	4.84226e-14	6.85434e-14	19.3338	7380553	7.6203	7.85014	0.229844
9580	SOX13	0.229634	7.37011	14.0266	1.64896e-31	3.11322e-31	59.4141	4250167	7.25529	7.48492	0.229634
10732	TCFL5	0.229523	8.12324	9.33251	2.11582e-17	3.17548e-17	27.0098	1510154	8.00847	8.238	0.229523
22933	SIRT2	-0.228658	7.55122	-11.9441	3.94876e-25	6.75696e-25	44.7394	4890066	7.66555	7.43689	-0.228658
7597	ZBTB25	-0.227587	7.54822	-13.6928	1.75168e-30	3.25316e-30	57.0517	2030368	7.66202	7.43443	-0.227587
51157	ZNF580	0.225483	7.38967	13.8544	5.58121e-31	1.04584e-30	58.1951	5490402	7.27692	7.50241	0.225483
23626	SPO11	0.225261	7.34049	16.8557	3.74994e-40	7.99837e-40	79.3295	4880519	7.22786	7.45312	0.225261
3232	HOXD3	0.22521	7.4025	15.8939	3.11531e-37	6.35632e-37	72.5994	4670689	7.2899	7.51511	0.22521
25771	TBC1D22A	0.224813	7.68019	11.5243	7.38642e-24	1.2375e-23	41.817	10369	7.56779	7.7926	0.224813
84527	ZNF559	-0.224755	7.81392	-9.6766	2.18273e-18	3.32424e-18	29.2682	2940647	7.9263	7.70155	-0.224755
118932	ANKRD22	0.224334	8.21131	3.37106	0.000899923	0.00101854	-3.7205	4150270	8.09914	8.32347	0.224334
7988	ZNF212	0.224025	7.86388	9.88786	5.33769e-19	8.22422e-19	30.6692	5560411	7.75187	7.97589	0.224025
79723	SUV39H2	0.223741	7.40638	14.9287	2.79385e-34	5.50089e-34	65.7957	6330441	7.29451	7.51826	0.223741
5187	PER1	0.223729	7.45098	4.44963	1.43231e-05	1.69969e-05	0.209904	6840743	7.33912	7.56285	0.223729
51201	ZDHHC2	-0.222894	7.62822	-9.0791	1.10547e-16	1.63654e-16	25.367	2470243	7.73966	7.51677	-0.222894
55274	PHF10	-0.221895	7.48309	-15.049	1.19458e-34	2.35947e-34	66.6458	6020167	7.59404	7.37214	-0.221895
1655	DDX5	0.220855	12.252	4.81423	2.92407e-06	3.52763e-06	1.74127	7610138	12.1415	12.3624	0.220855
29777	ABT1	-0.220317	7.35901	-14.4343	9.2063e-33	1.77359e-32	62.2996	6480392	7.46917	7.24885	-0.220317
5966	REL	-0.220189	7.74606	-6.4025	1.08177e-09	1.40275e-09	9.45091	2230592	7.85616	7.63597	-0.220189
79898	ZNF613	0.219508	7.71515	8.83005	5.51641e-16	8.06046e-16	23.7709	20670	7.6054	7.8249	0.219508
10847	SRCAP	0.219466	7.38927	13.0928	1.22007e-28	2.20176e-28	52.8107	7510687	7.27954	7.499	0.219466
57862	ZNF410	-0.218491	8.49512	-12.5166	7.0982e-27	1.24964e-26	48.7516	1820097	8.60436	8.38587	-0.218491
129138	LOC129138	-0.21836	7.63195	-9.44891	9.84425e-18	1.4839e-17	27.7703	2340598	7.74113	7.52277	-0.21836
51147	ING4	0.21801	7.33755	12.0932	1.38978e-25	2.3941e-25	45.7817	70594	7.22854	7.44655	0.21801
1386	ATF2	0.217759	7.46161	10.1897	7.0167e-20	1.09853e-19	32.6888	2100735	7.35273	7.57049	0.217759
51230	PHF20	0.21759	8.43992	9.94021	3.7592e-19	5.8073e-19	31.0181	4210241	8.33112	8.54871	0.21759
466	ATF1	-0.216171	7.5062	-8.19336	3.07882e-14	4.37051e-14	19.7823	7200575	7.61429	7.39812	-0.216171
7634	ZNF80	0.215903	7.37947	15.5629	3.1915e-36	6.42794e-36	70.2706	2640181	7.27152	7.48742	0.215903
22806	ZNFN1A3	0.214473	7.51963	12.3449	2.37609e-26	4.14811e-26	47.5451	6900091	7.41239	7.62687	0.214473
4520	MTF1	0.213941	9.04439	5.40103	1.88377e-07	2.33767e-07	4.40243	2030209	8.93742	9.15136	0.213941
7748	ZNF195	-0.211905	7.49047	-12.6065	3.77018e-27	6.67026e-27	49.3834	5550068	7.59643	7.38452	-0.211905
2313	FLI1	0.209336	9.61952	3.59119	0.000414941	0.000473435	-2.99475	2100689	9.51486	9.72419	0.209336
55870	ASH1L	0.207676	7.34821	11.7204	1.8836e-24	3.19097e-24	43.1803	4810239	7.24437	7.45205	0.207676
63925	ZNF335	0.20687	7.40349	9.18768	5.45474e-17	8.12933e-17	26.0687	6480164	7.30005	7.50692	0.20687
2071	ERCC3	-0.205885	7.92112	-9.51092	6.54e-18	9.88056e-18	28.1769	6840040	8.02406	7.81818	-0.205885
988	CDC5L	-0.204654	8.17882	-6.39437	1.13055e-09	1.46506e-09	9.40759	6760189	8.28114	8.07649	-0.204654
3281	HSBP1	-0.203413	10.5961	-7.00695	3.70811e-11	4.9481e-11	12.7705	5130139	10.6978	10.4944	-0.203413
2521	FUS	0.203038	7.54506	12.3964	1.65355e-26	2.89733e-26	47.9071	6130161	7.44354	7.64658	0.203038
10973	ASCC3	-0.202218	7.39495	-10.1418	9.69707e-20	1.51509e-19	32.3667	870040	7.49606	7.29384	-0.202218
10474	TADA3L	0.201878	9.2517	6.28371	2.05403e-09	2.64842e-09	8.82136	7210162	9.15076	9.35264	0.201878
9079	LDB2	0.201033	7.35159	14.6692	1.74793e-33	3.3981e-33	63.9615	4830148	7.25107	7.45211	0.201033
57591	MKL1	0.200008	8.80556	4.97537	1.40794e-06	1.71134e-06	2.44851	7210685	8.70555	8.90556	0.200008
6047	RNF4	0.199044	8.46757	6.32935	1.60692e-09	2.0762e-09	9.06232	4200220	8.36805	8.56709	0.199044
6877	TAF5	-0.198823	7.5799	-8.13154	4.51667e-14	6.39707e-14	19.4027	2900193	7.67931	7.48049	-0.198823
23411	SIRT1	0.197915	8.22352	4.97499	1.41038e-06	1.7141e-06	2.44683	7000224	8.12457	8.32248	0.197915
7673	ZNF222	0.197281	7.34692	11.1603	9.21415e-23	1.51481e-22	39.3001	6400670	7.24828	7.44556	0.197281
10001	MED6	0.195753	9.15797	6.82193	1.06118e-10	1.40314e-10	11.7345	7200598	9.06009	9.25585	0.195753
4092	SMAD7	-0.193293	7.56894	-10.3461	2.4344e-20	3.8389e-20	33.7429	4220767	7.66558	7.47229	-0.193293
9668	ZNF432	0.191993	7.37371	12.4995	8.00812e-27	1.40835e-26	48.6311	1990768	7.27771	7.4697	0.191993
163732	CITED4	-0.190737	8.13757	-4.47795	1.27018e-05	1.50855e-05	0.325349	5810142	8.23294	8.0422	-0.190737
23462	HEY1	0.190686	7.33056	9.50285	6.89774e-18	1.04147e-17	28.124	2570678	7.23521	7.4259	0.190686
84878	ZNF499	-0.190458	7.63572	-9.93429	3.91132e-19	6.03857e-19	30.9786	2900255	7.73095	7.54049	-0.190458
9325	TRIP4	-0.190414	8.59549	-8.61268	2.21002e-15	3.20167e-15	22.3937	3310332	8.6907	8.50029	-0.190414
130557	ZNF513	0.190256	7.69945	12.6104	3.66923e-27	6.49511e-27	49.4106	1470538	7.60432	7.79458	0.190256
246175	CNOT6L	0.190004	7.58032	11.4615	1.143e-23	1.90982e-23	41.3815	4730619	7.48532	7.67532	0.190004
79862	ZNF669	0.189357	7.5491	10.2523	4.59567e-20	7.21076e-20	33.1101	1570189	7.45442	7.64378	0.189357
55769	ZNF83	0.188959	7.52837	5.83546	2.15522e-08	2.72484e-08	6.51829	3130370	7.43389	7.62285	0.188959
8543	LMO4	-0.18861	9.29269	-5.46561	1.37459e-07	1.70982e-07	4.70941	5910523	9.38699	9.19838	-0.18861
2553	GABPB2	0.188522	7.39532	10.8914	5.87634e-22	9.54941e-22	37.453	150753	7.30106	7.48958	0.188522
7073	TIAL1	0.188022	9.25142	8.0433	7.78679e-14	1.09774e-13	18.8633	3170543	9.15741	9.34543	0.188022
7392	USF2	-0.187651	8.98882	-5.3384	2.55078e-07	3.15523e-07	4.10735	6330088	9.08265	8.895	-0.187651
4772	NFATC1	-0.185745	7.33104	-12.2582	4.36805e-26	7.58067e-26	46.9372	3800253	7.42391	7.23817	-0.185745
10473	HMGN4	-0.183631	10.0824	-4.15072	4.91652e-05	5.76059e-05	-0.971613	5270689	10.1742	9.99058	-0.183631
79190	IRX6	0.183324	7.36229	8.47009	5.44844e-15	7.83987e-15	21.4988	1990593	7.27062	7.45395	0.183324
4152	MBD1	0.182952	7.82506	9.32885	2.16721e-17	3.25162e-17	26.986	2340445	7.73359	7.91654	0.182952
55662	HIF1AN	0.182121	8.02141	9.17337	5.98814e-17	8.91365e-17	25.9761	2070095	7.93035	8.11247	0.182121
468	ATF4	0.181805	7.7136	4.98741	1.33217e-06	1.62022e-06	2.50211	6480053	7.6227	7.8045	0.181805
4848	CNOT2	-0.180811	9.35814	-6.02412	8.12315e-09	1.0363e-08	7.47329	4010279	9.44854	9.26773	-0.180811
9785	DHX38	0.180265	8.0007	10.7291	1.78968e-21	2.88726e-21	36.3431	2060546	7.91057	8.09083	0.180265
7559	ZNF12	0.179803	7.54637	7.89086	1.98168e-13	2.76832e-13	17.9386	3930253	7.45646	7.63627	0.179803
405	ARNT	0.179101	7.68445	9.91563	4.43213e-19	6.83526e-19	30.8542	2190040	7.5949	7.774	0.179101
7730	ZNF177	0.176544	7.30739	11.6551	2.96971e-24	5.01057e-24	42.726	5820494	7.21912	7.39567	0.176544
163087	ZNF383	-0.175929	7.46352	-10.3036	3.24751e-20	5.11308e-20	33.4559	840673	7.55148	7.37555	-0.175929
57585	CRAMP1L	0.175724	7.57318	10.4985	8.64265e-21	1.37655e-20	34.7743	5340066	7.48531	7.66104	0.175724
23338	PHF15	0.174699	8.28662	5.45048	1.48026e-07	1.84035e-07	4.63724	770411	8.19927	8.37397	0.174699
7101	NR2E1	0.172401	7.34203	11.361	2.29563e-23	3.81918e-23	40.6859	4260446	7.25583	7.42823	0.172401
3298	HSF2	-0.169398	7.32949	-11.7156	1.94889e-24	3.30046e-24	43.1463	130121	7.41419	7.24479	-0.169398
51341	ZBTB7A	0.168323	7.81393	12.2246	5.52754e-26	9.58464e-26	46.7021	240239	7.72977	7.8981	0.168323
50945	TBX22	0.167463	7.32537	10.2578	4.42847e-20	6.95168e-20	33.147	7550538	7.24164	7.4091	0.167463
11319	ECD	-0.167397	7.87474	-9.84541	7.08938e-19	1.08913e-18	30.3869	7330551	7.95844	7.79104	-0.167397
51513	ETV7	0.166066	7.28156	5.2356	4.17303e-07	5.1365e-07	3.62862	6370768	7.19852	7.36459	0.166066
5991	RFX3	0.165902	7.34766	11.0223	2.38753e-22	3.89632e-22	38.3508	5670528	7.2647	7.43061	0.165902
8092	CART1	0.165782	7.53444	11.5678	5.45462e-24	9.15688e-24	42.1194	110521	7.45155	7.61733	0.165782
6603	SMARCD2	0.163717	8.52817	5.25352	3.83166e-07	4.72155e-07	3.71158	1580327	8.44631	8.61003	0.163717
4205	MEF2A	0.162938	7.59867	4.69576	4.94927e-06	5.93651e-06	1.23306	6400132	7.5172	7.68014	0.162938
8625	RFXANK	-0.162807	8.12408	-7.57469	1.33671e-12	1.83708e-12	16.0507	60221	8.20548	8.04267	-0.162807
25888	ZNF473	0.162324	8.25233	9.18789	5.44725e-17	8.11939e-17	26.0701	3360735	8.17117	8.33349	0.162324
10919	EHMT2	-0.162285	7.36988	-10.2941	3.46433e-20	5.44932e-20	33.3915	3870561	7.45102	7.28873	-0.162285
10138	YAF2	0.161307	7.68703	9.68623	2.04745e-18	3.11963e-18	29.3318	4590593	7.60637	7.76768	0.161307
10691	GMEB1	0.161052	7.76617	11.3696	2.1632e-23	3.60125e-23	40.7452	380468	7.68564	7.84669	0.161052
9464	HAND2	0.16046	7.31791	11.7012	2.15426e-24	3.64394e-24	43.0463	4640563	7.23768	7.39814	0.16046
11100	HNRPUL1	0.1601	10.5349	5.17956	5.44223e-07	6.68068e-07	3.3706	5890156	10.4549	10.615	0.1601
338917	CHX10	0.157558	7.24996	7.20054	1.21331e-11	1.63848e-11	13.8723	3890020	7.17119	7.32874	0.157558
22828	RBM16	0.156371	8.19974	4.76174	3.69612e-06	4.44886e-06	1.51489	7200070	8.12156	8.27793	0.156371
349075	ZNF713	0.156247	7.37045	10.3417	2.50912e-20	3.95611e-20	33.7128	7550349	7.29233	7.44857	0.156247
57547	ZNF624	0.156116	7.32946	10.8867	6.07263e-22	9.86359e-22	37.4203	7000154	7.2514	7.40752	0.156116
85403	EAF1	0.155187	8.08449	4.78557	3.32392e-06	4.00519e-06	1.61741	3840437	8.0069	8.16209	0.155187
2960	GTF2E1	0.154232	7.7373	6.13829	4.45737e-09	5.71703e-09	8.06141	3800068	7.66019	7.81442	0.154232
84874	ZNF514	0.153402	7.35422	10.6174	3.84152e-21	6.1538e-21	35.582	4670309	7.27752	7.43092	0.153402
51176	LEF1	-0.152357	7.18634	-6.14071	4.40062e-09	5.64498e-09	8.07397	4570255	7.26252	7.11016	-0.152357
29844	TFPT	-0.151705	8.1288	-5.61478	6.57471e-08	8.24061e-08	5.42864	1500678	8.20465	8.05294	-0.151705
23648	SSBP3	-0.150582	7.44919	-7.23204	1.01002e-11	1.3669e-11	14.0533	6480196	7.52448	7.3739	-0.150582
55193	PB1	-0.150392	7.35806	-11.5743	5.21648e-24	8.76298e-24	42.164	1470072	7.43326	7.28287	-0.150392
7629	ZNF76	-0.14971	7.36588	-9.17837	5.79607e-17	8.63417e-17	26.0084	4640333	7.44073	7.29102	-0.14971
6493	SIM2	0.149386	7.30043	6.91924	6.11644e-11	8.12388e-11	12.2773	4260554	7.22573	7.37512	0.149386
4850	CNOT4	0.148766	8.37419	6.40567	1.06327e-09	1.3793e-09	9.46786	1440356	8.29981	8.44857	0.148766
5467	PPARD	0.148494	7.48446	7.81054	3.23031e-13	4.50005e-13	17.4551	2630168	7.41021	7.5587	0.148494
2140	EYA3	0.147782	7.79635	5.01881	1.15276e-06	1.40321e-06	2.6423	290541	7.72246	7.87024	0.147782
79842	ZBTB3	-0.146825	7.51018	-7.32495	5.86595e-12	7.96986e-12	14.5897	6200528	7.58359	7.43676	-0.146825
4692	NDN	-0.146531	7.73352	-5.26923	3.55493e-07	4.38487e-07	3.78446	60184	7.80678	7.66025	-0.146531
3190	HNRPK	0.146485	7.39867	8.63645	1.90018e-15	2.75599e-15	22.5436	1230465	7.32543	7.47192	0.146485
9689	BZW1	0.145729	7.28197	7.56062	1.45387e-12	1.99619e-12	15.9676	3400300	7.2091	7.35483	0.145729
10472	ZNF238	0.145545	7.33312	10.2979	3.37535e-20	5.31185e-20	33.4174	1690315	7.26034	7.40589	0.145545
8861	LDB1	0.144208	7.31456	11.3859	1.93091e-23	3.21668e-23	40.8585	2140148	7.24246	7.38666	0.144208
5463	POU6F1	0.141638	7.33655	10.1424	9.65898e-20	1.50938e-19	32.3706	3140403	7.26573	7.40737	0.141638
5081	PAX7	0.14111	7.343	6.60801	3.50635e-10	4.59016e-10	10.5582	6620020	7.27244	7.41355	0.14111
7769	ZNF226	-0.140951	7.36609	-7.55337	1.51818e-12	2.0842e-12	15.9249	7040465	7.43657	7.29562	-0.140951
4775	NFATC3	0.140231	7.36057	6.22983	2.74066e-09	3.52828e-09	8.53838	3140386	7.29045	7.43068	0.140231
5325	PLAGL1	0.136644	7.94879	3.92747	0.000118414	0.000137249	-1.80892	670603	7.88047	8.01711	0.136644
7551	ZNF3	-0.136383	7.34326	-7.98475	1.11588e-13	1.56714e-13	18.5071	3290152	7.41145	7.27506	-0.136383
4798	NFRKB	0.135601	7.37814	8.21768	2.64692e-14	3.7622e-14	19.9321	60408	7.31034	7.44594	0.135601
2672	GFI1	0.134269	7.27298	8.45612	5.94979e-15	8.55388e-15	21.4115	4120379	7.20585	7.34012	0.134269
4300	MLLT3	0.132858	7.32693	9.26297	3.33619e-17	4.99357e-17	26.5573	2760066	7.2605	7.39336	0.132858
80818	ZNF436	0.132145	7.25901	6.98617	4.17623e-11	5.56386e-11	12.6533	2480477	7.19294	7.32509	0.132145
115950	ZNF653	-0.13004	7.70243	-7.3959	3.86396e-12	5.2677e-12	15.0019	6100196	7.76745	7.63741	-0.13004
81856	ZNF611	0.128976	7.29352	8.45987	5.81107e-15	8.35566e-15	21.4349	6900040	7.22904	7.35801	0.128976
6878	TAF6	-0.12867	7.26816	-8.29223	1.66339e-14	2.37369e-14	20.3924	4570326	7.33249	7.20382	-0.12867
22984	PDCD11	0.128418	7.40475	8.38087	9.55009e-15	1.36789e-14	20.9424	1030022	7.34054	7.46896	0.128418
5439	POLR2J	0.127695	7.70142	4.4262	1.58129e-05	1.87404e-05	0.114853	6350333	7.63757	7.76527	0.127695
51621	KLF13	0.125298	10.5703	3.20508	0.00157355	0.00176856	-4.24059	2320114	10.5076	10.6329	0.125298
23102	TBC1D2B	0.124974	8.94069	3.46381	0.000652417	0.00074059	-3.41967	2850039	8.8782	9.00318	0.124974
9095	TBX19	0.122371	7.38999	8.0478	7.57417e-14	1.06821e-13	18.8907	7510255	7.32881	7.45118	0.122371
7743	ZNF189	0.120927	7.6301	5.22438	4.40154e-07	5.41511e-07	3.5768	630603	7.56963	7.69056	0.120927
9841	ZBTB24	0.12065	7.74564	7.47545	2.41347e-12	3.29879e-12	15.4668	3370746	7.68531	7.80596	0.12065
6474	SHOX2	0.120577	7.34403	8.23449	2.38409e-14	3.39152e-14	20.0357	2680132	7.28374	7.40432	0.120577
7428	VHL	0.120067	9.63933	3.1099	0.00214685	0.00240482	-4.52817	2490176	9.5793	9.69936	0.120067
8467	SMARCA5	0.119947	7.85444	4.85701	2.41241e-06	2.91528e-06	1.92725	3780465	7.79446	7.91441	0.119947
9191	DEDD	-0.11977	8.2237	-5.82466	2.27756e-08	2.87806e-08	6.4643	6760605	8.28358	8.16381	-0.11977
56311	ANKRD7	0.118921	7.28414	9.27999	2.98474e-17	4.46952e-17	26.6679	2370672	7.22468	7.3436	0.118921
9646	SH2BP1	0.118476	7.66334	4.34993	2.17649e-05	2.57242e-05	-0.191732	2570020	7.60411	7.72258	0.118476
3229	HOXC13	0.118274	7.40708	6.869	8.13352e-11	1.07801e-10	11.9965	2370296	7.34794	7.46621	0.118274
199704	ZNF585A	0.11774	7.27725	6.98702	4.15583e-11	5.53742e-11	12.6581	4210139	7.21838	7.33612	0.11774
23119	HIC2	0.117638	7.6665	6.63434	3.03035e-10	3.97587e-10	10.7018	5820672	7.60768	7.72532	0.117638
56731	SLC2A4RG	-0.1176	7.34659	-9.23011	4.13543e-17	6.17417e-17	26.3439	2070243	7.40539	7.28779	-0.1176
7771	ZNF228	0.116711	7.29263	8.32	1.39831e-14	1.9977e-14	20.5644	6060477	7.23427	7.35098	0.116711
6940	ZNF354A	0.116017	7.34644	5.04121	1.03931e-06	1.26758e-06	2.74273	6060296	7.28843	7.40445	0.116017
2303	FOXC2	-0.11538	7.34822	-7.0705	2.57447e-11	3.45101e-11	13.1302	7560523	7.40591	7.29053	-0.11538
7697	ZNF138	0.114892	7.32507	9.4243	1.1576e-17	1.74336e-17	27.6093	360370	7.26762	7.38251	0.114892
9969	THRAP1	0.11426	7.27285	6.15001	4.18934e-09	5.37532e-09	8.12221	6220088	7.21572	7.32998	0.11426
9734	HDAC9	0.114202	7.36294	7.30238	6.69617e-12	9.08798e-12	14.459	2000156	7.30583	7.42004	0.114202
6721	SREBF2	0.113673	7.34992	6.95172	5.08377e-11	6.75856e-11	12.4595	6550138	7.29308	7.40675	0.113673
5970	RELA	0.111158	8.01449	5.30678	2.96981e-07	3.66812e-07	3.95937	5490750	7.95891	8.07007	0.111158
4665	NAB2	0.110188	7.47554	6.56295	4.49714e-10	5.87952e-10	10.3135	6250440	7.42045	7.53064	0.110188
10168	ZNF197	-0.109778	7.34589	-7.91561	1.70384e-13	2.38452e-13	18.0881	6760025	7.40078	7.291	-0.109778
127428	C1orf83	0.109708	7.70194	6.433	9.16459e-10	1.19071e-09	9.61382	7510553	7.64708	7.75679	0.109708
346171	ZFP57	0.10819	7.30572	7.11305	2.01442e-11	2.70899e-11	13.3722	5670646	7.25162	7.35981	0.10819
7693	ZNF134	-0.10638	7.3735	-7.27007	8.08978e-12	1.0963e-11	14.2723	3390608	7.42669	7.3203	-0.10638
7862	BRPF1	0.105879	10.3805	3.71397	0.000265125	0.000304023	-2.57247	6940242	10.3275	10.4334	0.105879
64412	GZF1	0.105264	7.3368	4.14183	5.09527e-05	5.96653e-05	-1.00571	2850450	7.28416	7.38943	0.105264
90780	PYGO2	-0.105069	7.40027	-5.96309	1.11626e-08	1.41936e-08	7.16203	5900474	7.45281	7.34774	-0.105069
162972	ZNF550	0.104363	7.28307	7.00596	3.72902e-11	4.97533e-11	12.7649	1850364	7.23089	7.33525	0.104363
54503	ZDHHC13	0.102687	7.43667	4.95757	1.52756e-06	1.85516e-06	2.36952	5550524	7.38532	7.48801	0.102687
80829	ZFP91	-0.102547	10.2709	-4.63352	6.50053e-06	7.77671e-06	0.970142	4490114	10.3222	10.2197	-0.102547
7799	PRDM2	0.102088	7.29501	7.71344	5.81224e-13	8.04982e-13	16.8741	3710131	7.24396	7.34605	0.102088
54738	FEV	0.101335	7.2549	6.34246	1.4972e-09	1.93594e-09	9.13176	2510187	7.20423	7.30556	0.101335
6945	MLX	0.100915	8.22643	4.21853	3.73748e-05	4.38838e-05	-0.709565	5220484	8.17598	8.27689	0.100915
25788	RAD54B	0.0992501	7.27062	7.844	2.63614e-13	3.67643e-13	17.6562	3190349	7.221	7.32025	0.0992501
9321	TRIP11	0.0987866	8.09272	6.19967	3.21855e-09	4.1366e-09	8.38071	2760136	8.04333	8.14211	0.0987866
10773	ZBTB6	0.0987694	7.32112	7.96432	1.26481e-13	1.77357e-13	18.3831	4210326	7.27174	7.37051	0.0987694
9682	JMJD2A	0.0982088	7.39609	5.88357	1.68365e-08	2.1324e-08	6.75982	670392	7.34699	7.4452	0.0982088
84922	FLJ14768	-0.0963666	7.52185	-5.67353	4.89927e-08	6.15529e-08	5.71579	3120554	7.57003	7.47366	-0.0963666
4306	NR3C2	0.0960473	7.28491	7.74952	4.67476e-13	6.4897e-13	17.0895	7050008	7.23688	7.33293	0.0960473
79797	ZNF408	0.0958753	8.05705	4.13157	5.3091e-05	6.21401e-05	-1.04496	5080100	8.00911	8.10499	0.0958753
1810	DR1	-0.0941144	8.56547	-1.94907	0.0526964	0.0563311	-7.38234	4890706	8.61253	8.51841	-0.0941144
25806	VAX2	0.0931098	7.26516	5.61196	6.66762e-08	8.35498e-08	5.41494	2510685	7.21861	7.31172	0.0931098
23635	SSBP2	-0.0928761	8.57076	-3.82222	0.000176938	0.000203949	-2.18993	6480349	8.6172	8.52432	-0.0928761
3110	HLXB9	0.0914513	7.26162	6.42093	9.78654e-10	1.27052e-09	9.54931	4280333	7.21589	7.30734	0.0914513
23774	BRD1	0.0912149	7.79312	4.95975	1.51241e-06	1.8372e-06	2.37918	1440450	7.74751	7.83873	0.0912149
10363	HMG20A	0.0910999	7.75662	4.32419	2.42205e-05	2.85827e-05	-0.29422	6250180	7.71107	7.80217	0.0910999
112950	MED8	-0.0905239	7.46479	-3.79218	0.000198124	0.000227897	-2.29703	7330546	7.51005	7.41953	-0.0905239
9880	ZBTB39	-0.090208	7.30691	-6.83048	1.0112e-10	1.33794e-10	11.782	6400672	7.35202	7.26181	-0.090208
7727	ZNF174	-0.0900993	7.34683	-6.3231	1.66197e-09	2.14622e-09	9.02926	5910563	7.39188	7.30178	-0.0900993
6773	STAT2	-0.0895152	11.2446	-1.35056	0.178374	0.186866	-8.36081	130519	11.2894	11.1998	-0.0895152
26145	IRF2BP1	-0.0888337	7.4413	-4.65203	5.99577e-06	7.17714e-06	1.04806	450521	7.48572	7.39688	-0.0888337
9337	CNOT8	-0.0873269	9.49344	-2.4893	0.0136215	0.0148561	-6.20711	4640484	9.5371	9.44978	-0.0873269
199777	ZNF626	0.086158	7.27446	4.09108	6.24015e-05	7.29609e-05	-1.19914	5690440	7.23138	7.31754	0.086158
22955	SCMH1	-0.0849856	7.82898	-5.59116	7.39555e-08	9.25091e-08	5.31383	430168	7.87147	7.78649	-0.0849856
171023	ASXL1	-0.0847914	8.04865	-5.25079	3.88199e-07	4.78122e-07	3.69889	5390180	8.09104	8.00625	-0.0847914
2305	FOXM1	0.0833557	7.24672	5.78192	2.8323e-08	3.57366e-08	6.25118	2650364	7.20504	7.28839	0.0833557
10780	ZNF234	-0.0825054	7.35737	-5.53346	9.84474e-08	1.229e-07	5.0348	620523	7.39863	7.31612	-0.0825054
10456	HAX1	-0.0813198	8.60213	-3.84531	0.000162128	0.000187224	-2.1071	4260377	8.64279	8.56148	-0.0813198
7181	NR2C1	0.0804238	7.40149	5.76743	3.04869e-08	3.84282e-08	6.17922	4180725	7.36128	7.4417	0.0804238
22938	SNW1	0.0790415	8.79557	4.26691	3.06729e-05	3.60866e-05	-0.520464	830189	8.75605	8.83509	0.0790415
80317	ZNF306	-0.078707	7.37799	-5.86626	1.84031e-08	2.32994e-08	6.67278	3400605	7.41734	7.33863	-0.078707
4999	ORC2L	0.0778681	7.73314	4.63077	6.57885e-06	7.86853e-06	0.958599	6620475	7.69421	7.77207	0.0778681
30812	SOX8	0.0774397	7.27445	4.7114	4.61954e-06	5.54699e-06	1.29959	7320139	7.23573	7.31317	0.0774397
9096	TBX18	0.0753172	7.25219	5.18942	5.19457e-07	6.37822e-07	3.41584	2350332	7.21453	7.28984	0.0753172
57343	ZNF304	0.0723738	7.41404	4.58587	7.99508e-06	9.54984e-06	0.770761	2260612	7.37785	7.45023	0.0723738
9422	ZNF264	-0.0720034	7.83118	-3.33872	0.00100512	0.00113568	-3.82367	4850270	7.86719	7.79518	-0.0720034
7768	ZNF225	-0.070481	7.33218	-4.91459	1.85855e-06	2.2514e-06	2.17962	450687	7.36742	7.29694	-0.070481
121536	AEBP2	0.0699135	7.54683	4.70993	4.64964e-06	5.58247e-06	1.29332	4260671	7.51187	7.58178	0.0699135
860	RUNX2	0.0692158	7.27589	4.0913	6.23463e-05	7.29048e-05	-1.1983	70201	7.24128	7.31049	0.0692158
11016	ATF7	0.0679089	7.32547	3.89225	0.000135571	0.000156899	-1.93741	1500400	7.29152	7.35943	0.0679089
26040	SETBP1	-0.0675691	7.48168	-2.72078	0.00709136	0.0078072	-5.6212	5310079	7.51546	7.44789	-0.0675691
7699	ZNF140	0.066666	7.33307	3.96301	0.000103204	0.000119898	-1.67827	6270056	7.29974	7.3664	0.066666
7023	TFAP4	-0.066499	7.32698	-4.28999	2.78966e-05	3.28705e-05	-0.429612	3520504	7.36023	7.29373	-0.066499
94039	ZNF101	-0.0656686	7.38187	-3.82438	0.0001755	0.000202338	-2.1822	1440605	7.4147	7.34903	-0.0656686
55311	ZNF444	-0.0655968	7.55294	-3.75815	0.000225024	0.000258543	-2.41749	670242	7.58574	7.52014	-0.0655968
79724	FLJ23436	-0.0631131	7.3986	-3.46835	0.000642116	0.000729062	-3.40475	10075	7.43015	7.36704	-0.0631131
27300	ZNF544	-0.061213	7.70685	-3.56734	0.000452073	0.000515038	-3.07536	3400072	7.73746	7.67625	-0.061213
84295	PHF6	0.0609401	7.26522	4.51324	1.09271e-05	1.30009e-05	0.470062	2690349	7.23475	7.29569	0.0609401
6239	RREB1	-0.060744	7.29344	-3.53038	0.000515818	0.000586527	-3.1993	4810377	7.32381	7.26307	-0.060744
8427	ZNF282	-0.0607199	7.75086	-2.62912	0.0092309	0.0101215	-5.859	160364	7.78122	7.7205	-0.0607199
257	ALX3	0.0606095	7.26649	4.81049	2.97348e-06	3.58637e-06	1.72508	6250762	7.23618	7.29679	0.0606095
10260	DENND4A	-0.0594895	7.65845	-2.79565	0.00568841	0.00628197	-5.42133	6420184	7.68819	7.6287	-0.0594895
1788	DNMT3A	-0.0593471	7.30106	-4.54388	9.58232e-06	1.14185e-05	0.596417	1300592	7.33073	7.27138	-0.0593471
55552	HSZFP36	-0.0592896	7.37844	-4.60816	7.25871e-06	8.67441e-06	0.863835	4920747	7.40808	7.34879	-0.0592896
55608	ANKRD10	0.0592639	7.78689	2.22584	0.02715	0.0292884	-6.81426	4540689	7.75726	7.81652	0.0592639
221833	SP8	0.0591532	7.25036	4.28477	2.85022e-05	3.35683e-05	-0.450182	7330300	7.22078	7.27993	0.0591532
862	RUNX1T1	0.0589199	7.28671	3.55458	0.000473191	0.000538668	-3.11827	3360364	7.25725	7.31617	0.0589199
9063	PIAS2	0.0583694	7.79642	1.75403	0.0809681	0.0860017	-7.73907	2320735	7.76724	7.82561	0.0583694
678	ZFP36L2	0.0546353	9.80699	0.646255	0.518861	0.528629	-9.06351	7050300	9.77968	9.83431	0.0546353
3508	IGHMBP2	0.0544705	7.36274	3.21607	0.00151741	0.00170643	-4.20688	2100050	7.3355	7.38997	0.0544705
7574	ZNF26	-0.0543551	7.55924	-3.92471	0.000119679	0.000138684	-1.81902	2750133	7.58642	7.53206	-0.0543551
57621	ZBTB2	-0.0533771	7.49419	-2.35938	0.0192765	0.0209029	-6.51454	50440	7.52088	7.4675	-0.0533771
7626	ZNF75	-0.0511354	7.51323	-2.00843	0.0459528	0.0492696	-7.26658	2650653	7.5388	7.48767	-0.0511354
7627	ZNF75A	-0.0504991	7.37753	-3.08509	0.00232518	0.00260167	-4.60183	7560129	7.40278	7.35228	-0.0504991
3399	ID3	-0.0504206	7.23535	-2.71953	0.00711718	0.00783477	-5.62449	7570324	7.26056	7.21014	-0.0504206
80264	ZNF430	0.050172	7.45391	2.28803	0.0231897	0.0250784	-6.67675	7200326	7.42882	7.479	0.050172
11064	CEP110	-0.0501715	7.91876	-2.04885	0.0417931	0.0448528	-7.18586	1440630	7.94384	7.89367	-0.0501715
5992	RFX4	0.049083	7.26656	3.82751	0.000173436	0.000199982	-2.171	4060398	7.24201	7.2911	0.049083
55422	ZNF331	-0.0479989	7.9597	-2.32128	0.0212871	0.0230532	-6.60174	510767	7.9837	7.9357	-0.0479989
9925	ZBTB5	-0.0474854	7.34193	-3.69423	0.000285147	0.000326572	-2.64121	2640184	7.36567	7.31819	-0.0474854
26292	MYCBP	-0.0473822	7.33232	-3.42381	0.000750094	0.000850214	-3.55029	4040296	7.35601	7.30863	-0.0473822
286075	ZNF707	0.0472601	7.4688	2.46851	0.0144132	0.0157024	-6.25735	2900347	7.44517	7.49243	0.0472601
146542	ZNF688	-0.0472062	7.76916	-2.92749	0.00381619	0.00424059	-5.05722	3190048	7.79276	7.74556	-0.0472062
6256	RXRA	-0.0471907	11.5951	-1.35956	0.175512	0.183926	-8.34867	7000356	11.6187	11.5715	-0.0471907
9767	PHF16	-0.0470002	7.44647	-3.0331	0.00274406	0.00306146	-4.75448	2630189	7.46997	7.42297	-0.0470002
5626	PROP1	0.0462865	7.26225	3.43254	0.000727671	0.000824985	-3.52189	1070615	7.2391	7.28539	0.0462865
7469	WHSC2	-0.046185	7.56921	-2.57037	0.0108918	0.0119166	-6.00746	4060204	7.5923	7.54611	-0.046185
64429	ZDHHC6	-0.0458915	8.81664	-2.35433	0.0195332	0.0211766	-6.52618	6940445	8.83959	8.7937	-0.0458915
10488	CREB3	-0.0458183	7.30359	-3.12695	0.00203172	0.00227713	-4.47723	7100520	7.3265	7.28068	-0.0458183
5888	RAD51	-0.0448753	7.4136	-2.67917	0.00799982	0.00879286	-5.73009	3780609	7.43603	7.39116	-0.0448753
7554	ZNF8	0.0446645	7.25579	3.20914	0.00155262	0.00174523	-4.22817	2850072	7.23346	7.27813	0.0446645
4211	MEIS1	-0.0439461	7.28525	-3.25039	0.00135384	0.00152539	-4.10096	4040753	7.30722	7.26327	-0.0439461
6304	SATB1	0.0433914	7.38791	2.91021	0.00402431	0.00446987	-5.10581	3130669	7.36622	7.40961	0.0433914
6829	SUPT5H	0.0426289	8.7655	0.927202	0.354948	0.365875	-8.8421	6760576	8.74419	8.78682	0.0426289
2975	GTF3C1	-0.0413961	7.78979	-1.9886	0.0481196	0.0515376	-7.30563	2750296	7.81049	7.7691	-0.0413961
2034	EPAS1	0.0412608	7.20054	2.87189	0.0045236	0.00501276	-5.21267	7610131	7.17991	7.22117	0.0412608
9282	CRSP2	-0.0406392	7.85104	-2.6384	0.00899064	0.00986242	-5.83528	4540414	7.87136	7.83072	-0.0406392
8932	MBD2	-0.0406331	7.83309	-1.09187	0.276216	0.286845	-8.6759	1440100	7.8534	7.81277	-0.0406331
7029	TFDP2	0.0403504	7.22042	2.97033	0.00334191	0.00371976	-4.9356	2340170	7.20025	7.2406	0.0403504
6602	SMARCD1	-0.0402302	8.76821	-2.31506	0.0216319	0.0234165	-6.61584	3400593	8.78833	8.7481	-0.0402302
23133	PHF8	0.0393892	7.24339	2.71742	0.00716107	0.00788135	-5.63005	7100079	7.22369	7.26308	0.0393892
4209	MEF2D	0.0392241	8.80598	1.2419	0.21574	0.225186	-8.50117	3940484	8.78636	8.82559	0.0392241
7290	HIRA	0.0390945	7.28943	2.60524	0.00987637	0.0108222	-5.91972	5420431	7.26988	7.30897	0.0390945
284349	ZNF283	0.0390243	7.31486	3.08193	0.00234889	0.00262761	-4.61119	2030470	7.29535	7.33438	0.0390243
5994	RFXAP	0.0382728	7.42706	3.21531	0.00152124	0.00171054	-4.20922	5050044	7.40792	7.4462	0.0382728
3215	HOXB5	0.0380961	7.25482	2.9116	0.00400724	0.00445141	-5.10193	1470500	7.23578	7.27387	0.0380961
7026	NR2F2	0.0377144	7.26074	2.7982	0.00564545	0.0062359	-5.41444	6020458	7.24188	7.27959	0.0377144
10538	BATF	-0.0375328	7.90199	-1.26486	0.207403	0.216666	-8.47247	6220195	7.92076	7.88323	-0.0375328
9139	CBFA2T2	-0.0348331	7.48601	-2.09768	0.0371996	0.0399702	-7.08628	2940762	7.50342	7.46859	-0.0348331
23466	CBX6	0.0306246	8.91379	0.775489	0.438974	0.449893	-8.97142	3370288	8.89847	8.9291	0.0306246
7520	XRCC5	-0.0296135	9.32784	-0.81894	0.413803	0.424705	-8.93672	2900039	9.34265	9.31303	-0.0296135
22850	KIAA0863	0.0289317	8.12801	1.16706	0.244586	0.254473	-8.59109	7330270	8.11354	8.14247	0.0289317
9572	NR1D1	0.0262441	7.22351	1.81183	0.0715242	0.0760838	-7.63715	2470369	7.21038	7.23663	0.0262441
84627	ZNF469	-0.0262323	7.28718	-1.7207	0.0868646	0.0921866	-7.79641	2970753	7.30029	7.27406	-0.0262323
7746	ZNF193	-0.0251169	7.40603	-1.20413	0.229975	0.239571	-8.54724	4830220	7.41859	7.39347	-0.0251169
51533	PHF7	-0.0251019	7.28853	-1.57261	0.117403	0.123939	-8.03815	10037	7.30108	7.27598	-0.0251019
6934	TCF7L2	-0.0242115	7.46373	-0.993587	0.321634	0.332494	-8.77832	6900491	7.47583	7.45162	-0.0242115
7770	ZNF227	0.0241164	7.49069	1.54799	0.123218	0.129887	-8.07629	1470187	7.47863	7.50275	0.0241164
22823	MTF2	-0.0240026	8.36759	-0.646933	0.518423	0.528236	-9.06307	2760255	8.37959	8.35559	-0.0240026
3621	ING1	0.0230008	8.68492	0.711933	0.477342	0.48742	-9.01879	5090040	8.67342	8.69642	0.0230008
49854	ZNF295	-0.0228519	7.46788	-1.4394	0.151612	0.15928	-8.23747	6060326	7.4793	7.45645	-0.0228519
59269	HIVEP3	-0.0226813	7.26796	-1.87512	0.0622444	0.0663604	-7.52186	4480768	7.2793	7.25662	-0.0226813
1745	DLX1	-0.0223286	7.25367	-1.56817	0.118435	0.124976	-8.04508	1450341	7.26484	7.24251	-0.0223286
170959	ZNF431	-0.0215087	7.40667	-1.24787	0.213549	0.222992	-8.49375	4220541	7.41742	7.39591	-0.0215087
11108	PRDM4	0.0214508	8.74207	0.721211	0.471629	0.481684	-9.01213	20243	8.73134	8.75279	0.0214508
10346	TRIM22	0.0202667	9.44752	0.209288	0.834438	0.839216	-9.25114	5960747	9.43738	9.45765	0.0202667
7227	TRPS1	0.0197907	7.422	1.22599	0.221657	0.231145	-8.52075	6450484	7.41211	7.4319	0.0197907
7936	RDBP	0.0193722	8.00407	0.955581	0.340446	0.351361	-8.81537	1820538	7.99439	8.01376	0.0193722
6881	TAF10	0.0190372	10.4613	0.769036	0.442786	0.453476	-8.97641	7510632	10.4518	10.4708	0.0190372
51276	ZNF571	0.0183357	7.30555	1.11024	0.268237	0.278617	-8.65569	4670661	7.29638	7.31471	0.0183357
9044	BTAF1	-0.0177677	8.5881	-0.634952	0.526191	0.535879	-9.07077	2070209	8.59699	8.57922	-0.0177677
84456	L3MBTL3	-0.0176933	7.73523	-0.740461	0.459896	0.470228	-8.99803	770128	7.74408	7.72638	-0.0176933
11063	SOX30	-0.0171512	7.25581	-1.31131	0.191268	0.200102	-8.41284	150487	7.26439	7.24724	-0.0171512
4782	NFIC	-0.0165556	8.6667	-0.43295	0.665522	0.673868	-9.179	1850259	8.67498	8.65842	-0.0165556
7556	ZNF10	0.0135918	7.23195	0.92616	0.355488	0.366393	-8.84306	5550497	7.22515	7.23874	0.0135918
6322	SCML1	-0.0132814	7.34705	-0.970315	0.33307	0.343961	-8.80118	5570646	7.35369	7.34041	-0.0132814
27107	ZBTB11	0.0125082	7.40888	0.52912	0.597313	0.606152	-9.13257	6040379	7.40262	7.41513	0.0125082
10284	SAP18	0.0122152	8.03515	0.795727	0.427141	0.43826	-8.95549	2900435	8.02904	8.04126	0.0122152
5435	POLR2F	0.0100412	10.4526	0.359838	0.719351	0.726755	-9.2081	6370762	10.4476	10.4576	0.0100412
6498	SKIL	0.00984471	7.21962	0.76414	0.445691	0.456404	-8.98017	5870609	7.2147	7.22454	0.00984471
91133	L3MBTL4	-0.00780057	7.26716	-0.518613	0.604608	0.613369	-9.13809	730433	7.27106	7.26326	-0.00780057
9575	CLOCK	-0.00630489	8.04785	-0.260455	0.794783	0.800943	-9.23906	5690402	8.051	8.04469	-0.00630489
56987	BBX	-0.00619801	9.0332	-0.200909	0.840975	0.845621	-9.25286	2370703	9.0363	9.03011	-0.00619801
7625	ZNF74	0.00537967	7.35826	0.369845	0.711892	0.719655	-9.20444	2190736	7.35557	7.36095	0.00537967
5925	RB1	0.00385782	7.61691	0.116679	0.907232	0.91005	-9.2663	6280474	7.61498	7.61884	0.00385782
2969	GTF2I	0.00199588	7.4118	0.135165	0.892618	0.895929	-9.26396	4570736	7.4108	7.4128	0.00199588
64919	BCL11B	0.0010444	7.24142	0.0378356	0.969857	0.970729	-9.27243	1030296	7.2409	7.24194	0.0010444
142	PARP1	NA	NA	NA	NA	NA	NA	NA	NA	NA	NA
165	AEBP1	NA	NA	NA	NA	NA	NA	NA	NA	NA	NA
190	NR0B1	NA	NA	NA	NA	NA	NA	NA	NA	NA	NA
196	AHR	NA	NA	NA	NA	NA	NA	NA	NA	NA	NA
322	APBB1	NA	NA	NA	NA	NA	NA	NA	NA	NA	NA
323	APBB2	NA	NA	NA	NA	NA	NA	NA	NA	NA	NA
324	APC	NA	NA	NA	NA	NA	NA	NA	NA	NA	NA
326	AIRE	NA	NA	NA	NA	NA	NA	NA	NA	NA	NA
367	AR	NA	NA	NA	NA	NA	NA	NA	NA	NA	NA
401	PHOX2A	NA	NA	NA	NA	NA	NA	NA	NA	NA	NA
429	ASCL1	NA	NA	NA	NA	NA	NA	NA	NA	NA	NA
467	ATF3	NA	NA	NA	NA	NA	NA	NA	NA	NA	NA
474	ATOH1	NA	NA	NA	NA	NA	NA	NA	NA	NA	NA
546	ATRX	NA	NA	NA	NA	NA	NA	NA	NA	NA	NA
579	BAPX1	NA	NA	NA	NA	NA	NA	NA	NA	NA	NA
580	BARD1	NA	NA	NA	NA	NA	NA	NA	NA	NA	NA
646	BNC1	NA	NA	NA	NA	NA	NA	NA	NA	NA	NA
648	PCGF4	NA	NA	NA	NA	NA	NA	NA	NA	NA	NA
661	POLR3D	NA	NA	NA	NA	NA	NA	NA	NA	NA	NA
668	FOXL2	NA	NA	NA	NA	NA	NA	NA	NA	NA	NA
675	BRCA2	NA	NA	NA	NA	NA	NA	NA	NA	NA	NA
676	BRDT	NA	NA	NA	NA	NA	NA	NA	NA	NA	NA
688	KLF5	NA	NA	NA	NA	NA	NA	NA	NA	NA	NA
689	BTF3	NA	NA	NA	NA	NA	NA	NA	NA	NA	NA
1044	CDX1	NA	NA	NA	NA	NA	NA	NA	NA	NA	NA
1045	CDX2	NA	NA	NA	NA	NA	NA	NA	NA	NA	NA
1046	CDX4	NA	NA	NA	NA	NA	NA	NA	NA	NA	NA
1053	CEBPE	NA	NA	NA	NA	NA	NA	NA	NA	NA	NA
1112	CHES1	NA	NA	NA	NA	NA	NA	NA	NA	NA	NA
1161	ERCC8	NA	NA	NA	NA	NA	NA	NA	NA	NA	NA
1389	CREBL2	NA	NA	NA	NA	NA	NA	NA	NA	NA	NA
1390	CREM	NA	NA	NA	NA	NA	NA	NA	NA	NA	NA
1406	CRX	NA	NA	NA	NA	NA	NA	NA	NA	NA	NA
1466	CSRP2	NA	NA	NA	NA	NA	NA	NA	NA	NA	NA
1482	NKX2-5	NA	NA	NA	NA	NA	NA	NA	NA	NA	NA
1628	DBP	NA	NA	NA	NA	NA	NA	NA	NA	NA	NA
1643	DDB2	NA	NA	NA	NA	NA	NA	NA	NA	NA	NA
1746	DLX2	NA	NA	NA	NA	NA	NA	NA	NA	NA	NA
1747	DLX3	NA	NA	NA	NA	NA	NA	NA	NA	NA	NA
1748	DLX4	NA	NA	NA	NA	NA	NA	NA	NA	NA	NA
1749	DLX5	NA	NA	NA	NA	NA	NA	NA	NA	NA	NA
1750	DLX6	NA	NA	NA	NA	NA	NA	NA	NA	NA	NA
1761	DMRT1	NA	NA	NA	NA	NA	NA	NA	NA	NA	NA
1840	DTX1	NA	NA	NA	NA	NA	NA	NA	NA	NA	NA
1869	E2F1	NA	NA	NA	NA	NA	NA	NA	NA	NA	NA
1871	E2F3	NA	NA	NA	NA	NA	NA	NA	NA	NA	NA
1875	E2F5	NA	NA	NA	NA	NA	NA	NA	NA	NA	NA
1876	E2F6	NA	NA	NA	NA	NA	NA	NA	NA	NA	NA
1879	EBF	NA	NA	NA	NA	NA	NA	NA	NA	NA	NA
1959	EGR2	NA	NA	NA	NA	NA	NA	NA	NA	NA	NA
1961	EGR4	NA	NA	NA	NA	NA	NA	NA	NA	NA	NA
1993	ELAVL2	NA	NA	NA	NA	NA	NA	NA	NA	NA	NA
1999	ELF3	NA	NA	NA	NA	NA	NA	NA	NA	NA	NA
2001	ELF5	NA	NA	NA	NA	NA	NA	NA	NA	NA	NA
2004	ELK3	NA	NA	NA	NA	NA	NA	NA	NA	NA	NA
2005	ELK4	NA	NA	NA	NA	NA	NA	NA	NA	NA	NA
2016	EMX1	NA	NA	NA	NA	NA	NA	NA	NA	NA	NA
2018	EMX2	NA	NA	NA	NA	NA	NA	NA	NA	NA	NA
2019	EN1	NA	NA	NA	NA	NA	NA	NA	NA	NA	NA
2020	EN2	NA	NA	NA	NA	NA	NA	NA	NA	NA	NA
2023	ENO1	NA	NA	NA	NA	NA	NA	NA	NA	NA	NA
2063	NR2F6	NA	NA	NA	NA	NA	NA	NA	NA	NA	NA
2068	ERCC2	NA	NA	NA	NA	NA	NA	NA	NA	NA	NA
2070	EYA4	NA	NA	NA	NA	NA	NA	NA	NA	NA	NA
2074	ERCC6	NA	NA	NA	NA	NA	NA	NA	NA	NA	NA
2078	ERG	NA	NA	NA	NA	NA	NA	NA	NA	NA	NA
2099	ESR1	NA	NA	NA	NA	NA	NA	NA	NA	NA	NA
2100	ESR2	NA	NA	NA	NA	NA	NA	NA	NA	NA	NA
2101	ESRRA	NA	NA	NA	NA	NA	NA	NA	NA	NA	NA
2103	ESRRB	NA	NA	NA	NA	NA	NA	NA	NA	NA	NA
2104	ESRRG	NA	NA	NA	NA	NA	NA	NA	NA	NA	NA
2115	ETV1	NA	NA	NA	NA	NA	NA	NA	NA	NA	NA
2116	ETV2	NA	NA	NA	NA	NA	NA	NA	NA	NA	NA
2118	ETV4	NA	NA	NA	NA	NA	NA	NA	NA	NA	NA
2119	ETV5	NA	NA	NA	NA	NA	NA	NA	NA	NA	NA
2122	EVI1	NA	NA	NA	NA	NA	NA	NA	NA	NA	NA
2128	EVX1	NA	NA	NA	NA	NA	NA	NA	NA	NA	NA
2139	EYA2	NA	NA	NA	NA	NA	NA	NA	NA	NA	NA
2146	EZH2	NA	NA	NA	NA	NA	NA	NA	NA	NA	NA
2274	FHL2	NA	NA	NA	NA	NA	NA	NA	NA	NA	NA
2290	FOXG1B	NA	NA	NA	NA	NA	NA	NA	NA	NA	NA
2291	FOXG1A	NA	NA	NA	NA	NA	NA	NA	NA	NA	NA
2292	FOXG1C	NA	NA	NA	NA	NA	NA	NA	NA	NA	NA
2294	FOXF1	NA	NA	NA	NA	NA	NA	NA	NA	NA	NA
2295	FOXF2	NA	NA	NA	NA	NA	NA	NA	NA	NA	NA
2297	FOXD1	NA	NA	NA	NA	NA	NA	NA	NA	NA	NA
2298	FOXD4	NA	NA	NA	NA	NA	NA	NA	NA	NA	NA
2299	FOXI1	NA	NA	NA	NA	NA	NA	NA	NA	NA	NA
2300	FOXL1	NA	NA	NA	NA	NA	NA	NA	NA	NA	NA
2301	FOXE3	NA	NA	NA	NA	NA	NA	NA	NA	NA	NA
2302	FOXJ1	NA	NA	NA	NA	NA	NA	NA	NA	NA	NA
2304	FOXE1	NA	NA	NA	NA	NA	NA	NA	NA	NA	NA
2306	FOXD2	NA	NA	NA	NA	NA	NA	NA	NA	NA	NA
2307	FKHL18	NA	NA	NA	NA	NA	NA	NA	NA	NA	NA
2309	FOXO3A	NA	NA	NA	NA	NA	NA	NA	NA	NA	NA
2332	FMR1	NA	NA	NA	NA	NA	NA	NA	NA	NA	NA
2494	NR5A2	NA	NA	NA	NA	NA	NA	NA	NA	NA	NA
2516	NR5A1	NA	NA	NA	NA	NA	NA	NA	NA	NA	NA
2547	XRCC6	NA	NA	NA	NA	NA	NA	NA	NA	NA	NA
2551	GABPA	NA	NA	NA	NA	NA	NA	NA	NA	NA	NA
2623	GATA1	NA	NA	NA	NA	NA	NA	NA	NA	NA	NA
2624	GATA2	NA	NA	NA	NA	NA	NA	NA	NA	NA	NA
2625	GATA3	NA	NA	NA	NA	NA	NA	NA	NA	NA	NA
2626	GATA4	NA	NA	NA	NA	NA	NA	NA	NA	NA	NA
2627	GATA6	NA	NA	NA	NA	NA	NA	NA	NA	NA	NA
2637	GBX2	NA	NA	NA	NA	NA	NA	NA	NA	NA	NA
2735	GLI1	NA	NA	NA	NA	NA	NA	NA	NA	NA	NA
2736	GLI2	NA	NA	NA	NA	NA	NA	NA	NA	NA	NA
2737	GLI3	NA	NA	NA	NA	NA	NA	NA	NA	NA	NA
2738	GLI4	NA	NA	NA	NA	NA	NA	NA	NA	NA	NA
2909	GRLF1	NA	NA	NA	NA	NA	NA	NA	NA	NA	NA
2928	GSCL	NA	NA	NA	NA	NA	NA	NA	NA	NA	NA
2965	GTF2H1	NA	NA	NA	NA	NA	NA	NA	NA	NA	NA
2966	GTF2H2	NA	NA	NA	NA	NA	NA	NA	NA	NA	NA
2968	GTF2H4	NA	NA	NA	NA	NA	NA	NA	NA	NA	NA
2972	BRF1	NA	NA	NA	NA	NA	NA	NA	NA	NA	NA
3007	HIST1H1D	NA	NA	NA	NA	NA	NA	NA	NA	NA	NA
3008	HIST1H1E	NA	NA	NA	NA	NA	NA	NA	NA	NA	NA
3009	HIST1H1B	NA	NA	NA	NA	NA	NA	NA	NA	NA	NA
3010	HIST1H1T	NA	NA	NA	NA	NA	NA	NA	NA	NA	NA
3018	HIST1H2BB	NA	NA	NA	NA	NA	NA	NA	NA	NA	NA
3054	HCFC1	NA	NA	NA	NA	NA	NA	NA	NA	NA	NA
3059	HCLS1	NA	NA	NA	NA	NA	NA	NA	NA	NA	NA
3064	HD	NA	NA	NA	NA	NA	NA	NA	NA	NA	NA
3066	HDAC2	NA	NA	NA	NA	NA	NA	NA	NA	NA	NA
3090	HIC1	NA	NA	NA	NA	NA	NA	NA	NA	NA	NA
3131	HLF	NA	NA	NA	NA	NA	NA	NA	NA	NA	NA
3149	HMGB3	NA	NA	NA	NA	NA	NA	NA	NA	NA	NA
3159	HMGA1	NA	NA	NA	NA	NA	NA	NA	NA	NA	NA
3164	NR4A1	NA	NA	NA	NA	NA	NA	NA	NA	NA	NA
3166	HMX1	NA	NA	NA	NA	NA	NA	NA	NA	NA	NA
3169	FOXA1	NA	NA	NA	NA	NA	NA	NA	NA	NA	NA
3170	FOXA2	NA	NA	NA	NA	NA	NA	NA	NA	NA	NA
3171	FOXA3	NA	NA	NA	NA	NA	NA	NA	NA	NA	NA
3172	HNF4A	NA	NA	NA	NA	NA	NA	NA	NA	NA	NA
3174	HNF4G	NA	NA	NA	NA	NA	NA	NA	NA	NA	NA
3175	ONECUT1	NA	NA	NA	NA	NA	NA	NA	NA	NA	NA
3195	TLX1	NA	NA	NA	NA	NA	NA	NA	NA	NA	NA
3196	TLX2	NA	NA	NA	NA	NA	NA	NA	NA	NA	NA
3198	HOXA1	NA	NA	NA	NA	NA	NA	NA	NA	NA	NA
3199	HOXA2	NA	NA	NA	NA	NA	NA	NA	NA	NA	NA
3200	HOXA3	NA	NA	NA	NA	NA	NA	NA	NA	NA	NA
3201	HOXA4	NA	NA	NA	NA	NA	NA	NA	NA	NA	NA
3204	HOXA7	NA	NA	NA	NA	NA	NA	NA	NA	NA	NA
3205	HOXA9	NA	NA	NA	NA	NA	NA	NA	NA	NA	NA
3206	HOXA10	NA	NA	NA	NA	NA	NA	NA	NA	NA	NA
3207	HOXA11	NA	NA	NA	NA	NA	NA	NA	NA	NA	NA
3209	HOXA13	NA	NA	NA	NA	NA	NA	NA	NA	NA	NA
3211	HOXB1	NA	NA	NA	NA	NA	NA	NA	NA	NA	NA
3212	HOXB2	NA	NA	NA	NA	NA	NA	NA	NA	NA	NA
3213	HOXB3	NA	NA	NA	NA	NA	NA	NA	NA	NA	NA
3214	HOXB4	NA	NA	NA	NA	NA	NA	NA	NA	NA	NA
3217	HOXB7	NA	NA	NA	NA	NA	NA	NA	NA	NA	NA
3218	HOXB8	NA	NA	NA	NA	NA	NA	NA	NA	NA	NA
3219	HOXB9	NA	NA	NA	NA	NA	NA	NA	NA	NA	NA
3221	HOXC4	NA	NA	NA	NA	NA	NA	NA	NA	NA	NA
3222	HOXC5	NA	NA	NA	NA	NA	NA	NA	NA	NA	NA
3224	HOXC8	NA	NA	NA	NA	NA	NA	NA	NA	NA	NA
3225	HOXC9	NA	NA	NA	NA	NA	NA	NA	NA	NA	NA
3226	HOXC10	NA	NA	NA	NA	NA	NA	NA	NA	NA	NA
3227	HOXC11	NA	NA	NA	NA	NA	NA	NA	NA	NA	NA
3228	HOXC12	NA	NA	NA	NA	NA	NA	NA	NA	NA	NA
3231	HOXD1	NA	NA	NA	NA	NA	NA	NA	NA	NA	NA
3233	HOXD4	NA	NA	NA	NA	NA	NA	NA	NA	NA	NA
3234	HOXD8	NA	NA	NA	NA	NA	NA	NA	NA	NA	NA
3235	HOXD9	NA	NA	NA	NA	NA	NA	NA	NA	NA	NA
3236	HOXD10	NA	NA	NA	NA	NA	NA	NA	NA	NA	NA
3237	HOXD11	NA	NA	NA	NA	NA	NA	NA	NA	NA	NA
3238	HOXD12	NA	NA	NA	NA	NA	NA	NA	NA	NA	NA
3239	HOXD13	NA	NA	NA	NA	NA	NA	NA	NA	NA	NA
3280	HES1	NA	NA	NA	NA	NA	NA	NA	NA	NA	NA
3297	HSF1	NA	NA	NA	NA	NA	NA	NA	NA	NA	NA
3299	HSF4	NA	NA	NA	NA	NA	NA	NA	NA	NA	NA
3344	HTLF	NA	NA	NA	NA	NA	NA	NA	NA	NA	NA
3397	ID1	NA	NA	NA	NA	NA	NA	NA	NA	NA	NA
3400	ID4	NA	NA	NA	NA	NA	NA	NA	NA	NA	NA
3516	RBPSUH	NA	NA	NA	NA	NA	NA	NA	NA	NA	NA
3607	FOXK2	NA	NA	NA	NA	NA	NA	NA	NA	NA	NA
3608	ILF2	NA	NA	NA	NA	NA	NA	NA	NA	NA	NA
3651	IPF1	NA	NA	NA	NA	NA	NA	NA	NA	NA	NA
3662	IRF4	NA	NA	NA	NA	NA	NA	NA	NA	NA	NA
3664	IRF6	NA	NA	NA	NA	NA	NA	NA	NA	NA	NA
3670	ISL1	NA	NA	NA	NA	NA	NA	NA	NA	NA	NA
3899	AFF3	NA	NA	NA	NA	NA	NA	NA	NA	NA	NA
3975	LHX1	NA	NA	NA	NA	NA	NA	NA	NA	NA	NA
4004	LMO1	NA	NA	NA	NA	NA	NA	NA	NA	NA	NA
4007	LMO6	NA	NA	NA	NA	NA	NA	NA	NA	NA	NA
4009	LMX1A	NA	NA	NA	NA	NA	NA	NA	NA	NA	NA
4010	LMX1B	NA	NA	NA	NA	NA	NA	NA	NA	NA	NA
4086	SMAD1	NA	NA	NA	NA	NA	NA	NA	NA	NA	NA
4088	SMAD3	NA	NA	NA	NA	NA	NA	NA	NA	NA	NA
4090	SMAD5	NA	NA	NA	NA	NA	NA	NA	NA	NA	NA
4091	SMAD6	NA	NA	NA	NA	NA	NA	NA	NA	NA	NA
4093	SMAD9	NA	NA	NA	NA	NA	NA	NA	NA	NA	NA
4097	MAFG	NA	NA	NA	NA	NA	NA	NA	NA	NA	NA
4171	MCM2	NA	NA	NA	NA	NA	NA	NA	NA	NA	NA
4173	MCM4	NA	NA	NA	NA	NA	NA	NA	NA	NA	NA
4197	MDS1	NA	NA	NA	NA	NA	NA	NA	NA	NA	NA
4207	MEF2B	NA	NA	NA	NA	NA	NA	NA	NA	NA	NA
4212	MEIS2	NA	NA	NA	NA	NA	NA	NA	NA	NA	NA
4213	MEIS3P1	NA	NA	NA	NA	NA	NA	NA	NA	NA	NA
4221	MEN1	NA	NA	NA	NA	NA	NA	NA	NA	NA	NA
4222	MEOX1	NA	NA	NA	NA	NA	NA	NA	NA	NA	NA
4223	MEOX2	NA	NA	NA	NA	NA	NA	NA	NA	NA	NA
4261	CIITA	NA	NA	NA	NA	NA	NA	NA	NA	NA	NA
4286	MITF	NA	NA	NA	NA	NA	NA	NA	NA	NA	NA
4297	MLL	NA	NA	NA	NA	NA	NA	NA	NA	NA	NA
4298	MLLT1	NA	NA	NA	NA	NA	NA	NA	NA	NA	NA
4302	MLLT6	NA	NA	NA	NA	NA	NA	NA	NA	NA	NA
4435	CITED1	NA	NA	NA	NA	NA	NA	NA	NA	NA	NA
4487	MSX1	NA	NA	NA	NA	NA	NA	NA	NA	NA	NA
4488	MSX2	NA	NA	NA	NA	NA	NA	NA	NA	NA	NA
4603	MYBL1	NA	NA	NA	NA	NA	NA	NA	NA	NA	NA
4605	MYBL2	NA	NA	NA	NA	NA	NA	NA	NA	NA	NA
4609	MYC	NA	NA	NA	NA	NA	NA	NA	NA	NA	NA
4610	MYCL1	NA	NA	NA	NA	NA	NA	NA	NA	NA	NA
4613	MYCN	NA	NA	NA	NA	NA	NA	NA	NA	NA	NA
4617	MYF5	NA	NA	NA	NA	NA	NA	NA	NA	NA	NA
4618	MYF6	NA	NA	NA	NA	NA	NA	NA	NA	NA	NA
4654	MYOD1	NA	NA	NA	NA	NA	NA	NA	NA	NA	NA
4656	MYOG	NA	NA	NA	NA	NA	NA	NA	NA	NA	NA
4661	MYT1	NA	NA	NA	NA	NA	NA	NA	NA	NA	NA
4674	NAP1L2	NA	NA	NA	NA	NA	NA	NA	NA	NA	NA
4675	NAP1L3	NA	NA	NA	NA	NA	NA	NA	NA	NA	NA
4676	NAP1L4	NA	NA	NA	NA	NA	NA	NA	NA	NA	NA
4760	NEUROD1	NA	NA	NA	NA	NA	NA	NA	NA	NA	NA
4761	NEUROD2	NA	NA	NA	NA	NA	NA	NA	NA	NA	NA
4762	NEUROG1	NA	NA	NA	NA	NA	NA	NA	NA	NA	NA
4773	NFATC2	NA	NA	NA	NA	NA	NA	NA	NA	NA	NA
4774	NFIA	NA	NA	NA	NA	NA	NA	NA	NA	NA	NA
4776	NFATC4	NA	NA	NA	NA	NA	NA	NA	NA	NA	NA
4779	NFE2L1	NA	NA	NA	NA	NA	NA	NA	NA	NA	NA
4784	NFIX	NA	NA	NA	NA	NA	NA	NA	NA	NA	NA
4795	NFKBIL1	NA	NA	NA	NA	NA	NA	NA	NA	NA	NA
4796	NFKBIL2	NA	NA	NA	NA	NA	NA	NA	NA	NA	NA
4807	NHLH1	NA	NA	NA	NA	NA	NA	NA	NA	NA	NA
4808	NHLH2	NA	NA	NA	NA	NA	NA	NA	NA	NA	NA
4821	NKX2-2	NA	NA	NA	NA	NA	NA	NA	NA	NA	NA
4824	NKX3-1	NA	NA	NA	NA	NA	NA	NA	NA	NA	NA
4825	NKX6-1	NA	NA	NA	NA	NA	NA	NA	NA	NA	NA
4841	NONO	NA	NA	NA	NA	NA	NA	NA	NA	NA	NA
4854	NOTCH3	NA	NA	NA	NA	NA	NA	NA	NA	NA	NA
4855	NOTCH4	NA	NA	NA	NA	NA	NA	NA	NA	NA	NA
4861	NPAS1	NA	NA	NA	NA	NA	NA	NA	NA	NA	NA
4862	NPAS2	NA	NA	NA	NA	NA	NA	NA	NA	NA	NA
4869	NPM1	NA	NA	NA	NA	NA	NA	NA	NA	NA	NA
4899	NRF1	NA	NA	NA	NA	NA	NA	NA	NA	NA	NA
4901	NRL	NA	NA	NA	NA	NA	NA	NA	NA	NA	NA
4904	YBX1	NA	NA	NA	NA	NA	NA	NA	NA	NA	NA
4990	SIX6	NA	NA	NA	NA	NA	NA	NA	NA	NA	NA
5013	OTX1	NA	NA	NA	NA	NA	NA	NA	NA	NA	NA
5015	OTX2	NA	NA	NA	NA	NA	NA	NA	NA	NA	NA
5017	OVOL1	NA	NA	NA	NA	NA	NA	NA	NA	NA	NA
5073	PARN	NA	NA	NA	NA	NA	NA	NA	NA	NA	NA
5074	PAWR	NA	NA	NA	NA	NA	NA	NA	NA	NA	NA
5075	PAX1	NA	NA	NA	NA	NA	NA	NA	NA	NA	NA
5076	PAX2	NA	NA	NA	NA	NA	NA	NA	NA	NA	NA
5077	PAX3	NA	NA	NA	NA	NA	NA	NA	NA	NA	NA
5078	PAX4	NA	NA	NA	NA	NA	NA	NA	NA	NA	NA
5079	PAX5	NA	NA	NA	NA	NA	NA	NA	NA	NA	NA
5080	PAX6	NA	NA	NA	NA	NA	NA	NA	NA	NA	NA
5083	PAX9	NA	NA	NA	NA	NA	NA	NA	NA	NA	NA
5087	PBX1	NA	NA	NA	NA	NA	NA	NA	NA	NA	NA
5089	PBX2	NA	NA	NA	NA	NA	NA	NA	NA	NA	NA
5178	PEG3	NA	NA	NA	NA	NA	NA	NA	NA	NA	NA
5241	PGR	NA	NA	NA	NA	NA	NA	NA	NA	NA	NA
5307	PITX1	NA	NA	NA	NA	NA	NA	NA	NA	NA	NA
5308	PITX2	NA	NA	NA	NA	NA	NA	NA	NA	NA	NA
5309	PITX3	NA	NA	NA	NA	NA	NA	NA	NA	NA	NA
5324	PLAG1	NA	NA	NA	NA	NA	NA	NA	NA	NA	NA
5326	PLAGL2	NA	NA	NA	NA	NA	NA	NA	NA	NA	NA
5371	PML	NA	NA	NA	NA	NA	NA	NA	NA	NA	NA
5378	PMS1	NA	NA	NA	NA	NA	NA	NA	NA	NA	NA
5387	PMS2L3	NA	NA	NA	NA	NA	NA	NA	NA	NA	NA
5396	PRRX1	NA	NA	NA	NA	NA	NA	NA	NA	NA	NA
5440	POLR2K	NA	NA	NA	NA	NA	NA	NA	NA	NA	NA
5441	POLR2L	NA	NA	NA	NA	NA	NA	NA	NA	NA	NA
5449	POU1F1	NA	NA	NA	NA	NA	NA	NA	NA	NA	NA
5450	POU2AF1	NA	NA	NA	NA	NA	NA	NA	NA	NA	NA
5451	POU2F1	NA	NA	NA	NA	NA	NA	NA	NA	NA	NA
5453	POU3F1	NA	NA	NA	NA	NA	NA	NA	NA	NA	NA
5454	POU3F2	NA	NA	NA	NA	NA	NA	NA	NA	NA	NA
5455	POU3F3	NA	NA	NA	NA	NA	NA	NA	NA	NA	NA
5456	POU3F4	NA	NA	NA	NA	NA	NA	NA	NA	NA	NA
5457	POU4F1	NA	NA	NA	NA	NA	NA	NA	NA	NA	NA
5458	POU4F2	NA	NA	NA	NA	NA	NA	NA	NA	NA	NA
5459	POU4F3	NA	NA	NA	NA	NA	NA	NA	NA	NA	NA
5460	POU5F1	NA	NA	NA	NA	NA	NA	NA	NA	NA	NA
5462	POU5F1P1	NA	NA	NA	NA	NA	NA	NA	NA	NA	NA
5465	PPARA	NA	NA	NA	NA	NA	NA	NA	NA	NA	NA
5468	PPARG	NA	NA	NA	NA	NA	NA	NA	NA	NA	NA
5629	PROX1	NA	NA	NA	NA	NA	NA	NA	NA	NA	NA
5757	PTMA	NA	NA	NA	NA	NA	NA	NA	NA	NA	NA
5890	RAD51L1	NA	NA	NA	NA	NA	NA	NA	NA	NA	NA
5915	RARB	NA	NA	NA	NA	NA	NA	NA	NA	NA	NA
5916	RARG	NA	NA	NA	NA	NA	NA	NA	NA	NA	NA
5933	RBL1	NA	NA	NA	NA	NA	NA	NA	NA	NA	NA
5977	DPF2	NA	NA	NA	NA	NA	NA	NA	NA	NA	NA
5978	REST	NA	NA	NA	NA	NA	NA	NA	NA	NA	NA
5990	RFX2	NA	NA	NA	NA	NA	NA	NA	NA	NA	NA
6018	RLF	NA	NA	NA	NA	NA	NA	NA	NA	NA	NA
6045	RNF2	NA	NA	NA	NA	NA	NA	NA	NA	NA	NA
6049	RNF6	NA	NA	NA	NA	NA	NA	NA	NA	NA	NA
6095	RORA	NA	NA	NA	NA	NA	NA	NA	NA	NA	NA
6096	RORB	NA	NA	NA	NA	NA	NA	NA	NA	NA	NA
6097	RORC	NA	NA	NA	NA	NA	NA	NA	NA	NA	NA
6258	RXRG	NA	NA	NA	NA	NA	NA	NA	NA	NA	NA
6294	SAFB	NA	NA	NA	NA	NA	NA	NA	NA	NA	NA
6297	SALL2	NA	NA	NA	NA	NA	NA	NA	NA	NA	NA
6299	SALL1	NA	NA	NA	NA	NA	NA	NA	NA	NA	NA
6473	SHOX1	NA	NA	NA	NA	NA	NA	NA	NA	NA	NA
6492	SIM1	NA	NA	NA	NA	NA	NA	NA	NA	NA	NA
6495	SIX1	NA	NA	NA	NA	NA	NA	NA	NA	NA	NA
6496	SIX3	NA	NA	NA	NA	NA	NA	NA	NA	NA	NA
6591	SNAI2	NA	NA	NA	NA	NA	NA	NA	NA	NA	NA
6594	SMARCA1	NA	NA	NA	NA	NA	NA	NA	NA	NA	NA
6596	SMARCA3	NA	NA	NA	NA	NA	NA	NA	NA	NA	NA
6615	SNAI1	NA	NA	NA	NA	NA	NA	NA	NA	NA	NA
6617	SNAPC1	NA	NA	NA	NA	NA	NA	NA	NA	NA	NA
6656	SOX1	NA	NA	NA	NA	NA	NA	NA	NA	NA	NA
6657	SOX2	NA	NA	NA	NA	NA	NA	NA	NA	NA	NA
6658	SOX3	NA	NA	NA	NA	NA	NA	NA	NA	NA	NA
6660	SOX5	NA	NA	NA	NA	NA	NA	NA	NA	NA	NA
6662	SOX9	NA	NA	NA	NA	NA	NA	NA	NA	NA	NA
6663	SOX10	NA	NA	NA	NA	NA	NA	NA	NA	NA	NA
6664	SOX11	NA	NA	NA	NA	NA	NA	NA	NA	NA	NA
6665	SOX15	NA	NA	NA	NA	NA	NA	NA	NA	NA	NA
6666	SOX12	NA	NA	NA	NA	NA	NA	NA	NA	NA	NA
6667	SP1	NA	NA	NA	NA	NA	NA	NA	NA	NA	NA
6689	SPIB	NA	NA	NA	NA	NA	NA	NA	NA	NA	NA
6736	SRY	NA	NA	NA	NA	NA	NA	NA	NA	NA	NA
6741	SSB	NA	NA	NA	NA	NA	NA	NA	NA	NA	NA
6756	SSX1	NA	NA	NA	NA	NA	NA	NA	NA	NA	NA
6757	SSX2	NA	NA	NA	NA	NA	NA	NA	NA	NA	NA
6758	SSX5	NA	NA	NA	NA	NA	NA	NA	NA	NA	NA
6759	SSX4	NA	NA	NA	NA	NA	NA	NA	NA	NA	NA
6862	T	NA	NA	NA	NA	NA	NA	NA	NA	NA	NA
6871	TADA2L	NA	NA	NA	NA	NA	NA	NA	NA	NA	NA
6875	TAF4B	NA	NA	NA	NA	NA	NA	NA	NA	NA	NA
6880	TAF9	NA	NA	NA	NA	NA	NA	NA	NA	NA	NA
6882	TAF11	NA	NA	NA	NA	NA	NA	NA	NA	NA	NA
6884	TAF13	NA	NA	NA	NA	NA	NA	NA	NA	NA	NA
6886	TAL1	NA	NA	NA	NA	NA	NA	NA	NA	NA	NA
6887	TAL2	NA	NA	NA	NA	NA	NA	NA	NA	NA	NA
6894	TARBP1	NA	NA	NA	NA	NA	NA	NA	NA	NA	NA
6895	TARBP2	NA	NA	NA	NA	NA	NA	NA	NA	NA	NA
6899	TBX1	NA	NA	NA	NA	NA	NA	NA	NA	NA	NA
6909	TBX2	NA	NA	NA	NA	NA	NA	NA	NA	NA	NA
6910	TBX5	NA	NA	NA	NA	NA	NA	NA	NA	NA	NA
6911	TBX6	NA	NA	NA	NA	NA	NA	NA	NA	NA	NA
6913	TBX15	NA	NA	NA	NA	NA	NA	NA	NA	NA	NA
6917	TCEA1	NA	NA	NA	NA	NA	NA	NA	NA	NA	NA
6920	TCEA3	NA	NA	NA	NA	NA	NA	NA	NA	NA	NA
6923	TCEB2	NA	NA	NA	NA	NA	NA	NA	NA	NA	NA
6925	TCF4	NA	NA	NA	NA	NA	NA	NA	NA	NA	NA
6926	TBX3	NA	NA	NA	NA	NA	NA	NA	NA	NA	NA
6927	TCF1	NA	NA	NA	NA	NA	NA	NA	NA	NA	NA
6928	TCF2	NA	NA	NA	NA	NA	NA	NA	NA	NA	NA
6929	TCF3	NA	NA	NA	NA	NA	NA	NA	NA	NA	NA
6932	TCF7	NA	NA	NA	NA	NA	NA	NA	NA	NA	NA
6935	TCF8	NA	NA	NA	NA	NA	NA	NA	NA	NA	NA
6936	C2orf3	NA	NA	NA	NA	NA	NA	NA	NA	NA	NA
6938	TCF12	NA	NA	NA	NA	NA	NA	NA	NA	NA	NA
6939	TCF15	NA	NA	NA	NA	NA	NA	NA	NA	NA	NA
6941	TCF19	NA	NA	NA	NA	NA	NA	NA	NA	NA	NA
6943	TCF21	NA	NA	NA	NA	NA	NA	NA	NA	NA	NA
6949	TCOF1	NA	NA	NA	NA	NA	NA	NA	NA	NA	NA
7003	TEAD1	NA	NA	NA	NA	NA	NA	NA	NA	NA	NA
7004	TEAD4	NA	NA	NA	NA	NA	NA	NA	NA	NA	NA
7005	TEAD3	NA	NA	NA	NA	NA	NA	NA	NA	NA	NA
7008	TEF	NA	NA	NA	NA	NA	NA	NA	NA	NA	NA
7020	TFAP2A	NA	NA	NA	NA	NA	NA	NA	NA	NA	NA
7021	TFAP2B	NA	NA	NA	NA	NA	NA	NA	NA	NA	NA
7022	TFAP2C	NA	NA	NA	NA	NA	NA	NA	NA	NA	NA
7025	NR2F1	NA	NA	NA	NA	NA	NA	NA	NA	NA	NA
7041	TGFB1I1	NA	NA	NA	NA	NA	NA	NA	NA	NA	NA
7068	THRB	NA	NA	NA	NA	NA	NA	NA	NA	NA	NA
7080	TITF1	NA	NA	NA	NA	NA	NA	NA	NA	NA	NA
7088	TLE1	NA	NA	NA	NA	NA	NA	NA	NA	NA	NA
7089	TLE2	NA	NA	NA	NA	NA	NA	NA	NA	NA	NA
7157	TP53	NA	NA	NA	NA	NA	NA	NA	NA	NA	NA
7161	TP73	NA	NA	NA	NA	NA	NA	NA	NA	NA	NA
7289	TULP3	NA	NA	NA	NA	NA	NA	NA	NA	NA	NA
7291	TWIST1	NA	NA	NA	NA	NA	NA	NA	NA	NA	NA
7468	WHSC1	NA	NA	NA	NA	NA	NA	NA	NA	NA	NA
7490	WT1	NA	NA	NA	NA	NA	NA	NA	NA	NA	NA
7517	XRCC3	NA	NA	NA	NA	NA	NA	NA	NA	NA	NA
7539	ZFP37	NA	NA	NA	NA	NA	NA	NA	NA	NA	NA
7544	ZFY	NA	NA	NA	NA	NA	NA	NA	NA	NA	NA
7545	ZIC1	NA	NA	NA	NA	NA	NA	NA	NA	NA	NA
7546	ZIC2	NA	NA	NA	NA	NA	NA	NA	NA	NA	NA
7547	ZIC3	NA	NA	NA	NA	NA	NA	NA	NA	NA	NA
7549	ZNF2	NA	NA	NA	NA	NA	NA	NA	NA	NA	NA
7552	ZNF6	NA	NA	NA	NA	NA	NA	NA	NA	NA	NA
7553	ZNF7	NA	NA	NA	NA	NA	NA	NA	NA	NA	NA
7558	ZNF11B	NA	NA	NA	NA	NA	NA	NA	NA	NA	NA
7562	ZNF708	NA	NA	NA	NA	NA	NA	NA	NA	NA	NA
7564	ZNF16	NA	NA	NA	NA	NA	NA	NA	NA	NA	NA
7567	ZNF19	NA	NA	NA	NA	NA	NA	NA	NA	NA	NA
7571	ZNF23	NA	NA	NA	NA	NA	NA	NA	NA	NA	NA
7575	ZNF27	NA	NA	NA	NA	NA	NA	NA	NA	NA	NA
7577	ZNF29	NA	NA	NA	NA	NA	NA	NA	NA	NA	NA
7584	ZNF35	NA	NA	NA	NA	NA	NA	NA	NA	NA	NA
7586	ZKSCAN1	NA	NA	NA	NA	NA	NA	NA	NA	NA	NA
7587	ZNF37A	NA	NA	NA	NA	NA	NA	NA	NA	NA	NA
7592	ZNF41	NA	NA	NA	NA	NA	NA	NA	NA	NA	NA
7594	ZNF43	NA	NA	NA	NA	NA	NA	NA	NA	NA	NA
7621	ZNF70	NA	NA	NA	NA	NA	NA	NA	NA	NA	NA
7633	ZNF79	NA	NA	NA	NA	NA	NA	NA	NA	NA	NA
7637	ZNF84	NA	NA	NA	NA	NA	NA	NA	NA	NA	NA
7638	ZNF221	NA	NA	NA	NA	NA	NA	NA	NA	NA	NA
7639	ZNF85	NA	NA	NA	NA	NA	NA	NA	NA	NA	NA
7643	ZNF90	NA	NA	NA	NA	NA	NA	NA	NA	NA	NA
7644	ZNF91	NA	NA	NA	NA	NA	NA	NA	NA	NA	NA
7670	ZNF117	NA	NA	NA	NA	NA	NA	NA	NA	NA	NA
7675	ZNF121	NA	NA	NA	NA	NA	NA	NA	NA	NA	NA
7678	ZNF124	NA	NA	NA	NA	NA	NA	NA	NA	NA	NA
7691	ZNF132	NA	NA	NA	NA	NA	NA	NA	NA	NA	NA
7692	ZNF133	NA	NA	NA	NA	NA	NA	NA	NA	NA	NA
7694	ZNF135	NA	NA	NA	NA	NA	NA	NA	NA	NA	NA
7695	ZNF136	NA	NA	NA	NA	NA	NA	NA	NA	NA	NA
7696	ZNF137	NA	NA	NA	NA	NA	NA	NA	NA	NA	NA
7700	ZNF141	NA	NA	NA	NA	NA	NA	NA	NA	NA	NA
7703	PCGF2	NA	NA	NA	NA	NA	NA	NA	NA	NA	NA
7710	ZNF154	NA	NA	NA	NA	NA	NA	NA	NA	NA	NA
7711	ZNF155	NA	NA	NA	NA	NA	NA	NA	NA	NA	NA
7712	ZNF157	NA	NA	NA	NA	NA	NA	NA	NA	NA	NA
7718	ZNF165	NA	NA	NA	NA	NA	NA	NA	NA	NA	NA
7728	ZNF175	NA	NA	NA	NA	NA	NA	NA	NA	NA	NA
7733	ZNF180	NA	NA	NA	NA	NA	NA	NA	NA	NA	NA
7738	ZNF184	NA	NA	NA	NA	NA	NA	NA	NA	NA	NA
7745	ZNF192	NA	NA	NA	NA	NA	NA	NA	NA	NA	NA
7753	ZNF202	NA	NA	NA	NA	NA	NA	NA	NA	NA	NA
7755	ZNF205	NA	NA	NA	NA	NA	NA	NA	NA	NA	NA
7757	ZNF208	NA	NA	NA	NA	NA	NA	NA	NA	NA	NA
7760	ZNF213	NA	NA	NA	NA	NA	NA	NA	NA	NA	NA
7761	ZNF214	NA	NA	NA	NA	NA	NA	NA	NA	NA	NA
7762	ZNF215	NA	NA	NA	NA	NA	NA	NA	NA	NA	NA
7764	ZNF217	NA	NA	NA	NA	NA	NA	NA	NA	NA	NA
7766	ZNF223	NA	NA	NA	NA	NA	NA	NA	NA	NA	NA
7772	ZNF229	NA	NA	NA	NA	NA	NA	NA	NA	NA	NA
7773	ZNF230	NA	NA	NA	NA	NA	NA	NA	NA	NA	NA
7775	ZNF232	NA	NA	NA	NA	NA	NA	NA	NA	NA	NA
7776	ZNF236	NA	NA	NA	NA	NA	NA	NA	NA	NA	NA
7849	PAX8	NA	NA	NA	NA	NA	NA	NA	NA	NA	NA
7975	MAFK	NA	NA	NA	NA	NA	NA	NA	NA	NA	NA
8013	NR4A3	NA	NA	NA	NA	NA	NA	NA	NA	NA	NA
8022	LHX3	NA	NA	NA	NA	NA	NA	NA	NA	NA	NA
8048	CSRP3	NA	NA	NA	NA	NA	NA	NA	NA	NA	NA
8061	FOSL1	NA	NA	NA	NA	NA	NA	NA	NA	NA	NA
8085	MLL2	NA	NA	NA	NA	NA	NA	NA	NA	NA	NA
8091	HMGA2	NA	NA	NA	NA	NA	NA	NA	NA	NA	NA
8110	DPF3	NA	NA	NA	NA	NA	NA	NA	NA	NA	NA
8161	COIL	NA	NA	NA	NA	NA	NA	NA	NA	NA	NA
8187	ZNF239	NA	NA	NA	NA	NA	NA	NA	NA	NA	NA
8193	DPF1	NA	NA	NA	NA	NA	NA	NA	NA	NA	NA
8204	NRIP1	NA	NA	NA	NA	NA	NA	NA	NA	NA	NA
8227	RP13-297E16.1	NA	NA	NA	NA	NA	NA	NA	NA	NA	NA
8242	SMCX	NA	NA	NA	NA	NA	NA	NA	NA	NA	NA
8284	SMCY	NA	NA	NA	NA	NA	NA	NA	NA	NA	NA
8328	GFI1B	NA	NA	NA	NA	NA	NA	NA	NA	NA	NA
8339	HIST1H2BG	NA	NA	NA	NA	NA	NA	NA	NA	NA	NA
8341	HIST1H2BN	NA	NA	NA	NA	NA	NA	NA	NA	NA	NA
8344	HIST1H2BE	NA	NA	NA	NA	NA	NA	NA	NA	NA	NA
8345	HIST1H2BH	NA	NA	NA	NA	NA	NA	NA	NA	NA	NA
8347	HIST1H2BC	NA	NA	NA	NA	NA	NA	NA	NA	NA	NA
8403	SOX14	NA	NA	NA	NA	NA	NA	NA	NA	NA	NA
8431	NR0B2	NA	NA	NA	NA	NA	NA	NA	NA	NA	NA
8433	UTF1	NA	NA	NA	NA	NA	NA	NA	NA	NA	NA
8456	FOXN1	NA	NA	NA	NA	NA	NA	NA	NA	NA	NA
8462	KLF11	NA	NA	NA	NA	NA	NA	NA	NA	NA	NA
8463	TEAD2	NA	NA	NA	NA	NA	NA	NA	NA	NA	NA
8464	SUPT3H	NA	NA	NA	NA	NA	NA	NA	NA	NA	NA
8517	IKBKG	NA	NA	NA	NA	NA	NA	NA	NA	NA	NA
8538	BARX2	NA	NA	NA	NA	NA	NA	NA	NA	NA	NA
8544	PIR	NA	NA	NA	NA	NA	NA	NA	NA	NA	NA
8572	PDLIM4	NA	NA	NA	NA	NA	NA	NA	NA	NA	NA
8607	RUVBL1	NA	NA	NA	NA	NA	NA	NA	NA	NA	NA
8626	TP73L	NA	NA	NA	NA	NA	NA	NA	NA	NA	NA
8629	JRK	NA	NA	NA	NA	NA	NA	NA	NA	NA	NA
8726	EED	NA	NA	NA	NA	NA	NA	NA	NA	NA	NA
8819	SAP30	NA	NA	NA	NA	NA	NA	NA	NA	NA	NA
8820	HESX1	NA	NA	NA	NA	NA	NA	NA	NA	NA	NA
8841	HDAC3	NA	NA	NA	NA	NA	NA	NA	NA	NA	NA
8848	TSC22D1	NA	NA	NA	NA	NA	NA	NA	NA	NA	NA
8856	NR1I2	NA	NA	NA	NA	NA	NA	NA	NA	NA	NA
8863	PER3	NA	NA	NA	NA	NA	NA	NA	NA	NA	NA
8880	FUBP1	NA	NA	NA	NA	NA	NA	NA	NA	NA	NA
8914	TIMELESS	NA	NA	NA	NA	NA	NA	NA	NA	NA	NA
8928	FOXH1	NA	NA	NA	NA	NA	NA	NA	NA	NA	NA
8929	PHOX2B	NA	NA	NA	NA	NA	NA	NA	NA	NA	NA
8970	HIST1H2BJ	NA	NA	NA	NA	NA	NA	NA	NA	NA	NA
8994	LIMD1	NA	NA	NA	NA	NA	NA	NA	NA	NA	NA
9014	TAF1B	NA	NA	NA	NA	NA	NA	NA	NA	NA	NA
9015	TAF1A	NA	NA	NA	NA	NA	NA	NA	NA	NA	NA
9070	ASH2L	NA	NA	NA	NA	NA	NA	NA	NA	NA	NA
9084	VCY	NA	NA	NA	NA	NA	NA	NA	NA	NA	NA
9124	PDLIM1	NA	NA	NA	NA	NA	NA	NA	NA	NA	NA
9208	LRRFIP1	NA	NA	NA	NA	NA	NA	NA	NA	NA	NA
9232	PTTG1	NA	NA	NA	NA	NA	NA	NA	NA	NA	NA
9242	MSC	NA	NA	NA	NA	NA	NA	NA	NA	NA	NA
9247	GCM2	NA	NA	NA	NA	NA	NA	NA	NA	NA	NA
9310	ZNF235	NA	NA	NA	NA	NA	NA	NA	NA	NA	NA
9319	TRIP13	NA	NA	NA	NA	NA	NA	NA	NA	NA	NA
9324	HMGN3	NA	NA	NA	NA	NA	NA	NA	NA	NA	NA
9329	GTF3C4	NA	NA	NA	NA	NA	NA	NA	NA	NA	NA
9330	GTF3C3	NA	NA	NA	NA	NA	NA	NA	NA	NA	NA
9355	LHX2	NA	NA	NA	NA	NA	NA	NA	NA	NA	NA
9412	SURB7	NA	NA	NA	NA	NA	NA	NA	NA	NA	NA
9421	HAND1	NA	NA	NA	NA	NA	NA	NA	NA	NA	NA
9440	CRSP6	NA	NA	NA	NA	NA	NA	NA	NA	NA	NA
9442	CRSP8	NA	NA	NA	NA	NA	NA	NA	NA	NA	NA
9457	FHL5	NA	NA	NA	NA	NA	NA	NA	NA	NA	NA
9480	ONECUT2	NA	NA	NA	NA	NA	NA	NA	NA	NA	NA
9496	TBX4	NA	NA	NA	NA	NA	NA	NA	NA	NA	NA
9519	TBPL1	NA	NA	NA	NA	NA	NA	NA	NA	NA	NA
9534	ZNF254	NA	NA	NA	NA	NA	NA	NA	NA	NA	NA
9569	GTF2IRD1	NA	NA	NA	NA	NA	NA	NA	NA	NA	NA
9584	RNPC2	NA	NA	NA	NA	NA	NA	NA	NA	NA	NA
9603	NFE2L3	NA	NA	NA	NA	NA	NA	NA	NA	NA	NA
9604	RNF14	NA	NA	NA	NA	NA	NA	NA	NA	NA	NA
9640	ZNF592	NA	NA	NA	NA	NA	NA	NA	NA	NA	NA
9667	SAFB2	NA	NA	NA	NA	NA	NA	NA	NA	NA	NA
9678	PHF14	NA	NA	NA	NA	NA	NA	NA	NA	NA	NA
9700	ESPL1	NA	NA	NA	NA	NA	NA	NA	NA	NA	NA
9705	ST18	NA	NA	NA	NA	NA	NA	NA	NA	NA	NA
9753	ZNF96	NA	NA	NA	NA	NA	NA	NA	NA	NA	NA
9759	HDAC4	NA	NA	NA	NA	NA	NA	NA	NA	NA	NA
9760	TOX	NA	NA	NA	NA	NA	NA	NA	NA	NA	NA
9782	MATR3	NA	NA	NA	NA	NA	NA	NA	NA	NA	NA
9831	ZNF623	NA	NA	NA	NA	NA	NA	NA	NA	NA	NA
9913	SUPT7L	NA	NA	NA	NA	NA	NA	NA	NA	NA	NA
9915	ARNT2	NA	NA	NA	NA	NA	NA	NA	NA	NA	NA
9967	THRAP3	NA	NA	NA	NA	NA	NA	NA	NA	NA	NA
9970	NR1I3	NA	NA	NA	NA	NA	NA	NA	NA	NA	NA
9971	NR1H4	NA	NA	NA	NA	NA	NA	NA	NA	NA	NA
9975	NR1D2	NA	NA	NA	NA	NA	NA	NA	NA	NA	NA
10002	NR2E3	NA	NA	NA	NA	NA	NA	NA	NA	NA	NA
10014	HDAC5	NA	NA	NA	NA	NA	NA	NA	NA	NA	NA
10036	CHAF1A	NA	NA	NA	NA	NA	NA	NA	NA	NA	NA
10172	ZNF256	NA	NA	NA	NA	NA	NA	NA	NA	NA	NA
10179	RBM7	NA	NA	NA	NA	NA	NA	NA	NA	NA	NA
10214	SSX3	NA	NA	NA	NA	NA	NA	NA	NA	NA	NA
10215	OLIG2	NA	NA	NA	NA	NA	NA	NA	NA	NA	NA
10217	CTDSPL	NA	NA	NA	NA	NA	NA	NA	NA	NA	NA
10224	ZNF443	NA	NA	NA	NA	NA	NA	NA	NA	NA	NA
10250	SRRM1	NA	NA	NA	NA	NA	NA	NA	NA	NA	NA
10265	IRX5	NA	NA	NA	NA	NA	NA	NA	NA	NA	NA
10302	SNAPC5	NA	NA	NA	NA	NA	NA	NA	NA	NA	NA
10308	ZNF267	NA	NA	NA	NA	NA	NA	NA	NA	NA	NA
10320	ZNFN1A1	NA	NA	NA	NA	NA	NA	NA	NA	NA	NA
10361	NPM2	NA	NA	NA	NA	NA	NA	NA	NA	NA	NA
10389	SCML2	NA	NA	NA	NA	NA	NA	NA	NA	NA	NA
10401	PIAS3	NA	NA	NA	NA	NA	NA	NA	NA	NA	NA
10438	C1D	NA	NA	NA	NA	NA	NA	NA	NA	NA	NA
10481	HOXB13	NA	NA	NA	NA	NA	NA	NA	NA	NA	NA
10499	NCOA2	NA	NA	NA	NA	NA	NA	NA	NA	NA	NA
10514	MYBBP1A	NA	NA	NA	NA	NA	NA	NA	NA	NA	NA
10522	DEAF1	NA	NA	NA	NA	NA	NA	NA	NA	NA	NA
10620	ARID3B	NA	NA	NA	NA	NA	NA	NA	NA	NA	NA
10626	TRIM16	NA	NA	NA	NA	NA	NA	NA	NA	NA	NA
10655	DMRT2	NA	NA	NA	NA	NA	NA	NA	NA	NA	NA
10660	LBX1	NA	NA	NA	NA	NA	NA	NA	NA	NA	NA
10661	KLF1	NA	NA	NA	NA	NA	NA	NA	NA	NA	NA
10716	TBR1	NA	NA	NA	NA	NA	NA	NA	NA	NA	NA
10736	SIX2	NA	NA	NA	NA	NA	NA	NA	NA	NA	NA
10772	FUSIP1	NA	NA	NA	NA	NA	NA	NA	NA	NA	NA
10793	ZNF273	NA	NA	NA	NA	NA	NA	NA	NA	NA	NA
10794	ZNF272	NA	NA	NA	NA	NA	NA	NA	NA	NA	NA
10795	ZNF268	NA	NA	NA	NA	NA	NA	NA	NA	NA	NA
10838	ZNF275	NA	NA	NA	NA	NA	NA	NA	NA	NA	NA
10891	PPARGC1A	NA	NA	NA	NA	NA	NA	NA	NA	NA	NA
10914	PAPOLA	NA	NA	NA	NA	NA	NA	NA	NA	NA	NA
10934	MORF4	NA	NA	NA	NA	NA	NA	NA	NA	NA	NA
11023	VAX1	NA	NA	NA	NA	NA	NA	NA	NA	NA	NA
11036	ALF	NA	NA	NA	NA	NA	NA	NA	NA	NA	NA
11059	WWP1	NA	NA	NA	NA	NA	NA	NA	NA	NA	NA
11074	TRIM31	NA	NA	NA	NA	NA	NA	NA	NA	NA	NA
11077	HSF2BP	NA	NA	NA	NA	NA	NA	NA	NA	NA	NA
11105	PRDM7	NA	NA	NA	NA	NA	NA	NA	NA	NA	NA
11107	PRDM5	NA	NA	NA	NA	NA	NA	NA	NA	NA	NA
11143	MYST2	NA	NA	NA	NA	NA	NA	NA	NA	NA	NA
11166	SOX21	NA	NA	NA	NA	NA	NA	NA	NA	NA	NA
11169	WDHD1	NA	NA	NA	NA	NA	NA	NA	NA	NA	NA
11178	LZTS1	NA	NA	NA	NA	NA	NA	NA	NA	NA	NA
11189	TNRC4	NA	NA	NA	NA	NA	NA	NA	NA	NA	NA
11198	SUPT16H	NA	NA	NA	NA	NA	NA	NA	NA	NA	NA
11218	DDX20	NA	NA	NA	NA	NA	NA	NA	NA	NA	NA
11244	ZHX1	NA	NA	NA	NA	NA	NA	NA	NA	NA	NA
11278	KLF12	NA	NA	NA	NA	NA	NA	NA	NA	NA	NA
11279	KLF8	NA	NA	NA	NA	NA	NA	NA	NA	NA	NA
11281	POU6F2	NA	NA	NA	NA	NA	NA	NA	NA	NA	NA
11317	RBPSUHL	NA	NA	NA	NA	NA	NA	NA	NA	NA	NA
22797	TFEC	NA	NA	NA	NA	NA	NA	NA	NA	NA	NA
22830	ZNF409	NA	NA	NA	NA	NA	NA	NA	NA	NA	NA
22835	ZFP30	NA	NA	NA	NA	NA	NA	NA	NA	NA	NA
22847	ZNF507	NA	NA	NA	NA	NA	NA	NA	NA	NA	NA
22869	ZNF510	NA	NA	NA	NA	NA	NA	NA	NA	NA	NA
22877	MLXIP	NA	NA	NA	NA	NA	NA	NA	NA	NA	NA
22890	ZBTB1	NA	NA	NA	NA	NA	NA	NA	NA	NA	NA
22927	HABP4	NA	NA	NA	NA	NA	NA	NA	NA	NA	NA
22936	ELL2	NA	NA	NA	NA	NA	NA	NA	NA	NA	NA
22947	DUX4	NA	NA	NA	NA	NA	NA	NA	NA	NA	NA
22954	TRIM32	NA	NA	NA	NA	NA	NA	NA	NA	NA	NA
22982	DIP2C	NA	NA	NA	NA	NA	NA	NA	NA	NA	NA
22993	KIAA0194	NA	NA	NA	NA	NA	NA	NA	NA	NA	NA
23036	ZNF292	NA	NA	NA	NA	NA	NA	NA	NA	NA	NA
23040	MYT1L	NA	NA	NA	NA	NA	NA	NA	NA	NA	NA
23051	ZHX3	NA	NA	NA	NA	NA	NA	NA	NA	NA	NA
23081	JMJD2C	NA	NA	NA	NA	NA	NA	NA	NA	NA	NA
23090	ZNF423	NA	NA	NA	NA	NA	NA	NA	NA	NA	NA
23314	SATB2	NA	NA	NA	NA	NA	NA	NA	NA	NA	NA
23316	CUTL2	NA	NA	NA	NA	NA	NA	NA	NA	NA	NA
23373	CRTC1	NA	NA	NA	NA	NA	NA	NA	NA	NA	NA
23409	SIRT4	NA	NA	NA	NA	NA	NA	NA	NA	NA	NA
23410	SIRT3	NA	NA	NA	NA	NA	NA	NA	NA	NA	NA
23414	ZFPM2	NA	NA	NA	NA	NA	NA	NA	NA	NA	NA
23493	HEY2	NA	NA	NA	NA	NA	NA	NA	NA	NA	NA
23522	MYST4	NA	NA	NA	NA	NA	NA	NA	NA	NA	NA
23541	SEC14L2	NA	NA	NA	NA	NA	NA	NA	NA	NA	NA
23543	RBM9	NA	NA	NA	NA	NA	NA	NA	NA	NA	NA
23598	ZNF278	NA	NA	NA	NA	NA	NA	NA	NA	NA	NA
23619	ZIM2	NA	NA	NA	NA	NA	NA	NA	NA	NA	NA
23650	TRIM29	NA	NA	NA	NA	NA	NA	NA	NA	NA	NA
23660	ZFP95	NA	NA	NA	NA	NA	NA	NA	NA	NA	NA
25803	SPDEF	NA	NA	NA	NA	NA	NA	NA	NA	NA	NA
25819	CCRN4L	NA	NA	NA	NA	NA	NA	NA	NA	NA	NA
25833	POU2F3	NA	NA	NA	NA	NA	NA	NA	NA	NA	NA
25850	ZNF345	NA	NA	NA	NA	NA	NA	NA	NA	NA	NA
25885	POLR1A	NA	NA	NA	NA	NA	NA	NA	NA	NA	NA
25937	WWTR1	NA	NA	NA	NA	NA	NA	NA	NA	NA	NA
25959	ANKRD25	NA	NA	NA	NA	NA	NA	NA	NA	NA	NA
26013	L3MBTL	NA	NA	NA	NA	NA	NA	NA	NA	NA	NA
26038	CHD5	NA	NA	NA	NA	NA	NA	NA	NA	NA	NA
26064	RAI14	NA	NA	NA	NA	NA	NA	NA	NA	NA	NA
26108	PYGO1	NA	NA	NA	NA	NA	NA	NA	NA	NA	NA
26152	ZNF337	NA	NA	NA	NA	NA	NA	NA	NA	NA	NA
26257	NKX2-8	NA	NA	NA	NA	NA	NA	NA	NA	NA	NA
26287	ANKRD2	NA	NA	NA	NA	NA	NA	NA	NA	NA	NA
26298	EHF	NA	NA	NA	NA	NA	NA	NA	NA	NA	NA
26468	LHX6	NA	NA	NA	NA	NA	NA	NA	NA	NA	NA
26471	P8	NA	NA	NA	NA	NA	NA	NA	NA	NA	NA
26508	HEYL	NA	NA	NA	NA	NA	NA	NA	NA	NA	NA
26582	DUX3	NA	NA	NA	NA	NA	NA	NA	NA	NA	NA
26974	ZNF285	NA	NA	NA	NA	NA	NA	NA	NA	NA	NA
27000	ZRF1	NA	NA	NA	NA	NA	NA	NA	NA	NA	NA
27022	FOXD3	NA	NA	NA	NA	NA	NA	NA	NA	NA	NA
27023	FOXB1	NA	NA	NA	NA	NA	NA	NA	NA	NA	NA
27033	ZBTB32	NA	NA	NA	NA	NA	NA	NA	NA	NA	NA
27063	ANKRD1	NA	NA	NA	NA	NA	NA	NA	NA	NA	NA
27097	TAF5L	NA	NA	NA	NA	NA	NA	NA	NA	NA	NA
27164	SALL3	NA	NA	NA	NA	NA	NA	NA	NA	NA	NA
27254	CSDC2	NA	NA	NA	NA	NA	NA	NA	NA	NA	NA
27287	VENTX	NA	NA	NA	NA	NA	NA	NA	NA	NA	NA
27288	HNRNPG-T	NA	NA	NA	NA	NA	NA	NA	NA	NA	NA
27316	RBMX	NA	NA	NA	NA	NA	NA	NA	NA	NA	NA
27324	TNRC9	NA	NA	NA	NA	NA	NA	NA	NA	NA	NA
27336	HTATSF1	NA	NA	NA	NA	NA	NA	NA	NA	NA	NA
28999	KLF15	NA	NA	NA	NA	NA	NA	NA	NA	NA	NA
29117	BRD7	NA	NA	NA	NA	NA	NA	NA	NA	NA	NA
29800	ZDHHC1	NA	NA	NA	NA	NA	NA	NA	NA	NA	NA
29841	GRHL1	NA	NA	NA	NA	NA	NA	NA	NA	NA	NA
29842	TFCP2L1	NA	NA	NA	NA	NA	NA	NA	NA	NA	NA
29883	CNOT7	NA	NA	NA	NA	NA	NA	NA	NA	NA	NA
29947	DNMT3L	NA	NA	NA	NA	NA	NA	NA	NA	NA	NA
29982	NRBF2	NA	NA	NA	NA	NA	NA	NA	NA	NA	NA
30012	TLX3	NA	NA	NA	NA	NA	NA	NA	NA	NA	NA
30062	RAX	NA	NA	NA	NA	NA	NA	NA	NA	NA	NA
30813	VSX1	NA	NA	NA	NA	NA	NA	NA	NA	NA	NA
30818	KCNIP3	NA	NA	NA	NA	NA	NA	NA	NA	NA	NA
30832	ZNF354C	NA	NA	NA	NA	NA	NA	NA	NA	NA	NA
50674	NEUROG3	NA	NA	NA	NA	NA	NA	NA	NA	NA	NA
50804	MYEF2	NA	NA	NA	NA	NA	NA	NA	NA	NA	NA
50805	IRX4	NA	NA	NA	NA	NA	NA	NA	NA	NA	NA
50943	FOXP3	NA	NA	NA	NA	NA	NA	NA	NA	NA	NA
51027	BOLA1	NA	NA	NA	NA	NA	NA	NA	NA	NA	NA
51042	ZNF593	NA	NA	NA	NA	NA	NA	NA	NA	NA	NA
51085	MLXIPL	NA	NA	NA	NA	NA	NA	NA	NA	NA	NA
51087	YBX2	NA	NA	NA	NA	NA	NA	NA	NA	NA	NA
51114	ZDHHC9	NA	NA	NA	NA	NA	NA	NA	NA	NA	NA
51132	RNF12	NA	NA	NA	NA	NA	NA	NA	NA	NA	NA
51193	ZNF639	NA	NA	NA	NA	NA	NA	NA	NA	NA	NA
51222	ZNF219	NA	NA	NA	NA	NA	NA	NA	NA	NA	NA
51224	TCEB3B	NA	NA	NA	NA	NA	NA	NA	NA	NA	NA
51270	TFDP3	NA	NA	NA	NA	NA	NA	NA	NA	NA	NA
51385	ZNF589	NA	NA	NA	NA	NA	NA	NA	NA	NA	NA
51402	LW-1	NA	NA	NA	NA	NA	NA	NA	NA	NA	NA
51427	ZNF588	NA	NA	NA	NA	NA	NA	NA	NA	NA	NA
51442	VGLL1	NA	NA	NA	NA	NA	NA	NA	NA	NA	NA
51450	PRRX2	NA	NA	NA	NA	NA	NA	NA	NA	NA	NA
51460	SFMBT1	NA	NA	NA	NA	NA	NA	NA	NA	NA	NA
51547	SIRT7	NA	NA	NA	NA	NA	NA	NA	NA	NA	NA
51616	TAF9B	NA	NA	NA	NA	NA	NA	NA	NA	NA	NA
51665	ASB1	NA	NA	NA	NA	NA	NA	NA	NA	NA	NA
51666	ASB4	NA	NA	NA	NA	NA	NA	NA	NA	NA	NA
51684	SUFU	NA	NA	NA	NA	NA	NA	NA	NA	NA	NA
51710	ZNF44	NA	NA	NA	NA	NA	NA	NA	NA	NA	NA
51720	RAP80	NA	NA	NA	NA	NA	NA	NA	NA	NA	NA
51728	POLR3K	NA	NA	NA	NA	NA	NA	NA	NA	NA	NA
51729	WBP11	NA	NA	NA	NA	NA	NA	NA	NA	NA	NA
51804	SIX4	NA	NA	NA	NA	NA	NA	NA	NA	NA	NA
53615	MBD3	NA	NA	NA	NA	NA	NA	NA	NA	NA	NA
54581	SCAND2	NA	NA	NA	NA	NA	NA	NA	NA	NA	NA
54620	FBXL19	NA	NA	NA	NA	NA	NA	NA	NA	NA	NA
54626	HES2	NA	NA	NA	NA	NA	NA	NA	NA	NA	NA
54815	GATAD2A	NA	NA	NA	NA	NA	NA	NA	NA	NA	NA
54856	GON4L	NA	NA	NA	NA	NA	NA	NA	NA	NA	NA
54925	ZNF434	NA	NA	NA	NA	NA	NA	NA	NA	NA	NA
55553	SOX6	NA	NA	NA	NA	NA	NA	NA	NA	NA	NA
55629	PNRC2	NA	NA	NA	NA	NA	NA	NA	NA	NA	NA
55634	ZNF673	NA	NA	NA	NA	NA	NA	NA	NA	NA	NA
55659	ZNF416	NA	NA	NA	NA	NA	NA	NA	NA	NA	NA
55713	ZNF334	NA	NA	NA	NA	NA	NA	NA	NA	NA	NA
55718	POLR3E	NA	NA	NA	NA	NA	NA	NA	NA	NA	NA
55734	ZFP64	NA	NA	NA	NA	NA	NA	NA	NA	NA	NA
55806	HR	NA	NA	NA	NA	NA	NA	NA	NA	NA	NA
55814	BDP1	NA	NA	NA	NA	NA	NA	NA	NA	NA	NA
55869	HDAC8	NA	NA	NA	NA	NA	NA	NA	NA	NA	NA
55885	LMO3	NA	NA	NA	NA	NA	NA	NA	NA	NA	NA
55888	ZNF167	NA	NA	NA	NA	NA	NA	NA	NA	NA	NA
55900	ZNF302	NA	NA	NA	NA	NA	NA	NA	NA	NA	NA
55922	NKRF	NA	NA	NA	NA	NA	NA	NA	NA	NA	NA
56033	BARX1	NA	NA	NA	NA	NA	NA	NA	NA	NA	NA
56242	ZNF253	NA	NA	NA	NA	NA	NA	NA	NA	NA	NA
56342	PPAN	NA	NA	NA	NA	NA	NA	NA	NA	NA	NA
56676	ASCL3	NA	NA	NA	NA	NA	NA	NA	NA	NA	NA
56751	BARHL1	NA	NA	NA	NA	NA	NA	NA	NA	NA	NA
56903	PAPOLB	NA	NA	NA	NA	NA	NA	NA	NA	NA	NA
56916	SMARCAD1	NA	NA	NA	NA	NA	NA	NA	NA	NA	NA
56917	MEIS3	NA	NA	NA	NA	NA	NA	NA	NA	NA	NA
56938	ARNTL2	NA	NA	NA	NA	NA	NA	NA	NA	NA	NA
56956	LHX9	NA	NA	NA	NA	NA	NA	NA	NA	NA	NA
56979	PRDM9	NA	NA	NA	NA	NA	NA	NA	NA	NA	NA
56995	TULP4	NA	NA	NA	NA	NA	NA	NA	NA	NA	NA
57057	TBX20	NA	NA	NA	NA	NA	NA	NA	NA	NA	NA
57109	REXO4	NA	NA	NA	NA	NA	NA	NA	NA	NA	NA
57116	ZNF695	NA	NA	NA	NA	NA	NA	NA	NA	NA	NA
57167	SALL4	NA	NA	NA	NA	NA	NA	NA	NA	NA	NA
57209	ZNF248	NA	NA	NA	NA	NA	NA	NA	NA	NA	NA
57335	ZNF286	NA	NA	NA	NA	NA	NA	NA	NA	NA	NA
57336	ZNF287	NA	NA	NA	NA	NA	NA	NA	NA	NA	NA
57473	GM632	NA	NA	NA	NA	NA	NA	NA	NA	NA	NA
57474	ZNF490	NA	NA	NA	NA	NA	NA	NA	NA	NA	NA
57492	ARID1B	NA	NA	NA	NA	NA	NA	NA	NA	NA	NA
57496	MKL2	NA	NA	NA	NA	NA	NA	NA	NA	NA	NA
57504	MTA3	NA	NA	NA	NA	NA	NA	NA	NA	NA	NA
57573	ZNF471	NA	NA	NA	NA	NA	NA	NA	NA	NA	NA
57593	RP5-860F19.3	NA	NA	NA	NA	NA	NA	NA	NA	NA	NA
57594	KIAA1443	NA	NA	NA	NA	NA	NA	NA	NA	NA	NA
57677	KIAA1559	NA	NA	NA	NA	NA	NA	NA	NA	NA	NA
57684	ZBTB26	NA	NA	NA	NA	NA	NA	NA	NA	NA	NA
57693	ZNF317	NA	NA	NA	NA	NA	NA	NA	NA	NA	NA
57786	RBAK	NA	NA	NA	NA	NA	NA	NA	NA	NA	NA
57794	SF4	NA	NA	NA	NA	NA	NA	NA	NA	NA	NA
58158	NEUROD4	NA	NA	NA	NA	NA	NA	NA	NA	NA	NA
58491	ZNF71	NA	NA	NA	NA	NA	NA	NA	NA	NA	NA
58492	ZNF77	NA	NA	NA	NA	NA	NA	NA	NA	NA	NA
58495	OVOL2	NA	NA	NA	NA	NA	NA	NA	NA	NA	NA
58499	ZNF462	NA	NA	NA	NA	NA	NA	NA	NA	NA	NA
58500	ZNF250	NA	NA	NA	NA	NA	NA	NA	NA	NA	NA
58506	SR-A1	NA	NA	NA	NA	NA	NA	NA	NA	NA	NA
58524	DMRT3	NA	NA	NA	NA	NA	NA	NA	NA	NA	NA
59335	PRDM12	NA	NA	NA	NA	NA	NA	NA	NA	NA	NA
59336	PRDM13	NA	NA	NA	NA	NA	NA	NA	NA	NA	NA
60468	BACH2	NA	NA	NA	NA	NA	NA	NA	NA	NA	NA
60529	ALX4	NA	NA	NA	NA	NA	NA	NA	NA	NA	NA
63876	PKNOX2	NA	NA	NA	NA	NA	NA	NA	NA	NA	NA
63926	ANKRD5	NA	NA	NA	NA	NA	NA	NA	NA	NA	NA
63946	DMRTC2	NA	NA	NA	NA	NA	NA	NA	NA	NA	NA
63948	DMRTB1	NA	NA	NA	NA	NA	NA	NA	NA	NA	NA
63951	DMRTA1	NA	NA	NA	NA	NA	NA	NA	NA	NA	NA
63973	NEUROG2	NA	NA	NA	NA	NA	NA	NA	NA	NA	NA
63974	NEUROD6	NA	NA	NA	NA	NA	NA	NA	NA	NA	NA
63976	PRDM16	NA	NA	NA	NA	NA	NA	NA	NA	NA	NA
63978	PRDM14	NA	NA	NA	NA	NA	NA	NA	NA	NA	NA
64067	NPAS3	NA	NA	NA	NA	NA	NA	NA	NA	NA	NA
64105	FKSG14	NA	NA	NA	NA	NA	NA	NA	NA	NA	NA
64211	LHX5	NA	NA	NA	NA	NA	NA	NA	NA	NA	NA
64288	ZNF323	NA	NA	NA	NA	NA	NA	NA	NA	NA	NA
64321	SOX17	NA	NA	NA	NA	NA	NA	NA	NA	NA	NA
64344	HIF3A	NA	NA	NA	NA	NA	NA	NA	NA	NA	NA
64425	POLR1E	NA	NA	NA	NA	NA	NA	NA	NA	NA	NA
64641	EBF2	NA	NA	NA	NA	NA	NA	NA	NA	NA	NA
64750	SMURF2	NA	NA	NA	NA	NA	NA	NA	NA	NA	NA
64783	RBM15	NA	NA	NA	NA	NA	NA	NA	NA	NA	NA
64843	ISL2	NA	NA	NA	NA	NA	NA	NA	NA	NA	NA
65124	C2orf26	NA	NA	NA	NA	NA	NA	NA	NA	NA	NA
65251	ZNF649	NA	NA	NA	NA	NA	NA	NA	NA	NA	NA
65986	ZBTB10	NA	NA	NA	NA	NA	NA	NA	NA	NA	NA
65988	ZNF747	NA	NA	NA	NA	NA	NA	NA	NA	NA	NA
79027	ZNF655	NA	NA	NA	NA	NA	NA	NA	NA	NA	NA
79039	DDX54	NA	NA	NA	NA	NA	NA	NA	NA	NA	NA
79088	ZNF426	NA	NA	NA	NA	NA	NA	NA	NA	NA	NA
79149	ZSCAN5	NA	NA	NA	NA	NA	NA	NA	NA	NA	NA
79175	ZNF343	NA	NA	NA	NA	NA	NA	NA	NA	NA	NA
79191	IRX3	NA	NA	NA	NA	NA	NA	NA	NA	NA	NA
79365	BHLHB3	NA	NA	NA	NA	NA	NA	NA	NA	NA	NA
79366	NSBP1	NA	NA	NA	NA	NA	NA	NA	NA	NA	NA
79722	FLJ11795	NA	NA	NA	NA	NA	NA	NA	NA	NA	NA
79727	LIN28	NA	NA	NA	NA	NA	NA	NA	NA	NA	NA
79733	E2F8	NA	NA	NA	NA	NA	NA	NA	NA	NA	NA
79800	ALS2CR8	NA	NA	NA	NA	NA	NA	NA	NA	NA	NA
79813	EHMT1	NA	NA	NA	NA	NA	NA	NA	NA	NA	NA
79816	TLE6	NA	NA	NA	NA	NA	NA	NA	NA	NA	NA
79885	HDAC11	NA	NA	NA	NA	NA	NA	NA	NA	NA	NA
79891	ZNF671	NA	NA	NA	NA	NA	NA	NA	NA	NA	NA
79923	NANOG	NA	NA	NA	NA	NA	NA	NA	NA	NA	NA
79973	ZNF442	NA	NA	NA	NA	NA	NA	NA	NA	NA	NA
79998	ANKRD53	NA	NA	NA	NA	NA	NA	NA	NA	NA	NA
80032	ZNF556	NA	NA	NA	NA	NA	NA	NA	NA	NA	NA
80095	ZNF606	NA	NA	NA	NA	NA	NA	NA	NA	NA	NA
80108	ZFP2	NA	NA	NA	NA	NA	NA	NA	NA	NA	NA
80155	NARG1	NA	NA	NA	NA	NA	NA	NA	NA	NA	NA
80237	ELL3	NA	NA	NA	NA	NA	NA	NA	NA	NA	NA
80712	ESX1	NA	NA	NA	NA	NA	NA	NA	NA	NA	NA
80714	PBX4	NA	NA	NA	NA	NA	NA	NA	NA	NA	NA
80764	THAP7	NA	NA	NA	NA	NA	NA	NA	NA	NA	NA
80778	ZNF34	NA	NA	NA	NA	NA	NA	NA	NA	NA	NA
81931	ZNF93	NA	NA	NA	NA	NA	NA	NA	NA	NA	NA
83439	TCF7L1	NA	NA	NA	NA	NA	NA	NA	NA	NA	NA
83482	SCRT1	NA	NA	NA	NA	NA	NA	NA	NA	NA	NA
83595	SOX7	NA	NA	NA	NA	NA	NA	NA	NA	NA	NA
83741	TFAP2D	NA	NA	NA	NA	NA	NA	NA	NA	NA	NA
83855	KLF16	NA	NA	NA	NA	NA	NA	NA	NA	NA	NA
83881	MIXL1	NA	NA	NA	NA	NA	NA	NA	NA	NA	NA
83933	HDAC10	NA	NA	NA	NA	NA	NA	NA	NA	NA	NA
83990	BRIP1	NA	NA	NA	NA	NA	NA	NA	NA	NA	NA
84105	PCBD2	NA	NA	NA	NA	NA	NA	NA	NA	NA	NA
84108	PCGF6	NA	NA	NA	NA	NA	NA	NA	NA	NA	NA
84172	POLR1B	NA	NA	NA	NA	NA	NA	NA	NA	NA	NA
84174	SLA2	NA	NA	NA	NA	NA	NA	NA	NA	NA	NA
84289	ING5	NA	NA	NA	NA	NA	NA	NA	NA	NA	NA
84444	DOT1L	NA	NA	NA	NA	NA	NA	NA	NA	NA	NA
84504	NKX6-2	NA	NA	NA	NA	NA	NA	NA	NA	NA	NA
84528	PEPP-2	NA	NA	NA	NA	NA	NA	NA	NA	NA	NA
84547	PGBD1	NA	NA	NA	NA	NA	NA	NA	NA	NA	NA
84614	ZBTB37	NA	NA	NA	NA	NA	NA	NA	NA	NA	NA
84654	SPZ1	NA	NA	NA	NA	NA	NA	NA	NA	NA	NA
84662	GLIS2	NA	NA	NA	NA	NA	NA	NA	NA	NA	NA
84667	HES7	NA	NA	NA	NA	NA	NA	NA	NA	NA	NA
84671	ZNF347	NA	NA	NA	NA	NA	NA	NA	NA	NA	NA
84684	INSM2	NA	NA	NA	NA	NA	NA	NA	NA	NA	NA
84699	CREB3L3	NA	NA	NA	NA	NA	NA	NA	NA	NA	NA
84765	ZNF577	NA	NA	NA	NA	NA	NA	NA	NA	NA	NA
84838	ZNF496	NA	NA	NA	NA	NA	NA	NA	NA	NA	NA
84839	RAXL1	NA	NA	NA	NA	NA	NA	NA	NA	NA	NA
84844	PHF5A	NA	NA	NA	NA	NA	NA	NA	NA	NA	NA
84891	ZNF206	NA	NA	NA	NA	NA	NA	NA	NA	NA	NA
84911	ZNF382	NA	NA	NA	NA	NA	NA	NA	NA	NA	NA
84914	ZNF587	NA	NA	NA	NA	NA	NA	NA	NA	NA	NA
84924	ZNF566	NA	NA	NA	NA	NA	NA	NA	NA	NA	NA
85363	TRIM5	NA	NA	NA	NA	NA	NA	NA	NA	NA	NA
85409	NKD2	NA	NA	NA	NA	NA	NA	NA	NA	NA	NA
85446	ZFHX2	NA	NA	NA	NA	NA	NA	NA	NA	NA	NA
85508	SCRT2	NA	NA	NA	NA	NA	NA	NA	NA	NA	NA
85509	MBD3L1	NA	NA	NA	NA	NA	NA	NA	NA	NA	NA
86614	HSFY1	NA	NA	NA	NA	NA	NA	NA	NA	NA	NA
89870	TRIM15	NA	NA	NA	NA	NA	NA	NA	NA	NA	NA
89884	LHX4	NA	NA	NA	NA	NA	NA	NA	NA	NA	NA
90075	ZNF30	NA	NA	NA	NA	NA	NA	NA	NA	NA	NA
90233	ZNF551	NA	NA	NA	NA	NA	NA	NA	NA	NA	NA
90316	TGIF2LX	NA	NA	NA	NA	NA	NA	NA	NA	NA	NA
90649	ZNF486	NA	NA	NA	NA	NA	NA	NA	NA	NA	NA
90655	TGIF2LY	NA	NA	NA	NA	NA	NA	NA	NA	NA	NA
90827	ZNF479	NA	NA	NA	NA	NA	NA	NA	NA	NA	NA
90853	SPOCD1	NA	NA	NA	NA	NA	NA	NA	NA	NA	NA
90987	ZNF251	NA	NA	NA	NA	NA	NA	NA	NA	NA	NA
90993	CREB3L1	NA	NA	NA	NA	NA	NA	NA	NA	NA	NA
91074	ANKRD30A	NA	NA	NA	NA	NA	NA	NA	NA	NA	NA
91392	ZNF502	NA	NA	NA	NA	NA	NA	NA	NA	NA	NA
91661	LOC91661	NA	NA	NA	NA	NA	NA	NA	NA	NA	NA
91975	ZNF300	NA	NA	NA	NA	NA	NA	NA	NA	NA	NA
92283	GIOT-1	NA	NA	NA	NA	NA	NA	NA	NA	NA	NA
92285	ZNF585B	NA	NA	NA	NA	NA	NA	NA	NA	NA	NA
92379	ZFP62	NA	NA	NA	NA	NA	NA	NA	NA	NA	NA
92565	FANK1	NA	NA	NA	NA	NA	NA	NA	NA	NA	NA
92595	MGC13138	NA	NA	NA	NA	NA	NA	NA	NA	NA	NA
93166	PRDM6	NA	NA	NA	NA	NA	NA	NA	NA	NA	NA
93474	ZNF670	NA	NA	NA	NA	NA	NA	NA	NA	NA	NA
93649	MYOCD	NA	NA	NA	NA	NA	NA	NA	NA	NA	NA
93986	FOXP2	NA	NA	NA	NA	NA	NA	NA	NA	NA	NA
94234	FOXQ1	NA	NA	NA	NA	NA	NA	NA	NA	NA	NA
112885	PHF21B	NA	NA	NA	NA	NA	NA	NA	NA	NA	NA
113835	ZNF257	NA	NA	NA	NA	NA	NA	NA	NA	NA	NA
114026	ZIM3	NA	NA	NA	NA	NA	NA	NA	NA	NA	NA
114034	TOE1	NA	NA	NA	NA	NA	NA	NA	NA	NA	NA
115196	ZNF554	NA	NA	NA	NA	NA	NA	NA	NA	NA	NA
115560	ZNF501	NA	NA	NA	NA	NA	NA	NA	NA	NA	NA
116113	FOXP4	NA	NA	NA	NA	NA	NA	NA	NA	NA	NA
117154	DACH2	NA	NA	NA	NA	NA	NA	NA	NA	NA	NA
117581	TWIST2	NA	NA	NA	NA	NA	NA	NA	NA	NA	NA
117608	ZNF354B	NA	NA	NA	NA	NA	NA	NA	NA	NA	NA
118738	ZNF488	NA	NA	NA	NA	NA	NA	NA	NA	NA	NA
121340	SP7	NA	NA	NA	NA	NA	NA	NA	NA	NA	NA
121551	BTBD11	NA	NA	NA	NA	NA	NA	NA	NA	NA	NA
121599	SPIC	NA	NA	NA	NA	NA	NA	NA	NA	NA	NA
121643	FOXN4	NA	NA	NA	NA	NA	NA	NA	NA	NA	NA
124401	ANKS3	NA	NA	NA	NA	NA	NA	NA	NA	NA	NA
126068	ZNF441	NA	NA	NA	NA	NA	NA	NA	NA	NA	NA
126069	ZNF491	NA	NA	NA	NA	NA	NA	NA	NA	NA	NA
126070	ZNF440	NA	NA	NA	NA	NA	NA	NA	NA	NA	NA
126231	ZNF573	NA	NA	NA	NA	NA	NA	NA	NA	NA	NA
126295	LOC126295	NA	NA	NA	NA	NA	NA	NA	NA	NA	NA
127343	DMBX1	NA	NA	NA	NA	NA	NA	NA	NA	NA	NA
127540	HMGB4	NA	NA	NA	NA	NA	NA	NA	NA	NA	NA
127557	ZBTB8	NA	NA	NA	NA	NA	NA	NA	NA	NA	NA
128553	TSHZ2	NA	NA	NA	NA	NA	NA	NA	NA	NA	NA
128872	HMG4L	NA	NA	NA	NA	NA	NA	NA	NA	NA	NA
129025	SUHW1	NA	NA	NA	NA	NA	NA	NA	NA	NA	NA
132625	ZFP42	NA	NA	NA	NA	NA	NA	NA	NA	NA	NA
133522	PPARGC1B	NA	NA	NA	NA	NA	NA	NA	NA	NA	NA
133746	JMY	NA	NA	NA	NA	NA	NA	NA	NA	NA	NA
134187	FLJ25680	NA	NA	NA	NA	NA	NA	NA	NA	NA	NA
136051	DKFZp762I137	NA	NA	NA	NA	NA	NA	NA	NA	NA	NA
136259	KLF14	NA	NA	NA	NA	NA	NA	NA	NA	NA	NA
136371	ASB10	NA	NA	NA	NA	NA	NA	NA	NA	NA	NA
138474	TAF1L	NA	NA	NA	NA	NA	NA	NA	NA	NA	NA
139324	CXorf43	NA	NA	NA	NA	NA	NA	NA	NA	NA	NA
140456	ASB11	NA	NA	NA	NA	NA	NA	NA	NA	NA	NA
140462	ASB9	NA	NA	NA	NA	NA	NA	NA	NA	NA	NA
140612	ZFP28	NA	NA	NA	NA	NA	NA	NA	NA	NA	NA
140628	GATA5	NA	NA	NA	NA	NA	NA	NA	NA	NA	NA
140685	BTBD4	NA	NA	NA	NA	NA	NA	NA	NA	NA	NA
140690	CTCFL	NA	NA	NA	NA	NA	NA	NA	NA	NA	NA
140883	SUHW2	NA	NA	NA	NA	NA	NA	NA	NA	NA	NA
140893	C20orf151	NA	NA	NA	NA	NA	NA	NA	NA	NA	NA
142685	ASB15	NA	NA	NA	NA	NA	NA	NA	NA	NA	NA
142689	ASB12	NA	NA	NA	NA	NA	NA	NA	NA	NA	NA
145258	GSC	NA	NA	NA	NA	NA	NA	NA	NA	NA	NA
146434	ZNF597	NA	NA	NA	NA	NA	NA	NA	NA	NA	NA
146540	FLJ32130	NA	NA	NA	NA	NA	NA	NA	NA	NA	NA
147657	ZNF480	NA	NA	NA	NA	NA	NA	NA	NA	NA	NA
147660	ZNF578	NA	NA	NA	NA	NA	NA	NA	NA	NA	NA
147686	ZNF418	NA	NA	NA	NA	NA	NA	NA	NA	NA	NA
147687	ZNF417	NA	NA	NA	NA	NA	NA	NA	NA	NA	NA
147741	ZNF560	NA	NA	NA	NA	NA	NA	NA	NA	NA	NA
147837	ZNF563	NA	NA	NA	NA	NA	NA	NA	NA	NA	NA
147912	SIX5	NA	NA	NA	NA	NA	NA	NA	NA	NA	NA
147923	ZNF420	NA	NA	NA	NA	NA	NA	NA	NA	NA	NA
147929	ZNF565	NA	NA	NA	NA	NA	NA	NA	NA	NA	NA
147948	ZNF582	NA	NA	NA	NA	NA	NA	NA	NA	NA	NA
147949	ZNF583	NA	NA	NA	NA	NA	NA	NA	NA	NA	NA
148103	ZNF599	NA	NA	NA	NA	NA	NA	NA	NA	NA	NA
148156	ZNF558	NA	NA	NA	NA	NA	NA	NA	NA	NA	NA
148203	LOC148203	NA	NA	NA	NA	NA	NA	NA	NA	NA	NA
148206	ZNF714	NA	NA	NA	NA	NA	NA	NA	NA	NA	NA
148254	ZNF555	NA	NA	NA	NA	NA	NA	NA	NA	NA	NA
148268	ZNF570	NA	NA	NA	NA	NA	NA	NA	NA	NA	NA
148327	CREB3L4	NA	NA	NA	NA	NA	NA	NA	NA	NA	NA
148979	GLIS1	NA	NA	NA	NA	NA	NA	NA	NA	NA	NA
150572	SMYD1	NA	NA	NA	NA	NA	NA	NA	NA	NA	NA
152687	ZNF595	NA	NA	NA	NA	NA	NA	NA	NA	NA	NA
153572	IRX2	NA	NA	NA	NA	NA	NA	NA	NA	NA	NA
157848	FLJ25169	NA	NA	NA	NA	NA	NA	NA	NA	NA	NA
158399	ZNF483	NA	NA	NA	NA	NA	NA	NA	NA	NA	NA
158800	OTEX	NA	NA	NA	NA	NA	NA	NA	NA	NA	NA
158866	ZDHHC15	NA	NA	NA	NA	NA	NA	NA	NA	NA	NA
159296	NKX2-3	NA	NA	NA	NA	NA	NA	NA	NA	NA	NA
162239	ZFP1	NA	NA	NA	NA	NA	NA	NA	NA	NA	NA
162655	ZNF519	NA	NA	NA	NA	NA	NA	NA	NA	NA	NA
162699	TCEB3C	NA	NA	NA	NA	NA	NA	NA	NA	NA	NA
162963	ZNF610	NA	NA	NA	NA	NA	NA	NA	NA	NA	NA
163050	ZNF564	NA	NA	NA	NA	NA	NA	NA	NA	NA	NA
163051	ZNF709	NA	NA	NA	NA	NA	NA	NA	NA	NA	NA
163059	ZNF433	NA	NA	NA	NA	NA	NA	NA	NA	NA	NA
163071	ZNF114	NA	NA	NA	NA	NA	NA	NA	NA	NA	NA
163081	ZNF567	NA	NA	NA	NA	NA	NA	NA	NA	NA	NA
163227	ZNF100	NA	NA	NA	NA	NA	NA	NA	NA	NA	NA
163255	ZNF540	NA	NA	NA	NA	NA	NA	NA	NA	NA	NA
167465	ZNF366	NA	NA	NA	NA	NA	NA	NA	NA	NA	NA
167826	OLIG3	NA	NA	NA	NA	NA	NA	NA	NA	NA	NA
168374	ZNF92	NA	NA	NA	NA	NA	NA	NA	NA	NA	NA
168417	ZNF679	NA	NA	NA	NA	NA	NA	NA	NA	NA	NA
168620	BHLHB8	NA	NA	NA	NA	NA	NA	NA	NA	NA	NA
169270	ZNF596	NA	NA	NA	NA	NA	NA	NA	NA	NA	NA
169792	GLIS3	NA	NA	NA	NA	NA	NA	NA	NA	NA	NA
169841	ZNF169	NA	NA	NA	NA	NA	NA	NA	NA	NA	NA
170082	MGC17403	NA	NA	NA	NA	NA	NA	NA	NA	NA	NA
170302	ARX	NA	NA	NA	NA	NA	NA	NA	NA	NA	NA
170463	SSBP4	NA	NA	NA	NA	NA	NA	NA	NA	NA	NA
170825	GSH2	NA	NA	NA	NA	NA	NA	NA	NA	NA	NA
171392	ZNF675	NA	NA	NA	NA	NA	NA	NA	NA	NA	NA
171568	POLR3H	NA	NA	NA	NA	NA	NA	NA	NA	NA	NA
197320	FLJ31875	NA	NA	NA	NA	NA	NA	NA	NA	NA	NA
197407	ZNF553	NA	NA	NA	NA	NA	NA	NA	NA	NA	NA
200350	FOXD4L1	NA	NA	NA	NA	NA	NA	NA	NA	NA	NA
201514	ZNF584	NA	NA	NA	NA	NA	NA	NA	NA	NA	NA
201516	ZSCAN4	NA	NA	NA	NA	NA	NA	NA	NA	NA	NA
201798	TIGD4	NA	NA	NA	NA	NA	NA	NA	NA	NA	NA
202559	KHDRBS2	NA	NA	NA	NA	NA	NA	NA	NA	NA	NA
203523	ZNF449	NA	NA	NA	NA	NA	NA	NA	NA	NA	NA
204219	LASS3	NA	NA	NA	NA	NA	NA	NA	NA	NA	NA
219409	GSH1	NA	NA	NA	NA	NA	NA	NA	NA	NA	NA
221504	ZBTB9	NA	NA	NA	NA	NA	NA	NA	NA	NA	NA
221527	ZBTB12	NA	NA	NA	NA	NA	NA	NA	NA	NA	NA
222546	RFXDC1	NA	NA	NA	NA	NA	NA	NA	NA	NA	NA
222696	ZNF390	NA	NA	NA	NA	NA	NA	NA	NA	NA	NA
245806	VGLL2	NA	NA	NA	NA	NA	NA	NA	NA	NA	NA
246721	POLR2J2	NA	NA	NA	NA	NA	NA	NA	NA	NA	NA
252884	ZNF396	NA	NA	NA	NA	NA	NA	NA	NA	NA	NA
252969	NEIL2	NA	NA	NA	NA	NA	NA	NA	NA	NA	NA
253461	ZBTB38	NA	NA	NA	NA	NA	NA	NA	NA	NA	NA
253738	EBF3	NA	NA	NA	NA	NA	NA	NA	NA	NA	NA
254251	MLR1	NA	NA	NA	NA	NA	NA	NA	NA	NA	NA
254394	MCMDC1	NA	NA	NA	NA	NA	NA	NA	NA	NA	NA
255877	BCL6B	NA	NA	NA	NA	NA	NA	NA	NA	NA	NA
256051	ZNF549	NA	NA	NA	NA	NA	NA	NA	NA	NA	NA
256297	PTF1A	NA	NA	NA	NA	NA	NA	NA	NA	NA	NA
257218	SHPRH	NA	NA	NA	NA	NA	NA	NA	NA	NA	NA
282890	ZNF311	NA	NA	NA	NA	NA	NA	NA	NA	NA	NA
283078	MKX	NA	NA	NA	NA	NA	NA	NA	NA	NA	NA
283248	RCOR2	NA	NA	NA	NA	NA	NA	NA	NA	NA	NA
284119	PTRF	NA	NA	NA	NA	NA	NA	NA	NA	NA	NA
284306	ZNF547	NA	NA	NA	NA	NA	NA	NA	NA	NA	NA
284312	ZSCAN1	NA	NA	NA	NA	NA	NA	NA	NA	NA	NA
284370	ZNF615	NA	NA	NA	NA	NA	NA	NA	NA	NA	NA
284406	ZNF545	NA	NA	NA	NA	NA	NA	NA	NA	NA	NA
284459	HKR1	NA	NA	NA	NA	NA	NA	NA	NA	NA	NA
284695	ZNF326	NA	NA	NA	NA	NA	NA	NA	NA	NA	NA
285676	ZNF454	NA	NA	NA	NA	NA	NA	NA	NA	NA	NA
286128	ZFP41	NA	NA	NA	NA	NA	NA	NA	NA	NA	NA
286380	RP11-561O23.3	NA	NA	NA	NA	NA	NA	NA	NA	NA	NA
286749	SALF	NA	NA	NA	NA	NA	NA	NA	NA	NA	NA
338699	ANKRD42	NA	NA	NA	NA	NA	NA	NA	NA	NA	NA
339327	ZNF546	NA	NA	NA	NA	NA	NA	NA	NA	NA	NA
339416	ANKRD45	NA	NA	NA	NA	NA	NA	NA	NA	NA	NA
339488	TFAP2E	NA	NA	NA	NA	NA	NA	NA	NA	NA	NA
340481	ZDHHC21	NA	NA	NA	NA	NA	NA	NA	NA	NA	NA
341405	ANKRD33	NA	NA	NA	NA	NA	NA	NA	NA	NA	NA
342908	ZNF404	NA	NA	NA	NA	NA	NA	NA	NA	NA	NA
342926	ZNF677	NA	NA	NA	NA	NA	NA	NA	NA	NA	NA
342945	HKR2	NA	NA	NA	NA	NA	NA	NA	NA	NA	NA
343472	BARHL2	NA	NA	NA	NA	NA	NA	NA	NA	NA	NA
344018	FIGLA	NA	NA	NA	NA	NA	NA	NA	NA	NA	NA
347344	ZNF81	NA	NA	NA	NA	NA	NA	NA	NA	NA	NA
347853	TBX10	NA	NA	NA	NA	NA	NA	NA	NA	NA	NA
349334	FOXD4L4	NA	NA	NA	NA	NA	NA	NA	NA	NA	NA
353088	ZNF429	NA	NA	NA	NA	NA	NA	NA	NA	NA	NA
353274	ZNF445	NA	NA	NA	NA	NA	NA	NA	NA	NA	NA
360030	LOC360030	NA	NA	NA	NA	NA	NA	NA	NA	NA	NA
374900	ZNF568	NA	NA	NA	NA	NA	NA	NA	NA	NA	NA
389692	MAFA	NA	NA	NA	NA	NA	NA	NA	NA	NA	NA
552900	BOLA2	NA	NA	NA	NA	NA	NA	NA	NA	NA	NA
643641	LOC643641	NA	NA	NA	NA	NA	NA	NA	NA	NA	NA
