# Supplementary material for: Genomic modulators of gene expression in human neutrophils
Source: Nat Commun. 2015 Jul 7;6:7545. doi: 10.1038/ncomms8545 (PMC4507005; doi:10.1038/ncomms8545)
Supplement: Supplementary Data 8 — eQTL in neutrophils that are in regions bound by conserved microRNA. [file ncomms8545-s9.xlsx]

## Sheet: SupplementaryData8_microRNAbou
snp	probe	statistic	pvalue	FDR	beta	genename	distfromnearestmicrorna_bs	nearestmicro	chrm_snp	pos
chr10:126674227:I	1410427	-9.77515	2.08e-15	6.99e-12	-0.339242	ZRANB1	0	hsa-miR-361-5p	chr10	126674227
chr11:63990996:D	940669	8.1348	3.78e-12	6.18e-09	0.2291	TRPT1	0	hsa-miR-542-3p	chr11	63990996
chr11:63990996:D	4060333	-3.78901	0.00028748	0.04968	-0.0614393	VEGFB	0	hsa-miR-542-3p	chr11	63990996
chr9:130170154:D	5870326	-4.61661	1.43e-05	0.00443733	-0.0711891	SLC2A8	0	hsa-miR-129-5p	chr9	130170154
rs10088428	160446	-6.86857	1.15e-09	1.11e-06	-0.133291	HMBOX1	0	hsa-miR-210	chr8	28909523
rs1050755	6520605	5.21599	1.35e-06	0.000572669	0.0822278	SMNDC1	0	hsa-miR-329	chr10	112053599
rs10818655	5910195	4.1753	7.37e-05	0.0171969	0.0514226	RBM18	0	hsa-miR-410	chr9	125002275
rs1132216	5810424	-5.54974	3.42e-07	0.000171181	-0.211687	C1RL	0	hsa-miR-422a	chr12	7247395
rs1136046	5420343	4.24817	5.66e-05	0.0138796	0.175891	ATF6	0	hsa-miR-186	chr1	161928771
rs11724758	1980369	8.73229	2.45e-13	4.96e-10	0.196883	LOC401152	0	hsa-miR-132	chr4	120239878
rs12126269	3130041	3.80675	0.000270522	0.047419	0.102921	LOC729559	0	hsa-miR-122	chr1	16354590
rs12459634	5570546	7.00174	6.37e-10	6.51e-07	0.14432	U2AF1L4	0	hsa-miR-424	chr19	36230174
rs12459634	5670139	-16.0128	5.78e-27	2.82e-22	-0.608719	TMEM149	0	hsa-miR-424	chr19	36230174
rs12459634	4050059	6.32963	1.24e-08	9.13e-06	0.141948	U2AF1L4	0	hsa-miR-424	chr19	36230174
rs12610537	6550358	4.31339	4.45e-05	0.011397	0.106204	UBA52	0	hsa-miR-590-3p	chr19	18687225
rs1265099	6020463	4.21902	6.29e-05	0.0151497	0.0633815	TRIM26	0	hsa-miR-101	chr6	31105413
rs1418213	3440377	3.80362	0.000273449	0.0478245	0.114825	PCGF5	0	hsa-miR-491-5p	chr10	92501650
rs1713481	6380121	-3.9139	0.000186737	0.0358234	-0.172413	CPPED1	0	hsa-miR-216b	chr16	12755203
rs2003009	730100	-4.34063	4.03e-05	0.0104928	-0.0855907	UFD1L	0	hsa-miR-383	chr22	19006245
rs2167418	2350156	4.3253	4.26e-05	0.0110022	0.293071	NCRNA00085	0	hsa-miR-107	chr19	52204942
rs316604	6180598	5.66583	2.11e-07	0.000112431	0.103043	NDUFAF1	0	hsa-miR-222	chr15	41775221
rs3172664	1110288	4.62115	1.4e-05	0.00437321	0.0826349	LRP2BP	0	hsa-miR-433	chr4	186507976
rs3741041	4220372	4.49009	2.31e-05	0.00663105	0.14244	RNF141	0	hsa-miR-29c	chr11	10521764
rs3741041	2320750	-7.82905	1.52e-11	2.23e-08	-0.29696	MRVI1	0	hsa-miR-29c	chr11	10521764
rs3745936	6370646	5.11121	2.05e-06	0.000833398	0.164006	CEACAM4	0	hsa-let-7i	chr19	42092815
rs3745936	1190307	5.01256	3.05e-06	0.00117931	0.103307	CEACAM21	0	hsa-let-7i	chr19	42092815
rs3910384	6200753	-4.79003	7.31e-06	0.00252347	-0.0736802	SWAP70	0	hsa-miR-146b-5p	chr11	9599943
rs4559	1660397	-11.4717	9.96e-19	7.48e-15	-0.26978	STAT6	0	hsa-miR-18b	chr12	57489648
rs61733470	6380537	4.40225	3.2e-05	0.00871565	0.116838	WBP1	0	hsa-miR-7	chr2	74687781
rs72615135	3310504	3.89564	0.000198997	0.0376249	0.213853	PDK4	0	hsa-miR-653	chr7	94295183
rs7463174	1050039	4.90188	4.72e-06	0.0017316	0.100787	PROSC	0	hsa-miR-153	chr8	37635649
rs7487	670113	5.33937	8.15e-07	0.000369251	0.120371	TPP1	0	hsa-let-7i	chr11	6634189
rs7513934	730497	-4.7001	1.04e-05	0.00340434	-0.0807757	CC2D1B	0	hsa-miR-384	chr1	52818188
rs9594726	1450333	8.04538	5.68e-12	8.96e-09	0.212855	AKAP11	0	hsa-miR-495	chr13	42894409
rs9594726	6420398	4.50963	2.14e-05	0.00623894	0.101264	AKAP11	0	hsa-miR-495	chr13	42894409
