# Supplementary material for: Genomic modulators of gene expression in human neutrophils
Source: Nat Commun. 2015 Jul 7;6:7545. doi: 10.1038/ncomms8545 (PMC4507005; doi:10.1038/ncomms8545)
Supplement: Supplementary Data 9 — Enrichment of eQTL in neutrophils that are in LD (r2 >0.8) with or are variants associated with a complex trait listed in the NHGRI GWAS catalog according to disease category. [file ncomms8545-s10.xlsx]

## Sheet: SupplementaryData9_gwasassoc_n
	neither	assoc_noteqtl	notassoc_eqtl	assoc_eqtl	ORenrichment	confintL	confintU	Fisherspval	FDR
Gastroenterological	5809200	12029	188953	2814	7.19125	6.89735	7.49641	2.23e-308	8.60143e-308
Allergy	5819855	1374	191482	285	6.30435	5.52936	7.169	1.36682e-117	3.35492e-117
Autoimmune.disease	5807119	14110	188879	2888	6.29282	6.04236	6.55279	2.23e-308	8.60143e-308
Parasitic.disease	5819576	1653	191489	278	5.11193	4.48519	5.80659	6.36812e-96	1.32261e-95
Viral.infection	5819359	1870	191539	228	3.70399	3.2138	4.25295	1.83835e-56	3.10221e-56
Chronic.or.degenerative.disease	5804333	16896	190002	1765	3.19116	3.03624	3.35268	2.23e-308	8.60143e-308
Immunity...inflammation	5797106	24123	189294	2473	3.13951	3.01026	3.27306	2.23e-308	8.60143e-308
Bacterial.infection	5819581	1648	191597	170	3.13321	2.65974	3.67139	2.02216e-34	2.8736e-34
Infectious	5814265	6964	191054	713	3.11576	2.88039	3.36637	7.94911e-137	2.14626e-136
Physiological	5789722	31507	188846	2921	2.84231	2.73478	2.95294	2.23e-308	8.60143e-308
Neurological	5781715	39514	188326	3441	2.67349	2.58053	2.76911	2.23e-308	8.60143e-308
Endocrine	5787777	33452	189029	2738	2.50593	2.40882	2.60658	2.23e-308	8.60143e-308
CVS	5803645	17584	190408	1359	2.35568	2.22714	2.49001	1.69753e-160	5.72917e-160
Mental.and.behavioural	5799169	22060	190202	1565	2.16302	2.05327	2.27743	8.00388e-154	2.40116e-153
Cancer	5803854	17375	190560	1207	2.11575	1.99387	2.2433	2.04354e-113	4.59797e-113
Reproduction	5814771	6458	191324	443	2.08472	1.88902	2.29619	1.84e-41	2.76e-41
Renal	5818701	2528	191597	170	2.04227	1.73801	2.38636	3.21241e-16	4.13024e-16
Drug.related	5811141	10088	191143	624	1.88059	1.73141	2.03937	2.25395e-44	3.5798e-44
Haematologic	5805368	15861	190787	980	1.88013	1.76057	2.00584	1.24196e-68	2.23553e-68
Metabolic	5793883	27346	190169	1598	1.78038	1.69145	1.87301	4.75407e-94	9.16856e-94
Respiratory	5814685	6544	191414	353	1.63863	1.4679	1.8244	4.08415e-17	5.5136e-17
Bone	5818744	2485	191645	122	1.49059	1.23251	1.78831	4.43652e-05	5.20808e-05
Urological	5817942	3287	191615	152	1.40403	1.18532	1.65248	9.86846e-05	0.00011102
Rheumatological	5816080	5149	191551	216	1.27373	1.10635	1.45983	0.000713113	0.000770162
Environmental.risk	5816295	4934	191589	178	1.0952	0.937705	1.27215	0.232144	0.241072
Dermatological	5818599	2630	191678	89	1.02727	0.822065	1.26907	0.784822	0.784822
Paediatric	5820638	591	191765	2	0.102728	0.0124108	0.3727	1.78745e-06	2.19369e-06
Drug.reponse	5821181	48	191767	0	NA	NA	NA	NA	NA
