# Supplementary material for: Genomic modulators of gene expression in human neutrophils
Source: Nat Commun. 2015 Jul 7;6:7545. doi: 10.1038/ncomms8545 (PMC4507005; doi:10.1038/ncomms8545)
Supplement: Supplementary Data 10 — eQTL in neutrophils that are variants, or are in LD (r2 >0.8) with variants associated with a complex trait listed in the NHGRI GWAS catalog according to disease category [file ncomms8545-s11.xlsx]

## Sheet: SupplementaryData10_gwasassoc
snps	probe	statistic	pvalue	FDR	beta	genename	SNPs	PUBMEDID	First.Author	Date	Journal	Link	Study	Disease.Trait	p.Value	Distance	RSquared
rs11120211	2000128	41.4706	1.0194e-57	4.26943e-51	2.90784	C4BPA	rs3813948	20212171	Buil A	2010-08-03	Blood	http://www.ncbi.nlm.nih.gov/pubmed/20212171	C4BPB/C4BPA is a new susceptibility locus for venous thrombosis with unknown protein S-independent mechanism: results from genome-wide association and gene expression analyses followed by case-control studies.	C4b binding protein levels	4e-10	6521	0.908
rs12057769	2000128	41.4799	1.00116e-57	4.26943e-51	2.90732	C4BPA	rs3813948	20212171	Buil A	2010-08-03	Blood	http://www.ncbi.nlm.nih.gov/pubmed/20212171	C4BPB/C4BPA is a new susceptibility locus for venous thrombosis with unknown protein S-independent mechanism: results from genome-wide association and gene expression analyses followed by case-control studies.	C4b binding protein levels	4e-10	9623	0.908
rs12063780	2000128	41.4706	1.0194e-57	4.26943e-51	2.90784	C4BPA	rs3813948	20212171	Buil A	2010-08-03	Blood	http://www.ncbi.nlm.nih.gov/pubmed/20212171	C4BPB/C4BPA is a new susceptibility locus for venous thrombosis with unknown protein S-independent mechanism: results from genome-wide association and gene expression analyses followed by case-control studies.	C4b binding protein levels	4e-10	5436	0.908
rs12065624	2000128	41.4976	9.67516e-58	4.26943e-51	2.90628	C4BPA	rs3813948	20212171	Buil A	2010-08-03	Blood	http://www.ncbi.nlm.nih.gov/pubmed/20212171	C4BPB/C4BPA is a new susceptibility locus for venous thrombosis with unknown protein S-independent mechanism: results from genome-wide association and gene expression analyses followed by case-control studies.	C4b binding protein levels	4e-10	10881	0.818
rs17020634	2000128	41.4706	1.0194e-57	4.26943e-51	2.90784	C4BPA	rs3813948	20212171	Buil A	2010-08-03	Blood	http://www.ncbi.nlm.nih.gov/pubmed/20212171	C4BPB/C4BPA is a new susceptibility locus for venous thrombosis with unknown protein S-independent mechanism: results from genome-wide association and gene expression analyses followed by case-control studies.	C4b binding protein levels	4e-10	4099	0.908
rs3813948	2000128	41.4706	1.0194e-57	4.26943e-51	2.90784	C4BPA	rs3813948	20212171	Buil A	2010-08-03	Blood	http://www.ncbi.nlm.nih.gov/pubmed/20212171	C4BPB/C4BPA is a new susceptibility locus for venous thrombosis with unknown protein S-independent mechanism: results from genome-wide association and gene expression analyses followed by case-control studies.	C4b binding protein levels	4e-10	0	1
rs72468029	2000128	41.4706	1.0194e-57	4.26943e-51	2.90784	C4BPA	rs3813948	20212171	Buil A	2010-08-03	Blood	http://www.ncbi.nlm.nih.gov/pubmed/20212171	C4BPB/C4BPA is a new susceptibility locus for venous thrombosis with unknown protein S-independent mechanism: results from genome-wide association and gene expression analyses followed by case-control studies.	C4b binding protein levels	4e-10	2414	0.908
rs16950987	6130674	39.2698	7.96329e-56	8.09318e-50	1.01693	HERC2	rs8028689	23502783	Weinhold N	03/17/2013	Nat Genet	http://www.ncbi.nlm.nih.gov/pubmed/23502783	The CCND1 c.870G&gt;A polymorphism is a risk factor for t(11;14)(q13;q32) multiple myeloma.	Multiple myeloma (IgH translocation)	7e-06	37340	1
rs16950993	6130674	39.2698	7.96329e-56	8.09318e-50	1.01693	HERC2	rs8028689	23502783	Weinhold N	03/17/2013	Nat Genet	http://www.ncbi.nlm.nih.gov/pubmed/23502783	The CCND1 c.870G&gt;A polymorphism is a risk factor for t(11;14)(q13;q32) multiple myeloma.	Multiple myeloma (IgH translocation)	7e-06	43232	1
rs2016236	6130674	39.3332	7.00244e-56	8.09318e-50	1.01636	HERC2	rs8028689	23502783	Weinhold N	03/17/2013	Nat Genet	http://www.ncbi.nlm.nih.gov/pubmed/23502783	The CCND1 c.870G&gt;A polymorphism is a risk factor for t(11;14)(q13;q32) multiple myeloma.	Multiple myeloma (IgH translocation)	7e-06	29681	1
rs2240201	6130674	39.2698	7.96329e-56	8.09318e-50	1.01693	HERC2	rs8028689	23502783	Weinhold N	03/17/2013	Nat Genet	http://www.ncbi.nlm.nih.gov/pubmed/23502783	The CCND1 c.870G&gt;A polymorphism is a risk factor for t(11;14)(q13;q32) multiple myeloma.	Multiple myeloma (IgH translocation)	7e-06	25392	1
rs2240203	6130674	39.2698	7.96329e-56	8.09318e-50	1.01693	HERC2	rs8028689	23502783	Weinhold N	03/17/2013	Nat Genet	http://www.ncbi.nlm.nih.gov/pubmed/23502783	The CCND1 c.870G&gt;A polymorphism is a risk factor for t(11;14)(q13;q32) multiple myeloma.	Multiple myeloma (IgH translocation)	7e-06	5314	1
rs2346050	6130674	39.2698	7.96329e-56	8.09318e-50	1.01693	HERC2	rs8028689	23502783	Weinhold N	03/17/2013	Nat Genet	http://www.ncbi.nlm.nih.gov/pubmed/23502783	The CCND1 c.870G&gt;A polymorphism is a risk factor for t(11;14)(q13;q32) multiple myeloma.	Multiple myeloma (IgH translocation)	7e-06	33796	1
rs58164482	6130674	39.5246	4.75518e-56	8.09318e-50	1.02127	HERC2	rs8028689	23502783	Weinhold N	03/17/2013	Nat Genet	http://www.ncbi.nlm.nih.gov/pubmed/23502783	The CCND1 c.870G&gt;A polymorphism is a risk factor for t(11;14)(q13;q32) multiple myeloma.	Multiple myeloma (IgH translocation)	7e-06	66069	0.881
rs60025758	6130674	39.3149	7.26661e-56	8.09318e-50	1.01849	HERC2	rs8028689	23502783	Weinhold N	03/17/2013	Nat Genet	http://www.ncbi.nlm.nih.gov/pubmed/23502783	The CCND1 c.870G&gt;A polymorphism is a risk factor for t(11;14)(q13;q32) multiple myeloma.	Multiple myeloma (IgH translocation)	7e-06	4757	1
rs6497292	6130674	39.2698	7.96329e-56	8.09318e-50	1.01693	HERC2	rs8028689	23502783	Weinhold N	03/17/2013	Nat Genet	http://www.ncbi.nlm.nih.gov/pubmed/23502783	The CCND1 c.870G&gt;A polymorphism is a risk factor for t(11;14)(q13;q32) multiple myeloma.	Multiple myeloma (IgH translocation)	7e-06	7307	1
rs7163496	6130674	39.2698	7.96329e-56	8.09318e-50	1.01693	HERC2	rs8028689	23502783	Weinhold N	03/17/2013	Nat Genet	http://www.ncbi.nlm.nih.gov/pubmed/23502783	The CCND1 c.870G&gt;A polymorphism is a risk factor for t(11;14)(q13;q32) multiple myeloma.	Multiple myeloma (IgH translocation)	7e-06	8514	1
rs73362608	6130674	39.5265	4.73684e-56	8.09318e-50	1.02118	HERC2	rs8028689	23502783	Weinhold N	03/17/2013	Nat Genet	http://www.ncbi.nlm.nih.gov/pubmed/23502783	The CCND1 c.870G&gt;A polymorphism is a risk factor for t(11;14)(q13;q32) multiple myeloma.	Multiple myeloma (IgH translocation)	7e-06	61087	1
rs8028689	6130674	39.2698	7.96329e-56	8.09318e-50	1.01693	HERC2	rs8028689	23502783	Weinhold N	03/17/2013	Nat Genet	http://www.ncbi.nlm.nih.gov/pubmed/23502783	The CCND1 c.870G&gt;A polymorphism is a risk factor for t(11;14)(q13;q32) multiple myeloma.	Multiple myeloma (IgH translocation)	7e-06	0	1
rs8036159	6130674	39.2698	7.96329e-56	8.09318e-50	1.01693	HERC2	rs8028689	23502783	Weinhold N	03/17/2013	Nat Genet	http://www.ncbi.nlm.nih.gov/pubmed/23502783	The CCND1 c.870G&gt;A polymorphism is a risk factor for t(11;14)(q13;q32) multiple myeloma.	Multiple myeloma (IgH translocation)	7e-06	11015	0.867
rs11074326	6130674	29.7139	2.46156e-46	2.32481e-40	1.05769	HERC2	rs8028689	23502783	Weinhold N	03/17/2013	Nat Genet	http://www.ncbi.nlm.nih.gov/pubmed/23502783	The CCND1 c.870G&gt;A polymorphism is a risk factor for t(11;14)(q13;q32) multiple myeloma.	Multiple myeloma (IgH translocation)	7e-06	72461	1
rs7497759	6130674	29.69	2.61815e-46	2.36748e-40	1.05761	HERC2	rs8028689	23502783	Weinhold N	03/17/2013	Nat Genet	http://www.ncbi.nlm.nih.gov/pubmed/23502783	The CCND1 c.870G&gt;A polymorphism is a risk factor for t(11;14)(q13;q32) multiple myeloma.	Multiple myeloma (IgH translocation)	7e-06	72683	0.867
rs75165924	6130674	28.4736	6.42293e-45	5.45949e-39	1.05494	HERC2	rs8028689	23502783	Weinhold N	03/17/2013	Nat Genet	http://www.ncbi.nlm.nih.gov/pubmed/23502783	The CCND1 c.870G&gt;A polymorphism is a risk factor for t(11;14)(q13;q32) multiple myeloma.	Multiple myeloma (IgH translocation)	7e-06	108630	1
rs61585051	6130674	28.4506	6.83057e-45	5.69215e-39	1.0538	HERC2	rs8028689	23502783	Weinhold N	03/17/2013	Nat Genet	http://www.ncbi.nlm.nih.gov/pubmed/23502783	The CCND1 c.870G&gt;A polymorphism is a risk factor for t(11;14)(q13;q32) multiple myeloma.	Multiple myeloma (IgH translocation)	7e-06	118499	1
rs61368565	6130674	28.442	6.98939e-45	5.71249e-39	1.0526	HERC2	rs8028689	23502783	Weinhold N	03/17/2013	Nat Genet	http://www.ncbi.nlm.nih.gov/pubmed/23502783	The CCND1 c.870G&gt;A polymorphism is a risk factor for t(11;14)(q13;q32) multiple myeloma.	Multiple myeloma (IgH translocation)	7e-06	107507	1
rs77186129	6130674	27.9643	2.53569e-44	2.03334e-38	1.05251	HERC2	rs8028689	23502783	Weinhold N	03/17/2013	Nat Genet	http://www.ncbi.nlm.nih.gov/pubmed/23502783	The CCND1 c.870G&gt;A polymorphism is a risk factor for t(11;14)(q13;q32) multiple myeloma.	Multiple myeloma (IgH translocation)	7e-06	134011	0.867
rs17020983	2000128	26.4342	1.77713e-42	1.30221e-36	2.71608	C4BPA	rs3813948	20212171	Buil A	2010-08-03	Blood	http://www.ncbi.nlm.nih.gov/pubmed/20212171	C4BPB/C4BPA is a new susceptibility locus for venous thrombosis with unknown protein S-independent mechanism: results from genome-wide association and gene expression analyses followed by case-control studies.	C4b binding protein levels	4e-10	18439	0.908
rs12075573	2000128	26.4136	1.88441e-42	1.32806e-36	2.71613	C4BPA	rs3813948	20212171	Buil A	2010-08-03	Blood	http://www.ncbi.nlm.nih.gov/pubmed/20212171	C4BPB/C4BPA is a new susceptibility locus for venous thrombosis with unknown protein S-independent mechanism: results from genome-wide association and gene expression analyses followed by case-control studies.	C4b binding protein levels	4e-10	16899	0.908
rs7496228	6130674	24.2566	1.0632e-39	3.3225e-34	1.0929	HERC2	rs8028689	23502783	Weinhold N	03/17/2013	Nat Genet	http://www.ncbi.nlm.nih.gov/pubmed/23502783	The CCND1 c.870G&gt;A polymorphism is a risk factor for t(11;14)(q13;q32) multiple myeloma.	Multiple myeloma (IgH translocation)	7e-06	92699	1
rs61511707	6130674	24.2343	1.13779e-39	3.38952e-34	1.09301	HERC2	rs8028689	23502783	Weinhold N	03/17/2013	Nat Genet	http://www.ncbi.nlm.nih.gov/pubmed/23502783	The CCND1 c.870G&gt;A polymorphism is a risk factor for t(11;14)(q13;q32) multiple myeloma.	Multiple myeloma (IgH translocation)	7e-06	71975	1
rs7495114	6130674	24.2335	1.14043e-39	3.38952e-34	1.09313	HERC2	rs8028689	23502783	Weinhold N	03/17/2013	Nat Genet	http://www.ncbi.nlm.nih.gov/pubmed/23502783	The CCND1 c.870G&gt;A polymorphism is a risk factor for t(11;14)(q13;q32) multiple myeloma.	Multiple myeloma (IgH translocation)	7e-06	72588	1
rs76512054	6130674	24.2335	1.14043e-39	3.38952e-34	1.09313	HERC2	rs8028689	23502783	Weinhold N	03/17/2013	Nat Genet	http://www.ncbi.nlm.nih.gov/pubmed/23502783	The CCND1 c.870G&gt;A polymorphism is a risk factor for t(11;14)(q13;q32) multiple myeloma.	Multiple myeloma (IgH translocation)	7e-06	76541	1
rs76517692	6130674	24.2335	1.14043e-39	3.38952e-34	1.09313	HERC2	rs8028689	23502783	Weinhold N	03/17/2013	Nat Genet	http://www.ncbi.nlm.nih.gov/pubmed/23502783	The CCND1 c.870G&gt;A polymorphism is a risk factor for t(11;14)(q13;q32) multiple myeloma.	Multiple myeloma (IgH translocation)	7e-06	73466	1
rs7165158	6130674	22.5305	2.31634e-37	5.06944e-32	1.0906	HERC2	rs8028689	23502783	Weinhold N	03/17/2013	Nat Genet	http://www.ncbi.nlm.nih.gov/pubmed/23502783	The CCND1 c.870G&gt;A polymorphism is a risk factor for t(11;14)(q13;q32) multiple myeloma.	Multiple myeloma (IgH translocation)	7e-06	91076	1
rs55704964	2000128	20.3338	3.41469e-34	5.48168e-29	2.586	C4BPA	rs3813948	20212171	Buil A	2010-08-03	Blood	http://www.ncbi.nlm.nih.gov/pubmed/20212171	C4BPB/C4BPA is a new susceptibility locus for venous thrombosis with unknown protein S-independent mechanism: results from genome-wide association and gene expression analyses followed by case-control studies.	C4b binding protein levels	4e-10	3634	0.908
rs77660718	2000128	20.3325	3.43089e-34	5.48168e-29	2.58594	C4BPA	rs3813948	20212171	Buil A	2010-08-03	Blood	http://www.ncbi.nlm.nih.gov/pubmed/20212171	C4BPB/C4BPA is a new susceptibility locus for venous thrombosis with unknown protein S-independent mechanism: results from genome-wide association and gene expression analyses followed by case-control studies.	C4b binding protein levels	4e-10	6089	0.908
rs10229001	2230431	-18.8516	6.36371e-32	7.77684e-27	-0.330578	IRF5	rs3807306	21156761	Padyukov L	12/14/2010	Ann Rheum Dis	http://www.ncbi.nlm.nih.gov/pubmed/21156761	A genome-wide association study suggests contrasting associations in ACPA-positive versus ACPA-negative rheumatoid arthritis.	Rheumatoid arthritis	3e-07	18717	0.818
rs10239340	2230431	-18.8516	6.36371e-32	7.77684e-27	-0.330578	IRF5	rs3807306	21156761	Padyukov L	12/14/2010	Ann Rheum Dis	http://www.ncbi.nlm.nih.gov/pubmed/21156761	A genome-wide association study suggests contrasting associations in ACPA-positive versus ACPA-negative rheumatoid arthritis.	Rheumatoid arthritis	3e-07	87830	0.818
rs10954215	2230431	-18.8516	6.36371e-32	7.77684e-27	-0.330578	IRF5	rs3807306	21156761	Padyukov L	12/14/2010	Ann Rheum Dis	http://www.ncbi.nlm.nih.gov/pubmed/21156761	A genome-wide association study suggests contrasting associations in ACPA-positive versus ACPA-negative rheumatoid arthritis.	Rheumatoid arthritis	3e-07	64833	0.818
rs12155080	2230431	-18.8516	6.36371e-32	7.77684e-27	-0.330578	IRF5	rs3807306	21156761	Padyukov L	12/14/2010	Ann Rheum Dis	http://www.ncbi.nlm.nih.gov/pubmed/21156761	A genome-wide association study suggests contrasting associations in ACPA-positive versus ACPA-negative rheumatoid arthritis.	Rheumatoid arthritis	3e-07	78059	0.818
rs13242262	2230431	-18.8498	6.40445e-32	7.77684e-27	-0.330593	IRF5	rs3807306	21156761	Padyukov L	12/14/2010	Ann Rheum Dis	http://www.ncbi.nlm.nih.gov/pubmed/21156761	A genome-wide association study suggests contrasting associations in ACPA-positive versus ACPA-negative rheumatoid arthritis.	Rheumatoid arthritis	3e-07	10684	0.818
rs2272347	2230431	-18.8516	6.36371e-32	7.77684e-27	-0.330578	IRF5	rs3807306	21156761	Padyukov L	12/14/2010	Ann Rheum Dis	http://www.ncbi.nlm.nih.gov/pubmed/21156761	A genome-wide association study suggests contrasting associations in ACPA-positive versus ACPA-negative rheumatoid arthritis.	Rheumatoid arthritis	3e-07	38735	0.818
rs4731536	2230431	-18.8516	6.36371e-32	7.77684e-27	-0.330578	IRF5	rs3807306	21156761	Padyukov L	12/14/2010	Ann Rheum Dis	http://www.ncbi.nlm.nih.gov/pubmed/21156761	A genome-wide association study suggests contrasting associations in ACPA-positive versus ACPA-negative rheumatoid arthritis.	Rheumatoid arthritis	3e-07	59613	0.818
rs6467222	2230431	-18.8516	6.36371e-32	7.77684e-27	-0.330578	IRF5	rs3807306	21156761	Padyukov L	12/14/2010	Ann Rheum Dis	http://www.ncbi.nlm.nih.gov/pubmed/21156761	A genome-wide association study suggests contrasting associations in ACPA-positive versus ACPA-negative rheumatoid arthritis.	Rheumatoid arthritis	3e-07	93739	0.818
rs6969930	2230431	-18.8514	6.36902e-32	7.77684e-27	-0.330612	IRF5	rs3807306	21156761	Padyukov L	12/14/2010	Ann Rheum Dis	http://www.ncbi.nlm.nih.gov/pubmed/21156761	A genome-wide association study suggests contrasting associations in ACPA-positive versus ACPA-negative rheumatoid arthritis.	Rheumatoid arthritis	3e-07	49633	0.818
rs7807018	2230431	-18.8516	6.36371e-32	7.77684e-27	-0.330578	IRF5	rs3807306	21156761	Padyukov L	12/14/2010	Ann Rheum Dis	http://www.ncbi.nlm.nih.gov/pubmed/21156761	A genome-wide association study suggests contrasting associations in ACPA-positive versus ACPA-negative rheumatoid arthritis.	Rheumatoid arthritis	3e-07	59508	0.818
rs12933746	4120367	18.7879	8.0136e-32	9.54001e-27	0.835795	LPCAT2	rs6499766	23408906	Porcu E	2013-07-02	PLoS Genet	http://www.ncbi.nlm.nih.gov/pubmed/23408906	A meta-analysis of thyroid-related traits reveals novel loci and gender-specific differences in the regulation of thyroid function.	Thyroid hormone levels	1e-06	13074	0.905
rs12933746	4120367	18.7879	8.0136e-32	9.54001e-27	0.835795	LPCAT2	rs6499766	23408906	Porcu E	2013-07-02	PLoS Genet	http://www.ncbi.nlm.nih.gov/pubmed/23408906	A meta-analysis of thyroid-related traits reveals novel loci and gender-specific differences in the regulation of thyroid function.	Thyroid hormone levels	5e-08	13074	0.905
rs12934747	4120367	18.7829	8.16095e-32	9.68828e-27	0.835726	LPCAT2	rs6499766	23408906	Porcu E	2013-07-02	PLoS Genet	http://www.ncbi.nlm.nih.gov/pubmed/23408906	A meta-analysis of thyroid-related traits reveals novel loci and gender-specific differences in the regulation of thyroid function.	Thyroid hormone levels	5e-08	12999	0.935
rs12934747	4120367	18.7829	8.16095e-32	9.68828e-27	0.835726	LPCAT2	rs6499766	23408906	Porcu E	2013-07-02	PLoS Genet	http://www.ncbi.nlm.nih.gov/pubmed/23408906	A meta-analysis of thyroid-related traits reveals novel loci and gender-specific differences in the regulation of thyroid function.	Thyroid hormone levels	1e-06	12999	0.935
rs8044653	4120367	18.7101	1.0626e-31	1.25446e-26	0.854617	LPCAT2	rs6499766	23408906	Porcu E	2013-07-02	PLoS Genet	http://www.ncbi.nlm.nih.gov/pubmed/23408906	A meta-analysis of thyroid-related traits reveals novel loci and gender-specific differences in the regulation of thyroid function.	Thyroid hormone levels	1e-06	11629	1
rs8044653	4120367	18.7101	1.0626e-31	1.25446e-26	0.854617	LPCAT2	rs6499766	23408906	Porcu E	2013-07-02	PLoS Genet	http://www.ncbi.nlm.nih.gov/pubmed/23408906	A meta-analysis of thyroid-related traits reveals novel loci and gender-specific differences in the regulation of thyroid function.	Thyroid hormone levels	5e-08	11629	1
rs9940227	4120367	18.6588	1.28008e-31	1.4946e-26	0.853978	LPCAT2	rs6499766	23408906	Porcu E	2013-07-02	PLoS Genet	http://www.ncbi.nlm.nih.gov/pubmed/23408906	A meta-analysis of thyroid-related traits reveals novel loci and gender-specific differences in the regulation of thyroid function.	Thyroid hormone levels	1e-06	10666	1
rs9940227	4120367	18.6588	1.28008e-31	1.4946e-26	0.853978	LPCAT2	rs6499766	23408906	Porcu E	2013-07-02	PLoS Genet	http://www.ncbi.nlm.nih.gov/pubmed/23408906	A meta-analysis of thyroid-related traits reveals novel loci and gender-specific differences in the regulation of thyroid function.	Thyroid hormone levels	5e-08	10666	1
rs9925659	4120367	-18.6182	1.48389e-31	1.7231e-26	-0.853828	LPCAT2	rs6499766	23408906	Porcu E	2013-07-02	PLoS Genet	http://www.ncbi.nlm.nih.gov/pubmed/23408906	A meta-analysis of thyroid-related traits reveals novel loci and gender-specific differences in the regulation of thyroid function.	Thyroid hormone levels	5e-08	5464	1
rs9925659	4120367	-18.6182	1.48389e-31	1.7231e-26	-0.853828	LPCAT2	rs6499766	23408906	Porcu E	2013-07-02	PLoS Genet	http://www.ncbi.nlm.nih.gov/pubmed/23408906	A meta-analysis of thyroid-related traits reveals novel loci and gender-specific differences in the regulation of thyroid function.	Thyroid hormone levels	1e-06	5464	1
rs1502007	4120367	18.5998	1.58703e-31	1.82788e-26	0.852887	LPCAT2	rs6499766	23408906	Porcu E	2013-07-02	PLoS Genet	http://www.ncbi.nlm.nih.gov/pubmed/23408906	A meta-analysis of thyroid-related traits reveals novel loci and gender-specific differences in the regulation of thyroid function.	Thyroid hormone levels	5e-08	9394	1
rs1502007	4120367	18.5998	1.58703e-31	1.82788e-26	0.852887	LPCAT2	rs6499766	23408906	Porcu E	2013-07-02	PLoS Genet	http://www.ncbi.nlm.nih.gov/pubmed/23408906	A meta-analysis of thyroid-related traits reveals novel loci and gender-specific differences in the regulation of thyroid function.	Thyroid hormone levels	1e-06	9394	1
rs4784549	4120367	18.5998	1.58703e-31	1.82788e-26	0.852887	LPCAT2	rs6499766	23408906	Porcu E	2013-07-02	PLoS Genet	http://www.ncbi.nlm.nih.gov/pubmed/23408906	A meta-analysis of thyroid-related traits reveals novel loci and gender-specific differences in the regulation of thyroid function.	Thyroid hormone levels	1e-06	8790	1
rs4784549	4120367	18.5998	1.58703e-31	1.82788e-26	0.852887	LPCAT2	rs6499766	23408906	Porcu E	2013-07-02	PLoS Genet	http://www.ncbi.nlm.nih.gov/pubmed/23408906	A meta-analysis of thyroid-related traits reveals novel loci and gender-specific differences in the regulation of thyroid function.	Thyroid hormone levels	5e-08	8790	1
rs4731533	2230431	-18.4992	2.29118e-31	2.6029e-26	-0.325077	IRF5	rs3807306	21156761	Padyukov L	12/14/2010	Ann Rheum Dis	http://www.ncbi.nlm.nih.gov/pubmed/21156761	A genome-wide association study suggests contrasting associations in ACPA-positive versus ACPA-negative rheumatoid arthritis.	Rheumatoid arthritis	3e-07	21462	0.846
rs74400391	6130674	18.3122	4.54802e-31	4.73752e-26	1.0135	HERC2	rs8028689	23502783	Weinhold N	03/17/2013	Nat Genet	http://www.ncbi.nlm.nih.gov/pubmed/23502783	The CCND1 c.870G&gt;A polymorphism is a risk factor for t(11;14)(q13;q32) multiple myeloma.	Multiple myeloma (IgH translocation)	7e-06	54529	1
rs111334430	6130674	18.2788	5.14424e-31	4.99705e-26	1.00895	HERC2	rs8028689	23502783	Weinhold N	03/17/2013	Nat Genet	http://www.ncbi.nlm.nih.gov/pubmed/23502783	The CCND1 c.870G&gt;A polymorphism is a risk factor for t(11;14)(q13;q32) multiple myeloma.	Multiple myeloma (IgH translocation)	7e-06	16490	0.867
rs12592363	6130674	18.2869	4.99338e-31	4.99705e-26	1.01051	HERC2	rs8028689	23502783	Weinhold N	03/17/2013	Nat Genet	http://www.ncbi.nlm.nih.gov/pubmed/23502783	The CCND1 c.870G&gt;A polymorphism is a risk factor for t(11;14)(q13;q32) multiple myeloma.	Multiple myeloma (IgH translocation)	7e-06	1559	1
rs12904397	6130674	18.2877	4.97714e-31	4.99705e-26	1.01063	HERC2	rs8028689	23502783	Weinhold N	03/17/2013	Nat Genet	http://www.ncbi.nlm.nih.gov/pubmed/23502783	The CCND1 c.870G&gt;A polymorphism is a risk factor for t(11;14)(q13;q32) multiple myeloma.	Multiple myeloma (IgH translocation)	7e-06	7585	1
rs16950927	6130674	18.2793	5.13469e-31	4.99705e-26	1.00874	HERC2	rs8028689	23502783	Weinhold N	03/17/2013	Nat Genet	http://www.ncbi.nlm.nih.gov/pubmed/23502783	The CCND1 c.870G&gt;A polymorphism is a risk factor for t(11;14)(q13;q32) multiple myeloma.	Multiple myeloma (IgH translocation)	7e-06	1480	1
rs16950941	6130674	18.2793	5.13469e-31	4.99705e-26	1.00874	HERC2	rs8028689	23502783	Weinhold N	03/17/2013	Nat Genet	http://www.ncbi.nlm.nih.gov/pubmed/23502783	The CCND1 c.870G&gt;A polymorphism is a risk factor for t(11;14)(q13;q32) multiple myeloma.	Multiple myeloma (IgH translocation)	7e-06	13856	1
rs16950979	6130674	18.2793	5.13469e-31	4.99705e-26	1.00874	HERC2	rs8028689	23502783	Weinhold N	03/17/2013	Nat Genet	http://www.ncbi.nlm.nih.gov/pubmed/23502783	The CCND1 c.870G&gt;A polymorphism is a risk factor for t(11;14)(q13;q32) multiple myeloma.	Multiple myeloma (IgH translocation)	7e-06	31618	1
rs2240202	6130674	18.2793	5.13469e-31	4.99705e-26	1.00874	HERC2	rs8028689	23502783	Weinhold N	03/17/2013	Nat Genet	http://www.ncbi.nlm.nih.gov/pubmed/23502783	The CCND1 c.870G&gt;A polymorphism is a risk factor for t(11;14)(q13;q32) multiple myeloma.	Multiple myeloma (IgH translocation)	7e-06	22007	1
rs2240204	6130674	18.2793	5.13469e-31	4.99705e-26	1.00874	HERC2	rs8028689	23502783	Weinhold N	03/17/2013	Nat Genet	http://www.ncbi.nlm.nih.gov/pubmed/23502783	The CCND1 c.870G&gt;A polymorphism is a risk factor for t(11;14)(q13;q32) multiple myeloma.	Multiple myeloma (IgH translocation)	7e-06	5144	1
rs57079108	6130674	18.2877	4.97857e-31	4.99705e-26	1.01366	HERC2	rs8028689	23502783	Weinhold N	03/17/2013	Nat Genet	http://www.ncbi.nlm.nih.gov/pubmed/23502783	The CCND1 c.870G&gt;A polymorphism is a risk factor for t(11;14)(q13;q32) multiple myeloma.	Multiple myeloma (IgH translocation)	7e-06	68914	1
rs74417197	6130674	18.2797	5.12707e-31	4.99705e-26	1.00907	HERC2	rs8028689	23502783	Weinhold N	03/17/2013	Nat Genet	http://www.ncbi.nlm.nih.gov/pubmed/23502783	The CCND1 c.870G&gt;A polymorphism is a risk factor for t(11;14)(q13;q32) multiple myeloma.	Multiple myeloma (IgH translocation)	7e-06	28744	1
rs74853090	6130674	18.2846	5.03462e-31	4.99705e-26	1.00944	HERC2	rs8028689	23502783	Weinhold N	03/17/2013	Nat Genet	http://www.ncbi.nlm.nih.gov/pubmed/23502783	The CCND1 c.870G&gt;A polymorphism is a risk factor for t(11;14)(q13;q32) multiple myeloma.	Multiple myeloma (IgH translocation)	7e-06	52691	1
rs74940492	6130674	18.2793	5.13469e-31	4.99705e-26	1.00874	HERC2	rs8028689	23502783	Weinhold N	03/17/2013	Nat Genet	http://www.ncbi.nlm.nih.gov/pubmed/23502783	The CCND1 c.870G&gt;A polymorphism is a risk factor for t(11;14)(q13;q32) multiple myeloma.	Multiple myeloma (IgH translocation)	7e-06	40183	0.867
rs75501824	6130674	18.2779	5.16165e-31	4.99705e-26	1.00883	HERC2	rs8028689	23502783	Weinhold N	03/17/2013	Nat Genet	http://www.ncbi.nlm.nih.gov/pubmed/23502783	The CCND1 c.870G&gt;A polymorphism is a risk factor for t(11;14)(q13;q32) multiple myeloma.	Multiple myeloma (IgH translocation)	7e-06	11535	1
rs75973130	6130674	18.2793	5.13469e-31	4.99705e-26	1.00874	HERC2	rs8028689	23502783	Weinhold N	03/17/2013	Nat Genet	http://www.ncbi.nlm.nih.gov/pubmed/23502783	The CCND1 c.870G&gt;A polymorphism is a risk factor for t(11;14)(q13;q32) multiple myeloma.	Multiple myeloma (IgH translocation)	7e-06	35475	0.867
rs76228202	6130674	18.2788	5.14424e-31	4.99705e-26	1.00895	HERC2	rs8028689	23502783	Weinhold N	03/17/2013	Nat Genet	http://www.ncbi.nlm.nih.gov/pubmed/23502783	The CCND1 c.870G&gt;A polymorphism is a risk factor for t(11;14)(q13;q32) multiple myeloma.	Multiple myeloma (IgH translocation)	7e-06	14927	1
rs76653853	6130674	18.2788	5.14424e-31	4.99705e-26	1.00895	HERC2	rs8028689	23502783	Weinhold N	03/17/2013	Nat Genet	http://www.ncbi.nlm.nih.gov/pubmed/23502783	The CCND1 c.870G&gt;A polymorphism is a risk factor for t(11;14)(q13;q32) multiple myeloma.	Multiple myeloma (IgH translocation)	7e-06	17691	0.867
rs77416688	6130674	18.2793	5.13469e-31	4.99705e-26	1.00874	HERC2	rs8028689	23502783	Weinhold N	03/17/2013	Nat Genet	http://www.ncbi.nlm.nih.gov/pubmed/23502783	The CCND1 c.870G&gt;A polymorphism is a risk factor for t(11;14)(q13;q32) multiple myeloma.	Multiple myeloma (IgH translocation)	7e-06	43340	1
rs79087600	6130674	18.2788	5.14424e-31	4.99705e-26	1.00895	HERC2	rs8028689	23502783	Weinhold N	03/17/2013	Nat Genet	http://www.ncbi.nlm.nih.gov/pubmed/23502783	The CCND1 c.870G&gt;A polymorphism is a risk factor for t(11;14)(q13;q32) multiple myeloma.	Multiple myeloma (IgH translocation)	7e-06	15094	1
rs8182028	6130674	18.2788	5.14424e-31	4.99705e-26	1.00895	HERC2	rs8028689	23502783	Weinhold N	03/17/2013	Nat Genet	http://www.ncbi.nlm.nih.gov/pubmed/23502783	The CCND1 c.870G&gt;A polymorphism is a risk factor for t(11;14)(q13;q32) multiple myeloma.	Multiple myeloma (IgH translocation)	7e-06	20953	0.867
rs8182077	6130674	18.2788	5.14424e-31	4.99705e-26	1.00895	HERC2	rs8028689	23502783	Weinhold N	03/17/2013	Nat Genet	http://www.ncbi.nlm.nih.gov/pubmed/23502783	The CCND1 c.870G&gt;A polymorphism is a risk factor for t(11;14)(q13;q32) multiple myeloma.	Multiple myeloma (IgH translocation)	7e-06	20918	1
rs12592730	6130674	18.1499	8.27797e-31	7.80075e-26	1.00844	HERC2	rs8028689	23502783	Weinhold N	03/17/2013	Nat Genet	http://www.ncbi.nlm.nih.gov/pubmed/23502783	The CCND1 c.870G&gt;A polymorphism is a risk factor for t(11;14)(q13;q32) multiple myeloma.	Multiple myeloma (IgH translocation)	7e-06	41471	1
rs61756153	6130674	18.1459	8.3999e-31	7.89814e-26	1.01388	HERC2	rs8028689	23502783	Weinhold N	03/17/2013	Nat Genet	http://www.ncbi.nlm.nih.gov/pubmed/23502783	The CCND1 c.870G&gt;A polymorphism is a risk factor for t(11;14)(q13;q32) multiple myeloma.	Multiple myeloma (IgH translocation)	7e-06	66279	1
rs4845892	5550253	-18.1268	9.01596e-31	8.45869e-26	-0.697156	MFN2	rs2336384	22139419	Gieger C	11/30/2011	Nature	http://www.ncbi.nlm.nih.gov/pubmed/22139419	New gene functions in megakaryopoiesis and platelet formation.	Platelet counts	1e-08	27722	0.964
rs1981760	940220	-18.1061	9.73303e-31	9.11133e-26	-1.13301	NOD2	rs9302752	20018961	Zhang FR	12/16/2009	N Engl J Med	http://www.ncbi.nlm.nih.gov/pubmed/20018961?itool=EntrezSystem2.PEntrez.Pubmed.Pubmed_ResultsPanel.Pubmed_RVDocSum&ordinalpos=1	Genomewide association study of leprosy.	Leprosy	4e-40	3971	0.922
rs8063362	940220	-18.0618	1.14716e-30	1.06219e-25	-1.13305	NOD2	rs9302752	20018961	Zhang FR	12/16/2009	N Engl J Med	http://www.ncbi.nlm.nih.gov/pubmed/20018961?itool=EntrezSystem2.PEntrez.Pubmed.Pubmed_ResultsPanel.Pubmed_RVDocSum&ordinalpos=1	Genomewide association study of leprosy.	Leprosy	4e-40	4268	0.922
rs9933594	940220	-17.9296	1.87524e-30	1.66384e-25	-1.13244	NOD2	rs9302752	20018961	Zhang FR	12/16/2009	N Engl J Med	http://www.ncbi.nlm.nih.gov/pubmed/20018961?itool=EntrezSystem2.PEntrez.Pubmed.Pubmed_ResultsPanel.Pubmed_RVDocSum&ordinalpos=1	Genomewide association study of leprosy.	Leprosy	4e-40	4984	0.961
rs12926429	940220	-17.8217	2.80536e-30	2.39895e-25	-1.1316	NOD2	rs9302752	20018961	Zhang FR	12/16/2009	N Engl J Med	http://www.ncbi.nlm.nih.gov/pubmed/20018961?itool=EntrezSystem2.PEntrez.Pubmed.Pubmed_ResultsPanel.Pubmed_RVDocSum&ordinalpos=1	Genomewide association study of leprosy.	Leprosy	4e-40	5511	0.961
rs11647143	940220	-17.7681	3.42783e-30	2.88481e-25	-1.13109	NOD2	rs9302752	20018961	Zhang FR	12/16/2009	N Engl J Med	http://www.ncbi.nlm.nih.gov/pubmed/20018961?itool=EntrezSystem2.PEntrez.Pubmed.Pubmed_ResultsPanel.Pubmed_RVDocSum&ordinalpos=1	Genomewide association study of leprosy.	Leprosy	4e-40	5759	0.922
rs2236056	5550253	-17.7212	4.08728e-30	3.41276e-25	-0.674121	MFN2	rs2336384	22139419	Gieger C	11/30/2011	Nature	http://www.ncbi.nlm.nih.gov/pubmed/22139419	New gene functions in megakaryopoiesis and platelet formation.	Platelet counts	1e-08	10377	0.929
rs2336384	5550253	-17.7115	4.23865e-30	3.49134e-25	-0.674597	MFN2	rs2336384	22139419	Gieger C	11/30/2011	Nature	http://www.ncbi.nlm.nih.gov/pubmed/22139419	New gene functions in megakaryopoiesis and platelet formation.	Platelet counts	1e-08	0	1
rs4846085	5550253	-17.7104	4.25529e-30	3.49134e-25	-0.674418	MFN2	rs2336384	22139419	Gieger C	11/30/2011	Nature	http://www.ncbi.nlm.nih.gov/pubmed/22139419	New gene functions in megakaryopoiesis and platelet formation.	Platelet counts	1e-08	4571	1
rs61776516	5550253	-17.7106	4.25261e-30	3.49134e-25	-0.674542	MFN2	rs2336384	22139419	Gieger C	11/30/2011	Nature	http://www.ncbi.nlm.nih.gov/pubmed/22139419	New gene functions in megakaryopoiesis and platelet formation.	Platelet counts	1e-08	965	1
rs6668386	5550253	-17.7107	4.25169e-30	3.49134e-25	-0.67451	MFN2	rs2336384	22139419	Gieger C	11/30/2011	Nature	http://www.ncbi.nlm.nih.gov/pubmed/22139419	New gene functions in megakaryopoiesis and platelet formation.	Platelet counts	1e-08	1170	1
rs7551874	5550253	-17.7114	4.23978e-30	3.49134e-25	-0.67453	MFN2	rs2336384	22139419	Gieger C	11/30/2011	Nature	http://www.ncbi.nlm.nih.gov/pubmed/22139419	New gene functions in megakaryopoiesis and platelet formation.	Platelet counts	1e-08	2067	1
rs873457	5550253	-17.7104	4.25533e-30	3.49134e-25	-0.674556	MFN2	rs2336384	22139419	Gieger C	11/30/2011	Nature	http://www.ncbi.nlm.nih.gov/pubmed/22139419	New gene functions in megakaryopoiesis and platelet formation.	Platelet counts	1e-08	271	1
rs2103876	5550253	-17.709	4.27842e-30	3.50352e-25	-0.674306	MFN2	rs2336384	22139419	Gieger C	11/30/2011	Nature	http://www.ncbi.nlm.nih.gov/pubmed/22139419	New gene functions in megakaryopoiesis and platelet formation.	Platelet counts	1e-08	7037	1
rs2878677	5550253	-17.7079	4.29651e-30	3.51157e-25	-0.674268	MFN2	rs2336384	22139419	Gieger C	11/30/2011	Nature	http://www.ncbi.nlm.nih.gov/pubmed/22139419	New gene functions in megakaryopoiesis and platelet formation.	Platelet counts	1e-08	7201	1
rs1810563	5550253	-17.7068	4.31374e-30	3.51889e-25	-0.67425	MFN2	rs2336384	22139419	Gieger C	11/30/2011	Nature	http://www.ncbi.nlm.nih.gov/pubmed/22139419	New gene functions in megakaryopoiesis and platelet formation.	Platelet counts	1e-08	7967	1
rs6672267	5550253	-17.7049	4.34396e-30	3.53675e-25	-0.674058	MFN2	rs2336384	22139419	Gieger C	11/30/2011	Nature	http://www.ncbi.nlm.nih.gov/pubmed/22139419	New gene functions in megakaryopoiesis and platelet formation.	Platelet counts	1e-08	8848	1
rs2004804	940220	-17.6862	4.66145e-30	3.76638e-25	-1.1121	NOD2	rs9302752	20018961	Zhang FR	12/16/2009	N Engl J Med	http://www.ncbi.nlm.nih.gov/pubmed/20018961?itool=EntrezSystem2.PEntrez.Pubmed.Pubmed_ResultsPanel.Pubmed_RVDocSum&ordinalpos=1	Genomewide association study of leprosy.	Leprosy	4e-40	1814	0.961
rs11076106	4120367	17.6708	4.93818e-30	3.94498e-25	0.835313	LPCAT2	rs6499766	23408906	Porcu E	2013-07-02	PLoS Genet	http://www.ncbi.nlm.nih.gov/pubmed/23408906	A meta-analysis of thyroid-related traits reveals novel loci and gender-specific differences in the regulation of thyroid function.	Thyroid hormone levels	5e-08	10319	1
rs11076106	4120367	17.6708	4.93818e-30	3.94498e-25	0.835313	LPCAT2	rs6499766	23408906	Porcu E	2013-07-02	PLoS Genet	http://www.ncbi.nlm.nih.gov/pubmed/23408906	A meta-analysis of thyroid-related traits reveals novel loci and gender-specific differences in the regulation of thyroid function.	Thyroid hormone levels	1e-06	10319	1
rs11076105	4120367	17.6571	5.20016e-30	4.11559e-25	0.835064	LPCAT2	rs6499766	23408906	Porcu E	2013-07-02	PLoS Genet	http://www.ncbi.nlm.nih.gov/pubmed/23408906	A meta-analysis of thyroid-related traits reveals novel loci and gender-specific differences in the regulation of thyroid function.	Thyroid hormone levels	1e-06	10069	1
rs11076105	4120367	17.6571	5.20016e-30	4.11559e-25	0.835064	LPCAT2	rs6499766	23408906	Porcu E	2013-07-02	PLoS Genet	http://www.ncbi.nlm.nih.gov/pubmed/23408906	A meta-analysis of thyroid-related traits reveals novel loci and gender-specific differences in the regulation of thyroid function.	Thyroid hormone levels	5e-08	10069	1
rs1354181	4120367	17.6475	5.38983e-30	4.14514e-25	0.836114	LPCAT2	rs6499766	23408906	Porcu E	2013-07-02	PLoS Genet	http://www.ncbi.nlm.nih.gov/pubmed/23408906	A meta-analysis of thyroid-related traits reveals novel loci and gender-specific differences in the regulation of thyroid function.	Thyroid hormone levels	1e-06	3681	1
rs1354181	4120367	17.6475	5.38983e-30	4.14514e-25	0.836114	LPCAT2	rs6499766	23408906	Porcu E	2013-07-02	PLoS Genet	http://www.ncbi.nlm.nih.gov/pubmed/23408906	A meta-analysis of thyroid-related traits reveals novel loci and gender-specific differences in the regulation of thyroid function.	Thyroid hormone levels	5e-08	3681	1
rs1393258	4120367	17.6461	5.4181e-30	4.14514e-25	0.834885	LPCAT2	rs6499766	23408906	Porcu E	2013-07-02	PLoS Genet	http://www.ncbi.nlm.nih.gov/pubmed/23408906	A meta-analysis of thyroid-related traits reveals novel loci and gender-specific differences in the regulation of thyroid function.	Thyroid hormone levels	1e-06	3904	1
rs1393258	4120367	17.6461	5.4181e-30	4.14514e-25	0.834885	LPCAT2	rs6499766	23408906	Porcu E	2013-07-02	PLoS Genet	http://www.ncbi.nlm.nih.gov/pubmed/23408906	A meta-analysis of thyroid-related traits reveals novel loci and gender-specific differences in the regulation of thyroid function.	Thyroid hormone levels	5e-08	3904	1
rs3785162	4120367	17.6462	5.41657e-30	4.14514e-25	0.834937	LPCAT2	rs6499766	23408906	Porcu E	2013-07-02	PLoS Genet	http://www.ncbi.nlm.nih.gov/pubmed/23408906	A meta-analysis of thyroid-related traits reveals novel loci and gender-specific differences in the regulation of thyroid function.	Thyroid hormone levels	1e-06	902	1
rs3785162	4120367	17.6462	5.41657e-30	4.14514e-25	0.834937	LPCAT2	rs6499766	23408906	Porcu E	2013-07-02	PLoS Genet	http://www.ncbi.nlm.nih.gov/pubmed/23408906	A meta-analysis of thyroid-related traits reveals novel loci and gender-specific differences in the regulation of thyroid function.	Thyroid hormone levels	5e-08	902	1
rs6499766	4120367	17.6448	5.44625e-30	4.14514e-25	0.834861	LPCAT2	rs6499766	23408906	Porcu E	2013-07-02	PLoS Genet	http://www.ncbi.nlm.nih.gov/pubmed/23408906	A meta-analysis of thyroid-related traits reveals novel loci and gender-specific differences in the regulation of thyroid function.	Thyroid hormone levels	5e-08	0	1
rs6499766	4120367	17.6448	5.44625e-30	4.14514e-25	0.834861	LPCAT2	rs6499766	23408906	Porcu E	2013-07-02	PLoS Genet	http://www.ncbi.nlm.nih.gov/pubmed/23408906	A meta-analysis of thyroid-related traits reveals novel loci and gender-specific differences in the regulation of thyroid function.	Thyroid hormone levels	1e-06	0	1
rs7186227	4120367	17.6475	5.39011e-30	4.14514e-25	0.834908	LPCAT2	rs6499766	23408906	Porcu E	2013-07-02	PLoS Genet	http://www.ncbi.nlm.nih.gov/pubmed/23408906	A meta-analysis of thyroid-related traits reveals novel loci and gender-specific differences in the regulation of thyroid function.	Thyroid hormone levels	1e-06	5440	1
rs7186227	4120367	17.6475	5.39011e-30	4.14514e-25	0.834908	LPCAT2	rs6499766	23408906	Porcu E	2013-07-02	PLoS Genet	http://www.ncbi.nlm.nih.gov/pubmed/23408906	A meta-analysis of thyroid-related traits reveals novel loci and gender-specific differences in the regulation of thyroid function.	Thyroid hormone levels	5e-08	5440	1
rs7186553	4120367	17.6448	5.44625e-30	4.14514e-25	0.834861	LPCAT2	rs6499766	23408906	Porcu E	2013-07-02	PLoS Genet	http://www.ncbi.nlm.nih.gov/pubmed/23408906	A meta-analysis of thyroid-related traits reveals novel loci and gender-specific differences in the regulation of thyroid function.	Thyroid hormone levels	1e-06	343	1
rs7186553	4120367	17.6448	5.44625e-30	4.14514e-25	0.834861	LPCAT2	rs6499766	23408906	Porcu E	2013-07-02	PLoS Genet	http://www.ncbi.nlm.nih.gov/pubmed/23408906	A meta-analysis of thyroid-related traits reveals novel loci and gender-specific differences in the regulation of thyroid function.	Thyroid hormone levels	5e-08	343	1
rs7186721	4120367	17.6475	5.39011e-30	4.14514e-25	0.834908	LPCAT2	rs6499766	23408906	Porcu E	2013-07-02	PLoS Genet	http://www.ncbi.nlm.nih.gov/pubmed/23408906	A meta-analysis of thyroid-related traits reveals novel loci and gender-specific differences in the regulation of thyroid function.	Thyroid hormone levels	1e-06	5346	1
rs7186721	4120367	17.6475	5.39011e-30	4.14514e-25	0.834908	LPCAT2	rs6499766	23408906	Porcu E	2013-07-02	PLoS Genet	http://www.ncbi.nlm.nih.gov/pubmed/23408906	A meta-analysis of thyroid-related traits reveals novel loci and gender-specific differences in the regulation of thyroid function.	Thyroid hormone levels	5e-08	5346	1
rs768259	4120367	17.6482	5.37695e-30	4.14514e-25	0.834916	LPCAT2	rs6499766	23408906	Porcu E	2013-07-02	PLoS Genet	http://www.ncbi.nlm.nih.gov/pubmed/23408906	A meta-analysis of thyroid-related traits reveals novel loci and gender-specific differences in the regulation of thyroid function.	Thyroid hormone levels	1e-06	6833	0.967
rs768259	4120367	17.6482	5.37695e-30	4.14514e-25	0.834916	LPCAT2	rs6499766	23408906	Porcu E	2013-07-02	PLoS Genet	http://www.ncbi.nlm.nih.gov/pubmed/23408906	A meta-analysis of thyroid-related traits reveals novel loci and gender-specific differences in the regulation of thyroid function.	Thyroid hormone levels	5e-08	6833	0.967
rs883180	4120367	17.6495	5.34919e-30	4.14514e-25	0.83494	LPCAT2	rs6499766	23408906	Porcu E	2013-07-02	PLoS Genet	http://www.ncbi.nlm.nih.gov/pubmed/23408906	A meta-analysis of thyroid-related traits reveals novel loci and gender-specific differences in the regulation of thyroid function.	Thyroid hormone levels	1e-06	8149	1
rs883180	4120367	17.6495	5.34919e-30	4.14514e-25	0.83494	LPCAT2	rs6499766	23408906	Porcu E	2013-07-02	PLoS Genet	http://www.ncbi.nlm.nih.gov/pubmed/23408906	A meta-analysis of thyroid-related traits reveals novel loci and gender-specific differences in the regulation of thyroid function.	Thyroid hormone levels	5e-08	8149	1
rs1502006	4120367	17.605	6.32503e-30	4.73264e-25	0.835305	LPCAT2	rs6499766	23408906	Porcu E	2013-07-02	PLoS Genet	http://www.ncbi.nlm.nih.gov/pubmed/23408906	A meta-analysis of thyroid-related traits reveals novel loci and gender-specific differences in the regulation of thyroid function.	Thyroid hormone levels	1e-06	6238	1
rs1502006	4120367	17.605	6.32503e-30	4.73264e-25	0.835305	LPCAT2	rs6499766	23408906	Porcu E	2013-07-02	PLoS Genet	http://www.ncbi.nlm.nih.gov/pubmed/23408906	A meta-analysis of thyroid-related traits reveals novel loci and gender-specific differences in the regulation of thyroid function.	Thyroid hormone levels	5e-08	6238	1
rs4785448	940220	-17.5692	7.23986e-30	5.36988e-25	-1.10455	NOD2	rs9302752	20018961	Zhang FR	12/16/2009	N Engl J Med	http://www.ncbi.nlm.nih.gov/pubmed/20018961?itool=EntrezSystem2.PEntrez.Pubmed.Pubmed_ResultsPanel.Pubmed_RVDocSum&ordinalpos=1	Genomewide association study of leprosy.	Leprosy	4e-40	5686	0.922
rs4846083	5550253	-17.4294	1.22753e-29	8.93325e-25	-0.677629	MFN2	rs2336384	22139419	Gieger C	11/30/2011	Nature	http://www.ncbi.nlm.nih.gov/pubmed/22139419	New gene functions in megakaryopoiesis and platelet formation.	Platelet counts	1e-08	508	1
rs73074403	5570601	17.3806	1.47696e-29	1.07117e-24	0.532437	RNPEP	rs4950806	21862451	Benyamin B	08/23/2011	Hum Mol Genet	http://www.ncbi.nlm.nih.gov/pubmed/21862451	GWAS of butyrylcholinesterase activity identifies four novel loci, independent effects within BCHE and secondary associations with metabolic risk factors.	Butyrylcholinesterase levels	9e-16	280	1
rs112370844	5570601	17.2145	2.77845e-29	1.93264e-24	0.529108	RNPEP	rs4950806	21862451	Benyamin B	08/23/2011	Hum Mol Genet	http://www.ncbi.nlm.nih.gov/pubmed/21862451	GWAS of butyrylcholinesterase activity identifies four novel loci, independent effects within BCHE and secondary associations with metabolic risk factors.	Butyrylcholinesterase levels	9e-16	264	1
rs11580809	5570601	17.2145	2.77845e-29	1.93264e-24	0.529108	RNPEP	rs4950806	21862451	Benyamin B	08/23/2011	Hum Mol Genet	http://www.ncbi.nlm.nih.gov/pubmed/21862451	GWAS of butyrylcholinesterase activity identifies four novel loci, independent effects within BCHE and secondary associations with metabolic risk factors.	Butyrylcholinesterase levels	9e-16	1124	1
rs11586632	5570601	17.2145	2.77845e-29	1.93264e-24	0.529108	RNPEP	rs4950806	21862451	Benyamin B	08/23/2011	Hum Mol Genet	http://www.ncbi.nlm.nih.gov/pubmed/21862451	GWAS of butyrylcholinesterase activity identifies four novel loci, independent effects within BCHE and secondary associations with metabolic risk factors.	Butyrylcholinesterase levels	9e-16	3040	1
rs11590299	5570601	17.2145	2.77845e-29	1.93264e-24	0.529108	RNPEP	rs4950806	21862451	Benyamin B	08/23/2011	Hum Mol Genet	http://www.ncbi.nlm.nih.gov/pubmed/21862451	GWAS of butyrylcholinesterase activity identifies four novel loci, independent effects within BCHE and secondary associations with metabolic risk factors.	Butyrylcholinesterase levels	9e-16	1022	1
rs11590348	5570601	17.2145	2.77845e-29	1.93264e-24	0.529108	RNPEP	rs4950806	21862451	Benyamin B	08/23/2011	Hum Mol Genet	http://www.ncbi.nlm.nih.gov/pubmed/21862451	GWAS of butyrylcholinesterase activity identifies four novel loci, independent effects within BCHE and secondary associations with metabolic risk factors.	Butyrylcholinesterase levels	9e-16	1307	1
rs12060875	5570601	17.2145	2.77845e-29	1.93264e-24	0.529108	RNPEP	rs4950806	21862451	Benyamin B	08/23/2011	Hum Mol Genet	http://www.ncbi.nlm.nih.gov/pubmed/21862451	GWAS of butyrylcholinesterase activity identifies four novel loci, independent effects within BCHE and secondary associations with metabolic risk factors.	Butyrylcholinesterase levels	9e-16	1765	0.843
rs12060972	5570601	17.2145	2.77845e-29	1.93264e-24	0.529108	RNPEP	rs4950806	21862451	Benyamin B	08/23/2011	Hum Mol Genet	http://www.ncbi.nlm.nih.gov/pubmed/21862451	GWAS of butyrylcholinesterase activity identifies four novel loci, independent effects within BCHE and secondary associations with metabolic risk factors.	Butyrylcholinesterase levels	9e-16	1944	0.966
rs12071266	5570601	17.2145	2.77845e-29	1.93264e-24	0.529108	RNPEP	rs4950806	21862451	Benyamin B	08/23/2011	Hum Mol Genet	http://www.ncbi.nlm.nih.gov/pubmed/21862451	GWAS of butyrylcholinesterase activity identifies four novel loci, independent effects within BCHE and secondary associations with metabolic risk factors.	Butyrylcholinesterase levels	9e-16	1638	1
rs4950747	5570601	17.2145	2.77845e-29	1.93264e-24	0.529108	RNPEP	rs4950806	21862451	Benyamin B	08/23/2011	Hum Mol Genet	http://www.ncbi.nlm.nih.gov/pubmed/21862451	GWAS of butyrylcholinesterase activity identifies four novel loci, independent effects within BCHE and secondary associations with metabolic risk factors.	Butyrylcholinesterase levels	9e-16	521	1
rs4950805	5570601	17.2145	2.77845e-29	1.93264e-24	0.529108	RNPEP	rs4950806	21862451	Benyamin B	08/23/2011	Hum Mol Genet	http://www.ncbi.nlm.nih.gov/pubmed/21862451	GWAS of butyrylcholinesterase activity identifies four novel loci, independent effects within BCHE and secondary associations with metabolic risk factors.	Butyrylcholinesterase levels	9e-16	2283	0.836
rs4950806	5570601	17.2145	2.77845e-29	1.93264e-24	0.529108	RNPEP	rs4950806	21862451	Benyamin B	08/23/2011	Hum Mol Genet	http://www.ncbi.nlm.nih.gov/pubmed/21862451	GWAS of butyrylcholinesterase activity identifies four novel loci, independent effects within BCHE and secondary associations with metabolic risk factors.	Butyrylcholinesterase levels	9e-16	0	1
rs6689324	5570601	17.2145	2.77845e-29	1.93264e-24	0.529108	RNPEP	rs4950806	21862451	Benyamin B	08/23/2011	Hum Mol Genet	http://www.ncbi.nlm.nih.gov/pubmed/21862451	GWAS of butyrylcholinesterase activity identifies four novel loci, independent effects within BCHE and secondary associations with metabolic risk factors.	Butyrylcholinesterase levels	9e-16	2123	1
rs7529387	5570601	17.2145	2.77845e-29	1.93264e-24	0.529108	RNPEP	rs4950806	21862451	Benyamin B	08/23/2011	Hum Mol Genet	http://www.ncbi.nlm.nih.gov/pubmed/21862451	GWAS of butyrylcholinesterase activity identifies four novel loci, independent effects within BCHE and secondary associations with metabolic risk factors.	Butyrylcholinesterase levels	9e-16	2536	0.966
rs10800804	5570601	17.2054	2.87641e-29	1.99751e-24	0.529279	RNPEP	rs4950806	21862451	Benyamin B	08/23/2011	Hum Mol Genet	http://www.ncbi.nlm.nih.gov/pubmed/21862451	GWAS of butyrylcholinesterase activity identifies four novel loci, independent effects within BCHE and secondary associations with metabolic risk factors.	Butyrylcholinesterase levels	9e-16	2686	0.966
rs12091788	5570601	17.2016	2.91881e-29	2.02365e-24	0.529088	RNPEP	rs4950806	21862451	Benyamin B	08/23/2011	Hum Mol Genet	http://www.ncbi.nlm.nih.gov/pubmed/21862451	GWAS of butyrylcholinesterase activity identifies four novel loci, independent effects within BCHE and secondary associations with metabolic risk factors.	Butyrylcholinesterase levels	9e-16	1855	1
rs4950749	5570601	17.199	2.9481e-29	2.04062e-24	0.529145	RNPEP	rs4950806	21862451	Benyamin B	08/23/2011	Hum Mol Genet	http://www.ncbi.nlm.nih.gov/pubmed/21862451	GWAS of butyrylcholinesterase activity identifies four novel loci, independent effects within BCHE and secondary associations with metabolic risk factors.	Butyrylcholinesterase levels	9e-16	688	0.872
rs4950807	5570601	17.1363	3.74527e-29	2.43386e-24	0.529855	RNPEP	rs4950806	21862451	Benyamin B	08/23/2011	Hum Mol Genet	http://www.ncbi.nlm.nih.gov/pubmed/21862451	GWAS of butyrylcholinesterase activity identifies four novel loci, independent effects within BCHE and secondary associations with metabolic risk factors.	Butyrylcholinesterase levels	9e-16	181	1
rs1393261	4120367	17.1072	4.18758e-29	2.69247e-24	0.830375	LPCAT2	rs6499766	23408906	Porcu E	2013-07-02	PLoS Genet	http://www.ncbi.nlm.nih.gov/pubmed/23408906	A meta-analysis of thyroid-related traits reveals novel loci and gender-specific differences in the regulation of thyroid function.	Thyroid hormone levels	1e-06	14323	0.902
rs1393261	4120367	17.1072	4.18758e-29	2.69247e-24	0.830375	LPCAT2	rs6499766	23408906	Porcu E	2013-07-02	PLoS Genet	http://www.ncbi.nlm.nih.gov/pubmed/23408906	A meta-analysis of thyroid-related traits reveals novel loci and gender-specific differences in the regulation of thyroid function.	Thyroid hormone levels	5e-08	14323	0.902
rs9939349	940220	-17.0576	5.06352e-29	3.22639e-24	-1.13535	NOD2	rs9302752	20018961	Zhang FR	12/16/2009	N Engl J Med	http://www.ncbi.nlm.nih.gov/pubmed/20018961?itool=EntrezSystem2.PEntrez.Pubmed.Pubmed_ResultsPanel.Pubmed_RVDocSum&ordinalpos=1	Genomewide association study of leprosy.	Leprosy	4e-40	2705	1
rs34746653	940220	-17.0369	5.48171e-29	3.46171e-24	-1.11863	NOD2	rs9302752	20018961	Zhang FR	12/16/2009	N Engl J Med	http://www.ncbi.nlm.nih.gov/pubmed/20018961?itool=EntrezSystem2.PEntrez.Pubmed.Pubmed_ResultsPanel.Pubmed_RVDocSum&ordinalpos=1	Genomewide association study of leprosy.	Leprosy	4e-40	2690	0.883
rs1393257	4120367	-17.0053	6.18885e-29	3.85669e-24	-0.850607	LPCAT2	rs6499766	23408906	Porcu E	2013-07-02	PLoS Genet	http://www.ncbi.nlm.nih.gov/pubmed/23408906	A meta-analysis of thyroid-related traits reveals novel loci and gender-specific differences in the regulation of thyroid function.	Thyroid hormone levels	5e-08	17608	0.935
rs1393257	4120367	-17.0053	6.18885e-29	3.85669e-24	-0.850607	LPCAT2	rs6499766	23408906	Porcu E	2013-07-02	PLoS Genet	http://www.ncbi.nlm.nih.gov/pubmed/23408906	A meta-analysis of thyroid-related traits reveals novel loci and gender-specific differences in the regulation of thyroid function.	Thyroid hormone levels	1e-06	17608	0.935
rs2192855	4120367	-17.0053	6.18885e-29	3.85669e-24	-0.850607	LPCAT2	rs6499766	23408906	Porcu E	2013-07-02	PLoS Genet	http://www.ncbi.nlm.nih.gov/pubmed/23408906	A meta-analysis of thyroid-related traits reveals novel loci and gender-specific differences in the regulation of thyroid function.	Thyroid hormone levels	5e-08	35483	0.935
rs2192855	4120367	-17.0053	6.18885e-29	3.85669e-24	-0.850607	LPCAT2	rs6499766	23408906	Porcu E	2013-07-02	PLoS Genet	http://www.ncbi.nlm.nih.gov/pubmed/23408906	A meta-analysis of thyroid-related traits reveals novel loci and gender-specific differences in the regulation of thyroid function.	Thyroid hormone levels	1e-06	35483	0.935
rs6701746	5570601	17.0054	6.18578e-29	3.85669e-24	0.527159	RNPEP	rs4950806	21862451	Benyamin B	08/23/2011	Hum Mol Genet	http://www.ncbi.nlm.nih.gov/pubmed/21862451	GWAS of butyrylcholinesterase activity identifies four novel loci, independent effects within BCHE and secondary associations with metabolic risk factors.	Butyrylcholinesterase levels	9e-16	3731	1
rs4950752	5570601	16.9971	6.38587e-29	3.96783e-24	0.527128	RNPEP	rs4950806	21862451	Benyamin B	08/23/2011	Hum Mol Genet	http://www.ncbi.nlm.nih.gov/pubmed/21862451	GWAS of butyrylcholinesterase activity identifies four novel loci, independent effects within BCHE and secondary associations with metabolic risk factors.	Butyrylcholinesterase levels	9e-16	3853	1
rs9302752	940220	-16.8748	1.02262e-28	6.19109e-24	-1.14933	NOD2	rs9302752	20018961	Zhang FR	12/16/2009	N Engl J Med	http://www.ncbi.nlm.nih.gov/pubmed/20018961?itool=EntrezSystem2.PEntrez.Pubmed.Pubmed_ResultsPanel.Pubmed_RVDocSum&ordinalpos=1	Genomewide association study of leprosy.	Leprosy	4e-40	0	1
rs2287195	940220	-16.7433	1.7001e-28	9.88321e-24	-1.13161	NOD2	rs9302752	20018961	Zhang FR	12/16/2009	N Engl J Med	http://www.ncbi.nlm.nih.gov/pubmed/20018961?itool=EntrezSystem2.PEntrez.Pubmed.Pubmed_ResultsPanel.Pubmed_RVDocSum&ordinalpos=1	Genomewide association study of leprosy.	Leprosy	4e-40	4124	0.961
rs4785223	940220	-16.7227	1.84125e-28	1.06467e-23	-1.10549	NOD2	rs9302752	20018961	Zhang FR	12/16/2009	N Engl J Med	http://www.ncbi.nlm.nih.gov/pubmed/20018961?itool=EntrezSystem2.PEntrez.Pubmed.Pubmed_ResultsPanel.Pubmed_RVDocSum&ordinalpos=1	Genomewide association study of leprosy.	Leprosy	4e-40	3055	1
rs1420685	940220	-16.7141	1.90385e-28	1.09788e-23	-1.11948	NOD2	rs9302752	20018961	Zhang FR	12/16/2009	N Engl J Med	http://www.ncbi.nlm.nih.gov/pubmed/20018961?itool=EntrezSystem2.PEntrez.Pubmed.Pubmed_ResultsPanel.Pubmed_RVDocSum&ordinalpos=1	Genomewide association study of leprosy.	Leprosy	4e-40	571	1
rs34231814	940220	-16.6886	2.10148e-28	1.20693e-23	-1.13836	NOD2	rs9302752	20018961	Zhang FR	12/16/2009	N Engl J Med	http://www.ncbi.nlm.nih.gov/pubmed/20018961?itool=EntrezSystem2.PEntrez.Pubmed.Pubmed_ResultsPanel.Pubmed_RVDocSum&ordinalpos=1	Genomewide association study of leprosy.	Leprosy	4e-40	7619	0.922
rs4950748	5570601	16.6449	2.48994e-28	1.41583e-23	0.517881	RNPEP	rs4950806	21862451	Benyamin B	08/23/2011	Hum Mol Genet	http://www.ncbi.nlm.nih.gov/pubmed/21862451	GWAS of butyrylcholinesterase activity identifies four novel loci, independent effects within BCHE and secondary associations with metabolic risk factors.	Butyrylcholinesterase levels	9e-16	584	1
rs7539103	5570601	16.6449	2.48994e-28	1.41583e-23	0.517881	RNPEP	rs4950806	21862451	Benyamin B	08/23/2011	Hum Mol Genet	http://www.ncbi.nlm.nih.gov/pubmed/21862451	GWAS of butyrylcholinesterase activity identifies four novel loci, independent effects within BCHE and secondary associations with metabolic risk factors.	Butyrylcholinesterase levels	9e-16	573	1
rs8044354	940220	-16.6164	2.78235e-28	1.57038e-23	-1.19404	NOD2	rs9302752	20018961	Zhang FR	12/16/2009	N Engl J Med	http://www.ncbi.nlm.nih.gov/pubmed/20018961?itool=EntrezSystem2.PEntrez.Pubmed.Pubmed_ResultsPanel.Pubmed_RVDocSum&ordinalpos=1	Genomewide association study of leprosy.	Leprosy	4e-40	756	1
rs56243319	5550253	-16.6058	2.89913e-28	1.63413e-23	-0.669003	MFN2	rs2336384	22139419	Gieger C	11/30/2011	Nature	http://www.ncbi.nlm.nih.gov/pubmed/22139419	New gene functions in megakaryopoiesis and platelet formation.	Platelet counts	1e-08	2532	0.929
rs79097182	6130674	16.5684	3.3542e-28	1.88066e-23	0.957156	HERC2	rs8028689	23502783	Weinhold N	03/17/2013	Nat Genet	http://www.ncbi.nlm.nih.gov/pubmed/23502783	The CCND1 c.870G&gt;A polymorphism is a risk factor for t(11;14)(q13;q32) multiple myeloma.	Multiple myeloma (IgH translocation)	7e-06	23109	1
rs8043770	940220	-16.4478	5.37061e-28	2.92255e-23	-1.11748	NOD2	rs9302752	20018961	Zhang FR	12/16/2009	N Engl J Med	http://www.ncbi.nlm.nih.gov/pubmed/20018961?itool=EntrezSystem2.PEntrez.Pubmed.Pubmed_ResultsPanel.Pubmed_RVDocSum&ordinalpos=1	Genomewide association study of leprosy.	Leprosy	4e-40	700	1
rs11645448	940220	-16.4471	5.38429e-28	2.92625e-23	-1.13579	NOD2	rs9302752	20018961	Zhang FR	12/16/2009	N Engl J Med	http://www.ncbi.nlm.nih.gov/pubmed/20018961?itool=EntrezSystem2.PEntrez.Pubmed.Pubmed_ResultsPanel.Pubmed_RVDocSum&ordinalpos=1	Genomewide association study of leprosy.	Leprosy	4e-40	7972	0.922
rs8062727	940220	-16.3704	7.2711e-28	3.91097e-23	-1.11665	NOD2	rs9302752	20018961	Zhang FR	12/16/2009	N Engl J Med	http://www.ncbi.nlm.nih.gov/pubmed/20018961?itool=EntrezSystem2.PEntrez.Pubmed.Pubmed_ResultsPanel.Pubmed_RVDocSum&ordinalpos=1	Genomewide association study of leprosy.	Leprosy	4e-40	1062	1
rs7550536	5550253	-16.2949	9.77952e-28	5.16953e-23	-0.684806	MFN2	rs2336384	22139419	Gieger C	11/30/2011	Nature	http://www.ncbi.nlm.nih.gov/pubmed/22139419	New gene functions in megakaryopoiesis and platelet formation.	Platelet counts	1e-08	20981	0.896
rs11121847	5550253	-16.1218	1.93445e-27	9.59325e-23	-0.675485	MFN2	rs2336384	22139419	Gieger C	11/30/2011	Nature	http://www.ncbi.nlm.nih.gov/pubmed/22139419	New gene functions in megakaryopoiesis and platelet formation.	Platelet counts	1e-08	16444	0.896
rs730123	5550253	-16.1208	1.94215e-27	9.62021e-23	-0.675491	MFN2	rs2336384	22139419	Gieger C	11/30/2011	Nature	http://www.ncbi.nlm.nih.gov/pubmed/22139419	New gene functions in megakaryopoiesis and platelet formation.	Platelet counts	1e-08	24229	0.896
rs4731541	2230431	-16.0507	2.56349e-27	1.19724e-22	-0.329128	IRF5	rs3807306	21156761	Padyukov L	12/14/2010	Ann Rheum Dis	http://www.ncbi.nlm.nih.gov/pubmed/21156761	A genome-wide association study suggests contrasting associations in ACPA-positive versus ACPA-negative rheumatoid arthritis.	Rheumatoid arthritis	3e-07	97556	0.818
rs7783384	2230431	-16.0507	2.56349e-27	1.19724e-22	-0.329128	IRF5	rs3807306	21156761	Padyukov L	12/14/2010	Ann Rheum Dis	http://www.ncbi.nlm.nih.gov/pubmed/21156761	A genome-wide association study suggests contrasting associations in ACPA-positive versus ACPA-negative rheumatoid arthritis.	Rheumatoid arthritis	3e-07	100617	0.818
rs34550909	940220	-15.9385	4.00087e-27	1.84622e-22	-1.10079	NOD2	rs9302752	20018961	Zhang FR	12/16/2009	N Engl J Med	http://www.ncbi.nlm.nih.gov/pubmed/20018961?itool=EntrezSystem2.PEntrez.Pubmed.Pubmed_ResultsPanel.Pubmed_RVDocSum&ordinalpos=1	Genomewide association study of leprosy.	Leprosy	4e-40	2939	0.922
rs79316643	5550253	-15.8782	5.08641e-27	2.28271e-22	-0.678909	MFN2	rs2336384	22139419	Gieger C	11/30/2011	Nature	http://www.ncbi.nlm.nih.gov/pubmed/22139419	New gene functions in megakaryopoiesis and platelet formation.	Platelet counts	1e-08	22526	0.865
rs12059695	5570601	15.8	6.94904e-27	3.00442e-22	0.521505	RNPEP	rs4950806	21862451	Benyamin B	08/23/2011	Hum Mol Genet	http://www.ncbi.nlm.nih.gov/pubmed/21862451	GWAS of butyrylcholinesterase activity identifies four novel loci, independent effects within BCHE and secondary associations with metabolic risk factors.	Butyrylcholinesterase levels	9e-16	1437	1
rs7202124	940220	-15.7907	7.21e-27	3.10147e-22	-1.08534	NOD2	rs9302752	20018961	Zhang FR	12/16/2009	N Engl J Med	http://www.ncbi.nlm.nih.gov/pubmed/20018961?itool=EntrezSystem2.PEntrez.Pubmed.Pubmed_ResultsPanel.Pubmed_RVDocSum&ordinalpos=1	Genomewide association study of leprosy.	Leprosy	4e-40	5074	1
rs168822	4120367	-15.5995	1.55112e-26	6.45037e-22	-0.824729	LPCAT2	rs6499766	23408906	Porcu E	2013-07-02	PLoS Genet	http://www.ncbi.nlm.nih.gov/pubmed/23408906	A meta-analysis of thyroid-related traits reveals novel loci and gender-specific differences in the regulation of thyroid function.	Thyroid hormone levels	5e-08	660	0.875
rs168822	4120367	-15.5995	1.55112e-26	6.45037e-22	-0.824729	LPCAT2	rs6499766	23408906	Porcu E	2013-07-02	PLoS Genet	http://www.ncbi.nlm.nih.gov/pubmed/23408906	A meta-analysis of thyroid-related traits reveals novel loci and gender-specific differences in the regulation of thyroid function.	Thyroid hormone levels	1e-06	660	0.875
rs10922664	4890324	15.3358	4.49728e-26	1.63643e-21	0.263399	HS.538259	rs922106	23648065	Low SK	2013-04-05	Cancer Sci	http://www.ncbi.nlm.nih.gov/pubmed/23648065	Genome-wide association study of chemotherapeutic agent-induced severe neutropenia/leucopenia for patients in Biobank Japan.	Adverse response to chemotherapy (neutropenia/leucopenia) (paclitaxel)	9e-07	7421	1
rs4658279	4890324	15.3358	4.49728e-26	1.63643e-21	0.263399	HS.538259	rs922106	23648065	Low SK	2013-04-05	Cancer Sci	http://www.ncbi.nlm.nih.gov/pubmed/23648065	Genome-wide association study of chemotherapeutic agent-induced severe neutropenia/leucopenia for patients in Biobank Japan.	Adverse response to chemotherapy (neutropenia/leucopenia) (paclitaxel)	9e-07	2720	0.966
rs4658280	4890324	15.3358	4.49728e-26	1.63643e-21	0.263399	HS.538259	rs922106	23648065	Low SK	2013-04-05	Cancer Sci	http://www.ncbi.nlm.nih.gov/pubmed/23648065	Genome-wide association study of chemotherapeutic agent-induced severe neutropenia/leucopenia for patients in Biobank Japan.	Adverse response to chemotherapy (neutropenia/leucopenia) (paclitaxel)	9e-07	2548	1
rs12740865	4890324	15.3288	4.62636e-26	1.67765e-21	0.263392	HS.538259	rs922106	23648065	Low SK	2013-04-05	Cancer Sci	http://www.ncbi.nlm.nih.gov/pubmed/23648065	Genome-wide association study of chemotherapeutic agent-induced severe neutropenia/leucopenia for patients in Biobank Japan.	Adverse response to chemotherapy (neutropenia/leucopenia) (paclitaxel)	9e-07	9660	1
rs7205660	4120367	15.292	5.36961e-26	1.93561e-21	0.806719	LPCAT2	rs6499766	23408906	Porcu E	2013-07-02	PLoS Genet	http://www.ncbi.nlm.nih.gov/pubmed/23408906	A meta-analysis of thyroid-related traits reveals novel loci and gender-specific differences in the regulation of thyroid function.	Thyroid hormone levels	5e-08	7904	0.967
rs7205660	4120367	15.292	5.36961e-26	1.93561e-21	0.806719	LPCAT2	rs6499766	23408906	Porcu E	2013-07-02	PLoS Genet	http://www.ncbi.nlm.nih.gov/pubmed/23408906	A meta-analysis of thyroid-related traits reveals novel loci and gender-specific differences in the regulation of thyroid function.	Thyroid hormone levels	1e-06	7904	0.967
rs4783896	4120367	15.2912	5.38748e-26	1.94041e-21	0.8067	LPCAT2	rs6499766	23408906	Porcu E	2013-07-02	PLoS Genet	http://www.ncbi.nlm.nih.gov/pubmed/23408906	A meta-analysis of thyroid-related traits reveals novel loci and gender-specific differences in the regulation of thyroid function.	Thyroid hormone levels	5e-08	2232	1
rs4783896	4120367	15.2912	5.38748e-26	1.94041e-21	0.8067	LPCAT2	rs6499766	23408906	Porcu E	2013-07-02	PLoS Genet	http://www.ncbi.nlm.nih.gov/pubmed/23408906	A meta-analysis of thyroid-related traits reveals novel loci and gender-specific differences in the regulation of thyroid function.	Thyroid hormone levels	1e-06	2232	1
rs2270369	940220	-15.1601	9.18439e-26	3.01651e-21	-1.07576	NOD2	rs9302752	20018961	Zhang FR	12/16/2009	N Engl J Med	http://www.ncbi.nlm.nih.gov/pubmed/20018961?itool=EntrezSystem2.PEntrez.Pubmed.Pubmed_ResultsPanel.Pubmed_RVDocSum&ordinalpos=1	Genomewide association study of leprosy.	Leprosy	4e-40	4770	1
rs1042842	5550253	-15.0987	1.17938e-25	3.84088e-21	-0.663287	MFN2	rs2336384	22139419	Gieger C	11/30/2011	Nature	http://www.ncbi.nlm.nih.gov/pubmed/22139419	New gene functions in megakaryopoiesis and platelet formation.	Platelet counts	1e-08	25617	0.927
rs79040993	6280242	15.0831	1.25734e-25	4.08541e-21	0.384437	DUT	rs964611	23934736	Yu B	2013-11-08	Genet Epidemiol	http://www.ncbi.nlm.nih.gov/pubmed/23934736	Genome-wide association study of a heart failure related metabolomic profile among African Americans in the Atherosclerosis Risk in Communities (ARIC) study.	Metabolite levels (Pyroglutamine)	8e-06	4632	1
rs74011998	6280242	15.0781	1.28297e-25	4.15745e-21	0.384101	DUT	rs964611	23934736	Yu B	2013-11-08	Genet Epidemiol	http://www.ncbi.nlm.nih.gov/pubmed/23934736	Genome-wide association study of a heart failure related metabolomic profile among African Americans in the Atherosclerosis Risk in Communities (ARIC) study.	Metabolite levels (Pyroglutamine)	8e-06	801	1
rs2270368	940220	-15.074	1.30455e-25	4.21944e-21	-1.07599	NOD2	rs9302752	20018961	Zhang FR	12/16/2009	N Engl J Med	http://www.ncbi.nlm.nih.gov/pubmed/20018961?itool=EntrezSystem2.PEntrez.Pubmed.Pubmed_ResultsPanel.Pubmed_RVDocSum&ordinalpos=1	Genomewide association study of leprosy.	Leprosy	4e-40	4768	1
rs8037626	6280242	15.0678	1.3381e-25	4.32139e-21	0.384086	DUT	rs964611	23934736	Yu B	2013-11-08	Genet Epidemiol	http://www.ncbi.nlm.nih.gov/pubmed/23934736	Genome-wide association study of a heart failure related metabolomic profile among African Americans in the Atherosclerosis Risk in Communities (ARIC) study.	Metabolite levels (Pyroglutamine)	8e-06	8832	1
rs7168752	6280242	15.0614	1.37395e-25	4.40036e-21	0.383601	DUT	rs964611	23934736	Yu B	2013-11-08	Genet Epidemiol	http://www.ncbi.nlm.nih.gov/pubmed/23934736	Genome-wide association study of a heart failure related metabolomic profile among African Americans in the Atherosclerosis Risk in Communities (ARIC) study.	Metabolite levels (Pyroglutamine)	8e-06	3266	1
rs74012001	6280242	15.0614	1.37395e-25	4.40036e-21	0.383601	DUT	rs964611	23934736	Yu B	2013-11-08	Genet Epidemiol	http://www.ncbi.nlm.nih.gov/pubmed/23934736	Genome-wide association study of a heart failure related metabolomic profile among African Americans in the Atherosclerosis Risk in Communities (ARIC) study.	Metabolite levels (Pyroglutamine)	8e-06	7694	1
rs76749119	6280242	15.0614	1.37395e-25	4.40036e-21	0.383601	DUT	rs964611	23934736	Yu B	2013-11-08	Genet Epidemiol	http://www.ncbi.nlm.nih.gov/pubmed/23934736	Genome-wide association study of a heart failure related metabolomic profile among African Americans in the Atherosclerosis Risk in Communities (ARIC) study.	Metabolite levels (Pyroglutamine)	8e-06	7551	0.935
rs964611	6280242	15.0614	1.37395e-25	4.40036e-21	0.383601	DUT	rs964611	23934736	Yu B	2013-11-08	Genet Epidemiol	http://www.ncbi.nlm.nih.gov/pubmed/23934736	Genome-wide association study of a heart failure related metabolomic profile among African Americans in the Atherosclerosis Risk in Communities (ARIC) study.	Metabolite levels (Pyroglutamine)	8e-06	0	1
rs1502002	4120367	14.9988	1.77486e-25	5.64607e-21	0.808921	LPCAT2	rs6499766	23408906	Porcu E	2013-07-02	PLoS Genet	http://www.ncbi.nlm.nih.gov/pubmed/23408906	A meta-analysis of thyroid-related traits reveals novel loci and gender-specific differences in the regulation of thyroid function.	Thyroid hormone levels	1e-06	4094	0.905
rs1502002	4120367	14.9988	1.77486e-25	5.64607e-21	0.808921	LPCAT2	rs6499766	23408906	Porcu E	2013-07-02	PLoS Genet	http://www.ncbi.nlm.nih.gov/pubmed/23408906	A meta-analysis of thyroid-related traits reveals novel loci and gender-specific differences in the regulation of thyroid function.	Thyroid hormone levels	5e-08	4094	0.905
rs8049098	4120367	14.9945	1.80596e-25	5.74072e-21	0.808537	LPCAT2	rs6499766	23408906	Porcu E	2013-07-02	PLoS Genet	http://www.ncbi.nlm.nih.gov/pubmed/23408906	A meta-analysis of thyroid-related traits reveals novel loci and gender-specific differences in the regulation of thyroid function.	Thyroid hormone levels	5e-08	3866	0.806
rs8049098	4120367	14.9945	1.80596e-25	5.74072e-21	0.808537	LPCAT2	rs6499766	23408906	Porcu E	2013-07-02	PLoS Genet	http://www.ncbi.nlm.nih.gov/pubmed/23408906	A meta-analysis of thyroid-related traits reveals novel loci and gender-specific differences in the regulation of thyroid function.	Thyroid hormone levels	1e-06	3866	0.806
rs1502004	4120367	14.9812	1.9078e-25	6.04184e-21	0.807364	LPCAT2	rs6499766	23408906	Porcu E	2013-07-02	PLoS Genet	http://www.ncbi.nlm.nih.gov/pubmed/23408906	A meta-analysis of thyroid-related traits reveals novel loci and gender-specific differences in the regulation of thyroid function.	Thyroid hormone levels	1e-06	1733	0.905
rs1502004	4120367	14.9812	1.9078e-25	6.04184e-21	0.807364	LPCAT2	rs6499766	23408906	Porcu E	2013-07-02	PLoS Genet	http://www.ncbi.nlm.nih.gov/pubmed/23408906	A meta-analysis of thyroid-related traits reveals novel loci and gender-specific differences in the regulation of thyroid function.	Thyroid hormone levels	5e-08	1733	0.905
rs3785163	4120367	14.9812	1.9078e-25	6.04184e-21	0.807364	LPCAT2	rs6499766	23408906	Porcu E	2013-07-02	PLoS Genet	http://www.ncbi.nlm.nih.gov/pubmed/23408906	A meta-analysis of thyroid-related traits reveals novel loci and gender-specific differences in the regulation of thyroid function.	Thyroid hormone levels	1e-06	940	0.905
rs3785163	4120367	14.9812	1.9078e-25	6.04184e-21	0.807364	LPCAT2	rs6499766	23408906	Porcu E	2013-07-02	PLoS Genet	http://www.ncbi.nlm.nih.gov/pubmed/23408906	A meta-analysis of thyroid-related traits reveals novel loci and gender-specific differences in the regulation of thyroid function.	Thyroid hormone levels	5e-08	940	0.905
rs10864546	5550253	-14.9704	1.99397e-25	6.29129e-21	-0.658758	MFN2	rs2336384	22139419	Gieger C	11/30/2011	Nature	http://www.ncbi.nlm.nih.gov/pubmed/22139419	New gene functions in megakaryopoiesis and platelet formation.	Platelet counts	1e-08	24857	0.927
rs2236057	5550253	-14.9107	2.54725e-25	7.89629e-21	-0.657023	MFN2	rs2336384	22139419	Gieger C	11/30/2011	Nature	http://www.ncbi.nlm.nih.gov/pubmed/22139419	New gene functions in megakaryopoiesis and platelet formation.	Platelet counts	1e-08	16142	0.927
rs74976972	5550253	-14.8465	3.31585e-25	1.01238e-20	-0.672391	MFN2	rs2336384	22139419	Gieger C	11/30/2011	Nature	http://www.ncbi.nlm.nih.gov/pubmed/22139419	New gene functions in megakaryopoiesis and platelet formation.	Platelet counts	1e-08	22483	0.858
rs74012002	6280242	14.823	3.65276e-25	1.09789e-20	0.384812	DUT	rs964611	23934736	Yu B	2013-11-08	Genet Epidemiol	http://www.ncbi.nlm.nih.gov/pubmed/23934736	Genome-wide association study of a heart failure related metabolomic profile among African Americans in the Atherosclerosis Risk in Communities (ARIC) study.	Metabolite levels (Pyroglutamine)	8e-06	7933	1
rs10922661	4890324	14.7218	5.54468e-25	1.629e-20	0.257605	HS.538259	rs922106	23648065	Low SK	2013-04-05	Cancer Sci	http://www.ncbi.nlm.nih.gov/pubmed/23648065	Genome-wide association study of chemotherapeutic agent-induced severe neutropenia/leucopenia for patients in Biobank Japan.	Adverse response to chemotherapy (neutropenia/leucopenia) (paclitaxel)	9e-07	1425	0.933
rs10922663	4890324	14.7218	5.54626e-25	1.629e-20	0.257607	HS.538259	rs922106	23648065	Low SK	2013-04-05	Cancer Sci	http://www.ncbi.nlm.nih.gov/pubmed/23648065	Genome-wide association study of chemotherapeutic agent-induced severe neutropenia/leucopenia for patients in Biobank Japan.	Adverse response to chemotherapy (neutropenia/leucopenia) (paclitaxel)	9e-07	7374	0.966
rs12119009	4890324	14.7218	5.54468e-25	1.629e-20	0.257605	HS.538259	rs922106	23648065	Low SK	2013-04-05	Cancer Sci	http://www.ncbi.nlm.nih.gov/pubmed/23648065	Genome-wide association study of chemotherapeutic agent-induced severe neutropenia/leucopenia for patients in Biobank Japan.	Adverse response to chemotherapy (neutropenia/leucopenia) (paclitaxel)	9e-07	1763	1
rs12140018	4890324	14.7218	5.54468e-25	1.629e-20	0.257605	HS.538259	rs922106	23648065	Low SK	2013-04-05	Cancer Sci	http://www.ncbi.nlm.nih.gov/pubmed/23648065	Genome-wide association study of chemotherapeutic agent-induced severe neutropenia/leucopenia for patients in Biobank Japan.	Adverse response to chemotherapy (neutropenia/leucopenia) (paclitaxel)	9e-07	170	1
rs2125723	4890324	14.7218	5.54468e-25	1.629e-20	0.257605	HS.538259	rs922106	23648065	Low SK	2013-04-05	Cancer Sci	http://www.ncbi.nlm.nih.gov/pubmed/23648065	Genome-wide association study of chemotherapeutic agent-induced severe neutropenia/leucopenia for patients in Biobank Japan.	Adverse response to chemotherapy (neutropenia/leucopenia) (paclitaxel)	9e-07	6326	0.966
rs2169065	4890324	14.7218	5.54468e-25	1.629e-20	0.257605	HS.538259	rs922106	23648065	Low SK	2013-04-05	Cancer Sci	http://www.ncbi.nlm.nih.gov/pubmed/23648065	Genome-wide association study of chemotherapeutic agent-induced severe neutropenia/leucopenia for patients in Biobank Japan.	Adverse response to chemotherapy (neutropenia/leucopenia) (paclitaxel)	9e-07	6468	1
rs922106	4890324	14.7218	5.54468e-25	1.629e-20	0.257605	HS.538259	rs922106	23648065	Low SK	2013-04-05	Cancer Sci	http://www.ncbi.nlm.nih.gov/pubmed/23648065	Genome-wide association study of chemotherapeutic agent-induced severe neutropenia/leucopenia for patients in Biobank Japan.	Adverse response to chemotherapy (neutropenia/leucopenia) (paclitaxel)	9e-07	0	1
rs12116782	4890324	14.7165	5.66728e-25	1.66225e-20	0.257739	HS.538259	rs922106	23648065	Low SK	2013-04-05	Cancer Sci	http://www.ncbi.nlm.nih.gov/pubmed/23648065	Genome-wide association study of chemotherapeutic agent-induced severe neutropenia/leucopenia for patients in Biobank Japan.	Adverse response to chemotherapy (neutropenia/leucopenia) (paclitaxel)	9e-07	6528	1
rs12410923	4890324	14.713	5.75069e-25	1.68439e-20	0.25759	HS.538259	rs922106	23648065	Low SK	2013-04-05	Cancer Sci	http://www.ncbi.nlm.nih.gov/pubmed/23648065	Genome-wide association study of chemotherapeutic agent-induced severe neutropenia/leucopenia for patients in Biobank Japan.	Adverse response to chemotherapy (neutropenia/leucopenia) (paclitaxel)	9e-07	10267	1
rs10922666	4890324	14.71	5.82183e-25	1.70171e-20	0.257584	HS.538259	rs922106	23648065	Low SK	2013-04-05	Cancer Sci	http://www.ncbi.nlm.nih.gov/pubmed/23648065	Genome-wide association study of chemotherapeutic agent-induced severe neutropenia/leucopenia for patients in Biobank Japan.	Adverse response to chemotherapy (neutropenia/leucopenia) (paclitaxel)	9e-07	11183	1
rs12410381	4890324	14.71	5.82183e-25	1.70171e-20	0.257584	HS.538259	rs922106	23648065	Low SK	2013-04-05	Cancer Sci	http://www.ncbi.nlm.nih.gov/pubmed/23648065	Genome-wide association study of chemotherapeutic agent-induced severe neutropenia/leucopenia for patients in Biobank Japan.	Adverse response to chemotherapy (neutropenia/leucopenia) (paclitaxel)	9e-07	11175	1
rs12411255	4890324	14.71	5.82183e-25	1.70171e-20	0.257584	HS.538259	rs922106	23648065	Low SK	2013-04-05	Cancer Sci	http://www.ncbi.nlm.nih.gov/pubmed/23648065	Genome-wide association study of chemotherapeutic agent-induced severe neutropenia/leucopenia for patients in Biobank Japan.	Adverse response to chemotherapy (neutropenia/leucopenia) (paclitaxel)	9e-07	11228	1
rs12723903	4890324	14.709	5.84582e-25	1.70754e-20	0.257582	HS.538259	rs922106	23648065	Low SK	2013-04-05	Cancer Sci	http://www.ncbi.nlm.nih.gov/pubmed/23648065	Genome-wide association study of chemotherapeutic agent-induced severe neutropenia/leucopenia for patients in Biobank Japan.	Adverse response to chemotherapy (neutropenia/leucopenia) (paclitaxel)	9e-07	11531	1
rs12118443	4890324	14.704	5.96795e-25	1.73844e-20	0.257573	HS.538259	rs922106	23648065	Low SK	2013-04-05	Cancer Sci	http://www.ncbi.nlm.nih.gov/pubmed/23648065	Genome-wide association study of chemotherapeutic agent-induced severe neutropenia/leucopenia for patients in Biobank Japan.	Adverse response to chemotherapy (neutropenia/leucopenia) (paclitaxel)	9e-07	13069	1
rs12733491	4890324	14.703	5.99281e-25	1.74448e-20	0.257571	HS.538259	rs922106	23648065	Low SK	2013-04-05	Cancer Sci	http://www.ncbi.nlm.nih.gov/pubmed/23648065	Genome-wide association study of chemotherapeutic agent-induced severe neutropenia/leucopenia for patients in Biobank Japan.	Adverse response to chemotherapy (neutropenia/leucopenia) (paclitaxel)	9e-07	13514	1
rs12760395	4890324	14.6994	6.08215e-25	1.76807e-20	0.257566	HS.538259	rs922106	23648065	Low SK	2013-04-05	Cancer Sci	http://www.ncbi.nlm.nih.gov/pubmed/23648065	Genome-wide association study of chemotherapeutic agent-induced severe neutropenia/leucopenia for patients in Biobank Japan.	Adverse response to chemotherapy (neutropenia/leucopenia) (paclitaxel)	9e-07	14842	1
rs12739453	4890324	14.699	6.09375e-25	1.77023e-20	0.257563	HS.538259	rs922106	23648065	Low SK	2013-04-05	Cancer Sci	http://www.ncbi.nlm.nih.gov/pubmed/23648065	Genome-wide association study of chemotherapeutic agent-induced severe neutropenia/leucopenia for patients in Biobank Japan.	Adverse response to chemotherapy (neutropenia/leucopenia) (paclitaxel)	9e-07	14768	1
rs1459637	4890324	14.6969	6.14513e-25	1.78272e-20	0.257559	HS.538259	rs922106	23648065	Low SK	2013-04-05	Cancer Sci	http://www.ncbi.nlm.nih.gov/pubmed/23648065	Genome-wide association study of chemotherapeutic agent-induced severe neutropenia/leucopenia for patients in Biobank Japan.	Adverse response to chemotherapy (neutropenia/leucopenia) (paclitaxel)	9e-07	15239	0.901
rs10922665	4890324	14.6761	6.69783e-25	1.93251e-20	0.257862	HS.538259	rs922106	23648065	Low SK	2013-04-05	Cancer Sci	http://www.ncbi.nlm.nih.gov/pubmed/23648065	Genome-wide association study of chemotherapeutic agent-induced severe neutropenia/leucopenia for patients in Biobank Japan.	Adverse response to chemotherapy (neutropenia/leucopenia) (paclitaxel)	9e-07	10989	1
rs10800805	5570601	14.6612	7.12516e-25	2.04194e-20	0.515393	RNPEP	rs4950806	21862451	Benyamin B	08/23/2011	Hum Mol Genet	http://www.ncbi.nlm.nih.gov/pubmed/21862451	GWAS of butyrylcholinesterase activity identifies four novel loci, independent effects within BCHE and secondary associations with metabolic risk factors.	Butyrylcholinesterase levels	9e-16	7164	0.966
rs1502000	4120367	14.6125	8.71718e-25	2.30428e-20	0.793478	LPCAT2	rs6499766	23408906	Porcu E	2013-07-02	PLoS Genet	http://www.ncbi.nlm.nih.gov/pubmed/23408906	A meta-analysis of thyroid-related traits reveals novel loci and gender-specific differences in the regulation of thyroid function.	Thyroid hormone levels	5e-08	4558	0.905
rs1502000	4120367	14.6125	8.71718e-25	2.30428e-20	0.793478	LPCAT2	rs6499766	23408906	Porcu E	2013-07-02	PLoS Genet	http://www.ncbi.nlm.nih.gov/pubmed/23408906	A meta-analysis of thyroid-related traits reveals novel loci and gender-specific differences in the regulation of thyroid function.	Thyroid hormone levels	1e-06	4558	0.905
rs35176344	4890324	14.6132	8.69006e-25	2.30428e-20	0.260531	HS.538259	rs922106	23648065	Low SK	2013-04-05	Cancer Sci	http://www.ncbi.nlm.nih.gov/pubmed/23648065	Genome-wide association study of chemotherapeutic agent-induced severe neutropenia/leucopenia for patients in Biobank Japan.	Adverse response to chemotherapy (neutropenia/leucopenia) (paclitaxel)	9e-07	20454	1
rs617135	520360	-14.6023	9.0927e-25	2.32096e-20	-0.641641	MS4A6A	rs610932	21460840	Hollingworth P	2011-03-04	Nat Genet	http://www.ncbi.nlm.nih.gov/pubmed/21460840	Common variants at ABCA7, MS4A6A/MS4A4E, EPHA1, CD33 and CD2AP are associated with Alzheimer's disease.	Alzheimer's disease	2e-14	2550	0.875
rs2031119	4890324	14.5434	1.1611e-24	2.89765e-20	0.257102	HS.538259	rs922106	23648065	Low SK	2013-04-05	Cancer Sci	http://www.ncbi.nlm.nih.gov/pubmed/23648065	Genome-wide association study of chemotherapeutic agent-induced severe neutropenia/leucopenia for patients in Biobank Japan.	Adverse response to chemotherapy (neutropenia/leucopenia) (paclitaxel)	9e-07	17226	0.966
rs10922667	4890324	14.5369	1.19289e-24	2.97e-20	0.256604	HS.538259	rs922106	23648065	Low SK	2013-04-05	Cancer Sci	http://www.ncbi.nlm.nih.gov/pubmed/23648065	Genome-wide association study of chemotherapeutic agent-induced severe neutropenia/leucopenia for patients in Biobank Japan.	Adverse response to chemotherapy (neutropenia/leucopenia) (paclitaxel)	9e-07	14008	1
rs10922668	4890324	14.4763	1.53427e-24	3.76699e-20	0.256836	HS.538259	rs922106	23648065	Low SK	2013-04-05	Cancer Sci	http://www.ncbi.nlm.nih.gov/pubmed/23648065	Genome-wide association study of chemotherapeutic agent-induced severe neutropenia/leucopenia for patients in Biobank Japan.	Adverse response to chemotherapy (neutropenia/leucopenia) (paclitaxel)	9e-07	17717	0.966
rs10922669	4890324	14.4763	1.53427e-24	3.76699e-20	0.256836	HS.538259	rs922106	23648065	Low SK	2013-04-05	Cancer Sci	http://www.ncbi.nlm.nih.gov/pubmed/23648065	Genome-wide association study of chemotherapeutic agent-induced severe neutropenia/leucopenia for patients in Biobank Japan.	Adverse response to chemotherapy (neutropenia/leucopenia) (paclitaxel)	9e-07	17721	0.966
rs3088064	5550253	-14.4023	2.08829e-24	5.01994e-20	-0.637947	MFN2	rs2336384	22139419	Gieger C	11/30/2011	Nature	http://www.ncbi.nlm.nih.gov/pubmed/22139419	New gene functions in megakaryopoiesis and platelet formation.	Platelet counts	1e-08	26455	0.865
rs16960758	6280242	14.3867	2.22903e-24	5.33412e-20	0.381273	DUT	rs964611	23934736	Yu B	2013-11-08	Genet Epidemiol	http://www.ncbi.nlm.nih.gov/pubmed/23934736	Genome-wide association study of a heart failure related metabolomic profile among African Americans in the Atherosclerosis Risk in Communities (ARIC) study.	Metabolite levels (Pyroglutamine)	8e-06	9638	1
rs2061479	4890324	14.34	2.70882e-24	6.37458e-20	0.256206	HS.538259	rs922106	23648065	Low SK	2013-04-05	Cancer Sci	http://www.ncbi.nlm.nih.gov/pubmed/23648065	Genome-wide association study of chemotherapeutic agent-induced severe neutropenia/leucopenia for patients in Biobank Japan.	Adverse response to chemotherapy (neutropenia/leucopenia) (paclitaxel)	9e-07	18646	0.966
rs2061478	4890324	14.295	3.26966e-24	7.28306e-20	0.255975	HS.538259	rs922106	23648065	Low SK	2013-04-05	Cancer Sci	http://www.ncbi.nlm.nih.gov/pubmed/23648065	Genome-wide association study of chemotherapeutic agent-induced severe neutropenia/leucopenia for patients in Biobank Japan.	Adverse response to chemotherapy (neutropenia/leucopenia) (paclitaxel)	9e-07	18934	0.966
rs6680212	4890324	14.0445	9.36191e-24	1.98544e-19	0.254531	HS.538259	rs922106	23648065	Low SK	2013-04-05	Cancer Sci	http://www.ncbi.nlm.nih.gov/pubmed/23648065	Genome-wide association study of chemotherapeutic agent-induced severe neutropenia/leucopenia for patients in Biobank Japan.	Adverse response to chemotherapy (neutropenia/leucopenia) (paclitaxel)	9e-07	20403	0.966
rs667897	520360	-13.9315	1.50884e-23	3.03339e-19	-0.63968	MS4A6A	rs610932	21460840	Hollingworth P	2011-03-04	Nat Genet	http://www.ncbi.nlm.nih.gov/pubmed/21460840	Common variants at ABCA7, MS4A6A/MS4A4E, EPHA1, CD33 and CD2AP are associated with Alzheimer's disease.	Alzheimer's disease	2e-14	2328	0.875
rs12729983	4890324	13.9207	1.57951e-23	3.17246e-19	0.253733	HS.538259	rs922106	23648065	Low SK	2013-04-05	Cancer Sci	http://www.ncbi.nlm.nih.gov/pubmed/23648065	Genome-wide association study of chemotherapeutic agent-induced severe neutropenia/leucopenia for patients in Biobank Japan.	Adverse response to chemotherapy (neutropenia/leucopenia) (paclitaxel)	9e-07	21074	1
rs6060605	6180184	-13.8485	2.14371e-23	4.10315e-19	-0.45711	CPNE1	rs2277862	20686565	Teslovich TM	2010-05-08	Nature	http://www.ncbi.nlm.nih.gov/pubmed/20686565	Biological, clinical and population relevance of 95 loci for blood lipids.	Cholesterol, total	4e-10	225350	0.808
rs6060605	6180184	-13.8485	2.14371e-23	4.10315e-19	-0.45711	CPNE1	rs2277862	24097068	Willer CJ	2013-06-10	Nat Genet	http://www.ncbi.nlm.nih.gov/pubmed/24097068	Discovery and refinement of loci associated with lipid levels.	Cholesterol, total	5e-11	225350	0.808
rs6060624	6180184	-13.8445	2.18094e-23	4.10315e-19	-0.456762	CPNE1	rs2277862	24097068	Willer CJ	2013-06-10	Nat Genet	http://www.ncbi.nlm.nih.gov/pubmed/24097068	Discovery and refinement of loci associated with lipid levels.	Cholesterol, total	5e-11	260881	0.803
rs6060624	6180184	-13.8445	2.18094e-23	4.10315e-19	-0.456762	CPNE1	rs2277862	20686565	Teslovich TM	2010-05-08	Nature	http://www.ncbi.nlm.nih.gov/pubmed/20686565	Biological, clinical and population relevance of 95 loci for blood lipids.	Cholesterol, total	4e-10	260881	0.803
rs2045581	4890324	13.8306	2.31268e-23	4.30148e-19	0.253122	HS.538259	rs922106	23648065	Low SK	2013-04-05	Cancer Sci	http://www.ncbi.nlm.nih.gov/pubmed/23648065	Genome-wide association study of chemotherapeutic agent-induced severe neutropenia/leucopenia for patients in Biobank Japan.	Adverse response to chemotherapy (neutropenia/leucopenia) (paclitaxel)	9e-07	21549	1
rs12441867	6280242	-13.6636	4.70559e-23	8.48485e-19	-0.361795	DUT	rs964611	23934736	Yu B	2013-11-08	Genet Epidemiol	http://www.ncbi.nlm.nih.gov/pubmed/23934736	Genome-wide association study of a heart failure related metabolomic profile among African Americans in the Atherosclerosis Risk in Communities (ARIC) study.	Metabolite levels (Pyroglutamine)	8e-06	38539	0.882
rs12129433	4890324	13.5591	7.34931e-23	1.29604e-18	0.253647	HS.538259	rs922106	23648065	Low SK	2013-04-05	Cancer Sci	http://www.ncbi.nlm.nih.gov/pubmed/23648065	Genome-wide association study of chemotherapeutic agent-induced severe neutropenia/leucopenia for patients in Biobank Japan.	Adverse response to chemotherapy (neutropenia/leucopenia) (paclitaxel)	9e-07	34056	0.966
rs7186546	4120367	13.5525	7.55906e-23	1.32862e-18	0.775486	LPCAT2	rs6499766	23408906	Porcu E	2013-07-02	PLoS Genet	http://www.ncbi.nlm.nih.gov/pubmed/23408906	A meta-analysis of thyroid-related traits reveals novel loci and gender-specific differences in the regulation of thyroid function.	Thyroid hormone levels	5e-08	325	0.875
rs7186546	4120367	13.5525	7.55906e-23	1.32862e-18	0.775486	LPCAT2	rs6499766	23408906	Porcu E	2013-07-02	PLoS Genet	http://www.ncbi.nlm.nih.gov/pubmed/23408906	A meta-analysis of thyroid-related traits reveals novel loci and gender-specific differences in the regulation of thyroid function.	Thyroid hormone levels	1e-06	325	0.875
rs12125224	4890324	13.5417	7.91921e-23	1.38848e-18	0.252915	HS.538259	rs922106	23648065	Low SK	2013-04-05	Cancer Sci	http://www.ncbi.nlm.nih.gov/pubmed/23648065	Genome-wide association study of chemotherapeutic agent-induced severe neutropenia/leucopenia for patients in Biobank Japan.	Adverse response to chemotherapy (neutropenia/leucopenia) (paclitaxel)	9e-07	28044	1
rs12135419	4890324	13.5417	7.91921e-23	1.38848e-18	0.252915	HS.538259	rs922106	23648065	Low SK	2013-04-05	Cancer Sci	http://www.ncbi.nlm.nih.gov/pubmed/23648065	Genome-wide association study of chemotherapeutic agent-induced severe neutropenia/leucopenia for patients in Biobank Japan.	Adverse response to chemotherapy (neutropenia/leucopenia) (paclitaxel)	9e-07	27726	1
rs75331436	6180184	-13.5214	8.63449e-23	1.50643e-18	-0.443521	CPNE1	rs2277862	24097068	Willer CJ	2013-06-10	Nat Genet	http://www.ncbi.nlm.nih.gov/pubmed/24097068	Discovery and refinement of loci associated with lipid levels.	Cholesterol, total	5e-11	238270	0.808
rs75331436	6180184	-13.5214	8.63449e-23	1.50643e-18	-0.443521	CPNE1	rs2277862	20686565	Teslovich TM	2010-05-08	Nature	http://www.ncbi.nlm.nih.gov/pubmed/20686565	Biological, clinical and population relevance of 95 loci for blood lipids.	Cholesterol, total	4e-10	238270	0.808
rs11629725	6280242	-13.4904	9.86342e-23	1.69509e-18	-0.361697	DUT	rs964611	23934736	Yu B	2013-11-08	Genet Epidemiol	http://www.ncbi.nlm.nih.gov/pubmed/23934736	Genome-wide association study of a heart failure related metabolomic profile among African Americans in the Atherosclerosis Risk in Communities (ARIC) study.	Metabolite levels (Pyroglutamine)	8e-06	42669	0.882
rs6676963	5550253	-13.4123	1.37867e-22	2.30592e-18	-0.630543	MFN2	rs2336384	22139419	Gieger C	11/30/2011	Nature	http://www.ncbi.nlm.nih.gov/pubmed/22139419	New gene functions in megakaryopoiesis and platelet formation.	Platelet counts	1e-08	14502	0.858
rs2236058	5550253	-13.4075	1.40725e-22	2.3528e-18	-0.630567	MFN2	rs2336384	22139419	Gieger C	11/30/2011	Nature	http://www.ncbi.nlm.nih.gov/pubmed/22139419	New gene functions in megakaryopoiesis and platelet formation.	Platelet counts	1e-08	16298	0.858
rs636147	520360	13.3979	1.46633e-22	2.44773e-18	0.628722	MS4A6A	rs610932	21460840	Hollingworth P	2011-03-04	Nat Genet	http://www.ncbi.nlm.nih.gov/pubmed/21460840	Common variants at ABCA7, MS4A6A/MS4A4E, EPHA1, CD33 and CD2AP are associated with Alzheimer's disease.	Alzheimer's disease	2e-14	17785	0.905
rs583791	520360	13.3956	1.48085e-22	2.46808e-18	0.62864	MS4A6A	rs610932	21460840	Hollingworth P	2011-03-04	Nat Genet	http://www.ncbi.nlm.nih.gov/pubmed/21460840	Common variants at ABCA7, MS4A6A/MS4A4E, EPHA1, CD33 and CD2AP are associated with Alzheimer's disease.	Alzheimer's disease	2e-14	7945	0.935
rs634475	520360	13.395	1.48481e-22	2.47372e-18	0.628785	MS4A6A	rs610932	21460840	Hollingworth P	2011-03-04	Nat Genet	http://www.ncbi.nlm.nih.gov/pubmed/21460840	Common variants at ABCA7, MS4A6A/MS4A4E, EPHA1, CD33 and CD2AP are associated with Alzheimer's disease.	Alzheimer's disease	2e-14	2774	0.935
rs662196	520360	13.3944	1.48866e-22	2.47916e-18	0.628675	MS4A6A	rs610932	21460840	Hollingworth P	2011-03-04	Nat Genet	http://www.ncbi.nlm.nih.gov/pubmed/21460840	Common variants at ABCA7, MS4A6A/MS4A4E, EPHA1, CD33 and CD2AP are associated with Alzheimer's disease.	Alzheimer's disease	2e-14	3450	0.935
rs610932	520360	13.3934	1.49521e-22	2.4888e-18	0.628533	MS4A6A	rs610932	21460840	Hollingworth P	2011-03-04	Nat Genet	http://www.ncbi.nlm.nih.gov/pubmed/21460840	Common variants at ABCA7, MS4A6A/MS4A4E, EPHA1, CD33 and CD2AP are associated with Alzheimer's disease.	Alzheimer's disease	2e-14	0	1
rs624663	520360	13.3933	1.49562e-22	2.4888e-18	0.628563	MS4A6A	rs610932	21460840	Hollingworth P	2011-03-04	Nat Genet	http://www.ncbi.nlm.nih.gov/pubmed/21460840	Common variants at ABCA7, MS4A6A/MS4A4E, EPHA1, CD33 and CD2AP are associated with Alzheimer's disease.	Alzheimer's disease	2e-14	5758	0.935
rs632185	520360	13.3834	1.56024e-22	2.58823e-18	0.629007	MS4A6A	rs610932	21460840	Hollingworth P	2011-03-04	Nat Genet	http://www.ncbi.nlm.nih.gov/pubmed/21460840	Common variants at ABCA7, MS4A6A/MS4A4E, EPHA1, CD33 and CD2AP are associated with Alzheimer's disease.	Alzheimer's disease	2e-14	12126	0.935
rs631853	520360	13.3491	1.80837e-22	2.9766e-18	0.627293	MS4A6A	rs610932	21460840	Hollingworth P	2011-03-04	Nat Genet	http://www.ncbi.nlm.nih.gov/pubmed/21460840	Common variants at ABCA7, MS4A6A/MS4A4E, EPHA1, CD33 and CD2AP are associated with Alzheimer's disease.	Alzheimer's disease	2e-14	5591	0.935
rs883565	2650110	13.3107	2.13344e-22	3.49139e-18	0.252707	WDR48	rs883565	24065183	Armour JA	09/25/2013	Heredity (Edinb)	http://www.ncbi.nlm.nih.gov/pubmed/24065183	Genome-wide association study of handedness excludes simple genetic models.	Handedness	3e-07	0	1
rs2061480	4890324	-13.2066	3.34105e-22	5.30624e-18	-0.246559	HS.538259	rs922106	23648065	Low SK	2013-04-05	Cancer Sci	http://www.ncbi.nlm.nih.gov/pubmed/23648065	Genome-wide association study of chemotherapeutic agent-induced severe neutropenia/leucopenia for patients in Biobank Japan.	Adverse response to chemotherapy (neutropenia/leucopenia) (paclitaxel)	9e-07	51352	0.833
rs4636437	4490176	-13.1904	3.58259e-22	5.64136e-18	-0.506016	RGS1	rs2816316	20190752	Dubois PC	02/28/2010	Nat Genet	http://www.ncbi.nlm.nih.gov/pubmed/20190752	Multiple common variants for celiac disease influencing immune gene expression.	Celiac disease	2e-17	362	0.945
rs4636437	4490176	-13.1904	3.58259e-22	5.64136e-18	-0.506016	RGS1	rs2816316	18311140	Hunt KA	2008-02-03	Nat Genet	http://www.ncbi.nlm.nih.gov/pubmed/18311140?ordinalpos=7&itool=EntrezSystem2.PEntrez.Pubmed.Pubmed_ResultsPanel.Pubmed_RVDocSum	Newly identified genetic risk variants for celiac disease related to the immune response.	Celiac disease	3e-11	362	0.945
rs4636437	4490176	-13.1904	3.58259e-22	5.64136e-18	-0.506016	RGS1	rs1323292	21833088	Sawcer S	2011-11-08	Nature	http://www.ncbi.nlm.nih.gov/pubmed/21833088	Genetic risk and a primary role for cell-mediated immune mechanisms in multiple sclerosis.	Multiple sclerosis	2e-08	4570	0.945
rs4658054	4490176	-13.1884	3.61409e-22	5.68885e-18	-0.506089	RGS1	rs1323292	21833088	Sawcer S	2011-11-08	Nature	http://www.ncbi.nlm.nih.gov/pubmed/21833088	Genetic risk and a primary role for cell-mediated immune mechanisms in multiple sclerosis.	Multiple sclerosis	2e-08	16036	0.806
rs4658054	4490176	-13.1884	3.61409e-22	5.68885e-18	-0.506089	RGS1	rs2816316	20190752	Dubois PC	02/28/2010	Nat Genet	http://www.ncbi.nlm.nih.gov/pubmed/20190752	Multiple common variants for celiac disease influencing immune gene expression.	Celiac disease	2e-17	11828	0.806
rs4658054	4490176	-13.1884	3.61409e-22	5.68885e-18	-0.506089	RGS1	rs2816316	18311140	Hunt KA	2008-02-03	Nat Genet	http://www.ncbi.nlm.nih.gov/pubmed/18311140?ordinalpos=7&itool=EntrezSystem2.PEntrez.Pubmed.Pubmed_ResultsPanel.Pubmed_RVDocSum	Newly identified genetic risk variants for celiac disease related to the immune response.	Celiac disease	3e-11	11828	0.806
rs1323292	4490176	-13.1864	3.64603e-22	5.71162e-18	-0.506028	RGS1	rs1323292	21833088	Sawcer S	2011-11-08	Nature	http://www.ncbi.nlm.nih.gov/pubmed/21833088	Genetic risk and a primary role for cell-mediated immune mechanisms in multiple sclerosis.	Multiple sclerosis	2e-08	0	1
rs1323292	4490176	-13.1864	3.64603e-22	5.71162e-18	-0.506028	RGS1	rs2816316	20190752	Dubois PC	02/28/2010	Nat Genet	http://www.ncbi.nlm.nih.gov/pubmed/20190752	Multiple common variants for celiac disease influencing immune gene expression.	Celiac disease	2e-17	4208	1
rs1323292	4490176	-13.1864	3.64603e-22	5.71162e-18	-0.506028	RGS1	rs2816316	18311140	Hunt KA	2008-02-03	Nat Genet	http://www.ncbi.nlm.nih.gov/pubmed/18311140?ordinalpos=7&itool=EntrezSystem2.PEntrez.Pubmed.Pubmed_ResultsPanel.Pubmed_RVDocSum	Newly identified genetic risk variants for celiac disease related to the immune response.	Celiac disease	3e-11	4208	1
rs1323297	4490176	-13.1864	3.64603e-22	5.71162e-18	-0.506028	RGS1	rs2816316	18311140	Hunt KA	2008-02-03	Nat Genet	http://www.ncbi.nlm.nih.gov/pubmed/18311140?ordinalpos=7&itool=EntrezSystem2.PEntrez.Pubmed.Pubmed_ResultsPanel.Pubmed_RVDocSum	Newly identified genetic risk variants for celiac disease related to the immune response.	Celiac disease	3e-11	587	1
rs1323297	4490176	-13.1864	3.64603e-22	5.71162e-18	-0.506028	RGS1	rs1323292	21833088	Sawcer S	2011-11-08	Nature	http://www.ncbi.nlm.nih.gov/pubmed/21833088	Genetic risk and a primary role for cell-mediated immune mechanisms in multiple sclerosis.	Multiple sclerosis	2e-08	3621	1
rs1323297	4490176	-13.1864	3.64603e-22	5.71162e-18	-0.506028	RGS1	rs2816316	20190752	Dubois PC	02/28/2010	Nat Genet	http://www.ncbi.nlm.nih.gov/pubmed/20190752	Multiple common variants for celiac disease influencing immune gene expression.	Celiac disease	2e-17	587	1
rs1359062	4490176	-13.1864	3.64603e-22	5.71162e-18	-0.506028	RGS1	rs2816316	20190752	Dubois PC	02/28/2010	Nat Genet	http://www.ncbi.nlm.nih.gov/pubmed/20190752	Multiple common variants for celiac disease influencing immune gene expression.	Celiac disease	2e-17	4659	0.945
rs1359062	4490176	-13.1864	3.64603e-22	5.71162e-18	-0.506028	RGS1	rs2816316	18311140	Hunt KA	2008-02-03	Nat Genet	http://www.ncbi.nlm.nih.gov/pubmed/18311140?ordinalpos=7&itool=EntrezSystem2.PEntrez.Pubmed.Pubmed_ResultsPanel.Pubmed_RVDocSum	Newly identified genetic risk variants for celiac disease related to the immune response.	Celiac disease	3e-11	4659	0.945
rs1359062	4490176	-13.1864	3.64603e-22	5.71162e-18	-0.506028	RGS1	rs1323292	21833088	Sawcer S	2011-11-08	Nature	http://www.ncbi.nlm.nih.gov/pubmed/21833088	Genetic risk and a primary role for cell-mediated immune mechanisms in multiple sclerosis.	Multiple sclerosis	2e-08	451	0.945
rs1547624	4490176	-13.1864	3.64603e-22	5.71162e-18	-0.506028	RGS1	rs2816316	20190752	Dubois PC	02/28/2010	Nat Genet	http://www.ncbi.nlm.nih.gov/pubmed/20190752	Multiple common variants for celiac disease influencing immune gene expression.	Celiac disease	2e-17	7024	1
rs1547624	4490176	-13.1864	3.64603e-22	5.71162e-18	-0.506028	RGS1	rs1323292	21833088	Sawcer S	2011-11-08	Nature	http://www.ncbi.nlm.nih.gov/pubmed/21833088	Genetic risk and a primary role for cell-mediated immune mechanisms in multiple sclerosis.	Multiple sclerosis	2e-08	2816	1
rs1547624	4490176	-13.1864	3.64603e-22	5.71162e-18	-0.506028	RGS1	rs2816316	18311140	Hunt KA	2008-02-03	Nat Genet	http://www.ncbi.nlm.nih.gov/pubmed/18311140?ordinalpos=7&itool=EntrezSystem2.PEntrez.Pubmed.Pubmed_ResultsPanel.Pubmed_RVDocSum	Newly identified genetic risk variants for celiac disease related to the immune response.	Celiac disease	3e-11	7024	1
rs2760521	4490176	-13.1864	3.64603e-22	5.71162e-18	-0.506028	RGS1	rs1323292	21833088	Sawcer S	2011-11-08	Nature	http://www.ncbi.nlm.nih.gov/pubmed/21833088	Genetic risk and a primary role for cell-mediated immune mechanisms in multiple sclerosis.	Multiple sclerosis	2e-08	15745	1
rs2760521	4490176	-13.1864	3.64603e-22	5.71162e-18	-0.506028	RGS1	rs2816316	20190752	Dubois PC	02/28/2010	Nat Genet	http://www.ncbi.nlm.nih.gov/pubmed/20190752	Multiple common variants for celiac disease influencing immune gene expression.	Celiac disease	2e-17	11537	1
rs2760521	4490176	-13.1864	3.64603e-22	5.71162e-18	-0.506028	RGS1	rs2816316	18311140	Hunt KA	2008-02-03	Nat Genet	http://www.ncbi.nlm.nih.gov/pubmed/18311140?ordinalpos=7&itool=EntrezSystem2.PEntrez.Pubmed.Pubmed_ResultsPanel.Pubmed_RVDocSum	Newly identified genetic risk variants for celiac disease related to the immune response.	Celiac disease	3e-11	11537	1
rs2760527	4490176	-13.1864	3.64603e-22	5.71162e-18	-0.506028	RGS1	rs2816316	20190752	Dubois PC	02/28/2010	Nat Genet	http://www.ncbi.nlm.nih.gov/pubmed/20190752	Multiple common variants for celiac disease influencing immune gene expression.	Celiac disease	2e-17	55	1
rs2760527	4490176	-13.1864	3.64603e-22	5.71162e-18	-0.506028	RGS1	rs2816316	18311140	Hunt KA	2008-02-03	Nat Genet	http://www.ncbi.nlm.nih.gov/pubmed/18311140?ordinalpos=7&itool=EntrezSystem2.PEntrez.Pubmed.Pubmed_ResultsPanel.Pubmed_RVDocSum	Newly identified genetic risk variants for celiac disease related to the immune response.	Celiac disease	3e-11	55	1
rs2760527	4490176	-13.1864	3.64603e-22	5.71162e-18	-0.506028	RGS1	rs1323292	21833088	Sawcer S	2011-11-08	Nature	http://www.ncbi.nlm.nih.gov/pubmed/21833088	Genetic risk and a primary role for cell-mediated immune mechanisms in multiple sclerosis.	Multiple sclerosis	2e-08	4263	1
rs2760528	4490176	-13.1864	3.64603e-22	5.71162e-18	-0.506028	RGS1	rs2816316	20190752	Dubois PC	02/28/2010	Nat Genet	http://www.ncbi.nlm.nih.gov/pubmed/20190752	Multiple common variants for celiac disease influencing immune gene expression.	Celiac disease	2e-17	28	1
rs2760528	4490176	-13.1864	3.64603e-22	5.71162e-18	-0.506028	RGS1	rs2816316	18311140	Hunt KA	2008-02-03	Nat Genet	http://www.ncbi.nlm.nih.gov/pubmed/18311140?ordinalpos=7&itool=EntrezSystem2.PEntrez.Pubmed.Pubmed_ResultsPanel.Pubmed_RVDocSum	Newly identified genetic risk variants for celiac disease related to the immune response.	Celiac disease	3e-11	28	1
rs2760528	4490176	-13.1864	3.64603e-22	5.71162e-18	-0.506028	RGS1	rs1323292	21833088	Sawcer S	2011-11-08	Nature	http://www.ncbi.nlm.nih.gov/pubmed/21833088	Genetic risk and a primary role for cell-mediated immune mechanisms in multiple sclerosis.	Multiple sclerosis	2e-08	4236	1
rs2816315	4490176	-13.1864	3.64603e-22	5.71162e-18	-0.506028	RGS1	rs1323292	21833088	Sawcer S	2011-11-08	Nature	http://www.ncbi.nlm.nih.gov/pubmed/21833088	Genetic risk and a primary role for cell-mediated immune mechanisms in multiple sclerosis.	Multiple sclerosis	2e-08	4135	1
rs2816315	4490176	-13.1864	3.64603e-22	5.71162e-18	-0.506028	RGS1	rs2816316	20190752	Dubois PC	02/28/2010	Nat Genet	http://www.ncbi.nlm.nih.gov/pubmed/20190752	Multiple common variants for celiac disease influencing immune gene expression.	Celiac disease	2e-17	73	1
rs2816315	4490176	-13.1864	3.64603e-22	5.71162e-18	-0.506028	RGS1	rs2816316	18311140	Hunt KA	2008-02-03	Nat Genet	http://www.ncbi.nlm.nih.gov/pubmed/18311140?ordinalpos=7&itool=EntrezSystem2.PEntrez.Pubmed.Pubmed_ResultsPanel.Pubmed_RVDocSum	Newly identified genetic risk variants for celiac disease related to the immune response.	Celiac disease	3e-11	73	1
rs2816316	4490176	-13.1864	3.64603e-22	5.71162e-18	-0.506028	RGS1	rs1323292	21833088	Sawcer S	2011-11-08	Nature	http://www.ncbi.nlm.nih.gov/pubmed/21833088	Genetic risk and a primary role for cell-mediated immune mechanisms in multiple sclerosis.	Multiple sclerosis	2e-08	4208	1
rs2816316	4490176	-13.1864	3.64603e-22	5.71162e-18	-0.506028	RGS1	rs2816316	20190752	Dubois PC	02/28/2010	Nat Genet	http://www.ncbi.nlm.nih.gov/pubmed/20190752	Multiple common variants for celiac disease influencing immune gene expression.	Celiac disease	2e-17	0	1
rs2816316	4490176	-13.1864	3.64603e-22	5.71162e-18	-0.506028	RGS1	rs2816316	18311140	Hunt KA	2008-02-03	Nat Genet	http://www.ncbi.nlm.nih.gov/pubmed/18311140?ordinalpos=7&itool=EntrezSystem2.PEntrez.Pubmed.Pubmed_ResultsPanel.Pubmed_RVDocSum	Newly identified genetic risk variants for celiac disease related to the immune response.	Celiac disease	3e-11	0	1
rs2984919	4490176	-13.1864	3.64603e-22	5.71162e-18	-0.506028	RGS1	rs2816316	20190752	Dubois PC	02/28/2010	Nat Genet	http://www.ncbi.nlm.nih.gov/pubmed/20190752	Multiple common variants for celiac disease influencing immune gene expression.	Celiac disease	2e-17	4359	0.945
rs2984919	4490176	-13.1864	3.64603e-22	5.71162e-18	-0.506028	RGS1	rs1323292	21833088	Sawcer S	2011-11-08	Nature	http://www.ncbi.nlm.nih.gov/pubmed/21833088	Genetic risk and a primary role for cell-mediated immune mechanisms in multiple sclerosis.	Multiple sclerosis	2e-08	151	0.945
rs2984919	4490176	-13.1864	3.64603e-22	5.71162e-18	-0.506028	RGS1	rs2816316	18311140	Hunt KA	2008-02-03	Nat Genet	http://www.ncbi.nlm.nih.gov/pubmed/18311140?ordinalpos=7&itool=EntrezSystem2.PEntrez.Pubmed.Pubmed_ResultsPanel.Pubmed_RVDocSum	Newly identified genetic risk variants for celiac disease related to the immune response.	Celiac disease	3e-11	4359	0.945
rs2984920	4490176	-13.1864	3.64603e-22	5.71162e-18	-0.506028	RGS1	rs1323292	21833088	Sawcer S	2011-11-08	Nature	http://www.ncbi.nlm.nih.gov/pubmed/21833088	Genetic risk and a primary role for cell-mediated immune mechanisms in multiple sclerosis.	Multiple sclerosis	2e-08	3774	1
rs2984920	4490176	-13.1864	3.64603e-22	5.71162e-18	-0.506028	RGS1	rs2816316	18311140	Hunt KA	2008-02-03	Nat Genet	http://www.ncbi.nlm.nih.gov/pubmed/18311140?ordinalpos=7&itool=EntrezSystem2.PEntrez.Pubmed.Pubmed_ResultsPanel.Pubmed_RVDocSum	Newly identified genetic risk variants for celiac disease related to the immune response.	Celiac disease	3e-11	7982	1
rs2984920	4490176	-13.1864	3.64603e-22	5.71162e-18	-0.506028	RGS1	rs2816316	20190752	Dubois PC	02/28/2010	Nat Genet	http://www.ncbi.nlm.nih.gov/pubmed/20190752	Multiple common variants for celiac disease influencing immune gene expression.	Celiac disease	2e-17	7982	1
rs3011685	4490176	-13.1864	3.64603e-22	5.71162e-18	-0.506028	RGS1	rs2816316	20190752	Dubois PC	02/28/2010	Nat Genet	http://www.ncbi.nlm.nih.gov/pubmed/20190752	Multiple common variants for celiac disease influencing immune gene expression.	Celiac disease	2e-17	11820	0.848
rs3011685	4490176	-13.1864	3.64603e-22	5.71162e-18	-0.506028	RGS1	rs2816316	18311140	Hunt KA	2008-02-03	Nat Genet	http://www.ncbi.nlm.nih.gov/pubmed/18311140?ordinalpos=7&itool=EntrezSystem2.PEntrez.Pubmed.Pubmed_ResultsPanel.Pubmed_RVDocSum	Newly identified genetic risk variants for celiac disease related to the immune response.	Celiac disease	3e-11	11820	0.848
rs3011685	4490176	-13.1864	3.64603e-22	5.71162e-18	-0.506028	RGS1	rs1323292	21833088	Sawcer S	2011-11-08	Nature	http://www.ncbi.nlm.nih.gov/pubmed/21833088	Genetic risk and a primary role for cell-mediated immune mechanisms in multiple sclerosis.	Multiple sclerosis	2e-08	16028	0.848
rs7535818	4490176	-13.1864	3.64603e-22	5.71162e-18	-0.506028	RGS1	rs2816316	18311140	Hunt KA	2008-02-03	Nat Genet	http://www.ncbi.nlm.nih.gov/pubmed/18311140?ordinalpos=7&itool=EntrezSystem2.PEntrez.Pubmed.Pubmed_ResultsPanel.Pubmed_RVDocSum	Newly identified genetic risk variants for celiac disease related to the immune response.	Celiac disease	3e-11	8286	1
rs7535818	4490176	-13.1864	3.64603e-22	5.71162e-18	-0.506028	RGS1	rs1323292	21833088	Sawcer S	2011-11-08	Nature	http://www.ncbi.nlm.nih.gov/pubmed/21833088	Genetic risk and a primary role for cell-mediated immune mechanisms in multiple sclerosis.	Multiple sclerosis	2e-08	4078	1
rs7535818	4490176	-13.1864	3.64603e-22	5.71162e-18	-0.506028	RGS1	rs2816316	20190752	Dubois PC	02/28/2010	Nat Genet	http://www.ncbi.nlm.nih.gov/pubmed/20190752	Multiple common variants for celiac disease influencing immune gene expression.	Celiac disease	2e-17	8286	1
rs2816317	4490176	-13.1849	3.66934e-22	5.74603e-18	-0.506022	RGS1	rs2816316	20190752	Dubois PC	02/28/2010	Nat Genet	http://www.ncbi.nlm.nih.gov/pubmed/20190752	Multiple common variants for celiac disease influencing immune gene expression.	Celiac disease	2e-17	428	1
rs2816317	4490176	-13.1849	3.66934e-22	5.74603e-18	-0.506022	RGS1	rs1323292	21833088	Sawcer S	2011-11-08	Nature	http://www.ncbi.nlm.nih.gov/pubmed/21833088	Genetic risk and a primary role for cell-mediated immune mechanisms in multiple sclerosis.	Multiple sclerosis	2e-08	4636	1
rs2816317	4490176	-13.1849	3.66934e-22	5.74603e-18	-0.506022	RGS1	rs2816316	18311140	Hunt KA	2008-02-03	Nat Genet	http://www.ncbi.nlm.nih.gov/pubmed/18311140?ordinalpos=7&itool=EntrezSystem2.PEntrez.Pubmed.Pubmed_ResultsPanel.Pubmed_RVDocSum	Newly identified genetic risk variants for celiac disease related to the immune response.	Celiac disease	3e-11	428	1
rs1359063	4490176	-13.1762	3.80933e-22	5.95646e-18	-0.505842	RGS1	rs2816316	20190752	Dubois PC	02/28/2010	Nat Genet	http://www.ncbi.nlm.nih.gov/pubmed/20190752	Multiple common variants for celiac disease influencing immune gene expression.	Celiac disease	2e-17	1260	1
rs1359063	4490176	-13.1762	3.80933e-22	5.95646e-18	-0.505842	RGS1	rs2816316	18311140	Hunt KA	2008-02-03	Nat Genet	http://www.ncbi.nlm.nih.gov/pubmed/18311140?ordinalpos=7&itool=EntrezSystem2.PEntrez.Pubmed.Pubmed_ResultsPanel.Pubmed_RVDocSum	Newly identified genetic risk variants for celiac disease related to the immune response.	Celiac disease	3e-11	1260	1
rs1359063	4490176	-13.1762	3.80933e-22	5.95646e-18	-0.505842	RGS1	rs1323292	21833088	Sawcer S	2011-11-08	Nature	http://www.ncbi.nlm.nih.gov/pubmed/21833088	Genetic risk and a primary role for cell-mediated immune mechanisms in multiple sclerosis.	Multiple sclerosis	2e-08	5468	1
rs2816305	4490176	-13.1686	3.93698e-22	6.14927e-18	-0.505951	RGS1	rs1323292	21833088	Sawcer S	2011-11-08	Nature	http://www.ncbi.nlm.nih.gov/pubmed/21833088	Genetic risk and a primary role for cell-mediated immune mechanisms in multiple sclerosis.	Multiple sclerosis	2e-08	16752	1
rs2816305	4490176	-13.1686	3.93698e-22	6.14927e-18	-0.505951	RGS1	rs2816316	18311140	Hunt KA	2008-02-03	Nat Genet	http://www.ncbi.nlm.nih.gov/pubmed/18311140?ordinalpos=7&itool=EntrezSystem2.PEntrez.Pubmed.Pubmed_ResultsPanel.Pubmed_RVDocSum	Newly identified genetic risk variants for celiac disease related to the immune response.	Celiac disease	3e-11	12544	1
rs2816305	4490176	-13.1686	3.93698e-22	6.14927e-18	-0.505951	RGS1	rs2816316	20190752	Dubois PC	02/28/2010	Nat Genet	http://www.ncbi.nlm.nih.gov/pubmed/20190752	Multiple common variants for celiac disease influencing immune gene expression.	Celiac disease	2e-17	12544	1
rs1323296	4490176	-13.1655	3.9905e-22	6.226e-18	-0.506269	RGS1	rs2816316	20190752	Dubois PC	02/28/2010	Nat Genet	http://www.ncbi.nlm.nih.gov/pubmed/20190752	Multiple common variants for celiac disease influencing immune gene expression.	Celiac disease	2e-17	695	1
rs1323296	4490176	-13.1655	3.9905e-22	6.226e-18	-0.506269	RGS1	rs2816316	18311140	Hunt KA	2008-02-03	Nat Genet	http://www.ncbi.nlm.nih.gov/pubmed/18311140?ordinalpos=7&itool=EntrezSystem2.PEntrez.Pubmed.Pubmed_ResultsPanel.Pubmed_RVDocSum	Newly identified genetic risk variants for celiac disease related to the immune response.	Celiac disease	3e-11	695	1
rs1323296	4490176	-13.1655	3.9905e-22	6.226e-18	-0.506269	RGS1	rs1323292	21833088	Sawcer S	2011-11-08	Nature	http://www.ncbi.nlm.nih.gov/pubmed/21833088	Genetic risk and a primary role for cell-mediated immune mechanisms in multiple sclerosis.	Multiple sclerosis	2e-08	3513	1
rs9427559	4490176	-13.1394	4.46757e-22	6.89692e-18	-0.506125	RGS1	rs2816316	18311140	Hunt KA	2008-02-03	Nat Genet	http://www.ncbi.nlm.nih.gov/pubmed/18311140?ordinalpos=7&itool=EntrezSystem2.PEntrez.Pubmed.Pubmed_ResultsPanel.Pubmed_RVDocSum	Newly identified genetic risk variants for celiac disease related to the immune response.	Celiac disease	3e-11	10829	0.83
rs9427559	4490176	-13.1394	4.46757e-22	6.89692e-18	-0.506125	RGS1	rs1323292	21833088	Sawcer S	2011-11-08	Nature	http://www.ncbi.nlm.nih.gov/pubmed/21833088	Genetic risk and a primary role for cell-mediated immune mechanisms in multiple sclerosis.	Multiple sclerosis	2e-08	15037	0.83
rs9427559	4490176	-13.1394	4.46757e-22	6.89692e-18	-0.506125	RGS1	rs2816316	20190752	Dubois PC	02/28/2010	Nat Genet	http://www.ncbi.nlm.nih.gov/pubmed/20190752	Multiple common variants for celiac disease influencing immune gene expression.	Celiac disease	2e-17	10829	0.83
rs2760522	4490176	-13.121	4.83756e-22	7.43567e-18	-0.506046	RGS1	rs2816316	18311140	Hunt KA	2008-02-03	Nat Genet	http://www.ncbi.nlm.nih.gov/pubmed/18311140?ordinalpos=7&itool=EntrezSystem2.PEntrez.Pubmed.Pubmed_ResultsPanel.Pubmed_RVDocSum	Newly identified genetic risk variants for celiac disease related to the immune response.	Celiac disease	3e-11	7399	0.887
rs2760522	4490176	-13.121	4.83756e-22	7.43567e-18	-0.506046	RGS1	rs1323292	21833088	Sawcer S	2011-11-08	Nature	http://www.ncbi.nlm.nih.gov/pubmed/21833088	Genetic risk and a primary role for cell-mediated immune mechanisms in multiple sclerosis.	Multiple sclerosis	2e-08	11607	0.887
rs2760522	4490176	-13.121	4.83756e-22	7.43567e-18	-0.506046	RGS1	rs2816316	20190752	Dubois PC	02/28/2010	Nat Genet	http://www.ncbi.nlm.nih.gov/pubmed/20190752	Multiple common variants for celiac disease influencing immune gene expression.	Celiac disease	2e-17	7399	0.887
rs2760524	4490176	-13.121	4.83756e-22	7.43567e-18	-0.506046	RGS1	rs1323292	21833088	Sawcer S	2011-11-08	Nature	http://www.ncbi.nlm.nih.gov/pubmed/21833088	Genetic risk and a primary role for cell-mediated immune mechanisms in multiple sclerosis.	Multiple sclerosis	2e-08	10473	0.943
rs2760524	4490176	-13.121	4.83756e-22	7.43567e-18	-0.506046	RGS1	rs2816316	18311140	Hunt KA	2008-02-03	Nat Genet	http://www.ncbi.nlm.nih.gov/pubmed/18311140?ordinalpos=7&itool=EntrezSystem2.PEntrez.Pubmed.Pubmed_ResultsPanel.Pubmed_RVDocSum	Newly identified genetic risk variants for celiac disease related to the immune response.	Celiac disease	3e-11	6265	0.943
rs2760524	4490176	-13.121	4.83756e-22	7.43567e-18	-0.506046	RGS1	rs2816316	20190752	Dubois PC	02/28/2010	Nat Genet	http://www.ncbi.nlm.nih.gov/pubmed/20190752	Multiple common variants for celiac disease influencing immune gene expression.	Celiac disease	2e-17	6265	0.943
rs12593370	7400619	13.08	5.77567e-22	8.75727e-18	0.203699	SPATA5L1	rs1153858	24047826	Kleber ME	09/18/2013	Circ Cardiovasc Genet	http://www.ncbi.nlm.nih.gov/pubmed/24047826	Genome-wide association study identifies 3 genomic loci significantly associated with serum levels of homoarginine: the AtheroRemo Consortium.	Homoarginine levels	1e-45	35286	1
rs12593402	7400619	13.0801	5.77505e-22	8.75727e-18	0.203694	SPATA5L1	rs1153858	24047826	Kleber ME	09/18/2013	Circ Cardiovasc Genet	http://www.ncbi.nlm.nih.gov/pubmed/24047826	Genome-wide association study identifies 3 genomic loci significantly associated with serum levels of homoarginine: the AtheroRemo Consortium.	Homoarginine levels	1e-45	35311	0.895
rs1719247	7400619	13.0456	6.70558e-22	1.01095e-17	0.195436	SPATA5L1	rs1153858	24047826	Kleber ME	09/18/2013	Circ Cardiovasc Genet	http://www.ncbi.nlm.nih.gov/pubmed/24047826	Genome-wide association study identifies 3 genomic loci significantly associated with serum levels of homoarginine: the AtheroRemo Consortium.	Homoarginine levels	1e-45	31718	1
rs1031684	4890324	13.0414	6.82767e-22	1.0279e-17	0.246831	HS.538259	rs922106	23648065	Low SK	2013-04-05	Cancer Sci	http://www.ncbi.nlm.nih.gov/pubmed/23648065	Genome-wide association study of chemotherapeutic agent-induced severe neutropenia/leucopenia for patients in Biobank Japan.	Adverse response to chemotherapy (neutropenia/leucopenia) (paclitaxel)	9e-07	25706	1
rs12124338	4890324	13.0414	6.82767e-22	1.0279e-17	0.246831	HS.538259	rs922106	23648065	Low SK	2013-04-05	Cancer Sci	http://www.ncbi.nlm.nih.gov/pubmed/23648065	Genome-wide association study of chemotherapeutic agent-induced severe neutropenia/leucopenia for patients in Biobank Japan.	Adverse response to chemotherapy (neutropenia/leucopenia) (paclitaxel)	9e-07	27648	1
rs7516314	4890324	13.0414	6.82767e-22	1.0279e-17	0.246831	HS.538259	rs922106	23648065	Low SK	2013-04-05	Cancer Sci	http://www.ncbi.nlm.nih.gov/pubmed/23648065	Genome-wide association study of chemotherapeutic agent-induced severe neutropenia/leucopenia for patients in Biobank Japan.	Adverse response to chemotherapy (neutropenia/leucopenia) (paclitaxel)	9e-07	25312	1
rs2390762	4890324	13.0344	7.03913e-22	1.05861e-17	0.246926	HS.538259	rs922106	23648065	Low SK	2013-04-05	Cancer Sci	http://www.ncbi.nlm.nih.gov/pubmed/23648065	Genome-wide association study of chemotherapeutic agent-induced severe neutropenia/leucopenia for patients in Biobank Japan.	Adverse response to chemotherapy (neutropenia/leucopenia) (paclitaxel)	9e-07	27107	1
rs28679834	7400619	13.0107	7.80163e-22	1.1675e-17	0.194822	SPATA5L1	rs1153858	24047826	Kleber ME	09/18/2013	Circ Cardiovasc Genet	http://www.ncbi.nlm.nih.gov/pubmed/24047826	Genome-wide association study identifies 3 genomic loci significantly associated with serum levels of homoarginine: the AtheroRemo Consortium.	Homoarginine levels	1e-45	36497	1
rs1618874	7400619	12.9817	8.84632e-22	1.31228e-17	0.194306	SPATA5L1	rs1153858	24047826	Kleber ME	09/18/2013	Circ Cardiovasc Genet	http://www.ncbi.nlm.nih.gov/pubmed/24047826	Genome-wide association study identifies 3 genomic loci significantly associated with serum levels of homoarginine: the AtheroRemo Consortium.	Homoarginine levels	1e-45	29917	1
rs1613559	7400619	12.979	8.95165e-22	1.32698e-17	0.19426	SPATA5L1	rs1153858	24047826	Kleber ME	09/18/2013	Circ Cardiovasc Genet	http://www.ncbi.nlm.nih.gov/pubmed/24047826	Genome-wide association study identifies 3 genomic loci significantly associated with serum levels of homoarginine: the AtheroRemo Consortium.	Homoarginine levels	1e-45	30587	1
rs12909158	7400619	12.9749	9.1124e-22	1.34987e-17	0.194191	SPATA5L1	rs1153858	24047826	Kleber ME	09/18/2013	Circ Cardiovasc Genet	http://www.ncbi.nlm.nih.gov/pubmed/24047826	Genome-wide association study identifies 3 genomic loci significantly associated with serum levels of homoarginine: the AtheroRemo Consortium.	Homoarginine levels	1e-45	31529	1
rs1980288	7400619	12.9732	9.17843e-22	1.35776e-17	0.194164	SPATA5L1	rs1153858	24047826	Kleber ME	09/18/2013	Circ Cardiovasc Genet	http://www.ncbi.nlm.nih.gov/pubmed/24047826	Genome-wide association study identifies 3 genomic loci significantly associated with serum levels of homoarginine: the AtheroRemo Consortium.	Homoarginine levels	1e-45	32091	1
rs2668747	7400619	12.9732	9.17843e-22	1.35776e-17	0.194164	SPATA5L1	rs1153858	24047826	Kleber ME	09/18/2013	Circ Cardiovasc Genet	http://www.ncbi.nlm.nih.gov/pubmed/24047826	Genome-wide association study identifies 3 genomic loci significantly associated with serum levels of homoarginine: the AtheroRemo Consortium.	Homoarginine levels	1e-45	35487	1
rs4775895	7400619	12.9732	9.17843e-22	1.35776e-17	0.194164	SPATA5L1	rs1153858	24047826	Kleber ME	09/18/2013	Circ Cardiovasc Genet	http://www.ncbi.nlm.nih.gov/pubmed/24047826	Genome-wide association study identifies 3 genomic loci significantly associated with serum levels of homoarginine: the AtheroRemo Consortium.	Homoarginine levels	1e-45	34746	1
rs12752582	4890324	12.948	1.02419e-21	1.50825e-17	0.256621	HS.538259	rs922107	23648065	Low SK	2013-04-05	Cancer Sci	http://www.ncbi.nlm.nih.gov/pubmed/23648065	Genome-wide association study of chemotherapeutic agent-induced severe neutropenia/leucopenia for patients in Biobank Japan.	Adverse response to chemotherapy (neutropenia/leucopenia) (paclitaxel + carboplatin)	3e-06	3083	0.967
rs2045583	4890324	12.9457	1.03437e-21	1.51903e-17	0.256597	HS.538259	rs922107	23648065	Low SK	2013-04-05	Cancer Sci	http://www.ncbi.nlm.nih.gov/pubmed/23648065	Genome-wide association study of chemotherapeutic agent-induced severe neutropenia/leucopenia for patients in Biobank Japan.	Adverse response to chemotherapy (neutropenia/leucopenia) (paclitaxel + carboplatin)	3e-06	3822	0.967
rs6428556	4890324	12.9457	1.03437e-21	1.51903e-17	0.256597	HS.538259	rs922107	23648065	Low SK	2013-04-05	Cancer Sci	http://www.ncbi.nlm.nih.gov/pubmed/23648065	Genome-wide association study of chemotherapeutic agent-induced severe neutropenia/leucopenia for patients in Biobank Japan.	Adverse response to chemotherapy (neutropenia/leucopenia) (paclitaxel + carboplatin)	3e-06	3215	0.967
rs6699344	4890324	12.9457	1.03437e-21	1.51903e-17	0.256597	HS.538259	rs922107	23648065	Low SK	2013-04-05	Cancer Sci	http://www.ncbi.nlm.nih.gov/pubmed/23648065	Genome-wide association study of chemotherapeutic agent-induced severe neutropenia/leucopenia for patients in Biobank Japan.	Adverse response to chemotherapy (neutropenia/leucopenia) (paclitaxel + carboplatin)	3e-06	972	0.967
rs6700967	4890324	12.9457	1.03437e-21	1.51903e-17	0.256597	HS.538259	rs922107	23648065	Low SK	2013-04-05	Cancer Sci	http://www.ncbi.nlm.nih.gov/pubmed/23648065	Genome-wide association study of chemotherapeutic agent-induced severe neutropenia/leucopenia for patients in Biobank Japan.	Adverse response to chemotherapy (neutropenia/leucopenia) (paclitaxel + carboplatin)	3e-06	5523	0.934
rs922105	4890324	12.9457	1.03437e-21	1.51903e-17	0.256597	HS.538259	rs922107	23648065	Low SK	2013-04-05	Cancer Sci	http://www.ncbi.nlm.nih.gov/pubmed/23648065	Genome-wide association study of chemotherapeutic agent-induced severe neutropenia/leucopenia for patients in Biobank Japan.	Adverse response to chemotherapy (neutropenia/leucopenia) (paclitaxel + carboplatin)	3e-06	2861	0.967
rs922107	4890324	12.9457	1.03437e-21	1.51903e-17	0.256597	HS.538259	rs922107	23648065	Low SK	2013-04-05	Cancer Sci	http://www.ncbi.nlm.nih.gov/pubmed/23648065	Genome-wide association study of chemotherapeutic agent-induced severe neutropenia/leucopenia for patients in Biobank Japan.	Adverse response to chemotherapy (neutropenia/leucopenia) (paclitaxel + carboplatin)	3e-06	0	1
rs1885746	4890324	12.9421	1.05096e-21	1.54074e-17	0.256474	HS.538259	rs922107	23648065	Low SK	2013-04-05	Cancer Sci	http://www.ncbi.nlm.nih.gov/pubmed/23648065	Genome-wide association study of chemotherapeutic agent-induced severe neutropenia/leucopenia for patients in Biobank Japan.	Adverse response to chemotherapy (neutropenia/leucopenia) (paclitaxel + carboplatin)	3e-06	7077	0.967
rs12118131	4890324	12.9348	1.08489e-21	1.5872e-17	0.25665	HS.538259	rs922107	23648065	Low SK	2013-04-05	Cancer Sci	http://www.ncbi.nlm.nih.gov/pubmed/23648065	Genome-wide association study of chemotherapeutic agent-induced severe neutropenia/leucopenia for patients in Biobank Japan.	Adverse response to chemotherapy (neutropenia/leucopenia) (paclitaxel + carboplatin)	3e-06	18391	0.934
rs56850226	7400619	12.9337	1.08993e-21	1.59346e-17	0.196297	SPATA5L1	rs1153858	24047826	Kleber ME	09/18/2013	Circ Cardiovasc Genet	http://www.ncbi.nlm.nih.gov/pubmed/24047826	Genome-wide association study identifies 3 genomic loci significantly associated with serum levels of homoarginine: the AtheroRemo Consortium.	Homoarginine levels	1e-45	19585	1
rs1077539	4890324	12.931	1.10294e-21	1.60862e-17	0.256205	HS.538259	rs922107	23648065	Low SK	2013-04-05	Cancer Sci	http://www.ncbi.nlm.nih.gov/pubmed/23648065	Genome-wide association study of chemotherapeutic agent-induced severe neutropenia/leucopenia for patients in Biobank Japan.	Adverse response to chemotherapy (neutropenia/leucopenia) (paclitaxel + carboplatin)	3e-06	9652	0.935
rs922104	4890324	12.919	1.1618e-21	1.68693e-17	0.256719	HS.538259	rs922107	23648065	Low SK	2013-04-05	Cancer Sci	http://www.ncbi.nlm.nih.gov/pubmed/23648065	Genome-wide association study of chemotherapeutic agent-induced severe neutropenia/leucopenia for patients in Biobank Japan.	Adverse response to chemotherapy (neutropenia/leucopenia) (paclitaxel + carboplatin)	3e-06	19103	0.967
rs6428555	4890324	12.906	1.22951e-21	1.77554e-17	0.255721	HS.538259	rs922107	23648065	Low SK	2013-04-05	Cancer Sci	http://www.ncbi.nlm.nih.gov/pubmed/23648065	Genome-wide association study of chemotherapeutic agent-induced severe neutropenia/leucopenia for patients in Biobank Japan.	Adverse response to chemotherapy (neutropenia/leucopenia) (paclitaxel + carboplatin)	3e-06	12408	0.967
rs11647464	4120367	12.8514	1.5594e-21	2.20548e-17	0.771612	LPCAT2	rs6499766	23408906	Porcu E	2013-07-02	PLoS Genet	http://www.ncbi.nlm.nih.gov/pubmed/23408906	A meta-analysis of thyroid-related traits reveals novel loci and gender-specific differences in the regulation of thyroid function.	Thyroid hormone levels	5e-08	1348	0.875
rs11647464	4120367	12.8514	1.5594e-21	2.20548e-17	0.771612	LPCAT2	rs6499766	23408906	Porcu E	2013-07-02	PLoS Genet	http://www.ncbi.nlm.nih.gov/pubmed/23408906	A meta-analysis of thyroid-related traits reveals novel loci and gender-specific differences in the regulation of thyroid function.	Thyroid hormone levels	1e-06	1348	0.875
rs12313220	2260747	12.8259	1.74334e-21	2.45338e-17	0.915609	HRK	rs7294919	22504417	Stein JL	04/15/2012	Nat Genet	http://www.ncbi.nlm.nih.gov/pubmed/22504417	Identification of common variants associated with human hippocampal and intracranial volumes.	Brain structure	7e-16	5289	1
rs12313220	2260747	12.8259	1.74334e-21	2.45338e-17	0.915609	HRK	rs7294919	22504421	Bis JC	04/15/2012	Nat Genet	http://www.ncbi.nlm.nih.gov/pubmed/22504421	Common variants at 12q14 and 12q24 are associated with hippocampal volume.	Hippocampal volume	3e-11	5289	1
rs7312900	2260747	12.8214	1.77715e-21	2.49931e-17	0.911698	HRK	rs7294919	22504417	Stein JL	04/15/2012	Nat Genet	http://www.ncbi.nlm.nih.gov/pubmed/22504417	Identification of common variants associated with human hippocampal and intracranial volumes.	Brain structure	7e-16	4778	1
rs7312900	2260747	12.8214	1.77715e-21	2.49931e-17	0.911698	HRK	rs7294919	22504421	Bis JC	04/15/2012	Nat Genet	http://www.ncbi.nlm.nih.gov/pubmed/22504421	Common variants at 12q14 and 12q24 are associated with hippocampal volume.	Hippocampal volume	3e-11	4778	1
rs59889118	7400619	12.821	1.78079e-21	2.50359e-17	0.194307	SPATA5L1	rs1153858	24047826	Kleber ME	09/18/2013	Circ Cardiovasc Genet	http://www.ncbi.nlm.nih.gov/pubmed/24047826	Genome-wide association study identifies 3 genomic loci significantly associated with serum levels of homoarginine: the AtheroRemo Consortium.	Homoarginine levels	1e-45	33973	1
rs2114501	7400619	12.8172	1.81066e-21	2.54223e-17	0.194128	SPATA5L1	rs1153858	24047826	Kleber ME	09/18/2013	Circ Cardiovasc Genet	http://www.ncbi.nlm.nih.gov/pubmed/24047826	Genome-wide association study identifies 3 genomic loci significantly associated with serum levels of homoarginine: the AtheroRemo Consortium.	Homoarginine levels	1e-45	17613	1
rs10922658	4890324	12.8089	1.87689e-21	2.62481e-17	0.241585	HS.538259	rs922106	23648065	Low SK	2013-04-05	Cancer Sci	http://www.ncbi.nlm.nih.gov/pubmed/23648065	Genome-wide association study of chemotherapeutic agent-induced severe neutropenia/leucopenia for patients in Biobank Japan.	Adverse response to chemotherapy (neutropenia/leucopenia) (paclitaxel)	9e-07	44051	0.869
rs11580069	4890324	12.8089	1.87689e-21	2.62481e-17	0.241585	HS.538259	rs922106	23648065	Low SK	2013-04-05	Cancer Sci	http://www.ncbi.nlm.nih.gov/pubmed/23648065	Genome-wide association study of chemotherapeutic agent-induced severe neutropenia/leucopenia for patients in Biobank Japan.	Adverse response to chemotherapy (neutropenia/leucopenia) (paclitaxel)	9e-07	44143	0.869
rs4775906	7400619	12.7928	2.01406e-21	2.80648e-17	0.193609	SPATA5L1	rs1153858	24047826	Kleber ME	09/18/2013	Circ Cardiovasc Genet	http://www.ncbi.nlm.nih.gov/pubmed/24047826	Genome-wide association study identifies 3 genomic loci significantly associated with serum levels of homoarginine: the AtheroRemo Consortium.	Homoarginine levels	1e-45	14409	1
rs1145078	7400619	12.7821	2.11047e-21	2.93217e-17	0.196764	SPATA5L1	rs1153858	24047826	Kleber ME	09/18/2013	Circ Cardiovasc Genet	http://www.ncbi.nlm.nih.gov/pubmed/24047826	Genome-wide association study identifies 3 genomic loci significantly associated with serum levels of homoarginine: the AtheroRemo Consortium.	Homoarginine levels	1e-45	29574	0.832
rs7402650	7400619	12.7704	2.22032e-21	3.07975e-17	0.194429	SPATA5L1	rs1153858	24047826	Kleber ME	09/18/2013	Circ Cardiovasc Genet	http://www.ncbi.nlm.nih.gov/pubmed/24047826	Genome-wide association study identifies 3 genomic loci significantly associated with serum levels of homoarginine: the AtheroRemo Consortium.	Homoarginine levels	1e-45	49192	1
rs11852800	7400619	12.7389	2.54879e-21	3.47849e-17	0.193062	SPATA5L1	rs1153858	24047826	Kleber ME	09/18/2013	Circ Cardiovasc Genet	http://www.ncbi.nlm.nih.gov/pubmed/24047826	Genome-wide association study identifies 3 genomic loci significantly associated with serum levels of homoarginine: the AtheroRemo Consortium.	Homoarginine levels	1e-45	13572	1
rs11858495	7400619	12.7389	2.54879e-21	3.47849e-17	0.193062	SPATA5L1	rs1153858	24047826	Kleber ME	09/18/2013	Circ Cardiovasc Genet	http://www.ncbi.nlm.nih.gov/pubmed/24047826	Genome-wide association study identifies 3 genomic loci significantly associated with serum levels of homoarginine: the AtheroRemo Consortium.	Homoarginine levels	1e-45	15041	1
rs12439274	7400619	12.7389	2.54879e-21	3.47849e-17	0.193062	SPATA5L1	rs1153858	24047826	Kleber ME	09/18/2013	Circ Cardiovasc Genet	http://www.ncbi.nlm.nih.gov/pubmed/24047826	Genome-wide association study identifies 3 genomic loci significantly associated with serum levels of homoarginine: the AtheroRemo Consortium.	Homoarginine levels	1e-45	16036	1
rs12591058	7400619	12.7389	2.54879e-21	3.47849e-17	0.193062	SPATA5L1	rs1153858	24047826	Kleber ME	09/18/2013	Circ Cardiovasc Genet	http://www.ncbi.nlm.nih.gov/pubmed/24047826	Genome-wide association study identifies 3 genomic loci significantly associated with serum levels of homoarginine: the AtheroRemo Consortium.	Homoarginine levels	1e-45	12531	1
rs16942000	7400619	12.7389	2.54879e-21	3.47849e-17	0.193062	SPATA5L1	rs1153858	24047826	Kleber ME	09/18/2013	Circ Cardiovasc Genet	http://www.ncbi.nlm.nih.gov/pubmed/24047826	Genome-wide association study identifies 3 genomic loci significantly associated with serum levels of homoarginine: the AtheroRemo Consortium.	Homoarginine levels	1e-45	19700	1
rs2467864	7400619	12.7389	2.54879e-21	3.47849e-17	0.193062	SPATA5L1	rs1153858	24047826	Kleber ME	09/18/2013	Circ Cardiovasc Genet	http://www.ncbi.nlm.nih.gov/pubmed/24047826	Genome-wide association study identifies 3 genomic loci significantly associated with serum levels of homoarginine: the AtheroRemo Consortium.	Homoarginine levels	1e-45	11605	1
rs4775907	7400619	12.7389	2.54879e-21	3.47849e-17	0.193062	SPATA5L1	rs1153858	24047826	Kleber ME	09/18/2013	Circ Cardiovasc Genet	http://www.ncbi.nlm.nih.gov/pubmed/24047826	Genome-wide association study identifies 3 genomic loci significantly associated with serum levels of homoarginine: the AtheroRemo Consortium.	Homoarginine levels	1e-45	14056	1
rs56669689	7400619	12.7389	2.54879e-21	3.47849e-17	0.193062	SPATA5L1	rs1153858	24047826	Kleber ME	09/18/2013	Circ Cardiovasc Genet	http://www.ncbi.nlm.nih.gov/pubmed/24047826	Genome-wide association study identifies 3 genomic loci significantly associated with serum levels of homoarginine: the AtheroRemo Consortium.	Homoarginine levels	1e-45	14974	1
rs56806728	7400619	12.7389	2.54879e-21	3.47849e-17	0.193062	SPATA5L1	rs1153858	24047826	Kleber ME	09/18/2013	Circ Cardiovasc Genet	http://www.ncbi.nlm.nih.gov/pubmed/24047826	Genome-wide association study identifies 3 genomic loci significantly associated with serum levels of homoarginine: the AtheroRemo Consortium.	Homoarginine levels	1e-45	14889	1
rs7163720	7400619	12.7389	2.54879e-21	3.47849e-17	0.193062	SPATA5L1	rs1153858	24047826	Kleber ME	09/18/2013	Circ Cardiovasc Genet	http://www.ncbi.nlm.nih.gov/pubmed/24047826	Genome-wide association study identifies 3 genomic loci significantly associated with serum levels of homoarginine: the AtheroRemo Consortium.	Homoarginine levels	1e-45	13329	1
rs7167900	7400619	12.7389	2.54879e-21	3.47849e-17	0.193062	SPATA5L1	rs1153858	24047826	Kleber ME	09/18/2013	Circ Cardiovasc Genet	http://www.ncbi.nlm.nih.gov/pubmed/24047826	Genome-wide association study identifies 3 genomic loci significantly associated with serum levels of homoarginine: the AtheroRemo Consortium.	Homoarginine levels	1e-45	13232	1
rs7169587	7400619	12.7389	2.54879e-21	3.47849e-17	0.193062	SPATA5L1	rs1153858	24047826	Kleber ME	09/18/2013	Circ Cardiovasc Genet	http://www.ncbi.nlm.nih.gov/pubmed/24047826	Genome-wide association study identifies 3 genomic loci significantly associated with serum levels of homoarginine: the AtheroRemo Consortium.	Homoarginine levels	1e-45	12324	1
rs7169818	7400619	12.7389	2.54879e-21	3.47849e-17	0.193062	SPATA5L1	rs1153858	24047826	Kleber ME	09/18/2013	Circ Cardiovasc Genet	http://www.ncbi.nlm.nih.gov/pubmed/24047826	Genome-wide association study identifies 3 genomic loci significantly associated with serum levels of homoarginine: the AtheroRemo Consortium.	Homoarginine levels	1e-45	12512	1
rs7179743	7400619	12.7389	2.54879e-21	3.47849e-17	0.193062	SPATA5L1	rs1153858	24047826	Kleber ME	09/18/2013	Circ Cardiovasc Genet	http://www.ncbi.nlm.nih.gov/pubmed/24047826	Genome-wide association study identifies 3 genomic loci significantly associated with serum levels of homoarginine: the AtheroRemo Consortium.	Homoarginine levels	1e-45	14372	1
rs7182300	7400619	12.7389	2.54879e-21	3.47849e-17	0.193062	SPATA5L1	rs1153858	24047826	Kleber ME	09/18/2013	Circ Cardiovasc Genet	http://www.ncbi.nlm.nih.gov/pubmed/24047826	Genome-wide association study identifies 3 genomic loci significantly associated with serum levels of homoarginine: the AtheroRemo Consortium.	Homoarginine levels	1e-45	17775	0.945
rs10519021	7400619	12.7351	2.59095e-21	3.51989e-17	0.192998	SPATA5L1	rs1153858	24047826	Kleber ME	09/18/2013	Circ Cardiovasc Genet	http://www.ncbi.nlm.nih.gov/pubmed/24047826	Genome-wide association study identifies 3 genomic loci significantly associated with serum levels of homoarginine: the AtheroRemo Consortium.	Homoarginine levels	1e-45	20908	1
rs7171577	7400619	12.7346	2.59708e-21	3.52414e-17	0.192991	SPATA5L1	rs1153858	24047826	Kleber ME	09/18/2013	Circ Cardiovasc Genet	http://www.ncbi.nlm.nih.gov/pubmed/24047826	Genome-wide association study identifies 3 genomic loci significantly associated with serum levels of homoarginine: the AtheroRemo Consortium.	Homoarginine levels	1e-45	24724	1
rs10444821	7400619	12.7197	2.77195e-21	3.64054e-17	0.192808	SPATA5L1	rs1153858	24047826	Kleber ME	09/18/2013	Circ Cardiovasc Genet	http://www.ncbi.nlm.nih.gov/pubmed/24047826	Genome-wide association study identifies 3 genomic loci significantly associated with serum levels of homoarginine: the AtheroRemo Consortium.	Homoarginine levels	1e-45	5467	1
rs1049503	7400619	12.7197	2.77195e-21	3.64054e-17	0.192808	SPATA5L1	rs1153858	24047826	Kleber ME	09/18/2013	Circ Cardiovasc Genet	http://www.ncbi.nlm.nih.gov/pubmed/24047826	Genome-wide association study identifies 3 genomic loci significantly associated with serum levels of homoarginine: the AtheroRemo Consortium.	Homoarginine levels	1e-45	1004	1
rs1049508	7400619	12.7197	2.77195e-21	3.64054e-17	0.192808	SPATA5L1	rs1153858	24047826	Kleber ME	09/18/2013	Circ Cardiovasc Genet	http://www.ncbi.nlm.nih.gov/pubmed/24047826	Genome-wide association study identifies 3 genomic loci significantly associated with serum levels of homoarginine: the AtheroRemo Consortium.	Homoarginine levels	1e-45	889	1
rs10519022	7400619	12.7218	2.74593e-21	3.64054e-17	0.192814	SPATA5L1	rs1153858	24047826	Kleber ME	09/18/2013	Circ Cardiovasc Genet	http://www.ncbi.nlm.nih.gov/pubmed/24047826	Genome-wide association study identifies 3 genomic loci significantly associated with serum levels of homoarginine: the AtheroRemo Consortium.	Homoarginine levels	1e-45	10981	1
rs11070453	7400619	12.7197	2.77195e-21	3.64054e-17	0.192808	SPATA5L1	rs1153858	24047826	Kleber ME	09/18/2013	Circ Cardiovasc Genet	http://www.ncbi.nlm.nih.gov/pubmed/24047826	Genome-wide association study identifies 3 genomic loci significantly associated with serum levels of homoarginine: the AtheroRemo Consortium.	Homoarginine levels	1e-45	7549	1
rs11070454	7400619	12.7197	2.77195e-21	3.64054e-17	0.192808	SPATA5L1	rs1153858	24047826	Kleber ME	09/18/2013	Circ Cardiovasc Genet	http://www.ncbi.nlm.nih.gov/pubmed/24047826	Genome-wide association study identifies 3 genomic loci significantly associated with serum levels of homoarginine: the AtheroRemo Consortium.	Homoarginine levels	1e-45	27549	0.943
rs11070456	7400619	12.7197	2.77195e-21	3.64054e-17	0.192808	SPATA5L1	rs1153858	24047826	Kleber ME	09/18/2013	Circ Cardiovasc Genet	http://www.ncbi.nlm.nih.gov/pubmed/24047826	Genome-wide association study identifies 3 genomic loci significantly associated with serum levels of homoarginine: the AtheroRemo Consortium.	Homoarginine levels	1e-45	34132	1
rs11070457	7400619	12.7197	2.77195e-21	3.64054e-17	0.192808	SPATA5L1	rs1153858	24047826	Kleber ME	09/18/2013	Circ Cardiovasc Genet	http://www.ncbi.nlm.nih.gov/pubmed/24047826	Genome-wide association study identifies 3 genomic loci significantly associated with serum levels of homoarginine: the AtheroRemo Consortium.	Homoarginine levels	1e-45	34240	1
rs1145079	7400619	12.7197	2.77195e-21	3.64054e-17	0.192808	SPATA5L1	rs1153858	24047826	Kleber ME	09/18/2013	Circ Cardiovasc Genet	http://www.ncbi.nlm.nih.gov/pubmed/24047826	Genome-wide association study identifies 3 genomic loci significantly associated with serum levels of homoarginine: the AtheroRemo Consortium.	Homoarginine levels	1e-45	29058	0.943
rs1145081	7400619	12.7197	2.77195e-21	3.64054e-17	0.192808	SPATA5L1	rs1153858	24047826	Kleber ME	09/18/2013	Circ Cardiovasc Genet	http://www.ncbi.nlm.nih.gov/pubmed/24047826	Genome-wide association study identifies 3 genomic loci significantly associated with serum levels of homoarginine: the AtheroRemo Consortium.	Homoarginine levels	1e-45	26964	1
rs1145085	7400619	12.7197	2.77195e-21	3.64054e-17	0.192808	SPATA5L1	rs1153858	24047826	Kleber ME	09/18/2013	Circ Cardiovasc Genet	http://www.ncbi.nlm.nih.gov/pubmed/24047826	Genome-wide association study identifies 3 genomic loci significantly associated with serum levels of homoarginine: the AtheroRemo Consortium.	Homoarginine levels	1e-45	5101	1
rs1145091	7400619	12.7197	2.77195e-21	3.64054e-17	0.192808	SPATA5L1	rs1153858	24047826	Kleber ME	09/18/2013	Circ Cardiovasc Genet	http://www.ncbi.nlm.nih.gov/pubmed/24047826	Genome-wide association study identifies 3 genomic loci significantly associated with serum levels of homoarginine: the AtheroRemo Consortium.	Homoarginine levels	1e-45	2707	1
rs1153849	7400619	12.7197	2.77195e-21	3.64054e-17	0.192808	SPATA5L1	rs1153858	24047826	Kleber ME	09/18/2013	Circ Cardiovasc Genet	http://www.ncbi.nlm.nih.gov/pubmed/24047826	Genome-wide association study identifies 3 genomic loci significantly associated with serum levels of homoarginine: the AtheroRemo Consortium.	Homoarginine levels	1e-45	42992	1
rs1153858	7400619	12.7197	2.77195e-21	3.64054e-17	0.192808	SPATA5L1	rs1153858	24047826	Kleber ME	09/18/2013	Circ Cardiovasc Genet	http://www.ncbi.nlm.nih.gov/pubmed/24047826	Genome-wide association study identifies 3 genomic loci significantly associated with serum levels of homoarginine: the AtheroRemo Consortium.	Homoarginine levels	1e-45	0	1
rs12101539	7400619	12.7197	2.77195e-21	3.64054e-17	0.192808	SPATA5L1	rs1153858	24047826	Kleber ME	09/18/2013	Circ Cardiovasc Genet	http://www.ncbi.nlm.nih.gov/pubmed/24047826	Genome-wide association study identifies 3 genomic loci significantly associated with serum levels of homoarginine: the AtheroRemo Consortium.	Homoarginine levels	1e-45	2037	1
rs12437840	7400619	12.7197	2.77195e-21	3.64054e-17	0.192808	SPATA5L1	rs1153858	24047826	Kleber ME	09/18/2013	Circ Cardiovasc Genet	http://www.ncbi.nlm.nih.gov/pubmed/24047826	Genome-wide association study identifies 3 genomic loci significantly associated with serum levels of homoarginine: the AtheroRemo Consortium.	Homoarginine levels	1e-45	16352	1
rs12437887	7400619	12.7197	2.77195e-21	3.64054e-17	0.192808	SPATA5L1	rs1153858	24047826	Kleber ME	09/18/2013	Circ Cardiovasc Genet	http://www.ncbi.nlm.nih.gov/pubmed/24047826	Genome-wide association study identifies 3 genomic loci significantly associated with serum levels of homoarginine: the AtheroRemo Consortium.	Homoarginine levels	1e-45	16391	1
rs12439575	7400619	12.7197	2.77195e-21	3.64054e-17	0.192808	SPATA5L1	rs1153858	24047826	Kleber ME	09/18/2013	Circ Cardiovasc Genet	http://www.ncbi.nlm.nih.gov/pubmed/24047826	Genome-wide association study identifies 3 genomic loci significantly associated with serum levels of homoarginine: the AtheroRemo Consortium.	Homoarginine levels	1e-45	32113	0.943
rs12441971	7400619	12.7197	2.77195e-21	3.64054e-17	0.192808	SPATA5L1	rs1153858	24047826	Kleber ME	09/18/2013	Circ Cardiovasc Genet	http://www.ncbi.nlm.nih.gov/pubmed/24047826	Genome-wide association study identifies 3 genomic loci significantly associated with serum levels of homoarginine: the AtheroRemo Consortium.	Homoarginine levels	1e-45	19254	1
rs12595087	7400619	12.7197	2.77195e-21	3.64054e-17	0.192808	SPATA5L1	rs1153858	24047826	Kleber ME	09/18/2013	Circ Cardiovasc Genet	http://www.ncbi.nlm.nih.gov/pubmed/24047826	Genome-wide association study identifies 3 genomic loci significantly associated with serum levels of homoarginine: the AtheroRemo Consortium.	Homoarginine levels	1e-45	2529	1
rs1288775	7400619	12.7197	2.77195e-21	3.64054e-17	0.192808	SPATA5L1	rs1153858	24047826	Kleber ME	09/18/2013	Circ Cardiovasc Genet	http://www.ncbi.nlm.nih.gov/pubmed/24047826	Genome-wide association study identifies 3 genomic loci significantly associated with serum levels of homoarginine: the AtheroRemo Consortium.	Homoarginine levels	1e-45	8975	1
rs1346266	7400619	12.7197	2.77195e-21	3.64054e-17	0.192808	SPATA5L1	rs1153858	24047826	Kleber ME	09/18/2013	Circ Cardiovasc Genet	http://www.ncbi.nlm.nih.gov/pubmed/24047826	Genome-wide association study identifies 3 genomic loci significantly associated with serum levels of homoarginine: the AtheroRemo Consortium.	Homoarginine levels	1e-45	41813	1
rs1346268	7400619	12.7197	2.77195e-21	3.64054e-17	0.192808	SPATA5L1	rs1153858	24047826	Kleber ME	09/18/2013	Circ Cardiovasc Genet	http://www.ncbi.nlm.nih.gov/pubmed/24047826	Genome-wide association study identifies 3 genomic loci significantly associated with serum levels of homoarginine: the AtheroRemo Consortium.	Homoarginine levels	1e-45	20326	1
rs1365610	7400619	12.7197	2.77195e-21	3.64054e-17	0.192808	SPATA5L1	rs1153858	24047826	Kleber ME	09/18/2013	Circ Cardiovasc Genet	http://www.ncbi.nlm.nih.gov/pubmed/24047826	Genome-wide association study identifies 3 genomic loci significantly associated with serum levels of homoarginine: the AtheroRemo Consortium.	Homoarginine levels	1e-45	41907	1
rs1554521	7400619	12.7197	2.77195e-21	3.64054e-17	0.192808	SPATA5L1	rs1153858	24047826	Kleber ME	09/18/2013	Circ Cardiovasc Genet	http://www.ncbi.nlm.nih.gov/pubmed/24047826	Genome-wide association study identifies 3 genomic loci significantly associated with serum levels of homoarginine: the AtheroRemo Consortium.	Homoarginine levels	1e-45	11486	1
rs16942568	7400619	12.7197	2.77195e-21	3.64054e-17	0.192808	SPATA5L1	rs1153858	24047826	Kleber ME	09/18/2013	Circ Cardiovasc Genet	http://www.ncbi.nlm.nih.gov/pubmed/24047826	Genome-wide association study identifies 3 genomic loci significantly associated with serum levels of homoarginine: the AtheroRemo Consortium.	Homoarginine levels	1e-45	24687	1
rs1820518	7400619	12.7197	2.77195e-21	3.64054e-17	0.192808	SPATA5L1	rs1153858	24047826	Kleber ME	09/18/2013	Circ Cardiovasc Genet	http://www.ncbi.nlm.nih.gov/pubmed/24047826	Genome-wide association study identifies 3 genomic loci significantly associated with serum levels of homoarginine: the AtheroRemo Consortium.	Homoarginine levels	1e-45	41876	1
rs1890565	7400619	12.7197	2.77195e-21	3.64054e-17	0.192808	SPATA5L1	rs1153858	24047826	Kleber ME	09/18/2013	Circ Cardiovasc Genet	http://www.ncbi.nlm.nih.gov/pubmed/24047826	Genome-wide association study identifies 3 genomic loci significantly associated with serum levels of homoarginine: the AtheroRemo Consortium.	Homoarginine levels	1e-45	10596	1
rs2056493	7400619	12.7197	2.77195e-21	3.64054e-17	0.192808	SPATA5L1	rs1153858	24047826	Kleber ME	09/18/2013	Circ Cardiovasc Genet	http://www.ncbi.nlm.nih.gov/pubmed/24047826	Genome-wide association study identifies 3 genomic loci significantly associated with serum levels of homoarginine: the AtheroRemo Consortium.	Homoarginine levels	1e-45	4431	1
rs2066090	7400619	12.7197	2.77195e-21	3.64054e-17	0.192808	SPATA5L1	rs1153858	24047826	Kleber ME	09/18/2013	Circ Cardiovasc Genet	http://www.ncbi.nlm.nih.gov/pubmed/24047826	Genome-wide association study identifies 3 genomic loci significantly associated with serum levels of homoarginine: the AtheroRemo Consortium.	Homoarginine levels	1e-45	2685	1
rs2453541	7400619	12.7197	2.77195e-21	3.64054e-17	0.192808	SPATA5L1	rs1153858	24047826	Kleber ME	09/18/2013	Circ Cardiovasc Genet	http://www.ncbi.nlm.nih.gov/pubmed/24047826	Genome-wide association study identifies 3 genomic loci significantly associated with serum levels of homoarginine: the AtheroRemo Consortium.	Homoarginine levels	1e-45	7325	1
rs2461702	7400619	12.7197	2.77195e-21	3.64054e-17	0.192808	SPATA5L1	rs1153858	24047826	Kleber ME	09/18/2013	Circ Cardiovasc Genet	http://www.ncbi.nlm.nih.gov/pubmed/24047826	Genome-wide association study identifies 3 genomic loci significantly associated with serum levels of homoarginine: the AtheroRemo Consortium.	Homoarginine levels	1e-45	5276	1
rs3759899	7400619	12.7197	2.77195e-21	3.64054e-17	0.192808	SPATA5L1	rs1153858	24047826	Kleber ME	09/18/2013	Circ Cardiovasc Genet	http://www.ncbi.nlm.nih.gov/pubmed/24047826	Genome-wide association study identifies 3 genomic loci significantly associated with serum levels of homoarginine: the AtheroRemo Consortium.	Homoarginine levels	1e-45	3200	1
rs3809472	7400619	12.7197	2.77195e-21	3.64054e-17	0.192808	SPATA5L1	rs1153858	24047826	Kleber ME	09/18/2013	Circ Cardiovasc Genet	http://www.ncbi.nlm.nih.gov/pubmed/24047826	Genome-wide association study identifies 3 genomic loci significantly associated with serum levels of homoarginine: the AtheroRemo Consortium.	Homoarginine levels	1e-45	41615	1
rs4271549	7400619	12.7197	2.77195e-21	3.64054e-17	0.192808	SPATA5L1	rs1153858	24047826	Kleber ME	09/18/2013	Circ Cardiovasc Genet	http://www.ncbi.nlm.nih.gov/pubmed/24047826	Genome-wide association study identifies 3 genomic loci significantly associated with serum levels of homoarginine: the AtheroRemo Consortium.	Homoarginine levels	1e-45	27	1
rs4395020	7400619	12.7197	2.77195e-21	3.64054e-17	0.192808	SPATA5L1	rs1153858	24047826	Kleber ME	09/18/2013	Circ Cardiovasc Genet	http://www.ncbi.nlm.nih.gov/pubmed/24047826	Genome-wide association study identifies 3 genomic loci significantly associated with serum levels of homoarginine: the AtheroRemo Consortium.	Homoarginine levels	1e-45	186	1
rs4534782	7400619	12.7197	2.77195e-21	3.64054e-17	0.192808	SPATA5L1	rs1153858	24047826	Kleber ME	09/18/2013	Circ Cardiovasc Genet	http://www.ncbi.nlm.nih.gov/pubmed/24047826	Genome-wide association study identifies 3 genomic loci significantly associated with serum levels of homoarginine: the AtheroRemo Consortium.	Homoarginine levels	1e-45	230	1
rs4625670	7400619	12.7197	2.77195e-21	3.64054e-17	0.192808	SPATA5L1	rs1153858	24047826	Kleber ME	09/18/2013	Circ Cardiovasc Genet	http://www.ncbi.nlm.nih.gov/pubmed/24047826	Genome-wide association study identifies 3 genomic loci significantly associated with serum levels of homoarginine: the AtheroRemo Consortium.	Homoarginine levels	1e-45	223	1
rs4627277	7400619	12.7197	2.77195e-21	3.64054e-17	0.192808	SPATA5L1	rs1153858	24047826	Kleber ME	09/18/2013	Circ Cardiovasc Genet	http://www.ncbi.nlm.nih.gov/pubmed/24047826	Genome-wide association study identifies 3 genomic loci significantly associated with serum levels of homoarginine: the AtheroRemo Consortium.	Homoarginine levels	1e-45	65	1
rs4774577	7400619	12.7197	2.77195e-21	3.64054e-17	0.192808	SPATA5L1	rs1153858	24047826	Kleber ME	09/18/2013	Circ Cardiovasc Genet	http://www.ncbi.nlm.nih.gov/pubmed/24047826	Genome-wide association study identifies 3 genomic loci significantly associated with serum levels of homoarginine: the AtheroRemo Consortium.	Homoarginine levels	1e-45	8018	1
rs4774578	7400619	12.7208	2.75784e-21	3.64054e-17	0.192826	SPATA5L1	rs1153858	24047826	Kleber ME	09/18/2013	Circ Cardiovasc Genet	http://www.ncbi.nlm.nih.gov/pubmed/24047826	Genome-wide association study identifies 3 genomic loci significantly associated with serum levels of homoarginine: the AtheroRemo Consortium.	Homoarginine levels	1e-45	6652	1
rs4774579	7400619	12.7197	2.77195e-21	3.64054e-17	0.192808	SPATA5L1	rs1153858	24047826	Kleber ME	09/18/2013	Circ Cardiovasc Genet	http://www.ncbi.nlm.nih.gov/pubmed/24047826	Genome-wide association study identifies 3 genomic loci significantly associated with serum levels of homoarginine: the AtheroRemo Consortium.	Homoarginine levels	1e-45	900	1
rs4775909	7400619	12.7197	2.77195e-21	3.64054e-17	0.192808	SPATA5L1	rs1153858	24047826	Kleber ME	09/18/2013	Circ Cardiovasc Genet	http://www.ncbi.nlm.nih.gov/pubmed/24047826	Genome-wide association study identifies 3 genomic loci significantly associated with serum levels of homoarginine: the AtheroRemo Consortium.	Homoarginine levels	1e-45	9661	1
rs4775911	7400619	12.7197	2.77195e-21	3.64054e-17	0.192808	SPATA5L1	rs1153858	24047826	Kleber ME	09/18/2013	Circ Cardiovasc Genet	http://www.ncbi.nlm.nih.gov/pubmed/24047826	Genome-wide association study identifies 3 genomic loci significantly associated with serum levels of homoarginine: the AtheroRemo Consortium.	Homoarginine levels	1e-45	2916	1
rs4775937	7400619	12.7197	2.77195e-21	3.64054e-17	0.192808	SPATA5L1	rs1153858	24047826	Kleber ME	09/18/2013	Circ Cardiovasc Genet	http://www.ncbi.nlm.nih.gov/pubmed/24047826	Genome-wide association study identifies 3 genomic loci significantly associated with serum levels of homoarginine: the AtheroRemo Consortium.	Homoarginine levels	1e-45	25911	1
rs66528868	7400619	12.7197	2.77195e-21	3.64054e-17	0.192808	SPATA5L1	rs1153858	24047826	Kleber ME	09/18/2013	Circ Cardiovasc Genet	http://www.ncbi.nlm.nih.gov/pubmed/24047826	Genome-wide association study identifies 3 genomic loci significantly associated with serum levels of homoarginine: the AtheroRemo Consortium.	Homoarginine levels	1e-45	15844	1
rs66714503	7400619	12.7197	2.77195e-21	3.64054e-17	0.192808	SPATA5L1	rs1153858	24047826	Kleber ME	09/18/2013	Circ Cardiovasc Genet	http://www.ncbi.nlm.nih.gov/pubmed/24047826	Genome-wide association study identifies 3 genomic loci significantly associated with serum levels of homoarginine: the AtheroRemo Consortium.	Homoarginine levels	1e-45	4665	1
rs66939267	7400619	12.7197	2.77195e-21	3.64054e-17	0.192808	SPATA5L1	rs1153858	24047826	Kleber ME	09/18/2013	Circ Cardiovasc Genet	http://www.ncbi.nlm.nih.gov/pubmed/24047826	Genome-wide association study identifies 3 genomic loci significantly associated with serum levels of homoarginine: the AtheroRemo Consortium.	Homoarginine levels	1e-45	24199	1
rs67045941	7400619	12.7197	2.77195e-21	3.64054e-17	0.192808	SPATA5L1	rs1153858	24047826	Kleber ME	09/18/2013	Circ Cardiovasc Genet	http://www.ncbi.nlm.nih.gov/pubmed/24047826	Genome-wide association study identifies 3 genomic loci significantly associated with serum levels of homoarginine: the AtheroRemo Consortium.	Homoarginine levels	1e-45	24308	0.943
rs67461176	7400619	12.7197	2.77195e-21	3.64054e-17	0.192808	SPATA5L1	rs1153858	24047826	Kleber ME	09/18/2013	Circ Cardiovasc Genet	http://www.ncbi.nlm.nih.gov/pubmed/24047826	Genome-wide association study identifies 3 genomic loci significantly associated with serum levels of homoarginine: the AtheroRemo Consortium.	Homoarginine levels	1e-45	24116	1
rs67744121	7400619	12.7197	2.77195e-21	3.64054e-17	0.192808	SPATA5L1	rs1153858	24047826	Kleber ME	09/18/2013	Circ Cardiovasc Genet	http://www.ncbi.nlm.nih.gov/pubmed/24047826	Genome-wide association study identifies 3 genomic loci significantly associated with serum levels of homoarginine: the AtheroRemo Consortium.	Homoarginine levels	1e-45	24534	1
rs67831559	7400619	12.7197	2.77195e-21	3.64054e-17	0.192808	SPATA5L1	rs1153858	24047826	Kleber ME	09/18/2013	Circ Cardiovasc Genet	http://www.ncbi.nlm.nih.gov/pubmed/24047826	Genome-wide association study identifies 3 genomic loci significantly associated with serum levels of homoarginine: the AtheroRemo Consortium.	Homoarginine levels	1e-45	3396	1
rs7164139	7400619	12.7197	2.77195e-21	3.64054e-17	0.192808	SPATA5L1	rs1153858	24047826	Kleber ME	09/18/2013	Circ Cardiovasc Genet	http://www.ncbi.nlm.nih.gov/pubmed/24047826	Genome-wide association study identifies 3 genomic loci significantly associated with serum levels of homoarginine: the AtheroRemo Consortium.	Homoarginine levels	1e-45	18148	0.887
rs7164602	7400619	12.7197	2.77195e-21	3.64054e-17	0.192808	SPATA5L1	rs1153858	24047826	Kleber ME	09/18/2013	Circ Cardiovasc Genet	http://www.ncbi.nlm.nih.gov/pubmed/24047826	Genome-wide association study identifies 3 genomic loci significantly associated with serum levels of homoarginine: the AtheroRemo Consortium.	Homoarginine levels	1e-45	18622	1
rs7181167	7400619	12.7197	2.77195e-21	3.64054e-17	0.192808	SPATA5L1	rs1153858	24047826	Kleber ME	09/18/2013	Circ Cardiovasc Genet	http://www.ncbi.nlm.nih.gov/pubmed/24047826	Genome-wide association study identifies 3 genomic loci significantly associated with serum levels of homoarginine: the AtheroRemo Consortium.	Homoarginine levels	1e-45	33533	1
rs72623915	7400619	12.7197	2.77195e-21	3.64054e-17	0.192808	SPATA5L1	rs1153858	24047826	Kleber ME	09/18/2013	Circ Cardiovasc Genet	http://www.ncbi.nlm.nih.gov/pubmed/24047826	Genome-wide association study identifies 3 genomic loci significantly associated with serum levels of homoarginine: the AtheroRemo Consortium.	Homoarginine levels	1e-45	5270	1
rs7494956	7400619	12.7197	2.77195e-21	3.64054e-17	0.192808	SPATA5L1	rs1153858	24047826	Kleber ME	09/18/2013	Circ Cardiovasc Genet	http://www.ncbi.nlm.nih.gov/pubmed/24047826	Genome-wide association study identifies 3 genomic loci significantly associated with serum levels of homoarginine: the AtheroRemo Consortium.	Homoarginine levels	1e-45	15862	1
rs8032904	7400619	12.7197	2.77195e-21	3.64054e-17	0.192808	SPATA5L1	rs1153858	24047826	Kleber ME	09/18/2013	Circ Cardiovasc Genet	http://www.ncbi.nlm.nih.gov/pubmed/24047826	Genome-wide association study identifies 3 genomic loci significantly associated with serum levels of homoarginine: the AtheroRemo Consortium.	Homoarginine levels	1e-45	1394	1
rs8038342	7400619	12.7197	2.77195e-21	3.64054e-17	0.192808	SPATA5L1	rs1153858	24047826	Kleber ME	09/18/2013	Circ Cardiovasc Genet	http://www.ncbi.nlm.nih.gov/pubmed/24047826	Genome-wide association study identifies 3 genomic loci significantly associated with serum levels of homoarginine: the AtheroRemo Consortium.	Homoarginine levels	1e-45	1166	0.943
rs9783731	7400619	12.7197	2.77195e-21	3.64054e-17	0.192808	SPATA5L1	rs1153858	24047826	Kleber ME	09/18/2013	Circ Cardiovasc Genet	http://www.ncbi.nlm.nih.gov/pubmed/24047826	Genome-wide association study identifies 3 genomic loci significantly associated with serum levels of homoarginine: the AtheroRemo Consortium.	Homoarginine levels	1e-45	9819	1
rs9788780	7400619	12.7197	2.77195e-21	3.64054e-17	0.192808	SPATA5L1	rs1153858	24047826	Kleber ME	09/18/2013	Circ Cardiovasc Genet	http://www.ncbi.nlm.nih.gov/pubmed/24047826	Genome-wide association study identifies 3 genomic loci significantly associated with serum levels of homoarginine: the AtheroRemo Consortium.	Homoarginine levels	1e-45	32784	1
rs12440038	7400619	12.7191	2.77878e-21	3.64838e-17	0.192818	SPATA5L1	rs1153858	24047826	Kleber ME	09/18/2013	Circ Cardiovasc Genet	http://www.ncbi.nlm.nih.gov/pubmed/24047826	Genome-wide association study identifies 3 genomic loci significantly associated with serum levels of homoarginine: the AtheroRemo Consortium.	Homoarginine levels	1e-45	54036	1
rs7402632	7400619	12.7186	2.78511e-21	3.65443e-17	0.192806	SPATA5L1	rs1153858	24047826	Kleber ME	09/18/2013	Circ Cardiovasc Genet	http://www.ncbi.nlm.nih.gov/pubmed/24047826	Genome-wide association study identifies 3 genomic loci significantly associated with serum levels of homoarginine: the AtheroRemo Consortium.	Homoarginine levels	1e-45	49210	0.943
rs8042786	7400619	12.7181	2.79102e-21	3.66107e-17	0.192807	SPATA5L1	rs1153858	24047826	Kleber ME	09/18/2013	Circ Cardiovasc Genet	http://www.ncbi.nlm.nih.gov/pubmed/24047826	Genome-wide association study identifies 3 genomic loci significantly associated with serum levels of homoarginine: the AtheroRemo Consortium.	Homoarginine levels	1e-45	50836	1
rs1145074	7400619	12.7175	2.79765e-21	3.6675e-17	0.192805	SPATA5L1	rs1153858	24047826	Kleber ME	09/18/2013	Circ Cardiovasc Genet	http://www.ncbi.nlm.nih.gov/pubmed/24047826	Genome-wide association study identifies 3 genomic loci significantly associated with serum levels of homoarginine: the AtheroRemo Consortium.	Homoarginine levels	1e-45	51121	1
rs2461701	7400619	12.7175	2.79765e-21	3.6675e-17	0.192805	SPATA5L1	rs1153858	24047826	Kleber ME	09/18/2013	Circ Cardiovasc Genet	http://www.ncbi.nlm.nih.gov/pubmed/24047826	Genome-wide association study identifies 3 genomic loci significantly associated with serum levels of homoarginine: the AtheroRemo Consortium.	Homoarginine levels	1e-45	50688	1
rs2467858	7400619	12.7171	2.80287e-21	3.67321e-17	0.192824	SPATA5L1	rs1153858	24047826	Kleber ME	09/18/2013	Circ Cardiovasc Genet	http://www.ncbi.nlm.nih.gov/pubmed/24047826	Genome-wide association study identifies 3 genomic loci significantly associated with serum levels of homoarginine: the AtheroRemo Consortium.	Homoarginine levels	1e-45	58789	1
rs60476496	7400619	12.7108	2.88083e-21	3.71445e-17	0.192839	SPATA5L1	rs1153858	24047826	Kleber ME	09/18/2013	Circ Cardiovasc Genet	http://www.ncbi.nlm.nih.gov/pubmed/24047826	Genome-wide association study identifies 3 genomic loci significantly associated with serum levels of homoarginine: the AtheroRemo Consortium.	Homoarginine levels	1e-45	61098	1
rs2467854	7400619	12.6581	3.62825e-21	4.57163e-17	0.193073	SPATA5L1	rs1153858	24047826	Kleber ME	09/18/2013	Circ Cardiovasc Genet	http://www.ncbi.nlm.nih.gov/pubmed/24047826	Genome-wide association study identifies 3 genomic loci significantly associated with serum levels of homoarginine: the AtheroRemo Consortium.	Homoarginine levels	1e-45	48894	0.945
rs11836634	2260747	12.6443	3.85544e-21	4.78412e-17	0.961128	HRK	rs7294919	22504421	Bis JC	04/15/2012	Nat Genet	http://www.ncbi.nlm.nih.gov/pubmed/22504421	Common variants at 12q14 and 12q24 are associated with hippocampal volume.	Hippocampal volume	3e-11	3252	1
rs11836634	2260747	12.6443	3.85544e-21	4.78412e-17	0.961128	HRK	rs7294919	22504417	Stein JL	04/15/2012	Nat Genet	http://www.ncbi.nlm.nih.gov/pubmed/22504417	Identification of common variants associated with human hippocampal and intracranial volumes.	Brain structure	7e-16	3252	1
rs12594857	7400619	12.6425	3.88578e-21	4.81896e-17	0.195278	SPATA5L1	rs1153858	24047826	Kleber ME	09/18/2013	Circ Cardiovasc Genet	http://www.ncbi.nlm.nih.gov/pubmed/24047826	Genome-wide association study identifies 3 genomic loci significantly associated with serum levels of homoarginine: the AtheroRemo Consortium.	Homoarginine levels	1e-45	14475	1
rs7808907	2230431	-12.6292	4.1183e-21	5.08802e-17	-0.286503	IRF5	rs3807306	21156761	Padyukov L	12/14/2010	Ann Rheum Dis	http://www.ncbi.nlm.nih.gov/pubmed/21156761	A genome-wide association study suggests contrasting associations in ACPA-positive versus ACPA-negative rheumatoid arthritis.	Rheumatoid arthritis	3e-07	3404	0.81
rs10850728	2260747	12.6288	4.12546e-21	5.09538e-17	0.957995	HRK	rs7294919	22504417	Stein JL	04/15/2012	Nat Genet	http://www.ncbi.nlm.nih.gov/pubmed/22504417	Identification of common variants associated with human hippocampal and intracranial volumes.	Brain structure	7e-16	2891	1
rs10850728	2260747	12.6288	4.12546e-21	5.09538e-17	0.957995	HRK	rs7294919	22504421	Bis JC	04/15/2012	Nat Genet	http://www.ncbi.nlm.nih.gov/pubmed/22504421	Common variants at 12q14 and 12q24 are associated with hippocampal volume.	Hippocampal volume	3e-11	2891	1
rs12310299	2260747	12.6284	4.13286e-21	5.10156e-17	0.922879	HRK	rs7294919	22504417	Stein JL	04/15/2012	Nat Genet	http://www.ncbi.nlm.nih.gov/pubmed/22504417	Identification of common variants associated with human hippocampal and intracranial volumes.	Brain structure	7e-16	7895	1
rs12310299	2260747	12.6284	4.13286e-21	5.10156e-17	0.922879	HRK	rs7294919	22504421	Bis JC	04/15/2012	Nat Genet	http://www.ncbi.nlm.nih.gov/pubmed/22504421	Common variants at 12q14 and 12q24 are associated with hippocampal volume.	Hippocampal volume	3e-11	7895	1
rs4950803	5570601	12.5959	4.7657e-21	5.82186e-17	0.487664	RNPEP	rs4950806	21862451	Benyamin B	08/23/2011	Hum Mol Genet	http://www.ncbi.nlm.nih.gov/pubmed/21862451	GWAS of butyrylcholinesterase activity identifies four novel loci, independent effects within BCHE and secondary associations with metabolic risk factors.	Butyrylcholinesterase levels	9e-16	3768	0.833
rs7523510	5570601	12.5951	4.78332e-21	5.83835e-17	0.487866	RNPEP	rs4950806	21862451	Benyamin B	08/23/2011	Hum Mol Genet	http://www.ncbi.nlm.nih.gov/pubmed/21862451	GWAS of butyrylcholinesterase activity identifies four novel loci, independent effects within BCHE and secondary associations with metabolic risk factors.	Butyrylcholinesterase levels	9e-16	3898	0.868
rs80001826	2260747	12.5694	5.35398e-21	6.49941e-17	0.924312	HRK	rs7294919	22504421	Bis JC	04/15/2012	Nat Genet	http://www.ncbi.nlm.nih.gov/pubmed/22504421	Common variants at 12q14 and 12q24 are associated with hippocampal volume.	Hippocampal volume	3e-11	8060	1
rs80001826	2260747	12.5694	5.35398e-21	6.49941e-17	0.924312	HRK	rs7294919	22504417	Stein JL	04/15/2012	Nat Genet	http://www.ncbi.nlm.nih.gov/pubmed/22504417	Identification of common variants associated with human hippocampal and intracranial volumes.	Brain structure	7e-16	8060	1
rs7305705	2260747	12.5614	5.5447e-21	6.71942e-17	0.934746	HRK	rs7294919	22504421	Bis JC	04/15/2012	Nat Genet	http://www.ncbi.nlm.nih.gov/pubmed/22504421	Common variants at 12q14 and 12q24 are associated with hippocampal volume.	Hippocampal volume	3e-11	59	1
rs7305705	2260747	12.5614	5.5447e-21	6.71942e-17	0.934746	HRK	rs7294919	22504417	Stein JL	04/15/2012	Nat Genet	http://www.ncbi.nlm.nih.gov/pubmed/22504417	Identification of common variants associated with human hippocampal and intracranial volumes.	Brain structure	7e-16	59	1
rs7294919	2260747	12.5587	5.61224e-21	6.79739e-17	0.934207	HRK	rs7294919	22504421	Bis JC	04/15/2012	Nat Genet	http://www.ncbi.nlm.nih.gov/pubmed/22504421	Common variants at 12q14 and 12q24 are associated with hippocampal volume.	Hippocampal volume	3e-11	0	1
rs7294919	2260747	12.5587	5.61224e-21	6.79739e-17	0.934207	HRK	rs7294919	22504417	Stein JL	04/15/2012	Nat Genet	http://www.ncbi.nlm.nih.gov/pubmed/22504417	Identification of common variants associated with human hippocampal and intracranial volumes.	Brain structure	7e-16	0	1
rs4774580	7400619	12.553	5.75348e-21	6.96052e-17	0.194976	SPATA5L1	rs1153858	24047826	Kleber ME	09/18/2013	Circ Cardiovasc Genet	http://www.ncbi.nlm.nih.gov/pubmed/24047826	Genome-wide association study identifies 3 genomic loci significantly associated with serum levels of homoarginine: the AtheroRemo Consortium.	Homoarginine levels	1e-45	617	0.943
rs61365925	7400619	12.553	5.75348e-21	6.96052e-17	0.194976	SPATA5L1	rs1153858	24047826	Kleber ME	09/18/2013	Circ Cardiovasc Genet	http://www.ncbi.nlm.nih.gov/pubmed/24047826	Genome-wide association study identifies 3 genomic loci significantly associated with serum levels of homoarginine: the AtheroRemo Consortium.	Homoarginine levels	1e-45	2392	1
rs12311895	2260747	12.5408	6.07027e-21	7.33126e-17	0.935527	HRK	rs7294919	22504417	Stein JL	04/15/2012	Nat Genet	http://www.ncbi.nlm.nih.gov/pubmed/22504417	Identification of common variants associated with human hippocampal and intracranial volumes.	Brain structure	7e-16	665	1
rs12311895	2260747	12.5408	6.07027e-21	7.33126e-17	0.935527	HRK	rs7294919	22504421	Bis JC	04/15/2012	Nat Genet	http://www.ncbi.nlm.nih.gov/pubmed/22504421	Common variants at 12q14 and 12q24 are associated with hippocampal volume.	Hippocampal volume	3e-11	665	1
rs76845667	2260747	12.5114	6.90927e-21	8.31147e-17	0.981959	HRK	rs7294919	22504417	Stein JL	04/15/2012	Nat Genet	http://www.ncbi.nlm.nih.gov/pubmed/22504417	Identification of common variants associated with human hippocampal and intracranial volumes.	Brain structure	7e-16	6895	1
rs76845667	2260747	12.5114	6.90927e-21	8.31147e-17	0.981959	HRK	rs7294919	22504421	Bis JC	04/15/2012	Nat Genet	http://www.ncbi.nlm.nih.gov/pubmed/22504421	Common variants at 12q14 and 12q24 are associated with hippocampal volume.	Hippocampal volume	3e-11	6895	1
rs636147	2260129	12.4849	7.76314e-21	9.26e-17	0.541953	MS4A6A	rs610932	21460840	Hollingworth P	2011-03-04	Nat Genet	http://www.ncbi.nlm.nih.gov/pubmed/21460840	Common variants at ABCA7, MS4A6A/MS4A4E, EPHA1, CD33 and CD2AP are associated with Alzheimer's disease.	Alzheimer's disease	2e-14	17785	0.905
rs634475	2260129	12.4826	7.84147e-21	9.34819e-17	0.54201	MS4A6A	rs610932	21460840	Hollingworth P	2011-03-04	Nat Genet	http://www.ncbi.nlm.nih.gov/pubmed/21460840	Common variants at ABCA7, MS4A6A/MS4A4E, EPHA1, CD33 and CD2AP are associated with Alzheimer's disease.	Alzheimer's disease	2e-14	2774	0.935
rs662196	2260129	12.4816	7.87482e-21	9.38005e-17	0.541908	MS4A6A	rs610932	21460840	Hollingworth P	2011-03-04	Nat Genet	http://www.ncbi.nlm.nih.gov/pubmed/21460840	Common variants at ABCA7, MS4A6A/MS4A4E, EPHA1, CD33 and CD2AP are associated with Alzheimer's disease.	Alzheimer's disease	2e-14	3450	0.935
rs583791	2260129	12.4812	7.89041e-21	9.39599e-17	0.541855	MS4A6A	rs610932	21460840	Hollingworth P	2011-03-04	Nat Genet	http://www.ncbi.nlm.nih.gov/pubmed/21460840	Common variants at ABCA7, MS4A6A/MS4A4E, EPHA1, CD33 and CD2AP are associated with Alzheimer's disease.	Alzheimer's disease	2e-14	7945	0.935
rs624663	2260129	12.4805	7.91223e-21	9.41669e-17	0.541809	MS4A6A	rs610932	21460840	Hollingworth P	2011-03-04	Nat Genet	http://www.ncbi.nlm.nih.gov/pubmed/21460840	Common variants at ABCA7, MS4A6A/MS4A4E, EPHA1, CD33 and CD2AP are associated with Alzheimer's disease.	Alzheimer's disease	2e-14	5758	0.935
rs610932	2260129	12.4802	7.92382e-21	9.42521e-17	0.541777	MS4A6A	rs610932	21460840	Hollingworth P	2011-03-04	Nat Genet	http://www.ncbi.nlm.nih.gov/pubmed/21460840	Common variants at ABCA7, MS4A6A/MS4A4E, EPHA1, CD33 and CD2AP are associated with Alzheimer's disease.	Alzheimer's disease	2e-14	0	1
rs7132339	2260747	12.4668	8.40549e-21	9.9619e-17	0.925908	HRK	rs7294919	22504417	Stein JL	04/15/2012	Nat Genet	http://www.ncbi.nlm.nih.gov/pubmed/22504417	Identification of common variants associated with human hippocampal and intracranial volumes.	Brain structure	7e-16	8320	1
rs7132339	2260747	12.4668	8.40549e-21	9.9619e-17	0.925908	HRK	rs7294919	22504421	Bis JC	04/15/2012	Nat Genet	http://www.ncbi.nlm.nih.gov/pubmed/22504421	Common variants at 12q14 and 12q24 are associated with hippocampal volume.	Hippocampal volume	3e-11	8320	1
rs1820492	6280242	-12.466	8.43483e-21	9.99389e-17	-0.35125	DUT	rs964611	23934736	Yu B	2013-11-08	Genet Epidemiol	http://www.ncbi.nlm.nih.gov/pubmed/23934736	Genome-wide association study of a heart failure related metabolomic profile among African Americans in the Atherosclerosis Risk in Communities (ARIC) study.	Metabolite levels (Pyroglutamine)	8e-06	5913	1
rs631853	2260129	12.46	8.66162e-21	1.02455e-16	0.540973	MS4A6A	rs610932	21460840	Hollingworth P	2011-03-04	Nat Genet	http://www.ncbi.nlm.nih.gov/pubmed/21460840	Common variants at ABCA7, MS4A6A/MS4A4E, EPHA1, CD33 and CD2AP are associated with Alzheimer's disease.	Alzheimer's disease	2e-14	5591	0.935
rs74012002	6330494	12.4578	8.74599e-21	1.03424e-16	0.216165	DUT	rs964611	23934736	Yu B	2013-11-08	Genet Epidemiol	http://www.ncbi.nlm.nih.gov/pubmed/23934736	Genome-wide association study of a heart failure related metabolomic profile among African Americans in the Atherosclerosis Risk in Communities (ARIC) study.	Metabolite levels (Pyroglutamine)	8e-06	7933	1
rs6060605	4570500	-12.4396	9.47582e-21	1.09422e-16	-0.429596	CPNE1	rs2277862	20686565	Teslovich TM	2010-05-08	Nature	http://www.ncbi.nlm.nih.gov/pubmed/20686565	Biological, clinical and population relevance of 95 loci for blood lipids.	Cholesterol, total	4e-10	225350	0.808
rs6060605	4570500	-12.4396	9.47582e-21	1.09422e-16	-0.429596	CPNE1	rs2277862	24097068	Willer CJ	2013-06-10	Nat Genet	http://www.ncbi.nlm.nih.gov/pubmed/24097068	Discovery and refinement of loci associated with lipid levels.	Cholesterol, total	5e-11	225350	0.808
rs6060624	4570500	-12.4369	9.58656e-21	1.09422e-16	-0.429276	CPNE1	rs2277862	24097068	Willer CJ	2013-06-10	Nat Genet	http://www.ncbi.nlm.nih.gov/pubmed/24097068	Discovery and refinement of loci associated with lipid levels.	Cholesterol, total	5e-11	260881	0.803
rs6060624	4570500	-12.4369	9.58656e-21	1.09422e-16	-0.429276	CPNE1	rs2277862	20686565	Teslovich TM	2010-05-08	Nature	http://www.ncbi.nlm.nih.gov/pubmed/20686565	Biological, clinical and population relevance of 95 loci for blood lipids.	Cholesterol, total	4e-10	260881	0.803
rs617135	2260129	-12.438	9.54339e-21	1.09422e-16	-0.538254	MS4A6A	rs610932	21460840	Hollingworth P	2011-03-04	Nat Genet	http://www.ncbi.nlm.nih.gov/pubmed/21460840	Common variants at ABCA7, MS4A6A/MS4A4E, EPHA1, CD33 and CD2AP are associated with Alzheimer's disease.	Alzheimer's disease	2e-14	2550	0.875
rs632185	2260129	12.4417	9.38783e-21	1.09422e-16	0.541726	MS4A6A	rs610932	21460840	Hollingworth P	2011-03-04	Nat Genet	http://www.ncbi.nlm.nih.gov/pubmed/21460840	Common variants at ABCA7, MS4A6A/MS4A4E, EPHA1, CD33 and CD2AP are associated with Alzheimer's disease.	Alzheimer's disease	2e-14	12126	0.935
rs10920288	5570601	12.4118	1.07106e-20	1.21614e-16	0.489868	RNPEP	rs4950806	21862451	Benyamin B	08/23/2011	Hum Mol Genet	http://www.ncbi.nlm.nih.gov/pubmed/21862451	GWAS of butyrylcholinesterase activity identifies four novel loci, independent effects within BCHE and secondary associations with metabolic risk factors.	Butyrylcholinesterase levels	9e-16	7988	0.9
rs7131959	2260747	12.3962	1.14688e-20	1.2895e-16	0.987167	HRK	rs7294919	22504417	Stein JL	04/15/2012	Nat Genet	http://www.ncbi.nlm.nih.gov/pubmed/22504417	Identification of common variants associated with human hippocampal and intracranial volumes.	Brain structure	7e-16	8023	1
rs7131959	2260747	12.3962	1.14688e-20	1.2895e-16	0.987167	HRK	rs7294919	22504421	Bis JC	04/15/2012	Nat Genet	http://www.ncbi.nlm.nih.gov/pubmed/22504421	Common variants at 12q14 and 12q24 are associated with hippocampal volume.	Hippocampal volume	3e-11	8023	1
rs75331436	4570500	-12.3887	1.18559e-20	1.32251e-16	-0.419316	CPNE1	rs2277862	24097068	Willer CJ	2013-06-10	Nat Genet	http://www.ncbi.nlm.nih.gov/pubmed/24097068	Discovery and refinement of loci associated with lipid levels.	Cholesterol, total	5e-11	238270	0.808
rs75331436	4570500	-12.3887	1.18559e-20	1.32251e-16	-0.419316	CPNE1	rs2277862	20686565	Teslovich TM	2010-05-08	Nature	http://www.ncbi.nlm.nih.gov/pubmed/20686565	Biological, clinical and population relevance of 95 loci for blood lipids.	Cholesterol, total	4e-10	238270	0.808
rs7171163	7400619	12.3876	1.19125e-20	1.32848e-16	0.197054	SPATA5L1	rs1153858	24047826	Kleber ME	09/18/2013	Circ Cardiovasc Genet	http://www.ncbi.nlm.nih.gov/pubmed/24047826	Genome-wide association study identifies 3 genomic loci significantly associated with serum levels of homoarginine: the AtheroRemo Consortium.	Homoarginine levels	1e-45	16308	0.887
rs8037626	6330494	12.3462	1.42998e-20	1.57978e-16	0.214112	DUT	rs964611	23934736	Yu B	2013-11-08	Genet Epidemiol	http://www.ncbi.nlm.nih.gov/pubmed/23934736	Genome-wide association study of a heart failure related metabolomic profile among African Americans in the Atherosclerosis Risk in Communities (ARIC) study.	Metabolite levels (Pyroglutamine)	8e-06	8832	1
rs28605551	7400619	12.344	1.44429e-20	1.59393e-16	0.197449	SPATA5L1	rs1153858	24047826	Kleber ME	09/18/2013	Circ Cardiovasc Genet	http://www.ncbi.nlm.nih.gov/pubmed/24047826	Genome-wide association study identifies 3 genomic loci significantly associated with serum levels of homoarginine: the AtheroRemo Consortium.	Homoarginine levels	1e-45	10983	0.943
rs4822455	2360593	12.3424	1.45434e-20	1.60461e-16	0.290723	DDT	rs2739330	22001757	Chambers JC	10/16/2011	Nat Genet	http://www.ncbi.nlm.nih.gov/pubmed/22001757	Genome-wide association study identifies loci influencing concentrations of liver enzymes in plasma.	Liver enzyme levels (gamma-glutamyl transferase)	2e-09	39990	0.892
rs12636980	2650110	12.3402	1.46847e-20	1.61902e-16	0.243616	WDR48	rs883565	24065183	Armour JA	09/25/2013	Heredity (Edinb)	http://www.ncbi.nlm.nih.gov/pubmed/24065183	Genome-wide association study of handedness excludes simple genetic models.	Handedness	3e-07	68815	0.916
rs74011998	6330494	12.3394	1.47356e-20	1.6237e-16	0.214039	DUT	rs964611	23934736	Yu B	2013-11-08	Genet Epidemiol	http://www.ncbi.nlm.nih.gov/pubmed/23934736	Genome-wide association study of a heart failure related metabolomic profile among African Americans in the Atherosclerosis Risk in Communities (ARIC) study.	Metabolite levels (Pyroglutamine)	8e-06	801	1
rs79040993	6330494	12.3367	1.49131e-20	1.63987e-16	0.21419	DUT	rs964611	23934736	Yu B	2013-11-08	Genet Epidemiol	http://www.ncbi.nlm.nih.gov/pubmed/23934736	Genome-wide association study of a heart failure related metabolomic profile among African Americans in the Atherosclerosis Risk in Communities (ARIC) study.	Metabolite levels (Pyroglutamine)	8e-06	4632	1
rs7309079	2260747	12.3301	1.53589e-20	1.68627e-16	0.974413	HRK	rs7294919	22504417	Stein JL	04/15/2012	Nat Genet	http://www.ncbi.nlm.nih.gov/pubmed/22504417	Identification of common variants associated with human hippocampal and intracranial volumes.	Brain structure	7e-16	6386	1
rs7309079	2260747	12.3301	1.53589e-20	1.68627e-16	0.974413	HRK	rs7294919	22504421	Bis JC	04/15/2012	Nat Genet	http://www.ncbi.nlm.nih.gov/pubmed/22504421	Common variants at 12q14 and 12q24 are associated with hippocampal volume.	Hippocampal volume	3e-11	6386	1
rs10127894	5570601	12.3283	1.54817e-20	1.6977e-16	0.491256	RNPEP	rs4950806	21862451	Benyamin B	08/23/2011	Hum Mol Genet	http://www.ncbi.nlm.nih.gov/pubmed/21862451	GWAS of butyrylcholinesterase activity identifies four novel loci, independent effects within BCHE and secondary associations with metabolic risk factors.	Butyrylcholinesterase levels	9e-16	8360	0.868
rs7168752	6330494	12.316	1.63438e-20	1.78794e-16	0.21368	DUT	rs964611	23934736	Yu B	2013-11-08	Genet Epidemiol	http://www.ncbi.nlm.nih.gov/pubmed/23934736	Genome-wide association study of a heart failure related metabolomic profile among African Americans in the Atherosclerosis Risk in Communities (ARIC) study.	Metabolite levels (Pyroglutamine)	8e-06	3266	1
rs74012001	6330494	12.316	1.63438e-20	1.78794e-16	0.21368	DUT	rs964611	23934736	Yu B	2013-11-08	Genet Epidemiol	http://www.ncbi.nlm.nih.gov/pubmed/23934736	Genome-wide association study of a heart failure related metabolomic profile among African Americans in the Atherosclerosis Risk in Communities (ARIC) study.	Metabolite levels (Pyroglutamine)	8e-06	7694	1
rs76749119	6330494	12.316	1.63438e-20	1.78794e-16	0.21368	DUT	rs964611	23934736	Yu B	2013-11-08	Genet Epidemiol	http://www.ncbi.nlm.nih.gov/pubmed/23934736	Genome-wide association study of a heart failure related metabolomic profile among African Americans in the Atherosclerosis Risk in Communities (ARIC) study.	Metabolite levels (Pyroglutamine)	8e-06	7551	0.935
rs964611	6330494	12.316	1.63438e-20	1.78794e-16	0.21368	DUT	rs964611	23934736	Yu B	2013-11-08	Genet Epidemiol	http://www.ncbi.nlm.nih.gov/pubmed/23934736	Genome-wide association study of a heart failure related metabolomic profile among African Americans in the Atherosclerosis Risk in Communities (ARIC) study.	Metabolite levels (Pyroglutamine)	8e-06	0	1
rs7133290	2260747	12.2605	2.0888e-20	2.22547e-16	0.990139	HRK	rs7294919	22504417	Stein JL	04/15/2012	Nat Genet	http://www.ncbi.nlm.nih.gov/pubmed/22504417	Identification of common variants associated with human hippocampal and intracranial volumes.	Brain structure	7e-16	8352	1
rs7133290	2260747	12.2605	2.0888e-20	2.22547e-16	0.990139	HRK	rs7294919	22504421	Bis JC	04/15/2012	Nat Genet	http://www.ncbi.nlm.nih.gov/pubmed/22504421	Common variants at 12q14 and 12q24 are associated with hippocampal volume.	Hippocampal volume	3e-11	8352	1
rs11629707	6280242	-12.2367	2.32039e-20	2.41471e-16	-0.355661	DUT	rs964611	23934736	Yu B	2013-11-08	Genet Epidemiol	http://www.ncbi.nlm.nih.gov/pubmed/23934736	Genome-wide association study of a heart failure related metabolomic profile among African Americans in the Atherosclerosis Risk in Communities (ARIC) study.	Metabolite levels (Pyroglutamine)	8e-06	42831	0.882
rs12593230	7400619	12.2243	2.45148e-20	2.54552e-16	0.199319	SPATA5L1	rs1153858	24047826	Kleber ME	09/18/2013	Circ Cardiovasc Genet	http://www.ncbi.nlm.nih.gov/pubmed/24047826	Genome-wide association study identifies 3 genomic loci significantly associated with serum levels of homoarginine: the AtheroRemo Consortium.	Homoarginine levels	1e-45	5735	1
rs617135	1770152	-12.1985	2.74878e-20	2.81299e-16	-0.51391	MS4A6A	rs610932	21460840	Hollingworth P	2011-03-04	Nat Genet	http://www.ncbi.nlm.nih.gov/pubmed/21460840	Common variants at ABCA7, MS4A6A/MS4A4E, EPHA1, CD33 and CD2AP are associated with Alzheimer's disease.	Alzheimer's disease	2e-14	2550	0.875
rs7162774	6280242	-12.192	2.82852e-20	2.8925e-16	-0.354949	DUT	rs964611	23934736	Yu B	2013-11-08	Genet Epidemiol	http://www.ncbi.nlm.nih.gov/pubmed/23934736	Genome-wide association study of a heart failure related metabolomic profile among African Americans in the Atherosclerosis Risk in Communities (ARIC) study.	Metabolite levels (Pyroglutamine)	8e-06	62019	0.882
rs7163887	6280242	-12.192	2.82852e-20	2.8925e-16	-0.354949	DUT	rs964611	23934736	Yu B	2013-11-08	Genet Epidemiol	http://www.ncbi.nlm.nih.gov/pubmed/23934736	Genome-wide association study of a heart failure related metabolomic profile among African Americans in the Atherosclerosis Risk in Communities (ARIC) study.	Metabolite levels (Pyroglutamine)	8e-06	62040	0.938
rs11785366	6590196	12.1916	2.83341e-20	2.8961e-16	0.210544	LSM1	rs16887244	22037555	Shi Y	10/30/2011	Nat Genet	http://www.ncbi.nlm.nih.gov/pubmed/22037555	Common variants on 8p12 and 1q24.2 confer risk of schizophrenia.	Schizophrenia	1e-10	14797	0.96
rs4630496	6280242	12.1901	2.85194e-20	2.91294e-16	0.35583	DUT	rs964611	23934736	Yu B	2013-11-08	Genet Epidemiol	http://www.ncbi.nlm.nih.gov/pubmed/23934736	Genome-wide association study of a heart failure related metabolomic profile among African Americans in the Atherosclerosis Risk in Communities (ARIC) study.	Metabolite levels (Pyroglutamine)	8e-06	61149	0.882
rs76873509	6590196	12.1876	2.88426e-20	2.94383e-16	0.210457	LSM1	rs16887244	22037555	Shi Y	10/30/2011	Nat Genet	http://www.ncbi.nlm.nih.gov/pubmed/22037555	Common variants on 8p12 and 1q24.2 confer risk of schizophrenia.	Schizophrenia	1e-10	9363	1
rs424350	4890324	12.1857	2.90884e-20	2.96749e-16	0.24493	HS.538259	rs922107	23648065	Low SK	2013-04-05	Cancer Sci	http://www.ncbi.nlm.nih.gov/pubmed/23648065	Genome-wide association study of chemotherapeutic agent-induced severe neutropenia/leucopenia for patients in Biobank Japan.	Adverse response to chemotherapy (neutropenia/leucopenia) (paclitaxel + carboplatin)	3e-06	16252	0.846
rs1905612	6280242	-12.1854	2.91277e-20	2.96936e-16	-0.35486	DUT	rs964611	23934736	Yu B	2013-11-08	Genet Epidemiol	http://www.ncbi.nlm.nih.gov/pubmed/23934736	Genome-wide association study of a heart failure related metabolomic profile among African Americans in the Atherosclerosis Risk in Communities (ARIC) study.	Metabolite levels (Pyroglutamine)	8e-06	58403	0.882
rs971952	6280242	-12.1854	2.91277e-20	2.96936e-16	-0.35486	DUT	rs964611	23934736	Yu B	2013-11-08	Genet Epidemiol	http://www.ncbi.nlm.nih.gov/pubmed/23934736	Genome-wide association study of a heart failure related metabolomic profile among African Americans in the Atherosclerosis Risk in Communities (ARIC) study.	Metabolite levels (Pyroglutamine)	8e-06	58426	0.882
rs10112856	6590196	12.1848	2.92007e-20	2.97538e-16	0.210372	LSM1	rs16887244	22037555	Shi Y	10/30/2011	Nat Genet	http://www.ncbi.nlm.nih.gov/pubmed/22037555	Common variants on 8p12 and 1q24.2 confer risk of schizophrenia.	Schizophrenia	1e-10	18094	0.96
rs12674975	6590196	12.1836	2.9361e-20	2.98099e-16	0.210357	LSM1	rs16887244	22037555	Shi Y	10/30/2011	Nat Genet	http://www.ncbi.nlm.nih.gov/pubmed/22037555	Common variants on 8p12 and 1q24.2 confer risk of schizophrenia.	Schizophrenia	1e-10	15721	0.96
rs12682626	6590196	12.1836	2.9361e-20	2.98099e-16	0.210357	LSM1	rs16887244	22037555	Shi Y	10/30/2011	Nat Genet	http://www.ncbi.nlm.nih.gov/pubmed/22037555	Common variants on 8p12 and 1q24.2 confer risk of schizophrenia.	Schizophrenia	1e-10	15424	0.96
rs16887258	6590196	12.1836	2.9361e-20	2.98099e-16	0.210357	LSM1	rs16887244	22037555	Shi Y	10/30/2011	Nat Genet	http://www.ncbi.nlm.nih.gov/pubmed/22037555	Common variants on 8p12 and 1q24.2 confer risk of schizophrenia.	Schizophrenia	1e-10	18277	0.96
rs28864534	6590196	12.1836	2.9361e-20	2.98099e-16	0.210357	LSM1	rs16887244	22037555	Shi Y	10/30/2011	Nat Genet	http://www.ncbi.nlm.nih.gov/pubmed/22037555	Common variants on 8p12 and 1q24.2 confer risk of schizophrenia.	Schizophrenia	1e-10	25226	0.96
rs4379415	6590196	12.1836	2.9361e-20	2.98099e-16	0.210357	LSM1	rs16887244	22037555	Shi Y	10/30/2011	Nat Genet	http://www.ncbi.nlm.nih.gov/pubmed/22037555	Common variants on 8p12 and 1q24.2 confer risk of schizophrenia.	Schizophrenia	1e-10	23841	0.96
rs57918891	6590196	12.1836	2.9361e-20	2.98099e-16	0.210357	LSM1	rs16887244	22037555	Shi Y	10/30/2011	Nat Genet	http://www.ncbi.nlm.nih.gov/pubmed/22037555	Common variants on 8p12 and 1q24.2 confer risk of schizophrenia.	Schizophrenia	1e-10	16792	0.879
rs58320990	6590196	12.1836	2.9361e-20	2.98099e-16	0.210357	LSM1	rs16887244	22037555	Shi Y	10/30/2011	Nat Genet	http://www.ncbi.nlm.nih.gov/pubmed/22037555	Common variants on 8p12 and 1q24.2 confer risk of schizophrenia.	Schizophrenia	1e-10	17661	0.922
rs58780114	6590196	12.1836	2.9361e-20	2.98099e-16	0.210357	LSM1	rs16887244	22037555	Shi Y	10/30/2011	Nat Genet	http://www.ncbi.nlm.nih.gov/pubmed/22037555	Common variants on 8p12 and 1q24.2 confer risk of schizophrenia.	Schizophrenia	1e-10	13684	0.96
rs7015996	6590196	12.1836	2.9361e-20	2.98099e-16	0.210357	LSM1	rs16887244	22037555	Shi Y	10/30/2011	Nat Genet	http://www.ncbi.nlm.nih.gov/pubmed/22037555	Common variants on 8p12 and 1q24.2 confer risk of schizophrenia.	Schizophrenia	1e-10	25985	0.96
rs7016434	6590196	12.1836	2.9361e-20	2.98099e-16	0.210357	LSM1	rs16887244	22037555	Shi Y	10/30/2011	Nat Genet	http://www.ncbi.nlm.nih.gov/pubmed/22037555	Common variants on 8p12 and 1q24.2 confer risk of schizophrenia.	Schizophrenia	1e-10	26267	0.96
rs7828832	6590196	12.1836	2.9361e-20	2.98099e-16	0.210357	LSM1	rs16887244	22037555	Shi Y	10/30/2011	Nat Genet	http://www.ncbi.nlm.nih.gov/pubmed/22037555	Common variants on 8p12 and 1q24.2 confer risk of schizophrenia.	Schizophrenia	1e-10	12413	0.96
rs55885015	6590196	12.1835	2.93683e-20	2.98102e-16	0.210333	LSM1	rs16887244	22037555	Shi Y	10/30/2011	Nat Genet	http://www.ncbi.nlm.nih.gov/pubmed/22037555	Common variants on 8p12 and 1q24.2 confer risk of schizophrenia.	Schizophrenia	1e-10	27295	0.96
rs10099466	6590196	12.1833	2.94033e-20	2.98387e-16	0.210363	LSM1	rs16887244	22037555	Shi Y	10/30/2011	Nat Genet	http://www.ncbi.nlm.nih.gov/pubmed/22037555	Common variants on 8p12 and 1q24.2 confer risk of schizophrenia.	Schizophrenia	1e-10	29046	0.96
rs10108757	6590196	12.1818	2.95969e-20	2.99421e-16	0.210331	LSM1	rs16887244	22037555	Shi Y	10/30/2011	Nat Genet	http://www.ncbi.nlm.nih.gov/pubmed/22037555	Common variants on 8p12 and 1q24.2 confer risk of schizophrenia.	Schizophrenia	1e-10	8595	0.96
rs11779210	6590196	12.1818	2.95969e-20	2.99421e-16	0.210331	LSM1	rs16887244	22037555	Shi Y	10/30/2011	Nat Genet	http://www.ncbi.nlm.nih.gov/pubmed/22037555	Common variants on 8p12 and 1q24.2 confer risk of schizophrenia.	Schizophrenia	1e-10	31901	0.96
rs11783967	6590196	12.1818	2.95969e-20	2.99421e-16	0.210331	LSM1	rs16887244	22037555	Shi Y	10/30/2011	Nat Genet	http://www.ncbi.nlm.nih.gov/pubmed/22037555	Common variants on 8p12 and 1q24.2 confer risk of schizophrenia.	Schizophrenia	1e-10	4820	0.96
rs16887244	6590196	12.1818	2.95969e-20	2.99421e-16	0.210331	LSM1	rs16887244	22037555	Shi Y	10/30/2011	Nat Genet	http://www.ncbi.nlm.nih.gov/pubmed/22037555	Common variants on 8p12 and 1q24.2 confer risk of schizophrenia.	Schizophrenia	1e-10	0	1
rs2270376	6590196	12.1818	2.95969e-20	2.99421e-16	0.210331	LSM1	rs16887244	22037555	Shi Y	10/30/2011	Nat Genet	http://www.ncbi.nlm.nih.gov/pubmed/22037555	Common variants on 8p12 and 1q24.2 confer risk of schizophrenia.	Schizophrenia	1e-10	2644	0.96
rs3824288	6590196	12.1818	2.95969e-20	2.99421e-16	0.210331	LSM1	rs16887244	22037555	Shi Y	10/30/2011	Nat Genet	http://www.ncbi.nlm.nih.gov/pubmed/22037555	Common variants on 8p12 and 1q24.2 confer risk of schizophrenia.	Schizophrenia	1e-10	3755	0.96
rs55928150	6590196	12.1818	2.95969e-20	2.99421e-16	0.210331	LSM1	rs16887244	22037555	Shi Y	10/30/2011	Nat Genet	http://www.ncbi.nlm.nih.gov/pubmed/22037555	Common variants on 8p12 and 1q24.2 confer risk of schizophrenia.	Schizophrenia	1e-10	6236	0.96
rs55962869	6590196	12.1818	2.95969e-20	2.99421e-16	0.210331	LSM1	rs16887244	22037555	Shi Y	10/30/2011	Nat Genet	http://www.ncbi.nlm.nih.gov/pubmed/22037555	Common variants on 8p12 and 1q24.2 confer risk of schizophrenia.	Schizophrenia	1e-10	2939	0.96
rs59911155	6590196	12.1818	2.95969e-20	2.99421e-16	0.210331	LSM1	rs16887244	22037555	Shi Y	10/30/2011	Nat Genet	http://www.ncbi.nlm.nih.gov/pubmed/22037555	Common variants on 8p12 and 1q24.2 confer risk of schizophrenia.	Schizophrenia	1e-10	813	0.96
rs74302881	6590196	12.1818	2.95969e-20	2.99421e-16	0.210331	LSM1	rs16887244	22037555	Shi Y	10/30/2011	Nat Genet	http://www.ncbi.nlm.nih.gov/pubmed/22037555	Common variants on 8p12 and 1q24.2 confer risk of schizophrenia.	Schizophrenia	1e-10	16254	0.919
rs7836805	6590196	12.1818	2.95969e-20	2.99421e-16	0.210331	LSM1	rs16887244	22037555	Shi Y	10/30/2011	Nat Genet	http://www.ncbi.nlm.nih.gov/pubmed/22037555	Common variants on 8p12 and 1q24.2 confer risk of schizophrenia.	Schizophrenia	1e-10	31890	0.96
rs1043782	6590196	12.1799	2.98497e-20	3.01833e-16	0.210462	LSM1	rs16887244	22037555	Shi Y	10/30/2011	Nat Genet	http://www.ncbi.nlm.nih.gov/pubmed/22037555	Common variants on 8p12 and 1q24.2 confer risk of schizophrenia.	Schizophrenia	1e-10	36979	0.919
rs7821119	6590196	12.1796	2.98849e-20	3.02047e-16	0.210872	LSM1	rs16887244	22037555	Shi Y	10/30/2011	Nat Genet	http://www.ncbi.nlm.nih.gov/pubmed/22037555	Common variants on 8p12 and 1q24.2 confer risk of schizophrenia.	Schizophrenia	1e-10	46410	0.96
rs11630744	6280242	-12.1793	2.99284e-20	3.02056e-16	-0.354766	DUT	rs964611	23934736	Yu B	2013-11-08	Genet Epidemiol	http://www.ncbi.nlm.nih.gov/pubmed/23934736	Genome-wide association study of a heart failure related metabolomic profile among African Americans in the Atherosclerosis Risk in Communities (ARIC) study.	Metabolite levels (Pyroglutamine)	8e-06	49993	0.882
rs8027003	6280242	12.1793	2.99284e-20	3.02056e-16	0.354766	DUT	rs964611	23934736	Yu B	2013-11-08	Genet Epidemiol	http://www.ncbi.nlm.nih.gov/pubmed/23934736	Genome-wide association study of a heart failure related metabolomic profile among African Americans in the Atherosclerosis Risk in Communities (ARIC) study.	Metabolite levels (Pyroglutamine)	8e-06	49912	0.882
rs12909148	6280242	-12.179	2.99626e-20	3.0233e-16	-0.354769	DUT	rs964611	23934736	Yu B	2013-11-08	Genet Epidemiol	http://www.ncbi.nlm.nih.gov/pubmed/23934736	Genome-wide association study of a heart failure related metabolomic profile among African Americans in the Atherosclerosis Risk in Communities (ARIC) study.	Metabolite levels (Pyroglutamine)	8e-06	51483	0.882
rs60530611	6590196	12.1785	3.00263e-20	3.02756e-16	0.210486	LSM1	rs16887244	22037555	Shi Y	10/30/2011	Nat Genet	http://www.ncbi.nlm.nih.gov/pubmed/22037555	Common variants on 8p12 and 1q24.2 confer risk of schizophrenia.	Schizophrenia	1e-10	38163	0.801
rs16960809	6280242	12.1777	3.01409e-20	3.0348e-16	0.354743	DUT	rs964611	23934736	Yu B	2013-11-08	Genet Epidemiol	http://www.ncbi.nlm.nih.gov/pubmed/23934736	Genome-wide association study of a heart failure related metabolomic profile among African Americans in the Atherosclerosis Risk in Communities (ARIC) study.	Metabolite levels (Pyroglutamine)	8e-06	49001	0.882
rs59324936	6280242	12.1777	3.01409e-20	3.0348e-16	0.354743	DUT	rs964611	23934736	Yu B	2013-11-08	Genet Epidemiol	http://www.ncbi.nlm.nih.gov/pubmed/23934736	Genome-wide association study of a heart failure related metabolomic profile among African Americans in the Atherosclerosis Risk in Communities (ARIC) study.	Metabolite levels (Pyroglutamine)	8e-06	48744	0.882
rs7182177	6280242	12.1777	3.01409e-20	3.0348e-16	0.354743	DUT	rs964611	23934736	Yu B	2013-11-08	Genet Epidemiol	http://www.ncbi.nlm.nih.gov/pubmed/23934736	Genome-wide association study of a heart failure related metabolomic profile among African Americans in the Atherosclerosis Risk in Communities (ARIC) study.	Metabolite levels (Pyroglutamine)	8e-06	49040	0.882
rs73406442	6280242	12.1777	3.01409e-20	3.0348e-16	0.354743	DUT	rs964611	23934736	Yu B	2013-11-08	Genet Epidemiol	http://www.ncbi.nlm.nih.gov/pubmed/23934736	Genome-wide association study of a heart failure related metabolomic profile among African Americans in the Atherosclerosis Risk in Communities (ARIC) study.	Metabolite levels (Pyroglutamine)	8e-06	48829	0.882
rs12592330	6280242	12.1761	3.0355e-20	3.05274e-16	0.354721	DUT	rs964611	23934736	Yu B	2013-11-08	Genet Epidemiol	http://www.ncbi.nlm.nih.gov/pubmed/23934736	Genome-wide association study of a heart failure related metabolomic profile among African Americans in the Atherosclerosis Risk in Communities (ARIC) study.	Metabolite levels (Pyroglutamine)	8e-06	47766	0.938
rs13379705	6280242	12.1761	3.0355e-20	3.05274e-16	0.354721	DUT	rs964611	23934736	Yu B	2013-11-08	Genet Epidemiol	http://www.ncbi.nlm.nih.gov/pubmed/23934736	Genome-wide association study of a heart failure related metabolomic profile among African Americans in the Atherosclerosis Risk in Communities (ARIC) study.	Metabolite levels (Pyroglutamine)	8e-06	47294	0.882
rs13380180	6280242	12.1761	3.0355e-20	3.05274e-16	0.354721	DUT	rs964611	23934736	Yu B	2013-11-08	Genet Epidemiol	http://www.ncbi.nlm.nih.gov/pubmed/23934736	Genome-wide association study of a heart failure related metabolomic profile among African Americans in the Atherosclerosis Risk in Communities (ARIC) study.	Metabolite levels (Pyroglutamine)	8e-06	47255	0.882
rs79379792	6280242	12.1745	3.05707e-20	3.06863e-16	0.354698	DUT	rs964611	23934736	Yu B	2013-11-08	Genet Epidemiol	http://www.ncbi.nlm.nih.gov/pubmed/23934736	Genome-wide association study of a heart failure related metabolomic profile among African Americans in the Atherosclerosis Risk in Communities (ARIC) study.	Metabolite levels (Pyroglutamine)	8e-06	46663	0.882
rs75094472	6280242	12.1743	3.05958e-20	3.06969e-16	0.354699	DUT	rs964611	23934736	Yu B	2013-11-08	Genet Epidemiol	http://www.ncbi.nlm.nih.gov/pubmed/23934736	Genome-wide association study of a heart failure related metabolomic profile among African Americans in the Atherosclerosis Risk in Communities (ARIC) study.	Metabolite levels (Pyroglutamine)	8e-06	46600	0.882
rs56308793	6280242	12.1697	3.12279e-20	3.12352e-16	0.354629	DUT	rs964611	23934736	Yu B	2013-11-08	Genet Epidemiol	http://www.ncbi.nlm.nih.gov/pubmed/23934736	Genome-wide association study of a heart failure related metabolomic profile among African Americans in the Atherosclerosis Risk in Communities (ARIC) study.	Metabolite levels (Pyroglutamine)	8e-06	45294	0.882
rs6999796	6590196	12.1691	3.13138e-20	3.13065e-16	0.211037	LSM1	rs16887244	22037555	Shi Y	10/30/2011	Nat Genet	http://www.ncbi.nlm.nih.gov/pubmed/22037555	Common variants on 8p12 and 1q24.2 confer risk of schizophrenia.	Schizophrenia	1e-10	49957	0.919
rs12592155	6280242	12.1665	3.16743e-20	3.1563e-16	0.354583	DUT	rs964611	23934736	Yu B	2013-11-08	Genet Epidemiol	http://www.ncbi.nlm.nih.gov/pubmed/23934736	Genome-wide association study of a heart failure related metabolomic profile among African Americans in the Atherosclerosis Risk in Communities (ARIC) study.	Metabolite levels (Pyroglutamine)	8e-06	25986	0.938
rs12592157	6280242	12.1665	3.16743e-20	3.1563e-16	0.354583	DUT	rs964611	23934736	Yu B	2013-11-08	Genet Epidemiol	http://www.ncbi.nlm.nih.gov/pubmed/23934736	Genome-wide association study of a heart failure related metabolomic profile among African Americans in the Atherosclerosis Risk in Communities (ARIC) study.	Metabolite levels (Pyroglutamine)	8e-06	26010	0.938
rs12917438	6280242	-12.1665	3.16743e-20	3.1563e-16	-0.354583	DUT	rs964611	23934736	Yu B	2013-11-08	Genet Epidemiol	http://www.ncbi.nlm.nih.gov/pubmed/23934736	Genome-wide association study of a heart failure related metabolomic profile among African Americans in the Atherosclerosis Risk in Communities (ARIC) study.	Metabolite levels (Pyroglutamine)	8e-06	42223	0.882
rs4775746	6280242	-12.1665	3.16743e-20	3.1563e-16	-0.354583	DUT	rs964611	23934736	Yu B	2013-11-08	Genet Epidemiol	http://www.ncbi.nlm.nih.gov/pubmed/23934736	Genome-wide association study of a heart failure related metabolomic profile among African Americans in the Atherosclerosis Risk in Communities (ARIC) study.	Metabolite levels (Pyroglutamine)	8e-06	40733	0.882
rs4775748	6280242	-12.1665	3.16743e-20	3.1563e-16	-0.354583	DUT	rs964611	23934736	Yu B	2013-11-08	Genet Epidemiol	http://www.ncbi.nlm.nih.gov/pubmed/23934736	Genome-wide association study of a heart failure related metabolomic profile among African Americans in the Atherosclerosis Risk in Communities (ARIC) study.	Metabolite levels (Pyroglutamine)	8e-06	41281	0.882
rs4775749	6280242	-12.1665	3.16743e-20	3.1563e-16	-0.354583	DUT	rs964611	23934736	Yu B	2013-11-08	Genet Epidemiol	http://www.ncbi.nlm.nih.gov/pubmed/23934736	Genome-wide association study of a heart failure related metabolomic profile among African Americans in the Atherosclerosis Risk in Communities (ARIC) study.	Metabolite levels (Pyroglutamine)	8e-06	44747	0.882
rs8025164	6280242	-12.1665	3.16743e-20	3.1563e-16	-0.354583	DUT	rs964611	23934736	Yu B	2013-11-08	Genet Epidemiol	http://www.ncbi.nlm.nih.gov/pubmed/23934736	Genome-wide association study of a heart failure related metabolomic profile among African Americans in the Atherosclerosis Risk in Communities (ARIC) study.	Metabolite levels (Pyroglutamine)	8e-06	41200	0.882
rs8032357	6280242	12.1665	3.16743e-20	3.1563e-16	0.354583	DUT	rs964611	23934736	Yu B	2013-11-08	Genet Epidemiol	http://www.ncbi.nlm.nih.gov/pubmed/23934736	Genome-wide association study of a heart failure related metabolomic profile among African Americans in the Atherosclerosis Risk in Communities (ARIC) study.	Metabolite levels (Pyroglutamine)	8e-06	21305	0.938
rs3784619	6280242	-12.1619	3.23171e-20	3.21809e-16	-0.354663	DUT	rs964611	23934736	Yu B	2013-11-08	Genet Epidemiol	http://www.ncbi.nlm.nih.gov/pubmed/23934736	Genome-wide association study of a heart failure related metabolomic profile among African Americans in the Atherosclerosis Risk in Communities (ARIC) study.	Metabolite levels (Pyroglutamine)	8e-06	28424	0.882
rs16960758	6330494	12.161	3.24453e-20	3.22934e-16	0.214144	DUT	rs964611	23934736	Yu B	2013-11-08	Genet Epidemiol	http://www.ncbi.nlm.nih.gov/pubmed/23934736	Genome-wide association study of a heart failure related metabolomic profile among African Americans in the Atherosclerosis Risk in Communities (ARIC) study.	Metabolite levels (Pyroglutamine)	8e-06	9638	1
rs4486433	4890324	12.1583	3.28434e-20	3.2659e-16	0.248145	HS.538259	rs922107	23648065	Low SK	2013-04-05	Cancer Sci	http://www.ncbi.nlm.nih.gov/pubmed/23648065	Genome-wide association study of chemotherapeutic agent-induced severe neutropenia/leucopenia for patients in Biobank Japan.	Adverse response to chemotherapy (neutropenia/leucopenia) (paclitaxel + carboplatin)	3e-06	15480	0.846
rs1323298	4490176	-12.1299	3.72533e-20	3.66497e-16	-0.49098	RGS1	rs2816316	20190752	Dubois PC	02/28/2010	Nat Genet	http://www.ncbi.nlm.nih.gov/pubmed/20190752	Multiple common variants for celiac disease influencing immune gene expression.	Celiac disease	2e-17	16948	1
rs1323298	4490176	-12.1299	3.72533e-20	3.66497e-16	-0.49098	RGS1	rs1323292	21833088	Sawcer S	2011-11-08	Nature	http://www.ncbi.nlm.nih.gov/pubmed/21833088	Genetic risk and a primary role for cell-mediated immune mechanisms in multiple sclerosis.	Multiple sclerosis	2e-08	21156	1
rs1323298	4490176	-12.1299	3.72533e-20	3.66497e-16	-0.49098	RGS1	rs2816316	18311140	Hunt KA	2008-02-03	Nat Genet	http://www.ncbi.nlm.nih.gov/pubmed/18311140?ordinalpos=7&itool=EntrezSystem2.PEntrez.Pubmed.Pubmed_ResultsPanel.Pubmed_RVDocSum	Newly identified genetic risk variants for celiac disease related to the immune response.	Celiac disease	3e-11	16948	1
rs8066560	3390343	12.1273	3.76797e-20	3.68872e-16	0.284249	SREBF1	rs11868035	21738487	Do CB	06/23/2011	PLoS Genet	http://www.ncbi.nlm.nih.gov/pubmed/21738487	Web-based genome-wide association study identifies two novel loci and a substantial genetic component for Parkinson's disease.	Parkinson's disease	6e-08	12942	0.801
rs10851465	6280242	-12.0746	4.76099e-20	4.4283e-16	-0.346732	DUT	rs964611	23934736	Yu B	2013-11-08	Genet Epidemiol	http://www.ncbi.nlm.nih.gov/pubmed/23934736	Genome-wide association study of a heart failure related metabolomic profile among African Americans in the Atherosclerosis Risk in Communities (ARIC) study.	Metabolite levels (Pyroglutamine)	8e-06	32370	0.882
rs11070635	6280242	-12.0746	4.76276e-20	4.4283e-16	-0.346738	DUT	rs964611	23934736	Yu B	2013-11-08	Genet Epidemiol	http://www.ncbi.nlm.nih.gov/pubmed/23934736	Genome-wide association study of a heart failure related metabolomic profile among African Americans in the Atherosclerosis Risk in Communities (ARIC) study.	Metabolite levels (Pyroglutamine)	8e-06	56611	0.882
rs11070636	6280242	-12.0746	4.76276e-20	4.4283e-16	-0.346738	DUT	rs964611	23934736	Yu B	2013-11-08	Genet Epidemiol	http://www.ncbi.nlm.nih.gov/pubmed/23934736	Genome-wide association study of a heart failure related metabolomic profile among African Americans in the Atherosclerosis Risk in Communities (ARIC) study.	Metabolite levels (Pyroglutamine)	8e-06	59403	0.882
rs11070637	6280242	-12.0746	4.76276e-20	4.4283e-16	-0.346738	DUT	rs964611	23934736	Yu B	2013-11-08	Genet Epidemiol	http://www.ncbi.nlm.nih.gov/pubmed/23934736	Genome-wide association study of a heart failure related metabolomic profile among African Americans in the Atherosclerosis Risk in Communities (ARIC) study.	Metabolite levels (Pyroglutamine)	8e-06	59564	0.882
rs11629805	6280242	-12.0746	4.76276e-20	4.4283e-16	-0.346738	DUT	rs964611	23934736	Yu B	2013-11-08	Genet Epidemiol	http://www.ncbi.nlm.nih.gov/pubmed/23934736	Genome-wide association study of a heart failure related metabolomic profile among African Americans in the Atherosclerosis Risk in Communities (ARIC) study.	Metabolite levels (Pyroglutamine)	8e-06	57950	0.882
rs11631831	6280242	-12.0746	4.76276e-20	4.4283e-16	-0.346738	DUT	rs964611	23934736	Yu B	2013-11-08	Genet Epidemiol	http://www.ncbi.nlm.nih.gov/pubmed/23934736	Genome-wide association study of a heart failure related metabolomic profile among African Americans in the Atherosclerosis Risk in Communities (ARIC) study.	Metabolite levels (Pyroglutamine)	8e-06	56246	0.882
rs11857977	6280242	-12.0746	4.76099e-20	4.4283e-16	-0.346732	DUT	rs964611	23934736	Yu B	2013-11-08	Genet Epidemiol	http://www.ncbi.nlm.nih.gov/pubmed/23934736	Genome-wide association study of a heart failure related metabolomic profile among African Americans in the Atherosclerosis Risk in Communities (ARIC) study.	Metabolite levels (Pyroglutamine)	8e-06	48161	0.882
rs12148383	6280242	-12.0746	4.76099e-20	4.4283e-16	-0.346732	DUT	rs964611	23934736	Yu B	2013-11-08	Genet Epidemiol	http://www.ncbi.nlm.nih.gov/pubmed/23934736	Genome-wide association study of a heart failure related metabolomic profile among African Americans in the Atherosclerosis Risk in Communities (ARIC) study.	Metabolite levels (Pyroglutamine)	8e-06	62918	0.882
rs12148465	6280242	-12.0746	4.76099e-20	4.4283e-16	-0.346732	DUT	rs964611	23934736	Yu B	2013-11-08	Genet Epidemiol	http://www.ncbi.nlm.nih.gov/pubmed/23934736	Genome-wide association study of a heart failure related metabolomic profile among African Americans in the Atherosclerosis Risk in Communities (ARIC) study.	Metabolite levels (Pyroglutamine)	8e-06	62944	0.882
rs12438457	6280242	-12.0746	4.76276e-20	4.4283e-16	-0.346738	DUT	rs964611	23934736	Yu B	2013-11-08	Genet Epidemiol	http://www.ncbi.nlm.nih.gov/pubmed/23934736	Genome-wide association study of a heart failure related metabolomic profile among African Americans in the Atherosclerosis Risk in Communities (ARIC) study.	Metabolite levels (Pyroglutamine)	8e-06	58929	0.882
rs12903327	6280242	-12.0746	4.76099e-20	4.4283e-16	-0.346732	DUT	rs964611	23934736	Yu B	2013-11-08	Genet Epidemiol	http://www.ncbi.nlm.nih.gov/pubmed/23934736	Genome-wide association study of a heart failure related metabolomic profile among African Americans in the Atherosclerosis Risk in Communities (ARIC) study.	Metabolite levels (Pyroglutamine)	8e-06	50149	0.882
rs3784621	6280242	-12.0746	4.76099e-20	4.4283e-16	-0.346732	DUT	rs964611	23934736	Yu B	2013-11-08	Genet Epidemiol	http://www.ncbi.nlm.nih.gov/pubmed/23934736	Genome-wide association study of a heart failure related metabolomic profile among African Americans in the Atherosclerosis Risk in Communities (ARIC) study.	Metabolite levels (Pyroglutamine)	8e-06	35578	0.882
rs4775747	6280242	-12.0746	4.76099e-20	4.4283e-16	-0.346732	DUT	rs964611	23934736	Yu B	2013-11-08	Genet Epidemiol	http://www.ncbi.nlm.nih.gov/pubmed/23934736	Genome-wide association study of a heart failure related metabolomic profile among African Americans in the Atherosclerosis Risk in Communities (ARIC) study.	Metabolite levels (Pyroglutamine)	8e-06	40829	0.882
rs4775750	6280242	-12.0746	4.76276e-20	4.4283e-16	-0.346738	DUT	rs964611	23934736	Yu B	2013-11-08	Genet Epidemiol	http://www.ncbi.nlm.nih.gov/pubmed/23934736	Genome-wide association study of a heart failure related metabolomic profile among African Americans in the Atherosclerosis Risk in Communities (ARIC) study.	Metabolite levels (Pyroglutamine)	8e-06	55250	0.882
rs4775751	6280242	-12.0746	4.76276e-20	4.4283e-16	-0.346738	DUT	rs964611	23934736	Yu B	2013-11-08	Genet Epidemiol	http://www.ncbi.nlm.nih.gov/pubmed/23934736	Genome-wide association study of a heart failure related metabolomic profile among African Americans in the Atherosclerosis Risk in Communities (ARIC) study.	Metabolite levels (Pyroglutamine)	8e-06	55593	0.882
rs4775753	6280242	-12.0746	4.76099e-20	4.4283e-16	-0.346732	DUT	rs964611	23934736	Yu B	2013-11-08	Genet Epidemiol	http://www.ncbi.nlm.nih.gov/pubmed/23934736	Genome-wide association study of a heart failure related metabolomic profile among African Americans in the Atherosclerosis Risk in Communities (ARIC) study.	Metabolite levels (Pyroglutamine)	8e-06	63705	0.882
rs4775754	6280242	-12.0746	4.76099e-20	4.4283e-16	-0.346732	DUT	rs964611	23934736	Yu B	2013-11-08	Genet Epidemiol	http://www.ncbi.nlm.nih.gov/pubmed/23934736	Genome-wide association study of a heart failure related metabolomic profile among African Americans in the Atherosclerosis Risk in Communities (ARIC) study.	Metabolite levels (Pyroglutamine)	8e-06	63829	0.882
rs873661	6280242	-12.0746	4.76099e-20	4.4283e-16	-0.346732	DUT	rs964611	23934736	Yu B	2013-11-08	Genet Epidemiol	http://www.ncbi.nlm.nih.gov/pubmed/23934736	Genome-wide association study of a heart failure related metabolomic profile among African Americans in the Atherosclerosis Risk in Communities (ARIC) study.	Metabolite levels (Pyroglutamine)	8e-06	63597	0.882
rs12439526	6280242	-12.0705	4.84952e-20	4.5001e-16	-0.347519	DUT	rs964611	23934736	Yu B	2013-11-08	Genet Epidemiol	http://www.ncbi.nlm.nih.gov/pubmed/23934736	Genome-wide association study of a heart failure related metabolomic profile among African Americans in the Atherosclerosis Risk in Communities (ARIC) study.	Metabolite levels (Pyroglutamine)	8e-06	60733	0.882
rs1872304	6280242	-12.0706	4.84771e-20	4.5001e-16	-0.347513	DUT	rs964611	23934736	Yu B	2013-11-08	Genet Epidemiol	http://www.ncbi.nlm.nih.gov/pubmed/23934736	Genome-wide association study of a heart failure related metabolomic profile among African Americans in the Atherosclerosis Risk in Communities (ARIC) study.	Metabolite levels (Pyroglutamine)	8e-06	61274	0.882
rs4257154	6280242	-12.0705	4.84952e-20	4.5001e-16	-0.347519	DUT	rs964611	23934736	Yu B	2013-11-08	Genet Epidemiol	http://www.ncbi.nlm.nih.gov/pubmed/23934736	Genome-wide association study of a heart failure related metabolomic profile among African Americans in the Atherosclerosis Risk in Communities (ARIC) study.	Metabolite levels (Pyroglutamine)	8e-06	57562	0.882
rs7834862	6590196	12.0571	5.14755e-20	4.75486e-16	0.211861	LSM1	rs16887244	22037555	Shi Y	10/30/2011	Nat Genet	http://www.ncbi.nlm.nih.gov/pubmed/22037555	Common variants on 8p12 and 1q24.2 confer risk of schizophrenia.	Schizophrenia	1e-10	54664	0.96
rs647152	4860711	-12.0443	5.44813e-20	5.01724e-16	-0.237664	CCDC88B	rs694739	20596022	Petukhova L	2010-01-07	Nature	http://www.ncbi.nlm.nih.gov/pubmed/20596022	Genome-wide association study in alopecia areata implicates both innate and adaptive immunity.	Alopecia areata	4e-07	11885	0.892
rs647152	4860711	-12.0443	5.44813e-20	5.01724e-16	-0.237664	CCDC88B	rs694739	21102463	Franke A	11/21/2010	Nat Genet	http://www.ncbi.nlm.nih.gov/pubmed/21102463	Genome-wide meta-analysis increases to 71 the number of confirmed Crohn's disease susceptibility loci.	Crohn's disease	6e-10	11885	0.892
rs667897	2260129	-11.9913	6.89589e-20	6.25294e-16	-0.536915	MS4A6A	rs610932	21460840	Hollingworth P	2011-03-04	Nat Genet	http://www.ncbi.nlm.nih.gov/pubmed/21460840	Common variants at ABCA7, MS4A6A/MS4A4E, EPHA1, CD33 and CD2AP are associated with Alzheimer's disease.	Alzheimer's disease	2e-14	2328	0.875
rs1820491	6280242	-11.9879	7.00131e-20	6.34042e-16	-0.350922	DUT	rs964611	23934736	Yu B	2013-11-08	Genet Epidemiol	http://www.ncbi.nlm.nih.gov/pubmed/23934736	Genome-wide association study of a heart failure related metabolomic profile among African Americans in the Atherosclerosis Risk in Communities (ARIC) study.	Metabolite levels (Pyroglutamine)	8e-06	5928	0.882
rs507506	1170647	-11.9707	7.55917e-20	6.79962e-16	-0.277696	ACADVL	rs507506	22479202	Dastani Z	03/29/2012	PLoS Genet	http://www.ncbi.nlm.nih.gov/pubmed/22479202	Novel loci for adiponectin levels and their influence on type 2 diabetes and metabolic traits: a multi-ethnic meta-analysis of 45,891 individuals.	Adiponectin levels	2e-06	0	1
rs2510066	4860711	-11.9619	7.86364e-20	7.00933e-16	-0.236072	CCDC88B	rs694739	20596022	Petukhova L	2010-01-07	Nature	http://www.ncbi.nlm.nih.gov/pubmed/20596022	Genome-wide association study in alopecia areata implicates both innate and adaptive immunity.	Alopecia areata	4e-07	44786	0.964
rs2510066	4860711	-11.9619	7.86364e-20	7.00933e-16	-0.236072	CCDC88B	rs694739	21102463	Franke A	11/21/2010	Nat Genet	http://www.ncbi.nlm.nih.gov/pubmed/21102463	Genome-wide meta-analysis increases to 71 the number of confirmed Crohn's disease susceptibility loci.	Crohn's disease	6e-10	44786	0.964
rs574087	4860711	-11.9619	7.86364e-20	7.00933e-16	-0.236072	CCDC88B	rs694739	20596022	Petukhova L	2010-01-07	Nature	http://www.ncbi.nlm.nih.gov/pubmed/20596022	Genome-wide association study in alopecia areata implicates both innate and adaptive immunity.	Alopecia areata	4e-07	5715	0.93
rs574087	4860711	-11.9619	7.86364e-20	7.00933e-16	-0.236072	CCDC88B	rs694739	21102463	Franke A	11/21/2010	Nat Genet	http://www.ncbi.nlm.nih.gov/pubmed/21102463	Genome-wide meta-analysis increases to 71 the number of confirmed Crohn's disease susceptibility loci.	Crohn's disease	6e-10	5715	0.93
rs1783521	4860711	-11.9612	7.88561e-20	7.02597e-16	-0.236072	CCDC88B	rs694739	20596022	Petukhova L	2010-01-07	Nature	http://www.ncbi.nlm.nih.gov/pubmed/20596022	Genome-wide association study in alopecia areata implicates both innate and adaptive immunity.	Alopecia areata	4e-07	9058	1
rs1783521	4860711	-11.9612	7.88561e-20	7.02597e-16	-0.236072	CCDC88B	rs694739	21102463	Franke A	11/21/2010	Nat Genet	http://www.ncbi.nlm.nih.gov/pubmed/21102463	Genome-wide meta-analysis increases to 71 the number of confirmed Crohn's disease susceptibility loci.	Crohn's disease	6e-10	9058	1
rs646153	4860711	-11.9601	7.9256e-20	7.05717e-16	-0.236062	CCDC88B	rs694739	21102463	Franke A	11/21/2010	Nat Genet	http://www.ncbi.nlm.nih.gov/pubmed/21102463	Genome-wide meta-analysis increases to 71 the number of confirmed Crohn's disease susceptibility loci.	Crohn's disease	6e-10	7645	1
rs646153	4860711	-11.9601	7.9256e-20	7.05717e-16	-0.236062	CCDC88B	rs694739	20596022	Petukhova L	2010-01-07	Nature	http://www.ncbi.nlm.nih.gov/pubmed/20596022	Genome-wide association study in alopecia areata implicates both innate and adaptive immunity.	Alopecia areata	4e-07	7645	1
rs113844630	2260747	11.9533	8.16776e-20	7.26366e-16	0.922329	HRK	rs7294919	22504421	Bis JC	04/15/2012	Nat Genet	http://www.ncbi.nlm.nih.gov/pubmed/22504421	Common variants at 12q14 and 12q24 are associated with hippocampal volume.	Hippocampal volume	3e-11	9511	1
rs113844630	2260747	11.9533	8.16776e-20	7.26366e-16	0.922329	HRK	rs7294919	22504417	Stein JL	04/15/2012	Nat Genet	http://www.ncbi.nlm.nih.gov/pubmed/22504417	Identification of common variants associated with human hippocampal and intracranial volumes.	Brain structure	7e-16	9511	1
rs446994	1170647	-11.9423	8.57975e-20	7.603e-16	-0.276996	ACADVL	rs507506	22479202	Dastani Z	03/29/2012	PLoS Genet	http://www.ncbi.nlm.nih.gov/pubmed/22479202	Novel loci for adiponectin levels and their influence on type 2 diabetes and metabolic traits: a multi-ethnic meta-analysis of 45,891 individuals.	Adiponectin levels	2e-06	1469	1
rs574835	4860711	-11.9407	8.64149e-20	7.65079e-16	-0.237816	CCDC88B	rs694739	21102463	Franke A	11/21/2010	Nat Genet	http://www.ncbi.nlm.nih.gov/pubmed/21102463	Genome-wide meta-analysis increases to 71 the number of confirmed Crohn's disease susceptibility loci.	Crohn's disease	6e-10	13435	0.857
rs574835	4860711	-11.9407	8.64149e-20	7.65079e-16	-0.237816	CCDC88B	rs694739	20596022	Petukhova L	2010-01-07	Nature	http://www.ncbi.nlm.nih.gov/pubmed/20596022	Genome-wide association study in alopecia areata implicates both innate and adaptive immunity.	Alopecia areata	4e-07	13435	0.857
rs5751777	2360593	11.9407	8.64268e-20	7.65079e-16	0.287755	DDT	rs2739330	22001757	Chambers JC	10/16/2011	Nat Genet	http://www.ncbi.nlm.nih.gov/pubmed/22001757	Genome-wide association study identifies loci influencing concentrations of liver enzymes in plasma.	Liver enzyme levels (gamma-glutamyl transferase)	2e-09	28239	0.929
rs479552	4860711	-11.9395	8.68539e-20	7.6822e-16	-0.237811	CCDC88B	rs694739	20596022	Petukhova L	2010-01-07	Nature	http://www.ncbi.nlm.nih.gov/pubmed/20596022	Genome-wide association study in alopecia areata implicates both innate and adaptive immunity.	Alopecia areata	4e-07	13450	0.861
rs479552	4860711	-11.9395	8.68539e-20	7.6822e-16	-0.237811	CCDC88B	rs694739	21102463	Franke A	11/21/2010	Nat Genet	http://www.ncbi.nlm.nih.gov/pubmed/21102463	Genome-wide meta-analysis increases to 71 the number of confirmed Crohn's disease susceptibility loci.	Crohn's disease	6e-10	13450	0.861
rs499425	4860711	-11.9385	8.72741e-20	7.71776e-16	-0.235872	CCDC88B	rs694739	20596022	Petukhova L	2010-01-07	Nature	http://www.ncbi.nlm.nih.gov/pubmed/20596022	Genome-wide association study in alopecia areata implicates both innate and adaptive immunity.	Alopecia areata	4e-07	8696	1
rs499425	4860711	-11.9385	8.72741e-20	7.71776e-16	-0.235872	CCDC88B	rs694739	21102463	Franke A	11/21/2010	Nat Genet	http://www.ncbi.nlm.nih.gov/pubmed/21102463	Genome-wide meta-analysis increases to 71 the number of confirmed Crohn's disease susceptibility loci.	Crohn's disease	6e-10	8696	1
rs5751775	2360593	11.9361	8.81879e-20	7.79532e-16	0.287738	DDT	rs2739330	22001757	Chambers JC	10/16/2011	Nat Genet	http://www.ncbi.nlm.nih.gov/pubmed/22001757	Genome-wide association study identifies loci influencing concentrations of liver enzymes in plasma.	Liver enzyme levels (gamma-glutamyl transferase)	2e-09	28560	0.929
rs113315762	2260747	11.9324	8.9682e-20	7.90109e-16	0.923282	HRK	rs7294919	22504417	Stein JL	04/15/2012	Nat Genet	http://www.ncbi.nlm.nih.gov/pubmed/22504417	Identification of common variants associated with human hippocampal and intracranial volumes.	Brain structure	7e-16	9645	1
rs113315762	2260747	11.9324	8.9682e-20	7.90109e-16	0.923282	HRK	rs7294919	22504421	Bis JC	04/15/2012	Nat Genet	http://www.ncbi.nlm.nih.gov/pubmed/22504421	Common variants at 12q14 and 12q24 are associated with hippocampal volume.	Hippocampal volume	3e-11	9645	1
rs75337356	2260747	11.9246	9.28209e-20	8.1641e-16	0.923227	HRK	rs7294919	22504417	Stein JL	04/15/2012	Nat Genet	http://www.ncbi.nlm.nih.gov/pubmed/22504417	Identification of common variants associated with human hippocampal and intracranial volumes.	Brain structure	7e-16	9662	1
rs75337356	2260747	11.9246	9.28209e-20	8.1641e-16	0.923227	HRK	rs7294919	22504421	Bis JC	04/15/2012	Nat Genet	http://www.ncbi.nlm.nih.gov/pubmed/22504421	Common variants at 12q14 and 12q24 are associated with hippocampal volume.	Hippocampal volume	3e-11	9662	1
rs11231757	4860711	-11.899	1.04078e-19	9.0884e-16	-0.236151	CCDC88B	rs694739	20596022	Petukhova L	2010-01-07	Nature	http://www.ncbi.nlm.nih.gov/pubmed/20596022	Genome-wide association study in alopecia areata implicates both innate and adaptive immunity.	Alopecia areata	4e-07	9084	1
rs11231757	4860711	-11.899	1.04078e-19	9.0884e-16	-0.236151	CCDC88B	rs694739	21102463	Franke A	11/21/2010	Nat Genet	http://www.ncbi.nlm.nih.gov/pubmed/21102463	Genome-wide meta-analysis increases to 71 the number of confirmed Crohn's disease susceptibility loci.	Crohn's disease	6e-10	9084	1
rs1820494	6280242	-11.8981	1.04498e-19	9.1213e-16	-0.346143	DUT	rs964611	23934736	Yu B	2013-11-08	Genet Epidemiol	http://www.ncbi.nlm.nih.gov/pubmed/23934736	Genome-wide association study of a heart failure related metabolomic profile among African Americans in the Atherosclerosis Risk in Communities (ARIC) study.	Metabolite levels (Pyroglutamine)	8e-06	5660	0.938
rs602396	520360	-11.8634	1.2199e-19	1.05844e-15	-0.583656	MS4A6A	rs610932	21460840	Hollingworth P	2011-03-04	Nat Genet	http://www.ncbi.nlm.nih.gov/pubmed/21460840	Common variants at ABCA7, MS4A6A/MS4A4E, EPHA1, CD33 and CD2AP are associated with Alzheimer's disease.	Alzheimer's disease	2e-14	11823	0.901
rs667897	1770152	-11.792	1.67815e-19	1.4226e-15	-0.51298	MS4A6A	rs610932	21460840	Hollingworth P	2011-03-04	Nat Genet	http://www.ncbi.nlm.nih.gov/pubmed/21460840	Common variants at ABCA7, MS4A6A/MS4A4E, EPHA1, CD33 and CD2AP are associated with Alzheimer's disease.	Alzheimer's disease	2e-14	2328	0.875
rs694739	4860711	-11.7822	1.75373e-19	1.47067e-15	-0.235744	CCDC88B	rs694739	21102463	Franke A	11/21/2010	Nat Genet	http://www.ncbi.nlm.nih.gov/pubmed/21102463	Genome-wide meta-analysis increases to 71 the number of confirmed Crohn's disease susceptibility loci.	Crohn's disease	6e-10	0	1
rs694739	4860711	-11.7822	1.75373e-19	1.47067e-15	-0.235744	CCDC88B	rs694739	20596022	Petukhova L	2010-01-07	Nature	http://www.ncbi.nlm.nih.gov/pubmed/20596022	Genome-wide association study in alopecia areata implicates both innate and adaptive immunity.	Alopecia areata	4e-07	0	1
rs2071206	7380088	11.7796	1.77377e-19	1.48601e-15	0.216838	RBM6	rs2013208	24097068	Willer CJ	2013-06-10	Nat Genet	http://www.ncbi.nlm.nih.gov/pubmed/24097068	Discovery and refinement of loci associated with lipid levels.	HDL cholesterol	9e-12	30710	1
rs9428043	4890324	11.7524	2.00336e-19	1.67275e-15	0.238979	HS.538259	rs922107	23648065	Low SK	2013-04-05	Cancer Sci	http://www.ncbi.nlm.nih.gov/pubmed/23648065	Genome-wide association study of chemotherapeutic agent-induced severe neutropenia/leucopenia for patients in Biobank Japan.	Adverse response to chemotherapy (neutropenia/leucopenia) (paclitaxel + carboplatin)	3e-06	17664	0.846
rs359925	4890324	11.7348	2.16812e-19	1.805e-15	0.244625	HS.538259	rs922107	23648065	Low SK	2013-04-05	Cancer Sci	http://www.ncbi.nlm.nih.gov/pubmed/23648065	Genome-wide association study of chemotherapeutic agent-induced severe neutropenia/leucopenia for patients in Biobank Japan.	Adverse response to chemotherapy (neutropenia/leucopenia) (paclitaxel + carboplatin)	3e-06	26460	0.846
rs359922	4890324	11.7152	2.36686e-19	1.95513e-15	0.244369	HS.538259	rs922107	23648065	Low SK	2013-04-05	Cancer Sci	http://www.ncbi.nlm.nih.gov/pubmed/23648065	Genome-wide association study of chemotherapeutic agent-induced severe neutropenia/leucopenia for patients in Biobank Japan.	Adverse response to chemotherapy (neutropenia/leucopenia) (paclitaxel + carboplatin)	3e-06	28219	0.846
rs107903	520360	-11.6856	2.70164e-19	2.20807e-15	-0.579198	MS4A6A	rs610932	21460840	Hollingworth P	2011-03-04	Nat Genet	http://www.ncbi.nlm.nih.gov/pubmed/21460840	Common variants at ABCA7, MS4A6A/MS4A4E, EPHA1, CD33 and CD2AP are associated with Alzheimer's disease.	Alzheimer's disease	2e-14	13051	0.935
rs2739330	2360593	11.6544	3.10733e-19	2.5083e-15	0.273953	DDT	rs2739330	22001757	Chambers JC	10/16/2011	Nat Genet	http://www.ncbi.nlm.nih.gov/pubmed/22001757	Genome-wide association study identifies loci influencing concentrations of liver enzymes in plasma.	Liver enzyme levels (gamma-glutamyl transferase)	2e-09	0	1
rs2739338	2360593	11.626	3.53057e-19	2.82048e-15	0.272749	DDT	rs2739330	22001757	Chambers JC	10/16/2011	Nat Genet	http://www.ncbi.nlm.nih.gov/pubmed/22001757	Genome-wide association study identifies loci influencing concentrations of liver enzymes in plasma.	Liver enzyme levels (gamma-glutamyl transferase)	2e-09	1844	0.964
rs2245365	7380088	11.6168	3.67944e-19	2.92457e-15	0.215963	RBM6	rs2013208	24097068	Willer CJ	2013-06-10	Nat Genet	http://www.ncbi.nlm.nih.gov/pubmed/24097068	Discovery and refinement of loci associated with lipid levels.	HDL cholesterol	9e-12	32080	0.932
rs9311446	7380088	11.6168	3.67944e-19	2.92457e-15	0.215963	RBM6	rs2013208	24097068	Willer CJ	2013-06-10	Nat Genet	http://www.ncbi.nlm.nih.gov/pubmed/24097068	Discovery and refinement of loci associated with lipid levels.	HDL cholesterol	9e-12	37173	0.932
rs2240329	7380088	11.6159	3.69389e-19	2.9355e-15	0.21599	RBM6	rs2013208	24097068	Willer CJ	2013-06-10	Nat Genet	http://www.ncbi.nlm.nih.gov/pubmed/24097068	Discovery and refinement of loci associated with lipid levels.	HDL cholesterol	9e-12	21887	0.9
rs2624825	7380088	11.6149	3.71035e-19	2.94692e-15	0.215992	RBM6	rs2013208	24097068	Willer CJ	2013-06-10	Nat Genet	http://www.ncbi.nlm.nih.gov/pubmed/24097068	Discovery and refinement of loci associated with lipid levels.	HDL cholesterol	9e-12	25590	0.932
rs2856234	7380088	11.6149	3.71035e-19	2.94692e-15	0.215992	RBM6	rs2013208	24097068	Willer CJ	2013-06-10	Nat Genet	http://www.ncbi.nlm.nih.gov/pubmed/24097068	Discovery and refinement of loci associated with lipid levels.	HDL cholesterol	9e-12	9743	0.966
rs636147	1770152	11.6024	3.92457e-19	3.11068e-15	0.507205	MS4A6A	rs610932	21460840	Hollingworth P	2011-03-04	Nat Genet	http://www.ncbi.nlm.nih.gov/pubmed/21460840	Common variants at ABCA7, MS4A6A/MS4A4E, EPHA1, CD33 and CD2AP are associated with Alzheimer's disease.	Alzheimer's disease	2e-14	17785	0.905
rs634475	1770152	11.6006	3.9562e-19	3.13399e-15	0.507261	MS4A6A	rs610932	21460840	Hollingworth P	2011-03-04	Nat Genet	http://www.ncbi.nlm.nih.gov/pubmed/21460840	Common variants at ABCA7, MS4A6A/MS4A4E, EPHA1, CD33 and CD2AP are associated with Alzheimer's disease.	Alzheimer's disease	2e-14	2774	0.935
rs583791	1770152	11.6005	3.95817e-19	3.13497e-15	0.507134	MS4A6A	rs610932	21460840	Hollingworth P	2011-03-04	Nat Genet	http://www.ncbi.nlm.nih.gov/pubmed/21460840	Common variants at ABCA7, MS4A6A/MS4A4E, EPHA1, CD33 and CD2AP are associated with Alzheimer's disease.	Alzheimer's disease	2e-14	7945	0.935
rs662196	1770152	11.6001	3.96602e-19	3.14002e-15	0.50717	MS4A6A	rs610932	21460840	Hollingworth P	2011-03-04	Nat Genet	http://www.ncbi.nlm.nih.gov/pubmed/21460840	Common variants at ABCA7, MS4A6A/MS4A4E, EPHA1, CD33 and CD2AP are associated with Alzheimer's disease.	Alzheimer's disease	2e-14	3450	0.935
rs624663	1770152	11.5992	3.98097e-19	3.15126e-15	0.507078	MS4A6A	rs610932	21460840	Hollingworth P	2011-03-04	Nat Genet	http://www.ncbi.nlm.nih.gov/pubmed/21460840	Common variants at ABCA7, MS4A6A/MS4A4E, EPHA1, CD33 and CD2AP are associated with Alzheimer's disease.	Alzheimer's disease	2e-14	5758	0.935
rs610932	1770152	11.5987	3.99068e-19	3.15836e-15	0.507044	MS4A6A	rs610932	21460840	Hollingworth P	2011-03-04	Nat Genet	http://www.ncbi.nlm.nih.gov/pubmed/21460840	Common variants at ABCA7, MS4A6A/MS4A4E, EPHA1, CD33 and CD2AP are associated with Alzheimer's disease.	Alzheimer's disease	2e-14	0	1
rs632185	1770152	11.595	4.0581e-19	3.20933e-15	0.507484	MS4A6A	rs610932	21460840	Hollingworth P	2011-03-04	Nat Genet	http://www.ncbi.nlm.nih.gov/pubmed/21460840	Common variants at ABCA7, MS4A6A/MS4A4E, EPHA1, CD33 and CD2AP are associated with Alzheimer's disease.	Alzheimer's disease	2e-14	12126	0.935
rs7613875	7380088	-11.5847	4.25039e-19	3.35579e-15	-0.221536	RBM6	rs2013208	24097068	Willer CJ	2013-06-10	Nat Genet	http://www.ncbi.nlm.nih.gov/pubmed/24097068	Discovery and refinement of loci associated with lipid levels.	HDL cholesterol	9e-12	157885	0.9
rs631853	1770152	11.5705	4.52885e-19	3.5624e-15	0.506106	MS4A6A	rs610932	21460840	Hollingworth P	2011-03-04	Nat Genet	http://www.ncbi.nlm.nih.gov/pubmed/21460840	Common variants at ABCA7, MS4A6A/MS4A4E, EPHA1, CD33 and CD2AP are associated with Alzheimer's disease.	Alzheimer's disease	2e-14	5591	0.935
rs510518	520360	-11.5696	4.54779e-19	3.57663e-15	-0.57656	MS4A6A	rs610932	21460840	Hollingworth P	2011-03-04	Nat Genet	http://www.ncbi.nlm.nih.gov/pubmed/21460840	Common variants at ABCA7, MS4A6A/MS4A4E, EPHA1, CD33 and CD2AP are associated with Alzheimer's disease.	Alzheimer's disease	2e-14	32210	0.935
rs558375	520360	-11.5689	4.56137e-19	3.58665e-15	-0.576553	MS4A6A	rs610932	21460840	Hollingworth P	2011-03-04	Nat Genet	http://www.ncbi.nlm.nih.gov/pubmed/21460840	Common variants at ABCA7, MS4A6A/MS4A4E, EPHA1, CD33 and CD2AP are associated with Alzheimer's disease.	Alzheimer's disease	2e-14	24178	0.935
rs606588	520360	-11.567	4.60082e-19	3.61299e-15	-0.576548	MS4A6A	rs610932	21460840	Hollingworth P	2011-03-04	Nat Genet	http://www.ncbi.nlm.nih.gov/pubmed/21460840	Common variants at ABCA7, MS4A6A/MS4A4E, EPHA1, CD33 and CD2AP are associated with Alzheimer's disease.	Alzheimer's disease	2e-14	22402	0.935
rs617916	520360	-11.567	4.60082e-19	3.61299e-15	-0.576548	MS4A6A	rs610932	21460840	Hollingworth P	2011-03-04	Nat Genet	http://www.ncbi.nlm.nih.gov/pubmed/21460840	Common variants at ABCA7, MS4A6A/MS4A4E, EPHA1, CD33 and CD2AP are associated with Alzheimer's disease.	Alzheimer's disease	2e-14	22558	0.935
rs652354	520360	-11.567	4.60082e-19	3.61299e-15	-0.576548	MS4A6A	rs610932	21460840	Hollingworth P	2011-03-04	Nat Genet	http://www.ncbi.nlm.nih.gov/pubmed/21460840	Common variants at ABCA7, MS4A6A/MS4A4E, EPHA1, CD33 and CD2AP are associated with Alzheimer's disease.	Alzheimer's disease	2e-14	15316	0.935
rs476722	520360	-11.5666	4.60961e-19	3.61303e-15	-0.576529	MS4A6A	rs610932	21460840	Hollingworth P	2011-03-04	Nat Genet	http://www.ncbi.nlm.nih.gov/pubmed/21460840	Common variants at ABCA7, MS4A6A/MS4A4E, EPHA1, CD33 and CD2AP are associated with Alzheimer's disease.	Alzheimer's disease	2e-14	25501	0.905
rs483629	520360	-11.5666	4.60961e-19	3.61303e-15	-0.576529	MS4A6A	rs610932	21460840	Hollingworth P	2011-03-04	Nat Genet	http://www.ncbi.nlm.nih.gov/pubmed/21460840	Common variants at ABCA7, MS4A6A/MS4A4E, EPHA1, CD33 and CD2AP are associated with Alzheimer's disease.	Alzheimer's disease	2e-14	39396	0.901
rs483629	520360	-11.5666	4.60961e-19	3.61303e-15	-0.576529	MS4A6A	rs983392	24162737	European Alzheimer's Disease Initiative (EADI)	10/27/2013	Nat Genet	http://www.ncbi.nlm.nih.gov/pubmed/24162737	Meta-analysis of 74,046 individuals identifies 11 new susceptibility loci for Alzheimer's disease.	Alzheimer's disease (late onset)	6e-16	23597	0.819
rs493692	520360	-11.5666	4.60961e-19	3.61303e-15	-0.576529	MS4A6A	rs610932	21460840	Hollingworth P	2011-03-04	Nat Genet	http://www.ncbi.nlm.nih.gov/pubmed/21460840	Common variants at ABCA7, MS4A6A/MS4A4E, EPHA1, CD33 and CD2AP are associated with Alzheimer's disease.	Alzheimer's disease	2e-14	29697	0.935
rs504272	520360	-11.5666	4.60961e-19	3.61303e-15	-0.576529	MS4A6A	rs610932	21460840	Hollingworth P	2011-03-04	Nat Genet	http://www.ncbi.nlm.nih.gov/pubmed/21460840	Common variants at ABCA7, MS4A6A/MS4A4E, EPHA1, CD33 and CD2AP are associated with Alzheimer's disease.	Alzheimer's disease	2e-14	32831	0.935
rs525794	520360	-11.5666	4.60961e-19	3.61303e-15	-0.576529	MS4A6A	rs610932	21460840	Hollingworth P	2011-03-04	Nat Genet	http://www.ncbi.nlm.nih.gov/pubmed/21460840	Common variants at ABCA7, MS4A6A/MS4A4E, EPHA1, CD33 and CD2AP are associated with Alzheimer's disease.	Alzheimer's disease	2e-14	36020	0.935
rs534273	520360	-11.5666	4.60961e-19	3.61303e-15	-0.576529	MS4A6A	rs610932	21460840	Hollingworth P	2011-03-04	Nat Genet	http://www.ncbi.nlm.nih.gov/pubmed/21460840	Common variants at ABCA7, MS4A6A/MS4A4E, EPHA1, CD33 and CD2AP are associated with Alzheimer's disease.	Alzheimer's disease	2e-14	31908	0.935
rs569046	520360	-11.5666	4.60961e-19	3.61303e-15	-0.576529	MS4A6A	rs610932	21460840	Hollingworth P	2011-03-04	Nat Genet	http://www.ncbi.nlm.nih.gov/pubmed/21460840	Common variants at ABCA7, MS4A6A/MS4A4E, EPHA1, CD33 and CD2AP are associated with Alzheimer's disease.	Alzheimer's disease	2e-14	28146	0.901
rs583296	520360	-11.5666	4.60961e-19	3.61303e-15	-0.576529	MS4A6A	rs610932	21460840	Hollingworth P	2011-03-04	Nat Genet	http://www.ncbi.nlm.nih.gov/pubmed/21460840	Common variants at ABCA7, MS4A6A/MS4A4E, EPHA1, CD33 and CD2AP are associated with Alzheimer's disease.	Alzheimer's disease	2e-14	24581	0.935
rs595481	520360	-11.5666	4.60961e-19	3.61303e-15	-0.576529	MS4A6A	rs610932	21460840	Hollingworth P	2011-03-04	Nat Genet	http://www.ncbi.nlm.nih.gov/pubmed/21460840	Common variants at ABCA7, MS4A6A/MS4A4E, EPHA1, CD33 and CD2AP are associated with Alzheimer's disease.	Alzheimer's disease	2e-14	25040	0.935
rs684961	520360	-11.5666	4.60961e-19	3.61303e-15	-0.576529	MS4A6A	rs610932	21460840	Hollingworth P	2011-03-04	Nat Genet	http://www.ncbi.nlm.nih.gov/pubmed/21460840	Common variants at ABCA7, MS4A6A/MS4A4E, EPHA1, CD33 and CD2AP are associated with Alzheimer's disease.	Alzheimer's disease	2e-14	20470	0.935
rs688030	520360	-11.5653	4.63579e-19	3.61574e-15	-0.576488	MS4A6A	rs610932	21460840	Hollingworth P	2011-03-04	Nat Genet	http://www.ncbi.nlm.nih.gov/pubmed/21460840	Common variants at ABCA7, MS4A6A/MS4A4E, EPHA1, CD33 and CD2AP are associated with Alzheimer's disease.	Alzheimer's disease	2e-14	21145	0.901
rs7635002	7380088	-11.5348	5.31866e-19	4.11661e-15	-0.219976	RBM6	rs2013208	24097068	Willer CJ	2013-06-10	Nat Genet	http://www.ncbi.nlm.nih.gov/pubmed/24097068	Discovery and refinement of loci associated with lipid levels.	HDL cholesterol	9e-12	140244	0.898
rs55751738	7380088	-11.5086	5.9827e-19	4.60041e-15	-0.219298	RBM6	rs2013208	24097068	Willer CJ	2013-06-10	Nat Genet	http://www.ncbi.nlm.nih.gov/pubmed/24097068	Discovery and refinement of loci associated with lipid levels.	HDL cholesterol	9e-12	157298	0.966
rs7621026	7380088	-11.5086	5.9827e-19	4.60041e-15	-0.219298	RBM6	rs2013208	24097068	Willer CJ	2013-06-10	Nat Genet	http://www.ncbi.nlm.nih.gov/pubmed/24097068	Discovery and refinement of loci associated with lipid levels.	HDL cholesterol	9e-12	154065	0.966
rs6772095	7380088	-11.5081	5.99585e-19	4.6097e-15	-0.219304	RBM6	rs2013208	24097068	Willer CJ	2013-06-10	Nat Genet	http://www.ncbi.nlm.nih.gov/pubmed/24097068	Discovery and refinement of loci associated with lipid levels.	HDL cholesterol	9e-12	151330	0.966
rs6792892	7380088	-11.5078	6.00553e-19	4.6163e-15	-0.21933	RBM6	rs2013208	24097068	Willer CJ	2013-06-10	Nat Genet	http://www.ncbi.nlm.nih.gov/pubmed/24097068	Discovery and refinement of loci associated with lipid levels.	HDL cholesterol	9e-12	133881	0.966
rs72942333	7380088	-11.507	6.0263e-19	4.62654e-15	-0.219328	RBM6	rs2013208	24097068	Willer CJ	2013-06-10	Nat Genet	http://www.ncbi.nlm.nih.gov/pubmed/24097068	Discovery and refinement of loci associated with lipid levels.	HDL cholesterol	9e-12	143281	0.931
rs2624843	7380088	-11.5067	6.03503e-19	4.62976e-15	-0.219309	RBM6	rs2013208	24097068	Willer CJ	2013-06-10	Nat Genet	http://www.ncbi.nlm.nih.gov/pubmed/24097068	Discovery and refinement of loci associated with lipid levels.	HDL cholesterol	9e-12	131436	0.966
rs2883057	7380088	-11.5067	6.03503e-19	4.62976e-15	-0.219309	RBM6	rs2013208	24097068	Willer CJ	2013-06-10	Nat Genet	http://www.ncbi.nlm.nih.gov/pubmed/24097068	Discovery and refinement of loci associated with lipid levels.	HDL cholesterol	9e-12	131117	0.966
rs6771546	7380088	-11.493	6.41649e-19	4.76917e-15	-0.21859	RBM6	rs2013208	24097068	Willer CJ	2013-06-10	Nat Genet	http://www.ncbi.nlm.nih.gov/pubmed/24097068	Discovery and refinement of loci associated with lipid levels.	HDL cholesterol	9e-12	160827	0.966
rs2910686	2260731	11.4595	7.46306e-19	5.42653e-15	0.353731	ERAP2	rs2549794	21102463	Franke A	11/21/2010	Nat Genet	http://www.ncbi.nlm.nih.gov/pubmed/21102463	Genome-wide meta-analysis increases to 71 the number of confirmed Crohn's disease susceptibility loci.	Crohn's disease	1e-10	8040	0.905
rs2910686	2260731	11.4595	7.46306e-19	5.42653e-15	0.353731	ERAP2	rs1363907	23128233	Jostins L	2012-01-11	Nature	http://www.ncbi.nlm.nih.gov/pubmed/23128233	Host-microbe interactions have shaped the genetic architecture of inflammatory bowel disease.	Inflammatory bowel disease	6e-13	214	0.905
rs528433	4890324	11.4404	8.13218e-19	5.87985e-15	0.243898	HS.538259	rs922107	23648065	Low SK	2013-04-05	Cancer Sci	http://www.ncbi.nlm.nih.gov/pubmed/23648065	Genome-wide association study of chemotherapeutic agent-induced severe neutropenia/leucopenia for patients in Biobank Japan.	Adverse response to chemotherapy (neutropenia/leucopenia) (paclitaxel + carboplatin)	3e-06	34856	0.817
rs602396	2260129	-11.4277	8.61373e-19	6.15681e-15	-0.507798	MS4A6A	rs610932	21460840	Hollingworth P	2011-03-04	Nat Genet	http://www.ncbi.nlm.nih.gov/pubmed/21460840	Common variants at ABCA7, MS4A6A/MS4A4E, EPHA1, CD33 and CD2AP are associated with Alzheimer's disease.	Alzheimer's disease	2e-14	11823	0.901
rs11631385	6280242	-11.3948	9.98871e-19	6.95365e-15	-0.336209	DUT	rs964611	23934736	Yu B	2013-11-08	Genet Epidemiol	http://www.ncbi.nlm.nih.gov/pubmed/23934736	Genome-wide association study of a heart failure related metabolomic profile among African Americans in the Atherosclerosis Risk in Communities (ARIC) study.	Metabolite levels (Pyroglutamine)	8e-06	10569	0.938
rs3797796	2260731	11.3939	1.00305e-18	6.97931e-15	0.347939	ERAP2	rs1363907	23128233	Jostins L	2012-01-11	Nature	http://www.ncbi.nlm.nih.gov/pubmed/23128233	Host-microbe interactions have shaped the genetic architecture of inflammatory bowel disease.	Inflammatory bowel disease	6e-13	63955	0.905
rs3797796	2260731	11.3939	1.00305e-18	6.97931e-15	0.347939	ERAP2	rs2549794	21102463	Franke A	11/21/2010	Nat Genet	http://www.ncbi.nlm.nih.gov/pubmed/21102463	Genome-wide meta-analysis increases to 71 the number of confirmed Crohn's disease susceptibility loci.	Crohn's disease	1e-10	72209	0.905
rs2548516	2260731	11.3896	1.02239e-18	7.10237e-15	0.353983	ERAP2	rs2549794	21102463	Franke A	11/21/2010	Nat Genet	http://www.ncbi.nlm.nih.gov/pubmed/21102463	Genome-wide meta-analysis increases to 71 the number of confirmed Crohn's disease susceptibility loci.	Crohn's disease	1e-10	30864	0.87
rs2548516	2260731	11.3896	1.02239e-18	7.10237e-15	0.353983	ERAP2	rs1363907	23128233	Jostins L	2012-01-11	Nature	http://www.ncbi.nlm.nih.gov/pubmed/23128233	Host-microbe interactions have shaped the genetic architecture of inflammatory bowel disease.	Inflammatory bowel disease	6e-13	22610	0.87
rs11855410	6280242	11.3856	1.04105e-18	7.20947e-15	0.345374	DUT	rs964611	23934736	Yu B	2013-11-08	Genet Epidemiol	http://www.ncbi.nlm.nih.gov/pubmed/23934736	Genome-wide association study of a heart failure related metabolomic profile among African Americans in the Atherosclerosis Risk in Communities (ARIC) study.	Metabolite levels (Pyroglutamine)	8e-06	3660	0.872
rs11896209	7040735	11.3766	1.08419e-18	7.46931e-15	0.83325	CYP27A1	rs2303565	22959728	Ahmeti KB	2012-05-09	Neurobiol Aging	http://www.ncbi.nlm.nih.gov/pubmed/22959728	Age of onset of amyotrophic lateral sclerosis is modulated by a locus on 1p34.1.	Amyotrophic lateral sclerosis	6e-07	53959	0.864
rs11896209	7040735	11.3766	1.08419e-18	7.46931e-15	0.83325	CYP27A1	rs10187066	20881960	Lango Allen H	09/29/2010	Nature	http://www.ncbi.nlm.nih.gov/pubmed/20881960	Hundreds of variants clustered in genomic loci and biological pathways affect human height.	Height	2e-07	84509	0.832
rs1363974	2260731	11.3682	1.12603e-18	7.73748e-15	0.349096	ERAP2	rs1363907	23128233	Jostins L	2012-01-11	Nature	http://www.ncbi.nlm.nih.gov/pubmed/23128233	Host-microbe interactions have shaped the genetic architecture of inflammatory bowel disease.	Inflammatory bowel disease	6e-13	41013	0.905
rs1363974	2260731	11.3682	1.12603e-18	7.73748e-15	0.349096	ERAP2	rs2549794	21102463	Franke A	11/21/2010	Nat Genet	http://www.ncbi.nlm.nih.gov/pubmed/21102463	Genome-wide meta-analysis increases to 71 the number of confirmed Crohn's disease susceptibility loci.	Crohn's disease	1e-10	49267	0.905
rs6887500	2260731	11.3625	1.15551e-18	7.93236e-15	0.349638	ERAP2	rs1363907	23128233	Jostins L	2012-01-11	Nature	http://www.ncbi.nlm.nih.gov/pubmed/23128233	Host-microbe interactions have shaped the genetic architecture of inflammatory bowel disease.	Inflammatory bowel disease	6e-13	24918	0.875
rs6887500	2260731	11.3625	1.15551e-18	7.93236e-15	0.349638	ERAP2	rs2549794	21102463	Franke A	11/21/2010	Nat Genet	http://www.ncbi.nlm.nih.gov/pubmed/21102463	Genome-wide meta-analysis increases to 71 the number of confirmed Crohn's disease susceptibility loci.	Crohn's disease	1e-10	33172	0.875
rs27659	2260731	-11.3572	1.18371e-18	8.11547e-15	-0.348892	ERAP2	rs2549794	21102463	Franke A	11/21/2010	Nat Genet	http://www.ncbi.nlm.nih.gov/pubmed/21102463	Genome-wide meta-analysis increases to 71 the number of confirmed Crohn's disease susceptibility loci.	Crohn's disease	1e-10	99003	0.905
rs27659	2260731	-11.3572	1.18371e-18	8.11547e-15	-0.348892	ERAP2	rs1363907	23128233	Jostins L	2012-01-11	Nature	http://www.ncbi.nlm.nih.gov/pubmed/23128233	Host-microbe interactions have shaped the genetic architecture of inflammatory bowel disease.	Inflammatory bowel disease	6e-13	90749	0.905
rs1046396	2260731	11.3563	1.18831e-18	8.13781e-15	0.348839	ERAP2	rs1363907	23128233	Jostins L	2012-01-11	Nature	http://www.ncbi.nlm.nih.gov/pubmed/23128233	Host-microbe interactions have shaped the genetic architecture of inflammatory bowel disease.	Inflammatory bowel disease	6e-13	20384	0.905
rs1046396	2260731	11.3563	1.18831e-18	8.13781e-15	0.348839	ERAP2	rs2549794	21102463	Franke A	11/21/2010	Nat Genet	http://www.ncbi.nlm.nih.gov/pubmed/21102463	Genome-wide meta-analysis increases to 71 the number of confirmed Crohn's disease susceptibility loci.	Crohn's disease	1e-10	28638	0.905
rs1423566	2260731	11.3563	1.18831e-18	8.13781e-15	0.348839	ERAP2	rs2549794	21102463	Franke A	11/21/2010	Nat Genet	http://www.ncbi.nlm.nih.gov/pubmed/21102463	Genome-wide meta-analysis increases to 71 the number of confirmed Crohn's disease susceptibility loci.	Crohn's disease	1e-10	29218	0.905
rs1423566	2260731	11.3563	1.18831e-18	8.13781e-15	0.348839	ERAP2	rs1363907	23128233	Jostins L	2012-01-11	Nature	http://www.ncbi.nlm.nih.gov/pubmed/23128233	Host-microbe interactions have shaped the genetic architecture of inflammatory bowel disease.	Inflammatory bowel disease	6e-13	20964	0.905
rs27290	2260731	-11.3563	1.18814e-18	8.13781e-15	-0.348867	ERAP2	rs2549794	21102463	Franke A	11/21/2010	Nat Genet	http://www.ncbi.nlm.nih.gov/pubmed/21102463	Genome-wide meta-analysis increases to 71 the number of confirmed Crohn's disease susceptibility loci.	Crohn's disease	1e-10	105539	0.905
rs27290	2260731	-11.3563	1.18814e-18	8.13781e-15	-0.348867	ERAP2	rs1363907	23128233	Jostins L	2012-01-11	Nature	http://www.ncbi.nlm.nih.gov/pubmed/23128233	Host-microbe interactions have shaped the genetic architecture of inflammatory bowel disease.	Inflammatory bowel disease	6e-13	97285	0.905
rs2762	2260731	11.3563	1.18831e-18	8.13781e-15	0.348839	ERAP2	rs1363907	23128233	Jostins L	2012-01-11	Nature	http://www.ncbi.nlm.nih.gov/pubmed/23128233	Host-microbe interactions have shaped the genetic architecture of inflammatory bowel disease.	Inflammatory bowel disease	6e-13	20495	0.905
rs2762	2260731	11.3563	1.18831e-18	8.13781e-15	0.348839	ERAP2	rs2549794	21102463	Franke A	11/21/2010	Nat Genet	http://www.ncbi.nlm.nih.gov/pubmed/21102463	Genome-wide meta-analysis increases to 71 the number of confirmed Crohn's disease susceptibility loci.	Crohn's disease	1e-10	28749	0.905
rs27289	2260731	-11.356	1.18974e-18	8.14e-15	-0.348862	ERAP2	rs2549794	21102463	Franke A	11/21/2010	Nat Genet	http://www.ncbi.nlm.nih.gov/pubmed/21102463	Genome-wide meta-analysis increases to 71 the number of confirmed Crohn's disease susceptibility loci.	Crohn's disease	1e-10	101729	0.905
rs27289	2260731	-11.356	1.18974e-18	8.14e-15	-0.348862	ERAP2	rs1363907	23128233	Jostins L	2012-01-11	Nature	http://www.ncbi.nlm.nih.gov/pubmed/23128233	Host-microbe interactions have shaped the genetic architecture of inflammatory bowel disease.	Inflammatory bowel disease	6e-13	93475	0.905
rs2910788	2260731	11.356	1.18978e-18	8.14e-15	0.348829	ERAP2	rs2549794	21102463	Franke A	11/21/2010	Nat Genet	http://www.ncbi.nlm.nih.gov/pubmed/21102463	Genome-wide meta-analysis increases to 71 the number of confirmed Crohn's disease susceptibility loci.	Crohn's disease	1e-10	30171	0.905
rs2910788	2260731	11.356	1.18978e-18	8.14e-15	0.348829	ERAP2	rs1363907	23128233	Jostins L	2012-01-11	Nature	http://www.ncbi.nlm.nih.gov/pubmed/23128233	Host-microbe interactions have shaped the genetic architecture of inflammatory bowel disease.	Inflammatory bowel disease	6e-13	21917	0.905
rs2910789	2260731	11.356	1.18978e-18	8.14e-15	0.348829	ERAP2	rs2549794	21102463	Franke A	11/21/2010	Nat Genet	http://www.ncbi.nlm.nih.gov/pubmed/21102463	Genome-wide meta-analysis increases to 71 the number of confirmed Crohn's disease susceptibility loci.	Crohn's disease	1e-10	31846	0.933
rs2910789	2260731	11.356	1.18978e-18	8.14e-15	0.348829	ERAP2	rs1363907	23128233	Jostins L	2012-01-11	Nature	http://www.ncbi.nlm.nih.gov/pubmed/23128233	Host-microbe interactions have shaped the genetic architecture of inflammatory bowel disease.	Inflammatory bowel disease	6e-13	23592	0.933
rs2910792	2260731	11.356	1.18978e-18	8.14e-15	0.348829	ERAP2	rs1363907	23128233	Jostins L	2012-01-11	Nature	http://www.ncbi.nlm.nih.gov/pubmed/23128233	Host-microbe interactions have shaped the genetic architecture of inflammatory bowel disease.	Inflammatory bowel disease	6e-13	23583	0.933
rs2910792	2260731	11.356	1.18978e-18	8.14e-15	0.348829	ERAP2	rs2549794	21102463	Franke A	11/21/2010	Nat Genet	http://www.ncbi.nlm.nih.gov/pubmed/21102463	Genome-wide meta-analysis increases to 71 the number of confirmed Crohn's disease susceptibility loci.	Crohn's disease	1e-10	31837	0.933
rs38038	2260731	-11.356	1.1897e-18	8.14e-15	-0.348908	ERAP2	rs2549794	21102463	Franke A	11/21/2010	Nat Genet	http://www.ncbi.nlm.nih.gov/pubmed/21102463	Genome-wide meta-analysis increases to 71 the number of confirmed Crohn's disease susceptibility loci.	Crohn's disease	1e-10	82589	0.875
rs38038	2260731	-11.356	1.1897e-18	8.14e-15	-0.348908	ERAP2	rs1363907	23128233	Jostins L	2012-01-11	Nature	http://www.ncbi.nlm.nih.gov/pubmed/23128233	Host-microbe interactions have shaped the genetic architecture of inflammatory bowel disease.	Inflammatory bowel disease	6e-13	74335	0.875
rs38043	2260731	-11.3558	1.19075e-18	8.14401e-15	-0.348894	ERAP2	rs2549794	21102463	Franke A	11/21/2010	Nat Genet	http://www.ncbi.nlm.nih.gov/pubmed/21102463	Genome-wide meta-analysis increases to 71 the number of confirmed Crohn's disease susceptibility loci.	Crohn's disease	1e-10	92242	0.905
rs38043	2260731	-11.3558	1.19075e-18	8.14401e-15	-0.348894	ERAP2	rs1363907	23128233	Jostins L	2012-01-11	Nature	http://www.ncbi.nlm.nih.gov/pubmed/23128233	Host-microbe interactions have shaped the genetic architecture of inflammatory bowel disease.	Inflammatory bowel disease	6e-13	83988	0.905
rs10051637	2260731	11.3558	1.19125e-18	8.14615e-15	0.34882	ERAP2	rs1363907	23128233	Jostins L	2012-01-11	Nature	http://www.ncbi.nlm.nih.gov/pubmed/23128233	Host-microbe interactions have shaped the genetic architecture of inflammatory bowel disease.	Inflammatory bowel disease	6e-13	26687	0.905
rs10051637	2260731	11.3558	1.19125e-18	8.14615e-15	0.34882	ERAP2	rs2549794	21102463	Franke A	11/21/2010	Nat Genet	http://www.ncbi.nlm.nih.gov/pubmed/21102463	Genome-wide meta-analysis increases to 71 the number of confirmed Crohn's disease susceptibility loci.	Crohn's disease	1e-10	34941	0.905
rs10044354	2260731	11.3552	1.19421e-18	8.15456e-15	0.348801	ERAP2	rs1363907	23128233	Jostins L	2012-01-11	Nature	http://www.ncbi.nlm.nih.gov/pubmed/23128233	Host-microbe interactions have shaped the genetic architecture of inflammatory bowel disease.	Inflammatory bowel disease	6e-13	67692	0.905
rs10044354	2260731	11.3552	1.19421e-18	8.15456e-15	0.348801	ERAP2	rs2549794	21102463	Franke A	11/21/2010	Nat Genet	http://www.ncbi.nlm.nih.gov/pubmed/21102463	Genome-wide meta-analysis increases to 71 the number of confirmed Crohn's disease susceptibility loci.	Crohn's disease	1e-10	75946	0.905
rs10077945	2260731	11.3553	1.19367e-18	8.15456e-15	0.348821	ERAP2	rs1363907	23128233	Jostins L	2012-01-11	Nature	http://www.ncbi.nlm.nih.gov/pubmed/23128233	Host-microbe interactions have shaped the genetic architecture of inflammatory bowel disease.	Inflammatory bowel disease	6e-13	28599	0.905
rs10077945	2260731	11.3553	1.19367e-18	8.15456e-15	0.348821	ERAP2	rs2549794	21102463	Franke A	11/21/2010	Nat Genet	http://www.ncbi.nlm.nih.gov/pubmed/21102463	Genome-wide meta-analysis increases to 71 the number of confirmed Crohn's disease susceptibility loci.	Crohn's disease	1e-10	36853	0.905
rs2161548	2260731	11.3552	1.19421e-18	8.15456e-15	0.348801	ERAP2	rs1363907	23128233	Jostins L	2012-01-11	Nature	http://www.ncbi.nlm.nih.gov/pubmed/23128233	Host-microbe interactions have shaped the genetic architecture of inflammatory bowel disease.	Inflammatory bowel disease	6e-13	65342	0.905
rs2161548	2260731	11.3552	1.19421e-18	8.15456e-15	0.348801	ERAP2	rs2549794	21102463	Franke A	11/21/2010	Nat Genet	http://www.ncbi.nlm.nih.gov/pubmed/21102463	Genome-wide meta-analysis increases to 71 the number of confirmed Crohn's disease susceptibility loci.	Crohn's disease	1e-10	73596	0.905
rs2351010	2260731	11.3552	1.19421e-18	8.15456e-15	0.348801	ERAP2	rs2549794	21102463	Franke A	11/21/2010	Nat Genet	http://www.ncbi.nlm.nih.gov/pubmed/21102463	Genome-wide meta-analysis increases to 71 the number of confirmed Crohn's disease susceptibility loci.	Crohn's disease	1e-10	49380	0.87
rs2351010	2260731	11.3552	1.19421e-18	8.15456e-15	0.348801	ERAP2	rs1363907	23128233	Jostins L	2012-01-11	Nature	http://www.ncbi.nlm.nih.gov/pubmed/23128233	Host-microbe interactions have shaped the genetic architecture of inflammatory bowel disease.	Inflammatory bowel disease	6e-13	41126	0.87
rs3909451	2260731	11.3552	1.19421e-18	8.15456e-15	0.348801	ERAP2	rs2549794	21102463	Franke A	11/21/2010	Nat Genet	http://www.ncbi.nlm.nih.gov/pubmed/21102463	Genome-wide meta-analysis increases to 71 the number of confirmed Crohn's disease susceptibility loci.	Crohn's disease	1e-10	50572	0.905
rs3909451	2260731	11.3552	1.19421e-18	8.15456e-15	0.348801	ERAP2	rs1363907	23128233	Jostins L	2012-01-11	Nature	http://www.ncbi.nlm.nih.gov/pubmed/23128233	Host-microbe interactions have shaped the genetic architecture of inflammatory bowel disease.	Inflammatory bowel disease	6e-13	42318	0.905
rs4360063	2260731	11.3552	1.19421e-18	8.15456e-15	0.348801	ERAP2	rs2549794	21102463	Franke A	11/21/2010	Nat Genet	http://www.ncbi.nlm.nih.gov/pubmed/21102463	Genome-wide meta-analysis increases to 71 the number of confirmed Crohn's disease susceptibility loci.	Crohn's disease	1e-10	48604	0.905
rs4360063	2260731	11.3552	1.19421e-18	8.15456e-15	0.348801	ERAP2	rs1363907	23128233	Jostins L	2012-01-11	Nature	http://www.ncbi.nlm.nih.gov/pubmed/23128233	Host-microbe interactions have shaped the genetic architecture of inflammatory bowel disease.	Inflammatory bowel disease	6e-13	40350	0.905
rs7716222	2260731	11.3552	1.19421e-18	8.15456e-15	0.348801	ERAP2	rs2549794	21102463	Franke A	11/21/2010	Nat Genet	http://www.ncbi.nlm.nih.gov/pubmed/21102463	Genome-wide meta-analysis increases to 71 the number of confirmed Crohn's disease susceptibility loci.	Crohn's disease	1e-10	48457	0.905
rs7716222	2260731	11.3552	1.19421e-18	8.15456e-15	0.348801	ERAP2	rs1363907	23128233	Jostins L	2012-01-11	Nature	http://www.ncbi.nlm.nih.gov/pubmed/23128233	Host-microbe interactions have shaped the genetic architecture of inflammatory bowel disease.	Inflammatory bowel disease	6e-13	40203	0.905
rs7726445	2260731	11.3555	1.19273e-18	8.15456e-15	0.348811	ERAP2	rs2549794	21102463	Franke A	11/21/2010	Nat Genet	http://www.ncbi.nlm.nih.gov/pubmed/21102463	Genome-wide meta-analysis increases to 71 the number of confirmed Crohn's disease susceptibility loci.	Crohn's disease	1e-10	36494	0.87
rs7726445	2260731	11.3555	1.19273e-18	8.15456e-15	0.348811	ERAP2	rs1363907	23128233	Jostins L	2012-01-11	Nature	http://www.ncbi.nlm.nih.gov/pubmed/23128233	Host-microbe interactions have shaped the genetic architecture of inflammatory bowel disease.	Inflammatory bowel disease	6e-13	28240	0.87
rs7731592	2260731	11.3552	1.19421e-18	8.15456e-15	0.348801	ERAP2	rs1363907	23128233	Jostins L	2012-01-11	Nature	http://www.ncbi.nlm.nih.gov/pubmed/23128233	Host-microbe interactions have shaped the genetic architecture of inflammatory bowel disease.	Inflammatory bowel disease	6e-13	36157	0.87
rs7731592	2260731	11.3552	1.19421e-18	8.15456e-15	0.348801	ERAP2	rs2549794	21102463	Franke A	11/21/2010	Nat Genet	http://www.ncbi.nlm.nih.gov/pubmed/21102463	Genome-wide meta-analysis increases to 71 the number of confirmed Crohn's disease susceptibility loci.	Crohn's disease	1e-10	44411	0.87
rs1423357	2260731	11.3543	1.19887e-18	8.18503e-15	0.348802	ERAP2	rs1363907	23128233	Jostins L	2012-01-11	Nature	http://www.ncbi.nlm.nih.gov/pubmed/23128233	Host-microbe interactions have shaped the genetic architecture of inflammatory bowel disease.	Inflammatory bowel disease	6e-13	45955	0.87
rs1423357	2260731	11.3543	1.19887e-18	8.18503e-15	0.348802	ERAP2	rs2549794	21102463	Franke A	11/21/2010	Nat Genet	http://www.ncbi.nlm.nih.gov/pubmed/21102463	Genome-wide meta-analysis increases to 71 the number of confirmed Crohn's disease susceptibility loci.	Crohn's disease	1e-10	54209	0.87
rs10038651	2260731	11.3533	1.20452e-18	8.21308e-15	0.34892	ERAP2	rs2549794	21102463	Franke A	11/21/2010	Nat Genet	http://www.ncbi.nlm.nih.gov/pubmed/21102463	Genome-wide meta-analysis increases to 71 the number of confirmed Crohn's disease susceptibility loci.	Crohn's disease	1e-10	75862	0.905
rs10038651	2260731	11.3533	1.20452e-18	8.21308e-15	0.34892	ERAP2	rs1363907	23128233	Jostins L	2012-01-11	Nature	http://www.ncbi.nlm.nih.gov/pubmed/23128233	Host-microbe interactions have shaped the genetic architecture of inflammatory bowel disease.	Inflammatory bowel disease	6e-13	67608	0.905
rs10476696	2260731	11.3533	1.20452e-18	8.21308e-15	0.34892	ERAP2	rs1363907	23128233	Jostins L	2012-01-11	Nature	http://www.ncbi.nlm.nih.gov/pubmed/23128233	Host-microbe interactions have shaped the genetic architecture of inflammatory bowel disease.	Inflammatory bowel disease	6e-13	66804	0.905
rs10476696	2260731	11.3533	1.20452e-18	8.21308e-15	0.34892	ERAP2	rs2549794	21102463	Franke A	11/21/2010	Nat Genet	http://www.ncbi.nlm.nih.gov/pubmed/21102463	Genome-wide meta-analysis increases to 71 the number of confirmed Crohn's disease susceptibility loci.	Crohn's disease	1e-10	75058	0.905
rs38033	2260731	11.3533	1.20452e-18	8.21308e-15	0.34892	ERAP2	rs2549794	21102463	Franke A	11/21/2010	Nat Genet	http://www.ncbi.nlm.nih.gov/pubmed/21102463	Genome-wide meta-analysis increases to 71 the number of confirmed Crohn's disease susceptibility loci.	Crohn's disease	1e-10	77587	0.905
rs38033	2260731	11.3533	1.20452e-18	8.21308e-15	0.34892	ERAP2	rs1363907	23128233	Jostins L	2012-01-11	Nature	http://www.ncbi.nlm.nih.gov/pubmed/23128233	Host-microbe interactions have shaped the genetic architecture of inflammatory bowel disease.	Inflammatory bowel disease	6e-13	69333	0.905
rs38034	2260731	11.3533	1.20452e-18	8.21308e-15	0.34892	ERAP2	rs1363907	23128233	Jostins L	2012-01-11	Nature	http://www.ncbi.nlm.nih.gov/pubmed/23128233	Host-microbe interactions have shaped the genetic architecture of inflammatory bowel disease.	Inflammatory bowel disease	6e-13	69616	0.87
rs38034	2260731	11.3533	1.20452e-18	8.21308e-15	0.34892	ERAP2	rs2549794	21102463	Franke A	11/21/2010	Nat Genet	http://www.ncbi.nlm.nih.gov/pubmed/21102463	Genome-wide meta-analysis increases to 71 the number of confirmed Crohn's disease susceptibility loci.	Crohn's disease	1e-10	77870	0.87
rs9314181	2260731	11.3533	1.20452e-18	8.21308e-15	0.34892	ERAP2	rs1363907	23128233	Jostins L	2012-01-11	Nature	http://www.ncbi.nlm.nih.gov/pubmed/23128233	Host-microbe interactions have shaped the genetic architecture of inflammatory bowel disease.	Inflammatory bowel disease	6e-13	67783	0.905
rs9314181	2260731	11.3533	1.20452e-18	8.21308e-15	0.34892	ERAP2	rs2549794	21102463	Franke A	11/21/2010	Nat Genet	http://www.ncbi.nlm.nih.gov/pubmed/21102463	Genome-wide meta-analysis increases to 71 the number of confirmed Crohn's disease susceptibility loci.	Crohn's disease	1e-10	76037	0.905
rs7703341	2260731	11.353	1.20637e-18	8.22141e-15	0.348837	ERAP2	rs1363907	23128233	Jostins L	2012-01-11	Nature	http://www.ncbi.nlm.nih.gov/pubmed/23128233	Host-microbe interactions have shaped the genetic architecture of inflammatory bowel disease.	Inflammatory bowel disease	6e-13	37427	0.87
rs7703341	2260731	11.353	1.20637e-18	8.22141e-15	0.348837	ERAP2	rs2549794	21102463	Franke A	11/21/2010	Nat Genet	http://www.ncbi.nlm.nih.gov/pubmed/21102463	Genome-wide meta-analysis increases to 71 the number of confirmed Crohn's disease susceptibility loci.	Crohn's disease	1e-10	45681	0.87
rs27436	2260731	-11.3521	1.21125e-18	8.24974e-15	-0.348904	ERAP2	rs2549794	21102463	Franke A	11/21/2010	Nat Genet	http://www.ncbi.nlm.nih.gov/pubmed/21102463	Genome-wide meta-analysis increases to 71 the number of confirmed Crohn's disease susceptibility loci.	Crohn's disease	1e-10	86417	0.875
rs27436	2260731	-11.3521	1.21125e-18	8.24974e-15	-0.348904	ERAP2	rs1363907	23128233	Jostins L	2012-01-11	Nature	http://www.ncbi.nlm.nih.gov/pubmed/23128233	Host-microbe interactions have shaped the genetic architecture of inflammatory bowel disease.	Inflammatory bowel disease	6e-13	78163	0.875
rs11636311	6280242	-11.3497	1.22425e-18	8.3329e-15	-0.335507	DUT	rs964611	23934736	Yu B	2013-11-08	Genet Epidemiol	http://www.ncbi.nlm.nih.gov/pubmed/23934736	Genome-wide association study of a heart failure related metabolomic profile among African Americans in the Atherosclerosis Risk in Communities (ARIC) study.	Metabolite levels (Pyroglutamine)	8e-06	59909	0.882
rs5751776	2360593	11.3401	1.27874e-18	8.69125e-15	0.283286	DDT	rs2739330	22001757	Chambers JC	10/16/2011	Nat Genet	http://www.ncbi.nlm.nih.gov/pubmed/22001757	Genome-wide association study identifies loci influencing concentrations of liver enzymes in plasma.	Liver enzyme levels (gamma-glutamyl transferase)	2e-09	28332	0.892
rs27295	2260731	-11.3323	1.32423e-18	8.97751e-15	-0.348883	ERAP2	rs2549794	21102463	Franke A	11/21/2010	Nat Genet	http://www.ncbi.nlm.nih.gov/pubmed/21102463	Genome-wide meta-analysis increases to 71 the number of confirmed Crohn's disease susceptibility loci.	Crohn's disease	1e-10	114138	0.905
rs27295	2260731	-11.3323	1.32423e-18	8.97751e-15	-0.348883	ERAP2	rs1363907	23128233	Jostins L	2012-01-11	Nature	http://www.ncbi.nlm.nih.gov/pubmed/23128233	Host-microbe interactions have shaped the genetic architecture of inflammatory bowel disease.	Inflammatory bowel disease	6e-13	105884	0.905
rs27293	2260731	-11.3307	1.33399e-18	9.03929e-15	-0.348847	ERAP2	rs1363907	23128233	Jostins L	2012-01-11	Nature	http://www.ncbi.nlm.nih.gov/pubmed/23128233	Host-microbe interactions have shaped the genetic architecture of inflammatory bowel disease.	Inflammatory bowel disease	6e-13	104375	0.905
rs27293	2260731	-11.3307	1.33399e-18	9.03929e-15	-0.348847	ERAP2	rs2549794	21102463	Franke A	11/21/2010	Nat Genet	http://www.ncbi.nlm.nih.gov/pubmed/21102463	Genome-wide meta-analysis increases to 71 the number of confirmed Crohn's disease susceptibility loci.	Crohn's disease	1e-10	112629	0.905
rs6871162	2260731	11.3268	1.35766e-18	9.19093e-15	0.348593	ERAP2	rs2549794	21102463	Franke A	11/21/2010	Nat Genet	http://www.ncbi.nlm.nih.gov/pubmed/21102463	Genome-wide meta-analysis increases to 71 the number of confirmed Crohn's disease susceptibility loci.	Crohn's disease	1e-10	37113	0.905
rs6871162	2260731	11.3268	1.35766e-18	9.19093e-15	0.348593	ERAP2	rs1363907	23128233	Jostins L	2012-01-11	Nature	http://www.ncbi.nlm.nih.gov/pubmed/23128233	Host-microbe interactions have shaped the genetic architecture of inflammatory bowel disease.	Inflammatory bowel disease	6e-13	28859	0.905
rs13170029	2260731	11.3203	1.39776e-18	9.45937e-15	0.347733	ERAP2	rs1363907	23128233	Jostins L	2012-01-11	Nature	http://www.ncbi.nlm.nih.gov/pubmed/23128233	Host-microbe interactions have shaped the genetic architecture of inflammatory bowel disease.	Inflammatory bowel disease	6e-13	26250	0.87
rs13170029	2260731	11.3203	1.39776e-18	9.45937e-15	0.347733	ERAP2	rs2549794	21102463	Franke A	11/21/2010	Nat Genet	http://www.ncbi.nlm.nih.gov/pubmed/21102463	Genome-wide meta-analysis increases to 71 the number of confirmed Crohn's disease susceptibility loci.	Crohn's disease	1e-10	34504	0.87
rs56189574	520360	-11.3067	1.48652e-18	1.00202e-14	-0.608858	MS4A6A	rs983392	24162737	European Alzheimer's Disease Initiative (EADI)	10/27/2013	Nat Genet	http://www.ncbi.nlm.nih.gov/pubmed/24162737	Meta-analysis of 74,046 individuals identifies 11 new susceptibility loci for Alzheimer's disease.	Alzheimer's disease (late onset)	6e-16	9984	0.803
rs27300	2260731	-11.3065	1.48764e-18	1.00245e-14	-0.349849	ERAP2	rs2549794	21102463	Franke A	11/21/2010	Nat Genet	http://www.ncbi.nlm.nih.gov/pubmed/21102463	Genome-wide meta-analysis increases to 71 the number of confirmed Crohn's disease susceptibility loci.	Crohn's disease	1e-10	118858	0.905
rs27300	2260731	-11.3065	1.48764e-18	1.00245e-14	-0.349849	ERAP2	rs1363907	23128233	Jostins L	2012-01-11	Nature	http://www.ncbi.nlm.nih.gov/pubmed/23128233	Host-microbe interactions have shaped the genetic architecture of inflammatory bowel disease.	Inflammatory bowel disease	6e-13	110604	0.905
rs39602	2260731	-11.3065	1.48764e-18	1.00245e-14	-0.349849	ERAP2	rs1363907	23128233	Jostins L	2012-01-11	Nature	http://www.ncbi.nlm.nih.gov/pubmed/23128233	Host-microbe interactions have shaped the genetic architecture of inflammatory bowel disease.	Inflammatory bowel disease	6e-13	111651	0.905
rs39602	2260731	-11.3065	1.48764e-18	1.00245e-14	-0.349849	ERAP2	rs2549794	21102463	Franke A	11/21/2010	Nat Genet	http://www.ncbi.nlm.nih.gov/pubmed/21102463	Genome-wide meta-analysis increases to 71 the number of confirmed Crohn's disease susceptibility loci.	Crohn's disease	1e-10	119905	0.905
rs10894147	430541	-11.2688	1.76431e-18	1.17768e-14	-0.4781	TMEM45B	rs10894147	23251661	Comuzzie AG	2012-04-12	PLoS One	http://www.ncbi.nlm.nih.gov/pubmed/23251661	Novel genetic loci identified for the pathophysiology of childhood obesity in the Hispanic population.	Obesity-related traits	7e-06	0	1
rs10894149	430541	-11.2646	1.79784e-18	1.19932e-14	-0.477989	TMEM45B	rs10894147	23251661	Comuzzie AG	2012-04-12	PLoS One	http://www.ncbi.nlm.nih.gov/pubmed/23251661	Novel genetic loci identified for the pathophysiology of childhood obesity in the Hispanic population.	Obesity-related traits	7e-06	3615	1
rs10791055	430541	-11.263	1.81091e-18	1.20765e-14	-0.478216	TMEM45B	rs10894147	23251661	Comuzzie AG	2012-04-12	PLoS One	http://www.ncbi.nlm.nih.gov/pubmed/23251661	Novel genetic loci identified for the pathophysiology of childhood obesity in the Hispanic population.	Obesity-related traits	7e-06	1750	1
rs10791054	430541	-11.2622	1.81754e-18	1.21189e-14	-0.478206	TMEM45B	rs10894147	23251661	Comuzzie AG	2012-04-12	PLoS One	http://www.ncbi.nlm.nih.gov/pubmed/23251661	Novel genetic loci identified for the pathophysiology of childhood obesity in the Hispanic population.	Obesity-related traits	7e-06	1850	1
rs16943246	7400619	11.2501	1.91955e-18	1.2777e-14	0.185592	SPATA5L1	rs1153858	24047826	Kleber ME	09/18/2013	Circ Cardiovasc Genet	http://www.ncbi.nlm.nih.gov/pubmed/24047826	Genome-wide association study identifies 3 genomic loci significantly associated with serum levels of homoarginine: the AtheroRemo Consortium.	Homoarginine levels	1e-45	67894	0.945
rs10750421	430541	-11.2423	1.98844e-18	1.32169e-14	-0.478087	TMEM45B	rs10894147	23251661	Comuzzie AG	2012-04-12	PLoS One	http://www.ncbi.nlm.nih.gov/pubmed/23251661	Novel genetic loci identified for the pathophysiology of childhood obesity in the Hispanic population.	Obesity-related traits	7e-06	6345	1
rs11608143	430541	-11.2408	2.00224e-18	1.33024e-14	-0.478091	TMEM45B	rs10894147	23251661	Comuzzie AG	2012-04-12	PLoS One	http://www.ncbi.nlm.nih.gov/pubmed/23251661	Novel genetic loci identified for the pathophysiology of childhood obesity in the Hispanic population.	Obesity-related traits	7e-06	5190	1
rs10750422	430541	-11.232	2.08343e-18	1.38094e-14	-0.477989	TMEM45B	rs10894147	23251661	Comuzzie AG	2012-04-12	PLoS One	http://www.ncbi.nlm.nih.gov/pubmed/23251661	Novel genetic loci identified for the pathophysiology of childhood obesity in the Hispanic population.	Obesity-related traits	7e-06	6276	1
rs107903	2260129	-11.2263	2.13858e-18	1.41595e-14	-0.503244	MS4A6A	rs610932	21460840	Hollingworth P	2011-03-04	Nat Genet	http://www.ncbi.nlm.nih.gov/pubmed/21460840	Common variants at ABCA7, MS4A6A/MS4A4E, EPHA1, CD33 and CD2AP are associated with Alzheimer's disease.	Alzheimer's disease	2e-14	13051	0.935
rs1344642	7040735	11.1768	2.67551e-18	1.7491e-14	0.856745	CYP27A1	rs7607369	22959728	Ahmeti KB	2012-05-09	Neurobiol Aging	http://www.ncbi.nlm.nih.gov/pubmed/22959728	Age of onset of amyotrophic lateral sclerosis is modulated by a locus on 1p34.1.	Amyotrophic lateral sclerosis	7e-06	276165	0.926
rs1344642	7040735	11.1768	2.67551e-18	1.7491e-14	0.856745	CYP27A1	rs2303565	22959728	Ahmeti KB	2012-05-09	Neurobiol Aging	http://www.ncbi.nlm.nih.gov/pubmed/22959728	Age of onset of amyotrophic lateral sclerosis is modulated by a locus on 1p34.1.	Amyotrophic lateral sclerosis	6e-07	9953	1
rs1344642	7040735	11.1768	2.67551e-18	1.7491e-14	0.856745	CYP27A1	rs10187066	20881960	Lango Allen H	09/29/2010	Nature	http://www.ncbi.nlm.nih.gov/pubmed/20881960	Hundreds of variants clustered in genomic loci and biological pathways affect human height.	Height	2e-07	40503	0.963
rs1427445	7040735	11.1768	2.67551e-18	1.7491e-14	0.856745	CYP27A1	rs10187066	20881960	Lango Allen H	09/29/2010	Nature	http://www.ncbi.nlm.nih.gov/pubmed/20881960	Hundreds of variants clustered in genomic loci and biological pathways affect human height.	Height	2e-07	40814	0.963
rs1427445	7040735	11.1768	2.67551e-18	1.7491e-14	0.856745	CYP27A1	rs7607369	22959728	Ahmeti KB	2012-05-09	Neurobiol Aging	http://www.ncbi.nlm.nih.gov/pubmed/22959728	Age of onset of amyotrophic lateral sclerosis is modulated by a locus on 1p34.1.	Amyotrophic lateral sclerosis	7e-06	276476	0.926
rs1427445	7040735	11.1768	2.67551e-18	1.7491e-14	0.856745	CYP27A1	rs2303565	22959728	Ahmeti KB	2012-05-09	Neurobiol Aging	http://www.ncbi.nlm.nih.gov/pubmed/22959728	Age of onset of amyotrophic lateral sclerosis is modulated by a locus on 1p34.1.	Amyotrophic lateral sclerosis	6e-07	10264	1
rs2303566	7040735	11.1768	2.67551e-18	1.7491e-14	0.856745	CYP27A1	rs10187066	20881960	Lango Allen H	09/29/2010	Nature	http://www.ncbi.nlm.nih.gov/pubmed/20881960	Hundreds of variants clustered in genomic loci and biological pathways affect human height.	Height	2e-07	42979	0.963
rs2303566	7040735	11.1768	2.67551e-18	1.7491e-14	0.856745	CYP27A1	rs2303565	22959728	Ahmeti KB	2012-05-09	Neurobiol Aging	http://www.ncbi.nlm.nih.gov/pubmed/22959728	Age of onset of amyotrophic lateral sclerosis is modulated by a locus on 1p34.1.	Amyotrophic lateral sclerosis	6e-07	12429	1
rs2303566	7040735	11.1768	2.67551e-18	1.7491e-14	0.856745	CYP27A1	rs7607369	22959728	Ahmeti KB	2012-05-09	Neurobiol Aging	http://www.ncbi.nlm.nih.gov/pubmed/22959728	Age of onset of amyotrophic lateral sclerosis is modulated by a locus on 1p34.1.	Amyotrophic lateral sclerosis	7e-06	278641	0.926
rs2433738	7040735	11.1768	2.67551e-18	1.7491e-14	0.856745	CYP27A1	rs2303565	22959728	Ahmeti KB	2012-05-09	Neurobiol Aging	http://www.ncbi.nlm.nih.gov/pubmed/22959728	Age of onset of amyotrophic lateral sclerosis is modulated by a locus on 1p34.1.	Amyotrophic lateral sclerosis	6e-07	5727	0.927
rs2433738	7040735	11.1768	2.67551e-18	1.7491e-14	0.856745	CYP27A1	rs7607369	22959728	Ahmeti KB	2012-05-09	Neurobiol Aging	http://www.ncbi.nlm.nih.gov/pubmed/22959728	Age of onset of amyotrophic lateral sclerosis is modulated by a locus on 1p34.1.	Amyotrophic lateral sclerosis	7e-06	271939	0.854
rs2433738	7040735	11.1768	2.67551e-18	1.7491e-14	0.856745	CYP27A1	rs10187066	20881960	Lango Allen H	09/29/2010	Nature	http://www.ncbi.nlm.nih.gov/pubmed/20881960	Hundreds of variants clustered in genomic loci and biological pathways affect human height.	Height	2e-07	36277	0.888
rs2465100	7040735	11.1768	2.67551e-18	1.7491e-14	0.856745	CYP27A1	rs2303565	22959728	Ahmeti KB	2012-05-09	Neurobiol Aging	http://www.ncbi.nlm.nih.gov/pubmed/22959728	Age of onset of amyotrophic lateral sclerosis is modulated by a locus on 1p34.1.	Amyotrophic lateral sclerosis	6e-07	5735	0.927
rs2465100	7040735	11.1768	2.67551e-18	1.7491e-14	0.856745	CYP27A1	rs10187066	20881960	Lango Allen H	09/29/2010	Nature	http://www.ncbi.nlm.nih.gov/pubmed/20881960	Hundreds of variants clustered in genomic loci and biological pathways affect human height.	Height	2e-07	36285	0.962
rs2465100	7040735	11.1768	2.67551e-18	1.7491e-14	0.856745	CYP27A1	rs7607369	22959728	Ahmeti KB	2012-05-09	Neurobiol Aging	http://www.ncbi.nlm.nih.gov/pubmed/22959728	Age of onset of amyotrophic lateral sclerosis is modulated by a locus on 1p34.1.	Amyotrophic lateral sclerosis	7e-06	271947	0.927
rs2556388	7040735	11.1768	2.67551e-18	1.7491e-14	0.856745	CYP27A1	rs2303565	22959728	Ahmeti KB	2012-05-09	Neurobiol Aging	http://www.ncbi.nlm.nih.gov/pubmed/22959728	Age of onset of amyotrophic lateral sclerosis is modulated by a locus on 1p34.1.	Amyotrophic lateral sclerosis	6e-07	4253	1
rs2556388	7040735	11.1768	2.67551e-18	1.7491e-14	0.856745	CYP27A1	rs10187066	20881960	Lango Allen H	09/29/2010	Nature	http://www.ncbi.nlm.nih.gov/pubmed/20881960	Hundreds of variants clustered in genomic loci and biological pathways affect human height.	Height	2e-07	26297	0.963
rs2556388	7040735	11.1768	2.67551e-18	1.7491e-14	0.856745	CYP27A1	rs7607369	22959728	Ahmeti KB	2012-05-09	Neurobiol Aging	http://www.ncbi.nlm.nih.gov/pubmed/22959728	Age of onset of amyotrophic lateral sclerosis is modulated by a locus on 1p34.1.	Amyotrophic lateral sclerosis	7e-06	261959	0.926
rs2710250	7040735	11.1768	2.67551e-18	1.7491e-14	0.856745	CYP27A1	rs7607369	22959728	Ahmeti KB	2012-05-09	Neurobiol Aging	http://www.ncbi.nlm.nih.gov/pubmed/22959728	Age of onset of amyotrophic lateral sclerosis is modulated by a locus on 1p34.1.	Amyotrophic lateral sclerosis	7e-06	264180	0.926
rs2710250	7040735	11.1768	2.67551e-18	1.7491e-14	0.856745	CYP27A1	rs2303565	22959728	Ahmeti KB	2012-05-09	Neurobiol Aging	http://www.ncbi.nlm.nih.gov/pubmed/22959728	Age of onset of amyotrophic lateral sclerosis is modulated by a locus on 1p34.1.	Amyotrophic lateral sclerosis	6e-07	2032	1
rs2710250	7040735	11.1768	2.67551e-18	1.7491e-14	0.856745	CYP27A1	rs10187066	20881960	Lango Allen H	09/29/2010	Nature	http://www.ncbi.nlm.nih.gov/pubmed/20881960	Hundreds of variants clustered in genomic loci and biological pathways affect human height.	Height	2e-07	28518	0.963
rs2710251	7040735	11.1768	2.67551e-18	1.7491e-14	0.856745	CYP27A1	rs2303565	22959728	Ahmeti KB	2012-05-09	Neurobiol Aging	http://www.ncbi.nlm.nih.gov/pubmed/22959728	Age of onset of amyotrophic lateral sclerosis is modulated by a locus on 1p34.1.	Amyotrophic lateral sclerosis	6e-07	1876	1
rs2710251	7040735	11.1768	2.67551e-18	1.7491e-14	0.856745	CYP27A1	rs10187066	20881960	Lango Allen H	09/29/2010	Nature	http://www.ncbi.nlm.nih.gov/pubmed/20881960	Hundreds of variants clustered in genomic loci and biological pathways affect human height.	Height	2e-07	28674	0.963
rs2710251	7040735	11.1768	2.67551e-18	1.7491e-14	0.856745	CYP27A1	rs7607369	22959728	Ahmeti KB	2012-05-09	Neurobiol Aging	http://www.ncbi.nlm.nih.gov/pubmed/22959728	Age of onset of amyotrophic lateral sclerosis is modulated by a locus on 1p34.1.	Amyotrophic lateral sclerosis	7e-06	264336	0.926
rs2912737	7040735	11.1768	2.67551e-18	1.7491e-14	0.856745	CYP27A1	rs7607369	22959728	Ahmeti KB	2012-05-09	Neurobiol Aging	http://www.ncbi.nlm.nih.gov/pubmed/22959728	Age of onset of amyotrophic lateral sclerosis is modulated by a locus on 1p34.1.	Amyotrophic lateral sclerosis	7e-06	266692	0.926
rs2912737	7040735	11.1768	2.67551e-18	1.7491e-14	0.856745	CYP27A1	rs10187066	20881960	Lango Allen H	09/29/2010	Nature	http://www.ncbi.nlm.nih.gov/pubmed/20881960	Hundreds of variants clustered in genomic loci and biological pathways affect human height.	Height	2e-07	31030	0.963
rs2912737	7040735	11.1768	2.67551e-18	1.7491e-14	0.856745	CYP27A1	rs2303565	22959728	Ahmeti KB	2012-05-09	Neurobiol Aging	http://www.ncbi.nlm.nih.gov/pubmed/22959728	Age of onset of amyotrophic lateral sclerosis is modulated by a locus on 1p34.1.	Amyotrophic lateral sclerosis	6e-07	480	1
rs6436066	7040735	11.1737	2.71336e-18	1.77276e-14	0.856479	CYP27A1	rs10187066	20881960	Lango Allen H	09/29/2010	Nature	http://www.ncbi.nlm.nih.gov/pubmed/20881960	Hundreds of variants clustered in genomic loci and biological pathways affect human height.	Height	2e-07	63602	0.963
rs6436066	7040735	11.1737	2.71336e-18	1.77276e-14	0.856479	CYP27A1	rs7607369	22959728	Ahmeti KB	2012-05-09	Neurobiol Aging	http://www.ncbi.nlm.nih.gov/pubmed/22959728	Age of onset of amyotrophic lateral sclerosis is modulated by a locus on 1p34.1.	Amyotrophic lateral sclerosis	7e-06	299264	0.926
rs6436066	7040735	11.1737	2.71336e-18	1.77276e-14	0.856479	CYP27A1	rs2303565	22959728	Ahmeti KB	2012-05-09	Neurobiol Aging	http://www.ncbi.nlm.nih.gov/pubmed/22959728	Age of onset of amyotrophic lateral sclerosis is modulated by a locus on 1p34.1.	Amyotrophic lateral sclerosis	6e-07	33052	1
rs2303565	7040735	11.1722	2.73125e-18	1.78335e-14	0.856892	CYP27A1	rs2303565	22959728	Ahmeti KB	2012-05-09	Neurobiol Aging	http://www.ncbi.nlm.nih.gov/pubmed/22959728	Age of onset of amyotrophic lateral sclerosis is modulated by a locus on 1p34.1.	Amyotrophic lateral sclerosis	6e-07	0	1
rs2303565	7040735	11.1722	2.73125e-18	1.78335e-14	0.856892	CYP27A1	rs7607369	22959728	Ahmeti KB	2012-05-09	Neurobiol Aging	http://www.ncbi.nlm.nih.gov/pubmed/22959728	Age of onset of amyotrophic lateral sclerosis is modulated by a locus on 1p34.1.	Amyotrophic lateral sclerosis	7e-06	266212	0.926
rs2303565	7040735	11.1722	2.73125e-18	1.78335e-14	0.856892	CYP27A1	rs10187066	20881960	Lango Allen H	09/29/2010	Nature	http://www.ncbi.nlm.nih.gov/pubmed/20881960	Hundreds of variants clustered in genomic loci and biological pathways affect human height.	Height	2e-07	30550	0.963
rs114112131	430541	-11.1603	2.88225e-18	1.87216e-14	-0.476636	TMEM45B	rs10894147	23251661	Comuzzie AG	2012-04-12	PLoS One	http://www.ncbi.nlm.nih.gov/pubmed/23251661	Novel genetic loci identified for the pathophysiology of childhood obesity in the Hispanic population.	Obesity-related traits	7e-06	12303	1
rs7586384	7040735	11.1551	2.95172e-18	1.91115e-14	0.828875	CYP27A1	rs10187066	20881960	Lango Allen H	09/29/2010	Nature	http://www.ncbi.nlm.nih.gov/pubmed/20881960	Hundreds of variants clustered in genomic loci and biological pathways affect human height.	Height	2e-07	68138	0.832
rs7586384	7040735	11.1551	2.95172e-18	1.91115e-14	0.828875	CYP27A1	rs2303565	22959728	Ahmeti KB	2012-05-09	Neurobiol Aging	http://www.ncbi.nlm.nih.gov/pubmed/22959728	Age of onset of amyotrophic lateral sclerosis is modulated by a locus on 1p34.1.	Amyotrophic lateral sclerosis	6e-07	37588	0.864
rs12694439	7040735	11.147	3.06205e-18	1.97927e-14	0.828259	CYP27A1	rs10187066	20881960	Lango Allen H	09/29/2010	Nature	http://www.ncbi.nlm.nih.gov/pubmed/20881960	Hundreds of variants clustered in genomic loci and biological pathways affect human height.	Height	2e-07	76112	0.832
rs12694439	7040735	11.147	3.06205e-18	1.97927e-14	0.828259	CYP27A1	rs2303565	22959728	Ahmeti KB	2012-05-09	Neurobiol Aging	http://www.ncbi.nlm.nih.gov/pubmed/22959728	Age of onset of amyotrophic lateral sclerosis is modulated by a locus on 1p34.1.	Amyotrophic lateral sclerosis	6e-07	45562	0.864
rs13022583	7040735	11.147	3.06205e-18	1.97927e-14	0.828259	CYP27A1	rs2303565	22959728	Ahmeti KB	2012-05-09	Neurobiol Aging	http://www.ncbi.nlm.nih.gov/pubmed/22959728	Age of onset of amyotrophic lateral sclerosis is modulated by a locus on 1p34.1.	Amyotrophic lateral sclerosis	6e-07	43866	0.825
rs1541777	7040735	11.147	3.06205e-18	1.97927e-14	0.828259	CYP27A1	rs2303565	22959728	Ahmeti KB	2012-05-09	Neurobiol Aging	http://www.ncbi.nlm.nih.gov/pubmed/22959728	Age of onset of amyotrophic lateral sclerosis is modulated by a locus on 1p34.1.	Amyotrophic lateral sclerosis	6e-07	41982	0.864
rs1541777	7040735	11.147	3.06205e-18	1.97927e-14	0.828259	CYP27A1	rs10187066	20881960	Lango Allen H	09/29/2010	Nature	http://www.ncbi.nlm.nih.gov/pubmed/20881960	Hundreds of variants clustered in genomic loci and biological pathways affect human height.	Height	2e-07	72532	0.832
rs35695178	7040735	11.147	3.06205e-18	1.97927e-14	0.828259	CYP27A1	rs2303565	22959728	Ahmeti KB	2012-05-09	Neurobiol Aging	http://www.ncbi.nlm.nih.gov/pubmed/22959728	Age of onset of amyotrophic lateral sclerosis is modulated by a locus on 1p34.1.	Amyotrophic lateral sclerosis	6e-07	43855	0.825
rs4672897	7040735	11.147	3.06205e-18	1.97927e-14	0.828259	CYP27A1	rs10187066	20881960	Lango Allen H	09/29/2010	Nature	http://www.ncbi.nlm.nih.gov/pubmed/20881960	Hundreds of variants clustered in genomic loci and biological pathways affect human height.	Height	2e-07	73375	0.832
rs4672897	7040735	11.147	3.06205e-18	1.97927e-14	0.828259	CYP27A1	rs2303565	22959728	Ahmeti KB	2012-05-09	Neurobiol Aging	http://www.ncbi.nlm.nih.gov/pubmed/22959728	Age of onset of amyotrophic lateral sclerosis is modulated by a locus on 1p34.1.	Amyotrophic lateral sclerosis	6e-07	42825	0.864
rs6704575	7040735	11.147	3.06205e-18	1.97927e-14	0.828259	CYP27A1	rs2303565	22959728	Ahmeti KB	2012-05-09	Neurobiol Aging	http://www.ncbi.nlm.nih.gov/pubmed/22959728	Age of onset of amyotrophic lateral sclerosis is modulated by a locus on 1p34.1.	Amyotrophic lateral sclerosis	6e-07	44285	0.864
rs6704575	7040735	11.147	3.06205e-18	1.97927e-14	0.828259	CYP27A1	rs10187066	20881960	Lango Allen H	09/29/2010	Nature	http://www.ncbi.nlm.nih.gov/pubmed/20881960	Hundreds of variants clustered in genomic loci and biological pathways affect human height.	Height	2e-07	74835	0.832
rs6717107	7040735	11.147	3.06205e-18	1.97927e-14	0.828259	CYP27A1	rs2303565	22959728	Ahmeti KB	2012-05-09	Neurobiol Aging	http://www.ncbi.nlm.nih.gov/pubmed/22959728	Age of onset of amyotrophic lateral sclerosis is modulated by a locus on 1p34.1.	Amyotrophic lateral sclerosis	6e-07	43388	0.825
rs6746040	7040735	11.147	3.06205e-18	1.97927e-14	0.828259	CYP27A1	rs2303565	22959728	Ahmeti KB	2012-05-09	Neurobiol Aging	http://www.ncbi.nlm.nih.gov/pubmed/22959728	Age of onset of amyotrophic lateral sclerosis is modulated by a locus on 1p34.1.	Amyotrophic lateral sclerosis	6e-07	43581	0.833
rs6746040	7040735	11.147	3.06205e-18	1.97927e-14	0.828259	CYP27A1	rs10187066	20881960	Lango Allen H	09/29/2010	Nature	http://www.ncbi.nlm.nih.gov/pubmed/20881960	Hundreds of variants clustered in genomic loci and biological pathways affect human height.	Height	2e-07	74131	0.802
rs35594672	7040735	11.1444	3.09761e-18	2.00104e-14	0.828216	CYP27A1	rs2303565	22959728	Ahmeti KB	2012-05-09	Neurobiol Aging	http://www.ncbi.nlm.nih.gov/pubmed/22959728	Age of onset of amyotrophic lateral sclerosis is modulated by a locus on 1p34.1.	Amyotrophic lateral sclerosis	6e-07	43971	0.864
rs35594672	7040735	11.1444	3.09761e-18	2.00104e-14	0.828216	CYP27A1	rs10187066	20881960	Lango Allen H	09/29/2010	Nature	http://www.ncbi.nlm.nih.gov/pubmed/20881960	Hundreds of variants clustered in genomic loci and biological pathways affect human height.	Height	2e-07	74521	0.832
rs1861246	6520180	11.1418	3.13537e-18	2.0242e-14	1.00219	IL18RAP	rs13015714	23042114	Hirota T	2012-07-10	Nat Genet	http://www.ncbi.nlm.nih.gov/pubmed/23042114	Genome-wide association study identifies eight new susceptibility loci for atopic dermatitis in the Japanese population.	Atopic dermatitis	8e-18	5082	1
rs1861246	6520180	11.1418	3.13537e-18	2.0242e-14	1.00219	IL18RAP	rs917997	23128233	Jostins L	2012-01-11	Nature	http://www.ncbi.nlm.nih.gov/pubmed/23128233	Host-microbe interactions have shaped the genetic architecture of inflammatory bowel disease.	Inflammatory bowel disease	3e-20	103785	1
rs1861246	6520180	11.1418	3.13537e-18	2.0242e-14	1.00219	IL18RAP	rs13015714	18311140	Hunt KA	2008-02-03	Nat Genet	http://www.ncbi.nlm.nih.gov/pubmed/18311140?ordinalpos=7&itool=EntrezSystem2.PEntrez.Pubmed.Pubmed_ResultsPanel.Pubmed_RVDocSum	Newly identified genetic risk variants for celiac disease related to the immune response.	Celiac disease	4e-09	5082	1
rs1861246	6520180	11.1418	3.13537e-18	2.0242e-14	1.00219	IL18RAP	rs2058660	21102463	Franke A	11/21/2010	Nat Genet	http://www.ncbi.nlm.nih.gov/pubmed/21102463	Genome-wide meta-analysis increases to 71 the number of confirmed Crohn's disease susceptibility loci.	Crohn's disease	2e-12	87666	1
rs1861246	6520180	11.1418	3.13537e-18	2.0242e-14	1.00219	IL18RAP	rs917997	20190752	Dubois PC	02/28/2010	Nat Genet	http://www.ncbi.nlm.nih.gov/pubmed/20190752	Multiple common variants for celiac disease influencing immune gene expression.	Celiac disease	1e-15	103785	1
rs933995	7040735	11.1262	3.36373e-18	2.16277e-14	0.812066	CYP27A1	rs10187066	20881960	Lango Allen H	09/29/2010	Nature	http://www.ncbi.nlm.nih.gov/pubmed/20881960	Hundreds of variants clustered in genomic loci and biological pathways affect human height.	Height	2e-07	135959	0.802
rs933995	7040735	11.1262	3.36373e-18	2.16277e-14	0.812066	CYP27A1	rs2303565	22959728	Ahmeti KB	2012-05-09	Neurobiol Aging	http://www.ncbi.nlm.nih.gov/pubmed/22959728	Age of onset of amyotrophic lateral sclerosis is modulated by a locus on 1p34.1.	Amyotrophic lateral sclerosis	6e-07	105409	0.833
rs933994	7040735	11.1236	3.40481e-18	2.18785e-14	0.811737	CYP27A1	rs10187066	20881960	Lango Allen H	09/29/2010	Nature	http://www.ncbi.nlm.nih.gov/pubmed/20881960	Hundreds of variants clustered in genomic loci and biological pathways affect human height.	Height	2e-07	135857	0.802
rs933994	7040735	11.1236	3.40481e-18	2.18785e-14	0.811737	CYP27A1	rs2303565	22959728	Ahmeti KB	2012-05-09	Neurobiol Aging	http://www.ncbi.nlm.nih.gov/pubmed/22959728	Age of onset of amyotrophic lateral sclerosis is modulated by a locus on 1p34.1.	Amyotrophic lateral sclerosis	6e-07	105307	0.833
rs1441586	2260129	-11.1187	3.48146e-18	2.23541e-14	-0.489852	MS4A6A	rs610932	21460840	Hollingworth P	2011-03-04	Nat Genet	http://www.ncbi.nlm.nih.gov/pubmed/21460840	Common variants at ABCA7, MS4A6A/MS4A4E, EPHA1, CD33 and CD2AP are associated with Alzheimer's disease.	Alzheimer's disease	2e-14	83279	0.901
rs4674328	7040735	11.1178	3.49461e-18	2.24318e-14	0.826313	CYP27A1	rs2303565	22959728	Ahmeti KB	2012-05-09	Neurobiol Aging	http://www.ncbi.nlm.nih.gov/pubmed/22959728	Age of onset of amyotrophic lateral sclerosis is modulated by a locus on 1p34.1.	Amyotrophic lateral sclerosis	6e-07	47894	0.864
rs4674328	7040735	11.1178	3.49461e-18	2.24318e-14	0.826313	CYP27A1	rs10187066	20881960	Lango Allen H	09/29/2010	Nature	http://www.ncbi.nlm.nih.gov/pubmed/20881960	Hundreds of variants clustered in genomic loci and biological pathways affect human height.	Height	2e-07	78444	0.832
rs476722	2260129	-11.1168	3.5112e-18	2.24814e-14	-0.500917	MS4A6A	rs610932	21460840	Hollingworth P	2011-03-04	Nat Genet	http://www.ncbi.nlm.nih.gov/pubmed/21460840	Common variants at ABCA7, MS4A6A/MS4A4E, EPHA1, CD33 and CD2AP are associated with Alzheimer's disease.	Alzheimer's disease	2e-14	25501	0.905
rs483629	2260129	-11.1168	3.5112e-18	2.24814e-14	-0.500917	MS4A6A	rs610932	21460840	Hollingworth P	2011-03-04	Nat Genet	http://www.ncbi.nlm.nih.gov/pubmed/21460840	Common variants at ABCA7, MS4A6A/MS4A4E, EPHA1, CD33 and CD2AP are associated with Alzheimer's disease.	Alzheimer's disease	2e-14	39396	0.901
rs483629	2260129	-11.1168	3.5112e-18	2.24814e-14	-0.500917	MS4A6A	rs983392	24162737	European Alzheimer's Disease Initiative (EADI)	10/27/2013	Nat Genet	http://www.ncbi.nlm.nih.gov/pubmed/24162737	Meta-analysis of 74,046 individuals identifies 11 new susceptibility loci for Alzheimer's disease.	Alzheimer's disease (late onset)	6e-16	23597	0.819
rs493692	2260129	-11.1168	3.5112e-18	2.24814e-14	-0.500917	MS4A6A	rs610932	21460840	Hollingworth P	2011-03-04	Nat Genet	http://www.ncbi.nlm.nih.gov/pubmed/21460840	Common variants at ABCA7, MS4A6A/MS4A4E, EPHA1, CD33 and CD2AP are associated with Alzheimer's disease.	Alzheimer's disease	2e-14	29697	0.935
rs504272	2260129	-11.1168	3.5112e-18	2.24814e-14	-0.500917	MS4A6A	rs610932	21460840	Hollingworth P	2011-03-04	Nat Genet	http://www.ncbi.nlm.nih.gov/pubmed/21460840	Common variants at ABCA7, MS4A6A/MS4A4E, EPHA1, CD33 and CD2AP are associated with Alzheimer's disease.	Alzheimer's disease	2e-14	32831	0.935
rs510518	2260129	-11.117	3.50771e-18	2.24814e-14	-0.500897	MS4A6A	rs610932	21460840	Hollingworth P	2011-03-04	Nat Genet	http://www.ncbi.nlm.nih.gov/pubmed/21460840	Common variants at ABCA7, MS4A6A/MS4A4E, EPHA1, CD33 and CD2AP are associated with Alzheimer's disease.	Alzheimer's disease	2e-14	32210	0.935
rs525794	2260129	-11.1168	3.5112e-18	2.24814e-14	-0.500917	MS4A6A	rs610932	21460840	Hollingworth P	2011-03-04	Nat Genet	http://www.ncbi.nlm.nih.gov/pubmed/21460840	Common variants at ABCA7, MS4A6A/MS4A4E, EPHA1, CD33 and CD2AP are associated with Alzheimer's disease.	Alzheimer's disease	2e-14	36020	0.935
rs534273	2260129	-11.1168	3.5112e-18	2.24814e-14	-0.500917	MS4A6A	rs610932	21460840	Hollingworth P	2011-03-04	Nat Genet	http://www.ncbi.nlm.nih.gov/pubmed/21460840	Common variants at ABCA7, MS4A6A/MS4A4E, EPHA1, CD33 and CD2AP are associated with Alzheimer's disease.	Alzheimer's disease	2e-14	31908	0.935
rs558375	2260129	-11.117	3.50843e-18	2.24814e-14	-0.500902	MS4A6A	rs610932	21460840	Hollingworth P	2011-03-04	Nat Genet	http://www.ncbi.nlm.nih.gov/pubmed/21460840	Common variants at ABCA7, MS4A6A/MS4A4E, EPHA1, CD33 and CD2AP are associated with Alzheimer's disease.	Alzheimer's disease	2e-14	24178	0.935
rs569046	2260129	-11.1168	3.5112e-18	2.24814e-14	-0.500917	MS4A6A	rs610932	21460840	Hollingworth P	2011-03-04	Nat Genet	http://www.ncbi.nlm.nih.gov/pubmed/21460840	Common variants at ABCA7, MS4A6A/MS4A4E, EPHA1, CD33 and CD2AP are associated with Alzheimer's disease.	Alzheimer's disease	2e-14	28146	0.901
rs583296	2260129	-11.1168	3.5112e-18	2.24814e-14	-0.500917	MS4A6A	rs610932	21460840	Hollingworth P	2011-03-04	Nat Genet	http://www.ncbi.nlm.nih.gov/pubmed/21460840	Common variants at ABCA7, MS4A6A/MS4A4E, EPHA1, CD33 and CD2AP are associated with Alzheimer's disease.	Alzheimer's disease	2e-14	24581	0.935
rs595481	2260129	-11.1168	3.5112e-18	2.24814e-14	-0.500917	MS4A6A	rs610932	21460840	Hollingworth P	2011-03-04	Nat Genet	http://www.ncbi.nlm.nih.gov/pubmed/21460840	Common variants at ABCA7, MS4A6A/MS4A4E, EPHA1, CD33 and CD2AP are associated with Alzheimer's disease.	Alzheimer's disease	2e-14	25040	0.935
rs606588	2260129	-11.1167	3.51185e-18	2.24814e-14	-0.500925	MS4A6A	rs610932	21460840	Hollingworth P	2011-03-04	Nat Genet	http://www.ncbi.nlm.nih.gov/pubmed/21460840	Common variants at ABCA7, MS4A6A/MS4A4E, EPHA1, CD33 and CD2AP are associated with Alzheimer's disease.	Alzheimer's disease	2e-14	22402	0.935
rs617916	2260129	-11.1167	3.51185e-18	2.24814e-14	-0.500925	MS4A6A	rs610932	21460840	Hollingworth P	2011-03-04	Nat Genet	http://www.ncbi.nlm.nih.gov/pubmed/21460840	Common variants at ABCA7, MS4A6A/MS4A4E, EPHA1, CD33 and CD2AP are associated with Alzheimer's disease.	Alzheimer's disease	2e-14	22558	0.935
rs652354	2260129	-11.1167	3.51185e-18	2.24814e-14	-0.500925	MS4A6A	rs610932	21460840	Hollingworth P	2011-03-04	Nat Genet	http://www.ncbi.nlm.nih.gov/pubmed/21460840	Common variants at ABCA7, MS4A6A/MS4A4E, EPHA1, CD33 and CD2AP are associated with Alzheimer's disease.	Alzheimer's disease	2e-14	15316	0.935
rs684961	2260129	-11.1168	3.5112e-18	2.24814e-14	-0.500917	MS4A6A	rs610932	21460840	Hollingworth P	2011-03-04	Nat Genet	http://www.ncbi.nlm.nih.gov/pubmed/21460840	Common variants at ABCA7, MS4A6A/MS4A4E, EPHA1, CD33 and CD2AP are associated with Alzheimer's disease.	Alzheimer's disease	2e-14	20470	0.935
rs688030	2260129	-11.1165	3.51547e-18	2.25011e-14	-0.500898	MS4A6A	rs610932	21460840	Hollingworth P	2011-03-04	Nat Genet	http://www.ncbi.nlm.nih.gov/pubmed/21460840	Common variants at ABCA7, MS4A6A/MS4A4E, EPHA1, CD33 and CD2AP are associated with Alzheimer's disease.	Alzheimer's disease	2e-14	21145	0.901
rs1441586	520360	-11.1151	3.53745e-18	2.26316e-14	-0.554954	MS4A6A	rs610932	21460840	Hollingworth P	2011-03-04	Nat Genet	http://www.ncbi.nlm.nih.gov/pubmed/21460840	Common variants at ABCA7, MS4A6A/MS4A4E, EPHA1, CD33 and CD2AP are associated with Alzheimer's disease.	Alzheimer's disease	2e-14	83279	0.901
rs12441867	6330494	-11.103	3.73701e-18	2.38473e-14	-0.199285	DUT	rs964611	23934736	Yu B	2013-11-08	Genet Epidemiol	http://www.ncbi.nlm.nih.gov/pubmed/23934736	Genome-wide association study of a heart failure related metabolomic profile among African Americans in the Atherosclerosis Risk in Communities (ARIC) study.	Metabolite levels (Pyroglutamine)	8e-06	38539	0.882
rs7580147	7040735	11.1006	3.77776e-18	2.40604e-14	0.824112	CYP27A1	rs2303565	22959728	Ahmeti KB	2012-05-09	Neurobiol Aging	http://www.ncbi.nlm.nih.gov/pubmed/22959728	Age of onset of amyotrophic lateral sclerosis is modulated by a locus on 1p34.1.	Amyotrophic lateral sclerosis	6e-07	97727	0.864
rs7580147	7040735	11.1006	3.77776e-18	2.40604e-14	0.824112	CYP27A1	rs10187066	20881960	Lango Allen H	09/29/2010	Nature	http://www.ncbi.nlm.nih.gov/pubmed/20881960	Hundreds of variants clustered in genomic loci and biological pathways affect human height.	Height	2e-07	128277	0.832
rs3807306	2230431	-11.097	3.84088e-18	2.44404e-14	-0.282722	IRF5	rs3807306	21156761	Padyukov L	12/14/2010	Ann Rheum Dis	http://www.ncbi.nlm.nih.gov/pubmed/21156761	A genome-wide association study suggests contrasting associations in ACPA-positive versus ACPA-negative rheumatoid arthritis.	Rheumatoid arthritis	3e-07	0	1
rs6708192	7040735	11.096	3.85737e-18	2.4538e-14	0.827583	CYP27A1	rs2303565	22959728	Ahmeti KB	2012-05-09	Neurobiol Aging	http://www.ncbi.nlm.nih.gov/pubmed/22959728	Age of onset of amyotrophic lateral sclerosis is modulated by a locus on 1p34.1.	Amyotrophic lateral sclerosis	6e-07	46918	0.864
rs6708192	7040735	11.096	3.85737e-18	2.4538e-14	0.827583	CYP27A1	rs10187066	20881960	Lango Allen H	09/29/2010	Nature	http://www.ncbi.nlm.nih.gov/pubmed/20881960	Hundreds of variants clustered in genomic loci and biological pathways affect human height.	Height	2e-07	77468	0.832
rs602396	1770152	-11.0926	3.91885e-18	2.49142e-14	-0.482445	MS4A6A	rs610932	21460840	Hollingworth P	2011-03-04	Nat Genet	http://www.ncbi.nlm.nih.gov/pubmed/21460840	Common variants at ABCA7, MS4A6A/MS4A4E, EPHA1, CD33 and CD2AP are associated with Alzheimer's disease.	Alzheimer's disease	2e-14	11823	0.901
rs6436070	7040735	11.0902	3.96103e-18	2.5156e-14	0.825186	CYP27A1	rs2303565	22959728	Ahmeti KB	2012-05-09	Neurobiol Aging	http://www.ncbi.nlm.nih.gov/pubmed/22959728	Age of onset of amyotrophic lateral sclerosis is modulated by a locus on 1p34.1.	Amyotrophic lateral sclerosis	6e-07	52651	0.864
rs6436070	7040735	11.0902	3.96103e-18	2.5156e-14	0.825186	CYP27A1	rs10187066	20881960	Lango Allen H	09/29/2010	Nature	http://www.ncbi.nlm.nih.gov/pubmed/20881960	Hundreds of variants clustered in genomic loci and biological pathways affect human height.	Height	2e-07	83201	0.832
rs6436071	7040735	11.0902	3.96103e-18	2.5156e-14	0.825186	CYP27A1	rs10187066	20881960	Lango Allen H	09/29/2010	Nature	http://www.ncbi.nlm.nih.gov/pubmed/20881960	Hundreds of variants clustered in genomic loci and biological pathways affect human height.	Height	2e-07	83282	0.832
rs6436071	7040735	11.0902	3.96103e-18	2.5156e-14	0.825186	CYP27A1	rs2303565	22959728	Ahmeti KB	2012-05-09	Neurobiol Aging	http://www.ncbi.nlm.nih.gov/pubmed/22959728	Age of onset of amyotrophic lateral sclerosis is modulated by a locus on 1p34.1.	Amyotrophic lateral sclerosis	6e-07	52732	0.864
rs6436072	7040735	11.0902	3.96103e-18	2.5156e-14	0.825186	CYP27A1	rs10187066	20881960	Lango Allen H	09/29/2010	Nature	http://www.ncbi.nlm.nih.gov/pubmed/20881960	Hundreds of variants clustered in genomic loci and biological pathways affect human height.	Height	2e-07	83336	0.832
rs6436072	7040735	11.0902	3.96103e-18	2.5156e-14	0.825186	CYP27A1	rs2303565	22959728	Ahmeti KB	2012-05-09	Neurobiol Aging	http://www.ncbi.nlm.nih.gov/pubmed/22959728	Age of onset of amyotrophic lateral sclerosis is modulated by a locus on 1p34.1.	Amyotrophic lateral sclerosis	6e-07	52786	0.864
rs6761437	7040735	11.0902	3.96103e-18	2.5156e-14	0.825186	CYP27A1	rs10187066	20881960	Lango Allen H	09/29/2010	Nature	http://www.ncbi.nlm.nih.gov/pubmed/20881960	Hundreds of variants clustered in genomic loci and biological pathways affect human height.	Height	2e-07	83333	0.832
rs6761437	7040735	11.0902	3.96103e-18	2.5156e-14	0.825186	CYP27A1	rs2303565	22959728	Ahmeti KB	2012-05-09	Neurobiol Aging	http://www.ncbi.nlm.nih.gov/pubmed/22959728	Age of onset of amyotrophic lateral sclerosis is modulated by a locus on 1p34.1.	Amyotrophic lateral sclerosis	6e-07	52783	0.864
rs4674330	7040735	11.09	3.96365e-18	2.51673e-14	0.825362	CYP27A1	rs10187066	20881960	Lango Allen H	09/29/2010	Nature	http://www.ncbi.nlm.nih.gov/pubmed/20881960	Hundreds of variants clustered in genomic loci and biological pathways affect human height.	Height	2e-07	80951	0.832
rs4674330	7040735	11.09	3.96365e-18	2.51673e-14	0.825362	CYP27A1	rs2303565	22959728	Ahmeti KB	2012-05-09	Neurobiol Aging	http://www.ncbi.nlm.nih.gov/pubmed/22959728	Age of onset of amyotrophic lateral sclerosis is modulated by a locus on 1p34.1.	Amyotrophic lateral sclerosis	6e-07	50401	0.864
rs2059717	7040735	11.0899	3.9658e-18	2.5175e-14	0.825106	CYP27A1	rs10187066	20881960	Lango Allen H	09/29/2010	Nature	http://www.ncbi.nlm.nih.gov/pubmed/20881960	Hundreds of variants clustered in genomic loci and biological pathways affect human height.	Height	2e-07	85557	0.832
rs2059717	7040735	11.0899	3.9658e-18	2.5175e-14	0.825106	CYP27A1	rs2303565	22959728	Ahmeti KB	2012-05-09	Neurobiol Aging	http://www.ncbi.nlm.nih.gov/pubmed/22959728	Age of onset of amyotrophic lateral sclerosis is modulated by a locus on 1p34.1.	Amyotrophic lateral sclerosis	6e-07	55007	0.864
rs4674329	7040735	11.0894	3.97541e-18	2.52209e-14	0.825376	CYP27A1	rs2303565	22959728	Ahmeti KB	2012-05-09	Neurobiol Aging	http://www.ncbi.nlm.nih.gov/pubmed/22959728	Age of onset of amyotrophic lateral sclerosis is modulated by a locus on 1p34.1.	Amyotrophic lateral sclerosis	6e-07	50198	0.864
rs4674329	7040735	11.0894	3.97541e-18	2.52209e-14	0.825376	CYP27A1	rs10187066	20881960	Lango Allen H	09/29/2010	Nature	http://www.ncbi.nlm.nih.gov/pubmed/20881960	Hundreds of variants clustered in genomic loci and biological pathways affect human height.	Height	2e-07	80748	0.832
rs7573999	7040735	11.089	3.98229e-18	2.52571e-14	0.824983	CYP27A1	rs10187066	20881960	Lango Allen H	09/29/2010	Nature	http://www.ncbi.nlm.nih.gov/pubmed/20881960	Hundreds of variants clustered in genomic loci and biological pathways affect human height.	Height	2e-07	86633	0.832
rs7573999	7040735	11.089	3.98229e-18	2.52571e-14	0.824983	CYP27A1	rs2303565	22959728	Ahmeti KB	2012-05-09	Neurobiol Aging	http://www.ncbi.nlm.nih.gov/pubmed/22959728	Age of onset of amyotrophic lateral sclerosis is modulated by a locus on 1p34.1.	Amyotrophic lateral sclerosis	6e-07	56083	0.864
rs1078803	7040735	11.0846	4.06194e-18	2.54959e-14	0.823946	CYP27A1	rs10187066	20881960	Lango Allen H	09/29/2010	Nature	http://www.ncbi.nlm.nih.gov/pubmed/20881960	Hundreds of variants clustered in genomic loci and biological pathways affect human height.	Height	2e-07	91779	0.832
rs1078803	7040735	11.0846	4.06194e-18	2.54959e-14	0.823946	CYP27A1	rs2303565	22959728	Ahmeti KB	2012-05-09	Neurobiol Aging	http://www.ncbi.nlm.nih.gov/pubmed/22959728	Age of onset of amyotrophic lateral sclerosis is modulated by a locus on 1p34.1.	Amyotrophic lateral sclerosis	6e-07	61229	0.864
rs1079177	7040735	11.0846	4.06194e-18	2.54959e-14	0.823946	CYP27A1	rs10187066	20881960	Lango Allen H	09/29/2010	Nature	http://www.ncbi.nlm.nih.gov/pubmed/20881960	Hundreds of variants clustered in genomic loci and biological pathways affect human height.	Height	2e-07	91170	0.832
rs1079177	7040735	11.0846	4.06194e-18	2.54959e-14	0.823946	CYP27A1	rs2303565	22959728	Ahmeti KB	2012-05-09	Neurobiol Aging	http://www.ncbi.nlm.nih.gov/pubmed/22959728	Age of onset of amyotrophic lateral sclerosis is modulated by a locus on 1p34.1.	Amyotrophic lateral sclerosis	6e-07	60620	0.864
rs12611632	7040735	11.0846	4.06194e-18	2.54959e-14	0.823946	CYP27A1	rs2303565	22959728	Ahmeti KB	2012-05-09	Neurobiol Aging	http://www.ncbi.nlm.nih.gov/pubmed/22959728	Age of onset of amyotrophic lateral sclerosis is modulated by a locus on 1p34.1.	Amyotrophic lateral sclerosis	6e-07	75949	0.864
rs12611632	7040735	11.0846	4.06194e-18	2.54959e-14	0.823946	CYP27A1	rs10187066	20881960	Lango Allen H	09/29/2010	Nature	http://www.ncbi.nlm.nih.gov/pubmed/20881960	Hundreds of variants clustered in genomic loci and biological pathways affect human height.	Height	2e-07	106499	0.832
rs12612395	7040735	11.0846	4.06194e-18	2.54959e-14	0.823946	CYP27A1	rs10187066	20881960	Lango Allen H	09/29/2010	Nature	http://www.ncbi.nlm.nih.gov/pubmed/20881960	Hundreds of variants clustered in genomic loci and biological pathways affect human height.	Height	2e-07	106883	0.832
rs12612395	7040735	11.0846	4.06194e-18	2.54959e-14	0.823946	CYP27A1	rs2303565	22959728	Ahmeti KB	2012-05-09	Neurobiol Aging	http://www.ncbi.nlm.nih.gov/pubmed/22959728	Age of onset of amyotrophic lateral sclerosis is modulated by a locus on 1p34.1.	Amyotrophic lateral sclerosis	6e-07	76333	0.864
rs13382651	7040735	11.0846	4.06194e-18	2.54959e-14	0.823946	CYP27A1	rs2303565	22959728	Ahmeti KB	2012-05-09	Neurobiol Aging	http://www.ncbi.nlm.nih.gov/pubmed/22959728	Age of onset of amyotrophic lateral sclerosis is modulated by a locus on 1p34.1.	Amyotrophic lateral sclerosis	6e-07	82882	0.825
rs13408305	7040735	11.0846	4.06194e-18	2.54959e-14	0.823946	CYP27A1	rs10187066	20881960	Lango Allen H	09/29/2010	Nature	http://www.ncbi.nlm.nih.gov/pubmed/20881960	Hundreds of variants clustered in genomic loci and biological pathways affect human height.	Height	2e-07	113424	0.832
rs13408305	7040735	11.0846	4.06194e-18	2.54959e-14	0.823946	CYP27A1	rs2303565	22959728	Ahmeti KB	2012-05-09	Neurobiol Aging	http://www.ncbi.nlm.nih.gov/pubmed/22959728	Age of onset of amyotrophic lateral sclerosis is modulated by a locus on 1p34.1.	Amyotrophic lateral sclerosis	6e-07	82874	0.864
rs13408427	7040735	11.0846	4.06194e-18	2.54959e-14	0.823946	CYP27A1	rs2303565	22959728	Ahmeti KB	2012-05-09	Neurobiol Aging	http://www.ncbi.nlm.nih.gov/pubmed/22959728	Age of onset of amyotrophic lateral sclerosis is modulated by a locus on 1p34.1.	Amyotrophic lateral sclerosis	6e-07	83080	0.864
rs13408427	7040735	11.0846	4.06194e-18	2.54959e-14	0.823946	CYP27A1	rs10187066	20881960	Lango Allen H	09/29/2010	Nature	http://www.ncbi.nlm.nih.gov/pubmed/20881960	Hundreds of variants clustered in genomic loci and biological pathways affect human height.	Height	2e-07	113630	0.832
rs13412324	7040735	11.0846	4.06194e-18	2.54959e-14	0.823946	CYP27A1	rs2303565	22959728	Ahmeti KB	2012-05-09	Neurobiol Aging	http://www.ncbi.nlm.nih.gov/pubmed/22959728	Age of onset of amyotrophic lateral sclerosis is modulated by a locus on 1p34.1.	Amyotrophic lateral sclerosis	6e-07	75212	0.864
rs13412324	7040735	11.0846	4.06194e-18	2.54959e-14	0.823946	CYP27A1	rs10187066	20881960	Lango Allen H	09/29/2010	Nature	http://www.ncbi.nlm.nih.gov/pubmed/20881960	Hundreds of variants clustered in genomic loci and biological pathways affect human height.	Height	2e-07	105762	0.832
rs1529382	7040735	11.0846	4.06194e-18	2.54959e-14	0.823946	CYP27A1	rs10187066	20881960	Lango Allen H	09/29/2010	Nature	http://www.ncbi.nlm.nih.gov/pubmed/20881960	Hundreds of variants clustered in genomic loci and biological pathways affect human height.	Height	2e-07	111730	0.832
rs1529382	7040735	11.0846	4.06194e-18	2.54959e-14	0.823946	CYP27A1	rs2303565	22959728	Ahmeti KB	2012-05-09	Neurobiol Aging	http://www.ncbi.nlm.nih.gov/pubmed/22959728	Age of onset of amyotrophic lateral sclerosis is modulated by a locus on 1p34.1.	Amyotrophic lateral sclerosis	6e-07	81180	0.864
rs1554622	7040735	11.0846	4.06194e-18	2.54959e-14	0.823946	CYP27A1	rs2303565	22959728	Ahmeti KB	2012-05-09	Neurobiol Aging	http://www.ncbi.nlm.nih.gov/pubmed/22959728	Age of onset of amyotrophic lateral sclerosis is modulated by a locus on 1p34.1.	Amyotrophic lateral sclerosis	6e-07	60909	0.864
rs1554622	7040735	11.0846	4.06194e-18	2.54959e-14	0.823946	CYP27A1	rs10187066	20881960	Lango Allen H	09/29/2010	Nature	http://www.ncbi.nlm.nih.gov/pubmed/20881960	Hundreds of variants clustered in genomic loci and biological pathways affect human height.	Height	2e-07	91459	0.832
rs2037622	7040735	11.0846	4.06194e-18	2.54959e-14	0.823946	CYP27A1	rs2303565	22959728	Ahmeti KB	2012-05-09	Neurobiol Aging	http://www.ncbi.nlm.nih.gov/pubmed/22959728	Age of onset of amyotrophic lateral sclerosis is modulated by a locus on 1p34.1.	Amyotrophic lateral sclerosis	6e-07	64131	0.864
rs2037622	7040735	11.0846	4.06194e-18	2.54959e-14	0.823946	CYP27A1	rs10187066	20881960	Lango Allen H	09/29/2010	Nature	http://www.ncbi.nlm.nih.gov/pubmed/20881960	Hundreds of variants clustered in genomic loci and biological pathways affect human height.	Height	2e-07	94681	0.832
rs2272188	7040735	11.0846	4.06194e-18	2.54959e-14	0.823946	CYP27A1	rs2303565	22959728	Ahmeti KB	2012-05-09	Neurobiol Aging	http://www.ncbi.nlm.nih.gov/pubmed/22959728	Age of onset of amyotrophic lateral sclerosis is modulated by a locus on 1p34.1.	Amyotrophic lateral sclerosis	6e-07	66973	0.864
rs2272188	7040735	11.0846	4.06194e-18	2.54959e-14	0.823946	CYP27A1	rs10187066	20881960	Lango Allen H	09/29/2010	Nature	http://www.ncbi.nlm.nih.gov/pubmed/20881960	Hundreds of variants clustered in genomic loci and biological pathways affect human height.	Height	2e-07	97523	0.832
rs2272191	7040735	11.0846	4.06194e-18	2.54959e-14	0.823946	CYP27A1	rs2303565	22959728	Ahmeti KB	2012-05-09	Neurobiol Aging	http://www.ncbi.nlm.nih.gov/pubmed/22959728	Age of onset of amyotrophic lateral sclerosis is modulated by a locus on 1p34.1.	Amyotrophic lateral sclerosis	6e-07	64467	0.864
rs2272191	7040735	11.0846	4.06194e-18	2.54959e-14	0.823946	CYP27A1	rs10187066	20881960	Lango Allen H	09/29/2010	Nature	http://www.ncbi.nlm.nih.gov/pubmed/20881960	Hundreds of variants clustered in genomic loci and biological pathways affect human height.	Height	2e-07	95017	0.832
rs35189512	7040735	11.0846	4.06194e-18	2.54959e-14	0.823946	CYP27A1	rs10187066	20881960	Lango Allen H	09/29/2010	Nature	http://www.ncbi.nlm.nih.gov/pubmed/20881960	Hundreds of variants clustered in genomic loci and biological pathways affect human height.	Height	2e-07	114000	0.832
rs35189512	7040735	11.0846	4.06194e-18	2.54959e-14	0.823946	CYP27A1	rs2303565	22959728	Ahmeti KB	2012-05-09	Neurobiol Aging	http://www.ncbi.nlm.nih.gov/pubmed/22959728	Age of onset of amyotrophic lateral sclerosis is modulated by a locus on 1p34.1.	Amyotrophic lateral sclerosis	6e-07	83450	0.864
rs35358516	7040735	11.0846	4.06194e-18	2.54959e-14	0.823946	CYP27A1	rs10187066	20881960	Lango Allen H	09/29/2010	Nature	http://www.ncbi.nlm.nih.gov/pubmed/20881960	Hundreds of variants clustered in genomic loci and biological pathways affect human height.	Height	2e-07	110964	0.832
rs35358516	7040735	11.0846	4.06194e-18	2.54959e-14	0.823946	CYP27A1	rs2303565	22959728	Ahmeti KB	2012-05-09	Neurobiol Aging	http://www.ncbi.nlm.nih.gov/pubmed/22959728	Age of onset of amyotrophic lateral sclerosis is modulated by a locus on 1p34.1.	Amyotrophic lateral sclerosis	6e-07	80414	0.864
rs3731876	7040735	11.0846	4.06194e-18	2.54959e-14	0.823946	CYP27A1	rs2303565	22959728	Ahmeti KB	2012-05-09	Neurobiol Aging	http://www.ncbi.nlm.nih.gov/pubmed/22959728	Age of onset of amyotrophic lateral sclerosis is modulated by a locus on 1p34.1.	Amyotrophic lateral sclerosis	6e-07	57510	0.864
rs3731876	7040735	11.0846	4.06194e-18	2.54959e-14	0.823946	CYP27A1	rs10187066	20881960	Lango Allen H	09/29/2010	Nature	http://www.ncbi.nlm.nih.gov/pubmed/20881960	Hundreds of variants clustered in genomic loci and biological pathways affect human height.	Height	2e-07	88060	0.832
rs3731877	7040735	11.0846	4.06194e-18	2.54959e-14	0.823946	CYP27A1	rs2303565	22959728	Ahmeti KB	2012-05-09	Neurobiol Aging	http://www.ncbi.nlm.nih.gov/pubmed/22959728	Age of onset of amyotrophic lateral sclerosis is modulated by a locus on 1p34.1.	Amyotrophic lateral sclerosis	6e-07	57190	0.825
rs3755045	7040735	11.0846	4.06194e-18	2.54959e-14	0.823946	CYP27A1	rs2303565	22959728	Ahmeti KB	2012-05-09	Neurobiol Aging	http://www.ncbi.nlm.nih.gov/pubmed/22959728	Age of onset of amyotrophic lateral sclerosis is modulated by a locus on 1p34.1.	Amyotrophic lateral sclerosis	6e-07	63853	0.864
rs3755045	7040735	11.0846	4.06194e-18	2.54959e-14	0.823946	CYP27A1	rs10187066	20881960	Lango Allen H	09/29/2010	Nature	http://www.ncbi.nlm.nih.gov/pubmed/20881960	Hundreds of variants clustered in genomic loci and biological pathways affect human height.	Height	2e-07	94403	0.832
rs3770219	7040735	11.0846	4.06194e-18	2.54959e-14	0.823946	CYP27A1	rs2303565	22959728	Ahmeti KB	2012-05-09	Neurobiol Aging	http://www.ncbi.nlm.nih.gov/pubmed/22959728	Age of onset of amyotrophic lateral sclerosis is modulated by a locus on 1p34.1.	Amyotrophic lateral sclerosis	6e-07	74457	0.864
rs3770219	7040735	11.0846	4.06194e-18	2.54959e-14	0.823946	CYP27A1	rs10187066	20881960	Lango Allen H	09/29/2010	Nature	http://www.ncbi.nlm.nih.gov/pubmed/20881960	Hundreds of variants clustered in genomic loci and biological pathways affect human height.	Height	2e-07	105007	0.832
rs3770220	7040735	11.0846	4.06194e-18	2.54959e-14	0.823946	CYP27A1	rs2303565	22959728	Ahmeti KB	2012-05-09	Neurobiol Aging	http://www.ncbi.nlm.nih.gov/pubmed/22959728	Age of onset of amyotrophic lateral sclerosis is modulated by a locus on 1p34.1.	Amyotrophic lateral sclerosis	6e-07	74241	0.864
rs3770220	7040735	11.0846	4.06194e-18	2.54959e-14	0.823946	CYP27A1	rs10187066	20881960	Lango Allen H	09/29/2010	Nature	http://www.ncbi.nlm.nih.gov/pubmed/20881960	Hundreds of variants clustered in genomic loci and biological pathways affect human height.	Height	2e-07	104791	0.832
rs3821035	7040735	11.0846	4.06194e-18	2.54959e-14	0.823946	CYP27A1	rs10187066	20881960	Lango Allen H	09/29/2010	Nature	http://www.ncbi.nlm.nih.gov/pubmed/20881960	Hundreds of variants clustered in genomic loci and biological pathways affect human height.	Height	2e-07	105464	0.832
rs3821035	7040735	11.0846	4.06194e-18	2.54959e-14	0.823946	CYP27A1	rs2303565	22959728	Ahmeti KB	2012-05-09	Neurobiol Aging	http://www.ncbi.nlm.nih.gov/pubmed/22959728	Age of onset of amyotrophic lateral sclerosis is modulated by a locus on 1p34.1.	Amyotrophic lateral sclerosis	6e-07	74914	0.864
rs56923478	7040735	11.0846	4.06194e-18	2.54959e-14	0.823946	CYP27A1	rs10187066	20881960	Lango Allen H	09/29/2010	Nature	http://www.ncbi.nlm.nih.gov/pubmed/20881960	Hundreds of variants clustered in genomic loci and biological pathways affect human height.	Height	2e-07	123780	0.855
rs56923478	7040735	11.0846	4.06194e-18	2.54959e-14	0.823946	CYP27A1	rs2303565	22959728	Ahmeti KB	2012-05-09	Neurobiol Aging	http://www.ncbi.nlm.nih.gov/pubmed/22959728	Age of onset of amyotrophic lateral sclerosis is modulated by a locus on 1p34.1.	Amyotrophic lateral sclerosis	6e-07	93230	0.891
rs56923478	7040735	11.0846	4.06194e-18	2.54959e-14	0.823946	CYP27A1	rs7607369	22959728	Ahmeti KB	2012-05-09	Neurobiol Aging	http://www.ncbi.nlm.nih.gov/pubmed/22959728	Age of onset of amyotrophic lateral sclerosis is modulated by a locus on 1p34.1.	Amyotrophic lateral sclerosis	7e-06	359442	0.819
rs57676968	7040735	11.0846	4.06194e-18	2.54959e-14	0.823946	CYP27A1	rs2303565	22959728	Ahmeti KB	2012-05-09	Neurobiol Aging	http://www.ncbi.nlm.nih.gov/pubmed/22959728	Age of onset of amyotrophic lateral sclerosis is modulated by a locus on 1p34.1.	Amyotrophic lateral sclerosis	6e-07	77781	0.864
rs57676968	7040735	11.0846	4.06194e-18	2.54959e-14	0.823946	CYP27A1	rs10187066	20881960	Lango Allen H	09/29/2010	Nature	http://www.ncbi.nlm.nih.gov/pubmed/20881960	Hundreds of variants clustered in genomic loci and biological pathways affect human height.	Height	2e-07	108331	0.832
rs586194	7040735	11.0846	4.06194e-18	2.54959e-14	0.823946	CYP27A1	rs2303565	22959728	Ahmeti KB	2012-05-09	Neurobiol Aging	http://www.ncbi.nlm.nih.gov/pubmed/22959728	Age of onset of amyotrophic lateral sclerosis is modulated by a locus on 1p34.1.	Amyotrophic lateral sclerosis	6e-07	65124	0.864
rs586194	7040735	11.0846	4.06194e-18	2.54959e-14	0.823946	CYP27A1	rs10187066	20881960	Lango Allen H	09/29/2010	Nature	http://www.ncbi.nlm.nih.gov/pubmed/20881960	Hundreds of variants clustered in genomic loci and biological pathways affect human height.	Height	2e-07	95674	0.832
rs6436073	7040735	11.0846	4.06194e-18	2.54959e-14	0.823946	CYP27A1	rs10187066	20881960	Lango Allen H	09/29/2010	Nature	http://www.ncbi.nlm.nih.gov/pubmed/20881960	Hundreds of variants clustered in genomic loci and biological pathways affect human height.	Height	2e-07	103478	0.832
rs6436073	7040735	11.0846	4.06194e-18	2.54959e-14	0.823946	CYP27A1	rs2303565	22959728	Ahmeti KB	2012-05-09	Neurobiol Aging	http://www.ncbi.nlm.nih.gov/pubmed/22959728	Age of onset of amyotrophic lateral sclerosis is modulated by a locus on 1p34.1.	Amyotrophic lateral sclerosis	6e-07	72928	0.864
rs6436081	7040735	11.0846	4.06194e-18	2.54959e-14	0.823946	CYP27A1	rs2303565	22959728	Ahmeti KB	2012-05-09	Neurobiol Aging	http://www.ncbi.nlm.nih.gov/pubmed/22959728	Age of onset of amyotrophic lateral sclerosis is modulated by a locus on 1p34.1.	Amyotrophic lateral sclerosis	6e-07	92575	0.864
rs6436081	7040735	11.0846	4.06194e-18	2.54959e-14	0.823946	CYP27A1	rs10187066	20881960	Lango Allen H	09/29/2010	Nature	http://www.ncbi.nlm.nih.gov/pubmed/20881960	Hundreds of variants clustered in genomic loci and biological pathways affect human height.	Height	2e-07	123125	0.832
rs6436082	7040735	11.0846	4.06194e-18	2.54959e-14	0.823946	CYP27A1	rs2303565	22959728	Ahmeti KB	2012-05-09	Neurobiol Aging	http://www.ncbi.nlm.nih.gov/pubmed/22959728	Age of onset of amyotrophic lateral sclerosis is modulated by a locus on 1p34.1.	Amyotrophic lateral sclerosis	6e-07	94121	0.864
rs6436082	7040735	11.0846	4.06194e-18	2.54959e-14	0.823946	CYP27A1	rs10187066	20881960	Lango Allen H	09/29/2010	Nature	http://www.ncbi.nlm.nih.gov/pubmed/20881960	Hundreds of variants clustered in genomic loci and biological pathways affect human height.	Height	2e-07	124671	0.832
rs6436083	7040735	11.0846	4.06194e-18	2.54959e-14	0.823946	CYP27A1	rs10187066	20881960	Lango Allen H	09/29/2010	Nature	http://www.ncbi.nlm.nih.gov/pubmed/20881960	Hundreds of variants clustered in genomic loci and biological pathways affect human height.	Height	2e-07	124960	0.832
rs6436083	7040735	11.0846	4.06194e-18	2.54959e-14	0.823946	CYP27A1	rs2303565	22959728	Ahmeti KB	2012-05-09	Neurobiol Aging	http://www.ncbi.nlm.nih.gov/pubmed/22959728	Age of onset of amyotrophic lateral sclerosis is modulated by a locus on 1p34.1.	Amyotrophic lateral sclerosis	6e-07	94410	0.864
rs6436084	7040735	11.0846	4.06194e-18	2.54959e-14	0.823946	CYP27A1	rs2303565	22959728	Ahmeti KB	2012-05-09	Neurobiol Aging	http://www.ncbi.nlm.nih.gov/pubmed/22959728	Age of onset of amyotrophic lateral sclerosis is modulated by a locus on 1p34.1.	Amyotrophic lateral sclerosis	6e-07	94473	0.864
rs6436084	7040735	11.0846	4.06194e-18	2.54959e-14	0.823946	CYP27A1	rs10187066	20881960	Lango Allen H	09/29/2010	Nature	http://www.ncbi.nlm.nih.gov/pubmed/20881960	Hundreds of variants clustered in genomic loci and biological pathways affect human height.	Height	2e-07	125023	0.832
rs6436086	7040735	11.0846	4.06194e-18	2.54959e-14	0.823946	CYP27A1	rs2303565	22959728	Ahmeti KB	2012-05-09	Neurobiol Aging	http://www.ncbi.nlm.nih.gov/pubmed/22959728	Age of onset of amyotrophic lateral sclerosis is modulated by a locus on 1p34.1.	Amyotrophic lateral sclerosis	6e-07	94816	0.864
rs6436086	7040735	11.0846	4.06194e-18	2.54959e-14	0.823946	CYP27A1	rs10187066	20881960	Lango Allen H	09/29/2010	Nature	http://www.ncbi.nlm.nih.gov/pubmed/20881960	Hundreds of variants clustered in genomic loci and biological pathways affect human height.	Height	2e-07	125366	0.832
rs6723334	7040735	11.0846	4.06194e-18	2.54959e-14	0.823946	CYP27A1	rs10187066	20881960	Lango Allen H	09/29/2010	Nature	http://www.ncbi.nlm.nih.gov/pubmed/20881960	Hundreds of variants clustered in genomic loci and biological pathways affect human height.	Height	2e-07	114544	0.832
rs6723334	7040735	11.0846	4.06194e-18	2.54959e-14	0.823946	CYP27A1	rs2303565	22959728	Ahmeti KB	2012-05-09	Neurobiol Aging	http://www.ncbi.nlm.nih.gov/pubmed/22959728	Age of onset of amyotrophic lateral sclerosis is modulated by a locus on 1p34.1.	Amyotrophic lateral sclerosis	6e-07	83994	0.864
rs6729341	7040735	11.0846	4.06194e-18	2.54959e-14	0.823946	CYP27A1	rs2303565	22959728	Ahmeti KB	2012-05-09	Neurobiol Aging	http://www.ncbi.nlm.nih.gov/pubmed/22959728	Age of onset of amyotrophic lateral sclerosis is modulated by a locus on 1p34.1.	Amyotrophic lateral sclerosis	6e-07	66125	0.825
rs6733892	7040735	11.0846	4.06194e-18	2.54959e-14	0.823946	CYP27A1	rs10187066	20881960	Lango Allen H	09/29/2010	Nature	http://www.ncbi.nlm.nih.gov/pubmed/20881960	Hundreds of variants clustered in genomic loci and biological pathways affect human height.	Height	2e-07	101243	0.832
rs6733892	7040735	11.0846	4.06194e-18	2.54959e-14	0.823946	CYP27A1	rs2303565	22959728	Ahmeti KB	2012-05-09	Neurobiol Aging	http://www.ncbi.nlm.nih.gov/pubmed/22959728	Age of onset of amyotrophic lateral sclerosis is modulated by a locus on 1p34.1.	Amyotrophic lateral sclerosis	6e-07	70693	0.864
rs6745700	7040735	11.0846	4.06194e-18	2.54959e-14	0.823946	CYP27A1	rs2303565	22959728	Ahmeti KB	2012-05-09	Neurobiol Aging	http://www.ncbi.nlm.nih.gov/pubmed/22959728	Age of onset of amyotrophic lateral sclerosis is modulated by a locus on 1p34.1.	Amyotrophic lateral sclerosis	6e-07	94553	0.864
rs6745700	7040735	11.0846	4.06194e-18	2.54959e-14	0.823946	CYP27A1	rs10187066	20881960	Lango Allen H	09/29/2010	Nature	http://www.ncbi.nlm.nih.gov/pubmed/20881960	Hundreds of variants clustered in genomic loci and biological pathways affect human height.	Height	2e-07	125103	0.832
rs6757772	7040735	11.0846	4.06194e-18	2.54959e-14	0.823946	CYP27A1	rs2303565	22959728	Ahmeti KB	2012-05-09	Neurobiol Aging	http://www.ncbi.nlm.nih.gov/pubmed/22959728	Age of onset of amyotrophic lateral sclerosis is modulated by a locus on 1p34.1.	Amyotrophic lateral sclerosis	6e-07	73188	0.864
rs6757772	7040735	11.0846	4.06194e-18	2.54959e-14	0.823946	CYP27A1	rs10187066	20881960	Lango Allen H	09/29/2010	Nature	http://www.ncbi.nlm.nih.gov/pubmed/20881960	Hundreds of variants clustered in genomic loci and biological pathways affect human height.	Height	2e-07	103738	0.832
rs692049	7040735	11.0846	4.06194e-18	2.54959e-14	0.823946	CYP27A1	rs10187066	20881960	Lango Allen H	09/29/2010	Nature	http://www.ncbi.nlm.nih.gov/pubmed/20881960	Hundreds of variants clustered in genomic loci and biological pathways affect human height.	Height	2e-07	108019	0.832
rs692049	7040735	11.0846	4.06194e-18	2.54959e-14	0.823946	CYP27A1	rs2303565	22959728	Ahmeti KB	2012-05-09	Neurobiol Aging	http://www.ncbi.nlm.nih.gov/pubmed/22959728	Age of onset of amyotrophic lateral sclerosis is modulated by a locus on 1p34.1.	Amyotrophic lateral sclerosis	6e-07	77469	0.864
rs755112	7040735	11.0846	4.06194e-18	2.54959e-14	0.823946	CYP27A1	rs2303565	22959728	Ahmeti KB	2012-05-09	Neurobiol Aging	http://www.ncbi.nlm.nih.gov/pubmed/22959728	Age of onset of amyotrophic lateral sclerosis is modulated by a locus on 1p34.1.	Amyotrophic lateral sclerosis	6e-07	60743	0.864
rs755112	7040735	11.0846	4.06194e-18	2.54959e-14	0.823946	CYP27A1	rs10187066	20881960	Lango Allen H	09/29/2010	Nature	http://www.ncbi.nlm.nih.gov/pubmed/20881960	Hundreds of variants clustered in genomic loci and biological pathways affect human height.	Height	2e-07	91293	0.832
rs7562426	7040735	11.0846	4.06194e-18	2.54959e-14	0.823946	CYP27A1	rs2303565	22959728	Ahmeti KB	2012-05-09	Neurobiol Aging	http://www.ncbi.nlm.nih.gov/pubmed/22959728	Age of onset of amyotrophic lateral sclerosis is modulated by a locus on 1p34.1.	Amyotrophic lateral sclerosis	6e-07	59809	0.864
rs7562426	7040735	11.0846	4.06194e-18	2.54959e-14	0.823946	CYP27A1	rs10187066	20881960	Lango Allen H	09/29/2010	Nature	http://www.ncbi.nlm.nih.gov/pubmed/20881960	Hundreds of variants clustered in genomic loci and biological pathways affect human height.	Height	2e-07	90359	0.832
rs7582329	7040735	11.0846	4.06194e-18	2.54959e-14	0.823946	CYP27A1	rs2303565	22959728	Ahmeti KB	2012-05-09	Neurobiol Aging	http://www.ncbi.nlm.nih.gov/pubmed/22959728	Age of onset of amyotrophic lateral sclerosis is modulated by a locus on 1p34.1.	Amyotrophic lateral sclerosis	6e-07	75600	0.833
rs7582329	7040735	11.0846	4.06194e-18	2.54959e-14	0.823946	CYP27A1	rs10187066	20881960	Lango Allen H	09/29/2010	Nature	http://www.ncbi.nlm.nih.gov/pubmed/20881960	Hundreds of variants clustered in genomic loci and biological pathways affect human height.	Height	2e-07	106150	0.802
rs7594046	7040735	11.0846	4.06194e-18	2.54959e-14	0.823946	CYP27A1	rs2303565	22959728	Ahmeti KB	2012-05-09	Neurobiol Aging	http://www.ncbi.nlm.nih.gov/pubmed/22959728	Age of onset of amyotrophic lateral sclerosis is modulated by a locus on 1p34.1.	Amyotrophic lateral sclerosis	6e-07	78861	0.864
rs7594046	7040735	11.0846	4.06194e-18	2.54959e-14	0.823946	CYP27A1	rs10187066	20881960	Lango Allen H	09/29/2010	Nature	http://www.ncbi.nlm.nih.gov/pubmed/20881960	Hundreds of variants clustered in genomic loci and biological pathways affect human height.	Height	2e-07	109411	0.832
rs7595901	7040735	11.0846	4.06194e-18	2.54959e-14	0.823946	CYP27A1	rs2303565	22959728	Ahmeti KB	2012-05-09	Neurobiol Aging	http://www.ncbi.nlm.nih.gov/pubmed/22959728	Age of onset of amyotrophic lateral sclerosis is modulated by a locus on 1p34.1.	Amyotrophic lateral sclerosis	6e-07	61622	0.864
rs7595901	7040735	11.0846	4.06194e-18	2.54959e-14	0.823946	CYP27A1	rs10187066	20881960	Lango Allen H	09/29/2010	Nature	http://www.ncbi.nlm.nih.gov/pubmed/20881960	Hundreds of variants clustered in genomic loci and biological pathways affect human height.	Height	2e-07	92172	0.832
rs7599365	7040735	11.0846	4.06194e-18	2.54959e-14	0.823946	CYP27A1	rs2303565	22959728	Ahmeti KB	2012-05-09	Neurobiol Aging	http://www.ncbi.nlm.nih.gov/pubmed/22959728	Age of onset of amyotrophic lateral sclerosis is modulated by a locus on 1p34.1.	Amyotrophic lateral sclerosis	6e-07	75257	0.864
rs7599365	7040735	11.0846	4.06194e-18	2.54959e-14	0.823946	CYP27A1	rs10187066	20881960	Lango Allen H	09/29/2010	Nature	http://www.ncbi.nlm.nih.gov/pubmed/20881960	Hundreds of variants clustered in genomic loci and biological pathways affect human height.	Height	2e-07	105807	0.832
rs7599568	7040735	11.0846	4.06194e-18	2.54959e-14	0.823946	CYP27A1	rs10187066	20881960	Lango Allen H	09/29/2010	Nature	http://www.ncbi.nlm.nih.gov/pubmed/20881960	Hundreds of variants clustered in genomic loci and biological pathways affect human height.	Height	2e-07	93060	0.832
rs7599568	7040735	11.0846	4.06194e-18	2.54959e-14	0.823946	CYP27A1	rs2303565	22959728	Ahmeti KB	2012-05-09	Neurobiol Aging	http://www.ncbi.nlm.nih.gov/pubmed/22959728	Age of onset of amyotrophic lateral sclerosis is modulated by a locus on 1p34.1.	Amyotrophic lateral sclerosis	6e-07	62510	0.864
rs7599945	7040735	11.0846	4.06194e-18	2.54959e-14	0.823946	CYP27A1	rs10187066	20881960	Lango Allen H	09/29/2010	Nature	http://www.ncbi.nlm.nih.gov/pubmed/20881960	Hundreds of variants clustered in genomic loci and biological pathways affect human height.	Height	2e-07	126769	0.832
rs7599945	7040735	11.0846	4.06194e-18	2.54959e-14	0.823946	CYP27A1	rs2303565	22959728	Ahmeti KB	2012-05-09	Neurobiol Aging	http://www.ncbi.nlm.nih.gov/pubmed/22959728	Age of onset of amyotrophic lateral sclerosis is modulated by a locus on 1p34.1.	Amyotrophic lateral sclerosis	6e-07	96219	0.864
rs7603709	7040735	11.0846	4.06194e-18	2.54959e-14	0.823946	CYP27A1	rs2303565	22959728	Ahmeti KB	2012-05-09	Neurobiol Aging	http://www.ncbi.nlm.nih.gov/pubmed/22959728	Age of onset of amyotrophic lateral sclerosis is modulated by a locus on 1p34.1.	Amyotrophic lateral sclerosis	6e-07	97292	0.864
rs7603709	7040735	11.0846	4.06194e-18	2.54959e-14	0.823946	CYP27A1	rs10187066	20881960	Lango Allen H	09/29/2010	Nature	http://www.ncbi.nlm.nih.gov/pubmed/20881960	Hundreds of variants clustered in genomic loci and biological pathways affect human height.	Height	2e-07	127842	0.832
rs7605055	7040735	11.0846	4.06194e-18	2.54959e-14	0.823946	CYP27A1	rs2303565	22959728	Ahmeti KB	2012-05-09	Neurobiol Aging	http://www.ncbi.nlm.nih.gov/pubmed/22959728	Age of onset of amyotrophic lateral sclerosis is modulated by a locus on 1p34.1.	Amyotrophic lateral sclerosis	6e-07	81741	0.864
rs7605055	7040735	11.0846	4.06194e-18	2.54959e-14	0.823946	CYP27A1	rs10187066	20881960	Lango Allen H	09/29/2010	Nature	http://www.ncbi.nlm.nih.gov/pubmed/20881960	Hundreds of variants clustered in genomic loci and biological pathways affect human height.	Height	2e-07	112291	0.832
rs1974981	7400619	11.074	4.26214e-18	2.66698e-14	0.184051	SPATA5L1	rs1153858	24047826	Kleber ME	09/18/2013	Circ Cardiovasc Genet	http://www.ncbi.nlm.nih.gov/pubmed/24047826	Genome-wide association study identifies 3 genomic loci significantly associated with serum levels of homoarginine: the AtheroRemo Consortium.	Homoarginine levels	1e-45	76420	0.945
rs28569043	7400619	11.074	4.26214e-18	2.66698e-14	0.184051	SPATA5L1	rs1153858	24047826	Kleber ME	09/18/2013	Circ Cardiovasc Genet	http://www.ncbi.nlm.nih.gov/pubmed/24047826	Genome-wide association study identifies 3 genomic loci significantly associated with serum levels of homoarginine: the AtheroRemo Consortium.	Homoarginine levels	1e-45	78223	0.887
rs540170	520360	-11.0697	4.346e-18	2.71346e-14	-0.557029	MS4A6A	rs610932	21460840	Hollingworth P	2011-03-04	Nat Genet	http://www.ncbi.nlm.nih.gov/pubmed/21460840	Common variants at ABCA7, MS4A6A/MS4A4E, EPHA1, CD33 and CD2AP are associated with Alzheimer's disease.	Alzheimer's disease	2e-14	59269	0.935
rs563803	520360	-11.0697	4.346e-18	2.71346e-14	-0.557029	MS4A6A	rs610932	21460840	Hollingworth P	2011-03-04	Nat Genet	http://www.ncbi.nlm.nih.gov/pubmed/21460840	Common variants at ABCA7, MS4A6A/MS4A4E, EPHA1, CD33 and CD2AP are associated with Alzheimer's disease.	Alzheimer's disease	2e-14	61306	0.935
rs574695	520360	-11.0694	4.35212e-18	2.71688e-14	-0.557006	MS4A6A	rs610932	21460840	Hollingworth P	2011-03-04	Nat Genet	http://www.ncbi.nlm.nih.gov/pubmed/21460840	Common variants at ABCA7, MS4A6A/MS4A4E, EPHA1, CD33 and CD2AP are associated with Alzheimer's disease.	Alzheimer's disease	2e-14	57783	0.935
rs555635	520360	-11.0686	4.36846e-18	2.72668e-14	-0.557027	MS4A6A	rs610932	21460840	Hollingworth P	2011-03-04	Nat Genet	http://www.ncbi.nlm.nih.gov/pubmed/21460840	Common variants at ABCA7, MS4A6A/MS4A4E, EPHA1, CD33 and CD2AP are associated with Alzheimer's disease.	Alzheimer's disease	2e-14	62164	0.935
rs512495	520360	-11.067	4.40114e-18	2.74506e-14	-0.556997	MS4A6A	rs610932	21460840	Hollingworth P	2011-03-04	Nat Genet	http://www.ncbi.nlm.nih.gov/pubmed/21460840	Common variants at ABCA7, MS4A6A/MS4A4E, EPHA1, CD33 and CD2AP are associated with Alzheimer's disease.	Alzheimer's disease	2e-14	63271	0.935
rs514266	520360	-11.067	4.40114e-18	2.74506e-14	-0.556997	MS4A6A	rs610932	21460840	Hollingworth P	2011-03-04	Nat Genet	http://www.ncbi.nlm.nih.gov/pubmed/21460840	Common variants at ABCA7, MS4A6A/MS4A4E, EPHA1, CD33 and CD2AP are associated with Alzheimer's disease.	Alzheimer's disease	2e-14	61610	0.935
rs574798	520360	-11.0667	4.40733e-18	2.74812e-14	-0.556974	MS4A6A	rs610932	21460840	Hollingworth P	2011-03-04	Nat Genet	http://www.ncbi.nlm.nih.gov/pubmed/21460840	Common variants at ABCA7, MS4A6A/MS4A4E, EPHA1, CD33 and CD2AP are associated with Alzheimer's disease.	Alzheimer's disease	2e-14	57746	0.935
rs581133	520360	-11.0667	4.40733e-18	2.74812e-14	-0.556974	MS4A6A	rs610932	21460840	Hollingworth P	2011-03-04	Nat Genet	http://www.ncbi.nlm.nih.gov/pubmed/21460840	Common variants at ABCA7, MS4A6A/MS4A4E, EPHA1, CD33 and CD2AP are associated with Alzheimer's disease.	Alzheimer's disease	2e-14	57001	0.935
rs1303615	520360	-11.0663	4.41354e-18	2.75118e-14	-0.556951	MS4A6A	rs610932	21460840	Hollingworth P	2011-03-04	Nat Genet	http://www.ncbi.nlm.nih.gov/pubmed/21460840	Common variants at ABCA7, MS4A6A/MS4A4E, EPHA1, CD33 and CD2AP are associated with Alzheimer's disease.	Alzheimer's disease	2e-14	54187	0.935
rs1303621	520360	-11.066	4.41977e-18	2.75466e-14	-0.556928	MS4A6A	rs610932	21460840	Hollingworth P	2011-03-04	Nat Genet	http://www.ncbi.nlm.nih.gov/pubmed/21460840	Common variants at ABCA7, MS4A6A/MS4A4E, EPHA1, CD33 and CD2AP are associated with Alzheimer's disease.	Alzheimer's disease	2e-14	48633	0.935
rs8039653	6280242	11.0657	4.42606e-18	2.75777e-14	0.338081	DUT	rs964611	23934736	Yu B	2013-11-08	Genet Epidemiol	http://www.ncbi.nlm.nih.gov/pubmed/23934736	Genome-wide association study of a heart failure related metabolomic profile among African Americans in the Atherosclerosis Risk in Communities (ARIC) study.	Metabolite levels (Pyroglutamine)	8e-06	24879	0.938
rs564912	520360	-11.0639	4.46366e-18	2.78038e-14	-0.556936	MS4A6A	rs610932	21460840	Hollingworth P	2011-03-04	Nat Genet	http://www.ncbi.nlm.nih.gov/pubmed/21460840	Common variants at ABCA7, MS4A6A/MS4A4E, EPHA1, CD33 and CD2AP are associated with Alzheimer's disease.	Alzheimer's disease	2e-14	53419	0.935
rs7174204	6280242	11.0581	4.58259e-18	2.85196e-14	0.3381	DUT	rs964611	23934736	Yu B	2013-11-08	Genet Epidemiol	http://www.ncbi.nlm.nih.gov/pubmed/23934736	Genome-wide association study of a heart failure related metabolomic profile among African Americans in the Atherosclerosis Risk in Communities (ARIC) study.	Metabolite levels (Pyroglutamine)	8e-06	18368	0.938
rs8026751	6280242	11.0537	4.67447e-18	2.90744e-14	0.338107	DUT	rs964611	23934736	Yu B	2013-11-08	Genet Epidemiol	http://www.ncbi.nlm.nih.gov/pubmed/23934736	Genome-wide association study of a heart failure related metabolomic profile among African Americans in the Atherosclerosis Risk in Communities (ARIC) study.	Metabolite levels (Pyroglutamine)	8e-06	14669	0.938
rs72623972	6280242	11.0484	4.78863e-18	2.97453e-14	0.338111	DUT	rs964611	23934736	Yu B	2013-11-08	Genet Epidemiol	http://www.ncbi.nlm.nih.gov/pubmed/23934736	Genome-wide association study of a heart failure related metabolomic profile among African Americans in the Atherosclerosis Risk in Communities (ARIC) study.	Metabolite levels (Pyroglutamine)	8e-06	10520	0.872
rs487997	520360	-11.0428	4.91131e-18	3.04672e-14	-0.555893	MS4A6A	rs610932	21460840	Hollingworth P	2011-03-04	Nat Genet	http://www.ncbi.nlm.nih.gov/pubmed/21460840	Common variants at ABCA7, MS4A6A/MS4A4E, EPHA1, CD33 and CD2AP are associated with Alzheimer's disease.	Alzheimer's disease	2e-14	67703	0.935
rs502419	520360	-11.0428	4.91131e-18	3.04672e-14	-0.555893	MS4A6A	rs610932	21460840	Hollingworth P	2011-03-04	Nat Genet	http://www.ncbi.nlm.nih.gov/pubmed/21460840	Common variants at ABCA7, MS4A6A/MS4A4E, EPHA1, CD33 and CD2AP are associated with Alzheimer's disease.	Alzheimer's disease	2e-14	73132	0.935
rs580817	520360	-11.0428	4.91131e-18	3.04672e-14	-0.555893	MS4A6A	rs610932	21460840	Hollingworth P	2011-03-04	Nat Genet	http://www.ncbi.nlm.nih.gov/pubmed/21460840	Common variants at ABCA7, MS4A6A/MS4A4E, EPHA1, CD33 and CD2AP are associated with Alzheimer's disease.	Alzheimer's disease	2e-14	70217	0.935
rs502581	520360	-11.0397	4.98027e-18	3.08117e-14	-0.555859	MS4A6A	rs610932	21460840	Hollingworth P	2011-03-04	Nat Genet	http://www.ncbi.nlm.nih.gov/pubmed/21460840	Common variants at ABCA7, MS4A6A/MS4A4E, EPHA1, CD33 and CD2AP are associated with Alzheimer's disease.	Alzheimer's disease	2e-14	79129	0.935
rs516478	520360	-11.0397	4.98027e-18	3.08117e-14	-0.555859	MS4A6A	rs610932	21460840	Hollingworth P	2011-03-04	Nat Genet	http://www.ncbi.nlm.nih.gov/pubmed/21460840	Common variants at ABCA7, MS4A6A/MS4A4E, EPHA1, CD33 and CD2AP are associated with Alzheimer's disease.	Alzheimer's disease	2e-14	68519	0.901
rs521952	520360	-11.0397	4.98027e-18	3.08117e-14	-0.555859	MS4A6A	rs610932	21460840	Hollingworth P	2011-03-04	Nat Genet	http://www.ncbi.nlm.nih.gov/pubmed/21460840	Common variants at ABCA7, MS4A6A/MS4A4E, EPHA1, CD33 and CD2AP are associated with Alzheimer's disease.	Alzheimer's disease	2e-14	69111	0.935
rs556917	520360	-11.0397	4.98027e-18	3.08117e-14	-0.555859	MS4A6A	rs610932	21460840	Hollingworth P	2011-03-04	Nat Genet	http://www.ncbi.nlm.nih.gov/pubmed/21460840	Common variants at ABCA7, MS4A6A/MS4A4E, EPHA1, CD33 and CD2AP are associated with Alzheimer's disease.	Alzheimer's disease	2e-14	80595	0.901
rs574704	520360	-11.0397	4.98027e-18	3.08117e-14	-0.555859	MS4A6A	rs610932	21460840	Hollingworth P	2011-03-04	Nat Genet	http://www.ncbi.nlm.nih.gov/pubmed/21460840	Common variants at ABCA7, MS4A6A/MS4A4E, EPHA1, CD33 and CD2AP are associated with Alzheimer's disease.	Alzheimer's disease	2e-14	71394	0.935
rs6436069	7040735	11.0362	5.06087e-18	3.11947e-14	0.829497	CYP27A1	rs2303565	22959728	Ahmeti KB	2012-05-09	Neurobiol Aging	http://www.ncbi.nlm.nih.gov/pubmed/22959728	Age of onset of amyotrophic lateral sclerosis is modulated by a locus on 1p34.1.	Amyotrophic lateral sclerosis	6e-07	51876	0.864
rs6436069	7040735	11.0362	5.06087e-18	3.11947e-14	0.829497	CYP27A1	rs10187066	20881960	Lango Allen H	09/29/2010	Nature	http://www.ncbi.nlm.nih.gov/pubmed/20881960	Hundreds of variants clustered in genomic loci and biological pathways affect human height.	Height	2e-07	82426	0.832
rs608047	7040735	11.0356	5.07367e-18	3.12645e-14	0.823939	CYP27A1	rs2303565	22959728	Ahmeti KB	2012-05-09	Neurobiol Aging	http://www.ncbi.nlm.nih.gov/pubmed/22959728	Age of onset of amyotrophic lateral sclerosis is modulated by a locus on 1p34.1.	Amyotrophic lateral sclerosis	6e-07	70601	0.864
rs608047	7040735	11.0356	5.07367e-18	3.12645e-14	0.823939	CYP27A1	rs10187066	20881960	Lango Allen H	09/29/2010	Nature	http://www.ncbi.nlm.nih.gov/pubmed/20881960	Hundreds of variants clustered in genomic loci and biological pathways affect human height.	Height	2e-07	101151	0.832
rs2521985	1170647	-11.0284	5.24267e-18	3.22405e-14	-0.270901	ACADVL	rs507506	22479202	Dastani Z	03/29/2012	PLoS Genet	http://www.ncbi.nlm.nih.gov/pubmed/22479202	Novel loci for adiponectin levels and their influence on type 2 diabetes and metabolic traits: a multi-ethnic meta-analysis of 45,891 individuals.	Adiponectin levels	2e-06	3463	0.812
rs11601860	4860711	-11.0197	5.45572e-18	3.35264e-14	-0.230176	CCDC88B	rs694739	20596022	Petukhova L	2010-01-07	Nature	http://www.ncbi.nlm.nih.gov/pubmed/20596022	Genome-wide association study in alopecia areata implicates both innate and adaptive immunity.	Alopecia areata	4e-07	13189	0.894
rs11601860	4860711	-11.0197	5.45572e-18	3.35264e-14	-0.230176	CCDC88B	rs694739	21102463	Franke A	11/21/2010	Nat Genet	http://www.ncbi.nlm.nih.gov/pubmed/21102463	Genome-wide meta-analysis increases to 71 the number of confirmed Crohn's disease susceptibility loci.	Crohn's disease	6e-10	13189	0.894
rs2017365	1170647	-11.0059	5.80862e-18	3.54948e-14	-0.270596	ACADVL	rs507506	22479202	Dastani Z	03/29/2012	PLoS Genet	http://www.ncbi.nlm.nih.gov/pubmed/22479202	Novel loci for adiponectin levels and their influence on type 2 diabetes and metabolic traits: a multi-ethnic meta-analysis of 45,891 individuals.	Adiponectin levels	2e-06	4302	0.812
rs2074222	1170647	-11.0059	5.80862e-18	3.54948e-14	-0.270596	ACADVL	rs507506	22479202	Dastani Z	03/29/2012	PLoS Genet	http://www.ncbi.nlm.nih.gov/pubmed/22479202	Novel loci for adiponectin levels and their influence on type 2 diabetes and metabolic traits: a multi-ethnic meta-analysis of 45,891 individuals.	Adiponectin levels	2e-06	11652	0.841
rs35594616	1170647	-11.0059	5.80862e-18	3.54948e-14	-0.270596	ACADVL	rs507506	22479202	Dastani Z	03/29/2012	PLoS Genet	http://www.ncbi.nlm.nih.gov/pubmed/22479202	Novel loci for adiponectin levels and their influence on type 2 diabetes and metabolic traits: a multi-ethnic meta-analysis of 45,891 individuals.	Adiponectin levels	2e-06	11518	0.812
rs17671352	1170647	-11.0056	5.81514e-18	3.55296e-14	-0.270597	ACADVL	rs507506	22479202	Dastani Z	03/29/2012	PLoS Genet	http://www.ncbi.nlm.nih.gov/pubmed/22479202	Novel loci for adiponectin levels and their influence on type 2 diabetes and metabolic traits: a multi-ethnic meta-analysis of 45,891 individuals.	Adiponectin levels	2e-06	9396	0.841
rs3733135	7380088	-10.9818	6.4793e-18	3.93611e-14	-0.210247	RBM6	rs2013208	24097068	Willer CJ	2013-06-10	Nat Genet	http://www.ncbi.nlm.nih.gov/pubmed/24097068	Discovery and refinement of loci associated with lipid levels.	HDL cholesterol	9e-12	189812	0.898
rs1062633	7380088	-10.9803	6.52488e-18	3.95871e-14	-0.210233	RBM6	rs2013208	24097068	Willer CJ	2013-06-10	Nat Genet	http://www.ncbi.nlm.nih.gov/pubmed/24097068	Discovery and refinement of loci associated with lipid levels.	HDL cholesterol	9e-12	204459	0.898
rs11130224	7380088	-10.9803	6.52488e-18	3.95871e-14	-0.210233	RBM6	rs2013208	24097068	Willer CJ	2013-06-10	Nat Genet	http://www.ncbi.nlm.nih.gov/pubmed/24097068	Discovery and refinement of loci associated with lipid levels.	HDL cholesterol	9e-12	192489	0.898
rs11713193	7380088	-10.9803	6.52488e-18	3.95871e-14	-0.210233	RBM6	rs2013208	24097068	Willer CJ	2013-06-10	Nat Genet	http://www.ncbi.nlm.nih.gov/pubmed/24097068	Discovery and refinement of loci associated with lipid levels.	HDL cholesterol	9e-12	204975	0.898
rs2230590	7380088	-10.9803	6.52488e-18	3.95871e-14	-0.210233	RBM6	rs2013208	24097068	Willer CJ	2013-06-10	Nat Genet	http://www.ncbi.nlm.nih.gov/pubmed/24097068	Discovery and refinement of loci associated with lipid levels.	HDL cholesterol	9e-12	193297	0.866
rs3774758	7380088	-10.9803	6.52488e-18	3.95871e-14	-0.210233	RBM6	rs2013208	24097068	Willer CJ	2013-06-10	Nat Genet	http://www.ncbi.nlm.nih.gov/pubmed/24097068	Discovery and refinement of loci associated with lipid levels.	HDL cholesterol	9e-12	191172	0.866
rs7634084	7380088	-10.9803	6.52488e-18	3.95871e-14	-0.210233	RBM6	rs2013208	24097068	Willer CJ	2013-06-10	Nat Genet	http://www.ncbi.nlm.nih.gov/pubmed/24097068	Discovery and refinement of loci associated with lipid levels.	HDL cholesterol	9e-12	179565	0.866
rs11629725	6330494	-10.961	7.12056e-18	4.30047e-14	-0.198979	DUT	rs964611	23934736	Yu B	2013-11-08	Genet Epidemiol	http://www.ncbi.nlm.nih.gov/pubmed/23934736	Genome-wide association study of a heart failure related metabolomic profile among African Americans in the Atherosclerosis Risk in Communities (ARIC) study.	Metabolite levels (Pyroglutamine)	8e-06	42669	0.882
rs10789656	4250008	-10.9471	7.58556e-18	4.56832e-14	-0.24463	ATM	rs11212617	21186350	Zhou K	12/26/2010	Nat Genet	http://www.ncbi.nlm.nih.gov/pubmed/21186350	Common variants near ATM are associated with glycemic response to metformin in type 2 diabetes.	Response to metformin in type 2 diabetes (glycemic)	3e-09	258825	0.901
rs10789656	4250008	-10.9471	7.58556e-18	4.56832e-14	-0.24463	ATM	rs11212617	21845381	Florez JC	08/16/2011	Curr Diab Rep	http://www.ncbi.nlm.nih.gov/pubmed/21845381	Does metformin work for everyone? A genome-wide association study for metformin response.	Response to metformin	3e-09	258825	0.901
rs80078892	4250008	-10.9411	7.79775e-18	4.68615e-14	-0.242157	ATM	rs11212617	21845381	Florez JC	08/16/2011	Curr Diab Rep	http://www.ncbi.nlm.nih.gov/pubmed/21845381	Does metformin work for everyone? A genome-wide association study for metformin response.	Response to metformin	3e-09	117754	1
rs80078892	4250008	-10.9411	7.79775e-18	4.68615e-14	-0.242157	ATM	rs11212617	21186350	Zhou K	12/26/2010	Nat Genet	http://www.ncbi.nlm.nih.gov/pubmed/21186350	Common variants near ATM are associated with glycemic response to metformin in type 2 diabetes.	Response to metformin in type 2 diabetes (glycemic)	3e-09	117754	1
rs6586166	6480059	-10.9409	7.80227e-18	4.68754e-14	-0.277873	ACTA2	rs1800682	24292274	Speedy HE	2013-01-12	Nat Genet	http://www.ncbi.nlm.nih.gov/pubmed/24292274	A genome-wide association study identifies multiple susceptibility loci for chronic lymphocytic leukemia.	Chronic lymphocytic leukemia	2e-08	6102	0.872
rs6586167	6480059	-10.9389	7.8762e-18	4.72795e-14	-0.278138	ACTA2	rs1800682	24292274	Speedy HE	2013-01-12	Nat Genet	http://www.ncbi.nlm.nih.gov/pubmed/24292274	A genome-wide association study identifies multiple susceptibility loci for chronic lymphocytic leukemia.	Chronic lymphocytic leukemia	2e-08	6183	0.872
rs10894152	430541	-10.9376	7.92239e-18	4.75433e-14	-0.477785	TMEM45B	rs10894147	23251661	Comuzzie AG	2012-04-12	PLoS One	http://www.ncbi.nlm.nih.gov/pubmed/23251661	Novel genetic loci identified for the pathophysiology of childhood obesity in the Hispanic population.	Obesity-related traits	7e-06	13163	0.932
rs107903	1770152	-10.9325	8.10879e-18	4.85249e-14	-0.478639	MS4A6A	rs610932	21460840	Hollingworth P	2011-03-04	Nat Genet	http://www.ncbi.nlm.nih.gov/pubmed/21460840	Common variants at ABCA7, MS4A6A/MS4A4E, EPHA1, CD33 and CD2AP are associated with Alzheimer's disease.	Alzheimer's disease	2e-14	13051	0.935
rs4754298	4250008	-10.9251	8.3835e-18	4.98739e-14	-0.243968	ATM	rs11212617	21845381	Florez JC	08/16/2011	Curr Diab Rep	http://www.ncbi.nlm.nih.gov/pubmed/21845381	Does metformin work for everyone? A genome-wide association study for metformin response.	Response to metformin	3e-09	259877	0.837
rs4754298	4250008	-10.9251	8.3835e-18	4.98739e-14	-0.243968	ATM	rs11212617	21186350	Zhou K	12/26/2010	Nat Genet	http://www.ncbi.nlm.nih.gov/pubmed/21186350	Common variants near ATM are associated with glycemic response to metformin in type 2 diabetes.	Response to metformin in type 2 diabetes (glycemic)	3e-09	259877	0.837
rs10894145	430541	-10.9233	8.45558e-18	5.02043e-14	-0.470456	TMEM45B	rs10894147	23251661	Comuzzie AG	2012-04-12	PLoS One	http://www.ncbi.nlm.nih.gov/pubmed/23251661	Novel genetic loci identified for the pathophysiology of childhood obesity in the Hispanic population.	Obesity-related traits	7e-06	24029	0.935
rs6586165	6480059	-10.9158	8.74824e-18	5.18334e-14	-0.274428	ACTA2	rs1800682	24292274	Speedy HE	2013-01-12	Nat Genet	http://www.ncbi.nlm.nih.gov/pubmed/24292274	A genome-wide association study identifies multiple susceptibility loci for chronic lymphocytic leukemia.	Chronic lymphocytic leukemia	2e-08	5093	0.872
rs35065728	7380088	-10.9068	9.11507e-18	5.38491e-14	-0.208125	RBM6	rs2013208	24097068	Willer CJ	2013-06-10	Nat Genet	http://www.ncbi.nlm.nih.gov/pubmed/24097068	Discovery and refinement of loci associated with lipid levels.	HDL cholesterol	9e-12	120223	0.966
rs7072828	6480059	-10.9012	9.35018e-18	5.51155e-14	-0.27408	ACTA2	rs1800682	24292274	Speedy HE	2013-01-12	Nat Genet	http://www.ncbi.nlm.nih.gov/pubmed/24292274	A genome-wide association study identifies multiple susceptibility loci for chronic lymphocytic leukemia.	Chronic lymphocytic leukemia	2e-08	4990	0.872
rs11221848	430541	-10.8969	9.53451e-18	5.61476e-14	-0.469723	TMEM45B	rs10894147	23251661	Comuzzie AG	2012-04-12	PLoS One	http://www.ncbi.nlm.nih.gov/pubmed/23251661	Novel genetic loci identified for the pathophysiology of childhood obesity in the Hispanic population.	Obesity-related traits	7e-06	25043	1
rs1926196	6480059	-10.8886	9.90116e-18	5.82019e-14	-0.27289	ACTA2	rs1800682	24292274	Speedy HE	2013-01-12	Nat Genet	http://www.ncbi.nlm.nih.gov/pubmed/24292274	A genome-wide association study identifies multiple susceptibility loci for chronic lymphocytic leukemia.	Chronic lymphocytic leukemia	2e-08	3785	0.872
rs1926195	6480059	-10.8882	9.91933e-18	5.82845e-14	-0.272916	ACTA2	rs1800682	24292274	Speedy HE	2013-01-12	Nat Genet	http://www.ncbi.nlm.nih.gov/pubmed/24292274	A genome-wide association study identifies multiple susceptibility loci for chronic lymphocytic leukemia.	Chronic lymphocytic leukemia	2e-08	3795	0.872
rs444309	2260731	-10.8845	1.00876e-17	5.92076e-14	-0.347865	ERAP2	rs2549794	21102463	Franke A	11/21/2010	Nat Genet	http://www.ncbi.nlm.nih.gov/pubmed/21102463	Genome-wide meta-analysis increases to 71 the number of confirmed Crohn's disease susceptibility loci.	Crohn's disease	1e-10	86820	0.905
rs444309	2260731	-10.8845	1.00876e-17	5.92076e-14	-0.347865	ERAP2	rs1363907	23128233	Jostins L	2012-01-11	Nature	http://www.ncbi.nlm.nih.gov/pubmed/23128233	Host-microbe interactions have shaped the genetic architecture of inflammatory bowel disease.	Inflammatory bowel disease	6e-13	78566	0.905
rs7097572	6480059	-10.883	1.01541e-17	5.95653e-14	-0.272716	ACTA2	rs1800682	24292274	Speedy HE	2013-01-12	Nat Genet	http://www.ncbi.nlm.nih.gov/pubmed/24292274	A genome-wide association study identifies multiple susceptibility loci for chronic lymphocytic leukemia.	Chronic lymphocytic leukemia	2e-08	3297	0.872
rs10887877	6480059	-10.8808	1.02591e-17	6.01478e-14	-0.272624	ACTA2	rs1800682	24292274	Speedy HE	2013-01-12	Nat Genet	http://www.ncbi.nlm.nih.gov/pubmed/24292274	A genome-wide association study identifies multiple susceptibility loci for chronic lymphocytic leukemia.	Chronic lymphocytic leukemia	2e-08	3075	0.836
rs3824729	6480059	-10.8784	1.03707e-17	6.07686e-14	-0.27249	ACTA2	rs1800682	24292274	Speedy HE	2013-01-12	Nat Genet	http://www.ncbi.nlm.nih.gov/pubmed/24292274	A genome-wide association study identifies multiple susceptibility loci for chronic lymphocytic leukemia.	Chronic lymphocytic leukemia	2e-08	2653	0.872
rs10103315	6590196	10.8746	1.055e-17	6.17424e-14	0.213347	LSM1	rs16887244	22037555	Shi Y	10/30/2011	Nat Genet	http://www.ncbi.nlm.nih.gov/pubmed/22037555	Common variants on 8p12 and 1q24.2 confer risk of schizophrenia.	Schizophrenia	1e-10	65242	0.879
rs6586163	6480059	-10.8742	1.05715e-17	6.18517e-14	-0.272291	ACTA2	rs1800682	24292274	Speedy HE	2013-01-12	Nat Genet	http://www.ncbi.nlm.nih.gov/pubmed/24292274	A genome-wide association study identifies multiple susceptibility loci for chronic lymphocytic leukemia.	Chronic lymphocytic leukemia	2e-08	2055	0.872
rs6586164	6480059	-10.8742	1.05715e-17	6.18517e-14	-0.272291	ACTA2	rs1800682	24292274	Speedy HE	2013-01-12	Nat Genet	http://www.ncbi.nlm.nih.gov/pubmed/24292274	A genome-wide association study identifies multiple susceptibility loci for chronic lymphocytic leukemia.	Chronic lymphocytic leukemia	2e-08	2068	0.872
rs10890849	4250008	-10.8741	1.05757e-17	6.18676e-14	-0.241644	ATM	rs11212617	21186350	Zhou K	12/26/2010	Nat Genet	http://www.ncbi.nlm.nih.gov/pubmed/21186350	Common variants near ATM are associated with glycemic response to metformin in type 2 diabetes.	Response to metformin in type 2 diabetes (glycemic)	3e-09	80594	0.84
rs10890849	4250008	-10.8741	1.05757e-17	6.18676e-14	-0.241644	ATM	rs11212617	21845381	Florez JC	08/16/2011	Curr Diab Rep	http://www.ncbi.nlm.nih.gov/pubmed/21845381	Does metformin work for everyone? A genome-wide association study for metformin response.	Response to metformin	3e-09	80594	0.84
rs7897395	6480059	-10.8723	1.0661e-17	6.19404e-14	-0.273744	ACTA2	rs1800682	24292274	Speedy HE	2013-01-12	Nat Genet	http://www.ncbi.nlm.nih.gov/pubmed/24292274	A genome-wide association study identifies multiple susceptibility loci for chronic lymphocytic leukemia.	Chronic lymphocytic leukemia	2e-08	4644	0.801
rs7916056	2320253	-10.8439	1.21358e-17	6.9652e-14	-0.506003	USMG5	rs1712517	22683712	Freilinger T	2012-10-06	Nat Genet	http://www.ncbi.nlm.nih.gov/pubmed/22683712	Genome-wide association analysis identifies susceptibility loci for migraine without aura.	Migraine	9e-06	35101	0.873
rs7903004	2320253	-10.8409	1.23032e-17	7.05556e-14	-0.506113	USMG5	rs1712517	22683712	Freilinger T	2012-10-06	Nat Genet	http://www.ncbi.nlm.nih.gov/pubmed/22683712	Genome-wide association analysis identifies susceptibility loci for migraine without aura.	Migraine	9e-06	28914	0.873
rs7913461	2320253	-10.8407	1.2312e-17	7.05964e-14	-0.506061	USMG5	rs1712517	22683712	Freilinger T	2012-10-06	Nat Genet	http://www.ncbi.nlm.nih.gov/pubmed/22683712	Genome-wide association analysis identifies susceptibility loci for migraine without aura.	Migraine	9e-06	31690	0.873
rs1163074	2320253	10.8404	1.23276e-17	7.06476e-14	0.505992	USMG5	rs1712517	22683712	Freilinger T	2012-10-06	Nat Genet	http://www.ncbi.nlm.nih.gov/pubmed/22683712	Genome-wide association analysis identifies susceptibility loci for migraine without aura.	Migraine	9e-06	11253	0.844
rs1163075	2320253	10.8404	1.23276e-17	7.06476e-14	0.505992	USMG5	rs1712517	22683712	Freilinger T	2012-10-06	Nat Genet	http://www.ncbi.nlm.nih.gov/pubmed/22683712	Genome-wide association analysis identifies susceptibility loci for migraine without aura.	Migraine	9e-06	11752	0.844
rs1163081	2320253	10.8404	1.23296e-17	7.06495e-14	0.505941	USMG5	rs1712517	22683712	Freilinger T	2012-10-06	Nat Genet	http://www.ncbi.nlm.nih.gov/pubmed/22683712	Genome-wide association analysis identifies susceptibility loci for migraine without aura.	Migraine	9e-06	3175	0.844
rs1712516	2320253	10.8403	1.23357e-17	7.06654e-14	0.505854	USMG5	rs1712517	22683712	Freilinger T	2012-10-06	Nat Genet	http://www.ncbi.nlm.nih.gov/pubmed/22683712	Genome-wide association analysis identifies susceptibility loci for migraine without aura.	Migraine	9e-06	613	0.873
rs1163086	2320253	10.8402	1.23391e-17	7.06675e-14	0.505819	USMG5	rs1712517	22683712	Freilinger T	2012-10-06	Nat Genet	http://www.ncbi.nlm.nih.gov/pubmed/22683712	Genome-wide association analysis identifies susceptibility loci for migraine without aura.	Migraine	9e-06	6564	0.873
rs1163087	2320253	10.8402	1.2341e-17	7.06675e-14	0.505801	USMG5	rs1712517	22683712	Freilinger T	2012-10-06	Nat Genet	http://www.ncbi.nlm.nih.gov/pubmed/22683712	Genome-wide association analysis identifies susceptibility loci for migraine without aura.	Migraine	9e-06	10274	0.844
rs7894240	2320253	-10.8388	1.24183e-17	7.11003e-14	-0.506068	USMG5	rs1712517	22683712	Freilinger T	2012-10-06	Nat Genet	http://www.ncbi.nlm.nih.gov/pubmed/22683712	Genome-wide association analysis identifies susceptibility loci for migraine without aura.	Migraine	9e-06	32646	0.873
rs510518	1770152	-10.8328	1.27643e-17	7.29632e-14	-0.476471	MS4A6A	rs610932	21460840	Hollingworth P	2011-03-04	Nat Genet	http://www.ncbi.nlm.nih.gov/pubmed/21460840	Common variants at ABCA7, MS4A6A/MS4A4E, EPHA1, CD33 and CD2AP are associated with Alzheimer's disease.	Alzheimer's disease	2e-14	32210	0.935
rs558375	1770152	-10.8321	1.28058e-17	7.3191e-14	-0.476463	MS4A6A	rs610932	21460840	Hollingworth P	2011-03-04	Nat Genet	http://www.ncbi.nlm.nih.gov/pubmed/21460840	Common variants at ABCA7, MS4A6A/MS4A4E, EPHA1, CD33 and CD2AP are associated with Alzheimer's disease.	Alzheimer's disease	2e-14	24178	0.935
rs9931225	5340167	10.8318	1.28242e-17	7.32765e-14	0.212489	RFWD3	rs4888262	23666239	Chung CC	2013-12-05	Nat Genet	http://www.ncbi.nlm.nih.gov/pubmed/23666239	Meta-analysis identifies four new loci associated with testicular germ cell tumor.	Testicular germ cell tumor	5e-12	28835	1
rs606588	1770152	-10.8301	1.2922e-17	7.37361e-14	-0.476452	MS4A6A	rs610932	21460840	Hollingworth P	2011-03-04	Nat Genet	http://www.ncbi.nlm.nih.gov/pubmed/21460840	Common variants at ABCA7, MS4A6A/MS4A4E, EPHA1, CD33 and CD2AP are associated with Alzheimer's disease.	Alzheimer's disease	2e-14	22402	0.935
rs617916	1770152	-10.8301	1.2922e-17	7.37361e-14	-0.476452	MS4A6A	rs610932	21460840	Hollingworth P	2011-03-04	Nat Genet	http://www.ncbi.nlm.nih.gov/pubmed/21460840	Common variants at ABCA7, MS4A6A/MS4A4E, EPHA1, CD33 and CD2AP are associated with Alzheimer's disease.	Alzheimer's disease	2e-14	22558	0.935
rs652354	1770152	-10.8301	1.2922e-17	7.37361e-14	-0.476452	MS4A6A	rs610932	21460840	Hollingworth P	2011-03-04	Nat Genet	http://www.ncbi.nlm.nih.gov/pubmed/21460840	Common variants at ABCA7, MS4A6A/MS4A4E, EPHA1, CD33 and CD2AP are associated with Alzheimer's disease.	Alzheimer's disease	2e-14	15316	0.935
rs476722	1770152	-10.8296	1.29534e-17	7.38158e-14	-0.476434	MS4A6A	rs610932	21460840	Hollingworth P	2011-03-04	Nat Genet	http://www.ncbi.nlm.nih.gov/pubmed/21460840	Common variants at ABCA7, MS4A6A/MS4A4E, EPHA1, CD33 and CD2AP are associated with Alzheimer's disease.	Alzheimer's disease	2e-14	25501	0.905
rs483629	1770152	-10.8296	1.29534e-17	7.38158e-14	-0.476434	MS4A6A	rs610932	21460840	Hollingworth P	2011-03-04	Nat Genet	http://www.ncbi.nlm.nih.gov/pubmed/21460840	Common variants at ABCA7, MS4A6A/MS4A4E, EPHA1, CD33 and CD2AP are associated with Alzheimer's disease.	Alzheimer's disease	2e-14	39396	0.901
rs483629	1770152	-10.8296	1.29534e-17	7.38158e-14	-0.476434	MS4A6A	rs983392	24162737	European Alzheimer's Disease Initiative (EADI)	10/27/2013	Nat Genet	http://www.ncbi.nlm.nih.gov/pubmed/24162737	Meta-analysis of 74,046 individuals identifies 11 new susceptibility loci for Alzheimer's disease.	Alzheimer's disease (late onset)	6e-16	23597	0.819
rs493692	1770152	-10.8296	1.29534e-17	7.38158e-14	-0.476434	MS4A6A	rs610932	21460840	Hollingworth P	2011-03-04	Nat Genet	http://www.ncbi.nlm.nih.gov/pubmed/21460840	Common variants at ABCA7, MS4A6A/MS4A4E, EPHA1, CD33 and CD2AP are associated with Alzheimer's disease.	Alzheimer's disease	2e-14	29697	0.935
rs504272	1770152	-10.8296	1.29534e-17	7.38158e-14	-0.476434	MS4A6A	rs610932	21460840	Hollingworth P	2011-03-04	Nat Genet	http://www.ncbi.nlm.nih.gov/pubmed/21460840	Common variants at ABCA7, MS4A6A/MS4A4E, EPHA1, CD33 and CD2AP are associated with Alzheimer's disease.	Alzheimer's disease	2e-14	32831	0.935
rs525794	1770152	-10.8296	1.29534e-17	7.38158e-14	-0.476434	MS4A6A	rs610932	21460840	Hollingworth P	2011-03-04	Nat Genet	http://www.ncbi.nlm.nih.gov/pubmed/21460840	Common variants at ABCA7, MS4A6A/MS4A4E, EPHA1, CD33 and CD2AP are associated with Alzheimer's disease.	Alzheimer's disease	2e-14	36020	0.935
rs534273	1770152	-10.8296	1.29534e-17	7.38158e-14	-0.476434	MS4A6A	rs610932	21460840	Hollingworth P	2011-03-04	Nat Genet	http://www.ncbi.nlm.nih.gov/pubmed/21460840	Common variants at ABCA7, MS4A6A/MS4A4E, EPHA1, CD33 and CD2AP are associated with Alzheimer's disease.	Alzheimer's disease	2e-14	31908	0.935
rs569046	1770152	-10.8296	1.29534e-17	7.38158e-14	-0.476434	MS4A6A	rs610932	21460840	Hollingworth P	2011-03-04	Nat Genet	http://www.ncbi.nlm.nih.gov/pubmed/21460840	Common variants at ABCA7, MS4A6A/MS4A4E, EPHA1, CD33 and CD2AP are associated with Alzheimer's disease.	Alzheimer's disease	2e-14	28146	0.901
rs583296	1770152	-10.8296	1.29534e-17	7.38158e-14	-0.476434	MS4A6A	rs610932	21460840	Hollingworth P	2011-03-04	Nat Genet	http://www.ncbi.nlm.nih.gov/pubmed/21460840	Common variants at ABCA7, MS4A6A/MS4A4E, EPHA1, CD33 and CD2AP are associated with Alzheimer's disease.	Alzheimer's disease	2e-14	24581	0.935
rs595481	1770152	-10.8296	1.29534e-17	7.38158e-14	-0.476434	MS4A6A	rs610932	21460840	Hollingworth P	2011-03-04	Nat Genet	http://www.ncbi.nlm.nih.gov/pubmed/21460840	Common variants at ABCA7, MS4A6A/MS4A4E, EPHA1, CD33 and CD2AP are associated with Alzheimer's disease.	Alzheimer's disease	2e-14	25040	0.935
rs684961	1770152	-10.8296	1.29534e-17	7.38158e-14	-0.476434	MS4A6A	rs610932	21460840	Hollingworth P	2011-03-04	Nat Genet	http://www.ncbi.nlm.nih.gov/pubmed/21460840	Common variants at ABCA7, MS4A6A/MS4A4E, EPHA1, CD33 and CD2AP are associated with Alzheimer's disease.	Alzheimer's disease	2e-14	20470	0.935
rs688030	1770152	-10.8289	1.29923e-17	7.40082e-14	-0.476408	MS4A6A	rs610932	21460840	Hollingworth P	2011-03-04	Nat Genet	http://www.ncbi.nlm.nih.gov/pubmed/21460840	Common variants at ABCA7, MS4A6A/MS4A4E, EPHA1, CD33 and CD2AP are associated with Alzheimer's disease.	Alzheimer's disease	2e-14	21145	0.901
rs12801988	4250008	10.824	1.32886e-17	7.56148e-14	0.244687	ATM	rs11212617	21186350	Zhou K	12/26/2010	Nat Genet	http://www.ncbi.nlm.nih.gov/pubmed/21186350	Common variants near ATM are associated with glycemic response to metformin in type 2 diabetes.	Response to metformin in type 2 diabetes (glycemic)	3e-09	74586	0.869
rs12801988	4250008	10.824	1.32886e-17	7.56148e-14	0.244687	ATM	rs11212617	21845381	Florez JC	08/16/2011	Curr Diab Rep	http://www.ncbi.nlm.nih.gov/pubmed/21845381	Does metformin work for everyone? A genome-wide association study for metformin response.	Response to metformin	3e-09	74586	0.869
rs2467863	7400619	10.8236	1.33138e-17	7.57429e-14	0.193559	SPATA5L1	rs1153858	24047826	Kleber ME	09/18/2013	Circ Cardiovasc Genet	http://www.ncbi.nlm.nih.gov/pubmed/24047826	Genome-wide association study identifies 3 genomic loci significantly associated with serum levels of homoarginine: the AtheroRemo Consortium.	Homoarginine levels	1e-45	10823	1
rs9856572	7380088	10.8235	1.33197e-17	7.57613e-14	0.211577	RBM6	rs2013208	24097068	Willer CJ	2013-06-10	Nat Genet	http://www.ncbi.nlm.nih.gov/pubmed/24097068	Discovery and refinement of loci associated with lipid levels.	HDL cholesterol	9e-12	20326	0.932
rs4887783	5340167	10.8157	1.37983e-17	7.83369e-14	0.21302	RFWD3	rs4888262	23666239	Chung CC	2013-12-05	Nat Genet	http://www.ncbi.nlm.nih.gov/pubmed/23666239	Meta-analysis identifies four new loci associated with testicular germ cell tumor.	Testicular germ cell tumor	5e-12	30285	1
rs8052367	5340167	10.8153	1.38211e-17	7.84345e-14	0.21298	RFWD3	rs4888262	23666239	Chung CC	2013-12-05	Nat Genet	http://www.ncbi.nlm.nih.gov/pubmed/23666239	Meta-analysis identifies four new loci associated with testicular germ cell tumor.	Testicular germ cell tumor	5e-12	11591	0.967
rs10049087	7380088	10.8132	1.39551e-17	7.90476e-14	0.211488	RBM6	rs2013208	24097068	Willer CJ	2013-06-10	Nat Genet	http://www.ncbi.nlm.nih.gov/pubmed/24097068	Discovery and refinement of loci associated with lipid levels.	HDL cholesterol	9e-12	5982	1
rs2008877	7380088	10.8132	1.39551e-17	7.90476e-14	0.211488	RBM6	rs2013208	24097068	Willer CJ	2013-06-10	Nat Genet	http://www.ncbi.nlm.nih.gov/pubmed/24097068	Discovery and refinement of loci associated with lipid levels.	HDL cholesterol	9e-12	32892	0.966
rs2013208	7380088	10.8132	1.39551e-17	7.90476e-14	0.211488	RBM6	rs2013208	24097068	Willer CJ	2013-06-10	Nat Genet	http://www.ncbi.nlm.nih.gov/pubmed/24097068	Discovery and refinement of loci associated with lipid levels.	HDL cholesterol	9e-12	0	1
rs2071207	7380088	10.8132	1.39551e-17	7.90476e-14	0.211488	RBM6	rs2013208	24097068	Willer CJ	2013-06-10	Nat Genet	http://www.ncbi.nlm.nih.gov/pubmed/24097068	Discovery and refinement of loci associated with lipid levels.	HDL cholesterol	9e-12	30445	1
rs2240326	7380088	10.8132	1.39551e-17	7.90476e-14	0.211488	RBM6	rs2013208	24097068	Willer CJ	2013-06-10	Nat Genet	http://www.ncbi.nlm.nih.gov/pubmed/24097068	Discovery and refinement of loci associated with lipid levels.	HDL cholesterol	9e-12	1013	1
rs2240327	7380088	10.8132	1.39551e-17	7.90476e-14	0.211488	RBM6	rs2013208	24097068	Willer CJ	2013-06-10	Nat Genet	http://www.ncbi.nlm.nih.gov/pubmed/24097068	Discovery and refinement of loci associated with lipid levels.	HDL cholesterol	9e-12	16365	1
rs2301166	7380088	10.8132	1.39551e-17	7.90476e-14	0.211488	RBM6	rs2013208	24097068	Willer CJ	2013-06-10	Nat Genet	http://www.ncbi.nlm.nih.gov/pubmed/24097068	Discovery and refinement of loci associated with lipid levels.	HDL cholesterol	9e-12	18906	1
rs2526743	7380088	10.8132	1.39551e-17	7.90476e-14	0.211488	RBM6	rs2013208	24097068	Willer CJ	2013-06-10	Nat Genet	http://www.ncbi.nlm.nih.gov/pubmed/24097068	Discovery and refinement of loci associated with lipid levels.	HDL cholesterol	9e-12	14154	1
rs2526754	7380088	10.8132	1.39551e-17	7.90476e-14	0.211488	RBM6	rs2013208	24097068	Willer CJ	2013-06-10	Nat Genet	http://www.ncbi.nlm.nih.gov/pubmed/24097068	Discovery and refinement of loci associated with lipid levels.	HDL cholesterol	9e-12	3403	1
rs2624816	7380088	10.8132	1.39551e-17	7.90476e-14	0.211488	RBM6	rs2013208	24097068	Willer CJ	2013-06-10	Nat Genet	http://www.ncbi.nlm.nih.gov/pubmed/24097068	Discovery and refinement of loci associated with lipid levels.	HDL cholesterol	9e-12	12087	1
rs2624853	7380088	10.8132	1.39551e-17	7.90476e-14	0.211488	RBM6	rs2013208	24097068	Willer CJ	2013-06-10	Nat Genet	http://www.ncbi.nlm.nih.gov/pubmed/24097068	Discovery and refinement of loci associated with lipid levels.	HDL cholesterol	9e-12	506	1
rs34831713	7380088	10.8076	1.43147e-17	8.0955e-14	0.211465	RBM6	rs2013208	24097068	Willer CJ	2013-06-10	Nat Genet	http://www.ncbi.nlm.nih.gov/pubmed/24097068	Discovery and refinement of loci associated with lipid levels.	HDL cholesterol	9e-12	10651	1
rs7137149	2260747	10.8012	1.47434e-17	8.3169e-14	0.842565	HRK	rs7294919	22504421	Bis JC	04/15/2012	Nat Genet	http://www.ncbi.nlm.nih.gov/pubmed/22504421	Common variants at 12q14 and 12q24 are associated with hippocampal volume.	Hippocampal volume	3e-11	5930	0.808
rs7137149	2260747	10.8012	1.47434e-17	8.3169e-14	0.842565	HRK	rs7294919	22504417	Stein JL	04/15/2012	Nat Genet	http://www.ncbi.nlm.nih.gov/pubmed/22504417	Identification of common variants associated with human hippocampal and intracranial volumes.	Brain structure	7e-16	5930	0.808
rs3765632	4250008	10.792	1.53716e-17	8.64601e-14	0.250354	ATM	rs11212617	21186350	Zhou K	12/26/2010	Nat Genet	http://www.ncbi.nlm.nih.gov/pubmed/21186350	Common variants near ATM are associated with glycemic response to metformin in type 2 diabetes.	Response to metformin in type 2 diabetes (glycemic)	3e-09	69857	0.967
rs3765632	4250008	10.792	1.53716e-17	8.64601e-14	0.250354	ATM	rs11212617	21845381	Florez JC	08/16/2011	Curr Diab Rep	http://www.ncbi.nlm.nih.gov/pubmed/21845381	Does metformin work for everyone? A genome-wide association study for metformin response.	Response to metformin	3e-09	69857	0.967
rs6115094	4540326	10.7915	1.54091e-17	8.66254e-14	0.222717	PYGB	rs1044573	22036096	Ramasamy A	2011-01-11	J Allergy Clin Immunol	http://www.ncbi.nlm.nih.gov/pubmed/22036096	A genome-wide meta-analysis of genetic variants associated with allergic rhinitis and grass sensitization and their interaction with birth order.	Allergic rhinitis	1e-06	4173	1
rs6115094	4540326	10.7915	1.54091e-17	8.66254e-14	0.222717	PYGB	rs7267979	22001757	Chambers JC	10/16/2011	Nat Genet	http://www.ncbi.nlm.nih.gov/pubmed/22001757	Genome-wide association study identifies loci influencing concentrations of liver enzymes in plasma.	Liver enzyme levels (alkaline phosphatase)	7e-10	87260	0.816
rs605394	4250008	10.7912	1.54292e-17	8.67268e-14	0.251443	ATM	rs11212617	21845381	Florez JC	08/16/2011	Curr Diab Rep	http://www.ncbi.nlm.nih.gov/pubmed/21845381	Does metformin work for everyone? A genome-wide association study for metformin response.	Response to metformin	3e-09	39533	0.967
rs605394	4250008	10.7912	1.54292e-17	8.67268e-14	0.251443	ATM	rs11212617	21186350	Zhou K	12/26/2010	Nat Genet	http://www.ncbi.nlm.nih.gov/pubmed/21186350	Common variants near ATM are associated with glycemic response to metformin in type 2 diabetes.	Response to metformin in type 2 diabetes (glycemic)	3e-09	39533	0.967
rs609655	4250008	10.79	1.5513e-17	8.71865e-14	0.251441	ATM	rs11212617	21845381	Florez JC	08/16/2011	Curr Diab Rep	http://www.ncbi.nlm.nih.gov/pubmed/21845381	Does metformin work for everyone? A genome-wide association study for metformin response.	Response to metformin	3e-09	78908	0.935
rs609655	4250008	10.79	1.5513e-17	8.71865e-14	0.251441	ATM	rs11212617	21186350	Zhou K	12/26/2010	Nat Genet	http://www.ncbi.nlm.nih.gov/pubmed/21186350	Common variants near ATM are associated with glycemic response to metformin in type 2 diabetes.	Response to metformin in type 2 diabetes (glycemic)	3e-09	78908	0.935
rs662218	4250008	-10.7899	1.55234e-17	8.72333e-14	-0.251437	ATM	rs11212617	21845381	Florez JC	08/16/2011	Curr Diab Rep	http://www.ncbi.nlm.nih.gov/pubmed/21845381	Does metformin work for everyone? A genome-wide association study for metformin response.	Response to metformin	3e-09	88633	0.967
rs662218	4250008	-10.7899	1.55234e-17	8.72333e-14	-0.251437	ATM	rs11212617	21186350	Zhou K	12/26/2010	Nat Genet	http://www.ncbi.nlm.nih.gov/pubmed/21186350	Common variants near ATM are associated with glycemic response to metformin in type 2 diabetes.	Response to metformin in type 2 diabetes (glycemic)	3e-09	88633	0.967
rs679782	4250008	-10.7855	1.58328e-17	8.89013e-14	-0.251503	ATM	rs11212617	21845381	Florez JC	08/16/2011	Curr Diab Rep	http://www.ncbi.nlm.nih.gov/pubmed/21845381	Does metformin work for everyone? A genome-wide association study for metformin response.	Response to metformin	3e-09	166461	0.934
rs679782	4250008	-10.7855	1.58328e-17	8.89013e-14	-0.251503	ATM	rs11212617	21186350	Zhou K	12/26/2010	Nat Genet	http://www.ncbi.nlm.nih.gov/pubmed/21186350	Common variants near ATM are associated with glycemic response to metformin in type 2 diabetes.	Response to metformin in type 2 diabetes (glycemic)	3e-09	166461	0.934
rs6050463	4540326	10.7847	1.5897e-17	8.92385e-14	0.222597	PYGB	rs1044573	22036096	Ramasamy A	2011-01-11	J Allergy Clin Immunol	http://www.ncbi.nlm.nih.gov/pubmed/22036096	A genome-wide meta-analysis of genetic variants associated with allergic rhinitis and grass sensitization and their interaction with birth order.	Allergic rhinitis	1e-06	2336	0.935
rs430827	2260731	-10.7829	1.60268e-17	8.98365e-14	-0.345637	ERAP2	rs2549794	21102463	Franke A	11/21/2010	Nat Genet	http://www.ncbi.nlm.nih.gov/pubmed/21102463	Genome-wide meta-analysis increases to 71 the number of confirmed Crohn's disease susceptibility loci.	Crohn's disease	1e-10	86822	0.905
rs430827	2260731	-10.7829	1.60268e-17	8.98365e-14	-0.345637	ERAP2	rs1363907	23128233	Jostins L	2012-01-11	Nature	http://www.ncbi.nlm.nih.gov/pubmed/23128233	Host-microbe interactions have shaped the genetic architecture of inflammatory bowel disease.	Inflammatory bowel disease	6e-13	78568	0.905
rs8184820	4540326	10.7806	1.61922e-17	9.06562e-14	0.221493	PYGB	rs7267979	22001757	Chambers JC	10/16/2011	Nat Genet	http://www.ncbi.nlm.nih.gov/pubmed/22001757	Genome-wide association study identifies loci influencing concentrations of liver enzymes in plasma.	Liver enzyme levels (alkaline phosphatase)	7e-10	47510	0.844
rs8184820	4540326	10.7806	1.61922e-17	9.06562e-14	0.221493	PYGB	rs1044573	22036096	Ramasamy A	2011-01-11	J Allergy Clin Immunol	http://www.ncbi.nlm.nih.gov/pubmed/22036096	A genome-wide meta-analysis of genetic variants associated with allergic rhinitis and grass sensitization and their interaction with birth order.	Allergic rhinitis	1e-06	43923	0.967
rs8115257	4540326	10.7797	1.62578e-17	9.1011e-14	0.22251	PYGB	rs1044573	22036096	Ramasamy A	2011-01-11	J Allergy Clin Immunol	http://www.ncbi.nlm.nih.gov/pubmed/22036096	A genome-wide meta-analysis of genetic variants associated with allergic rhinitis and grass sensitization and their interaction with birth order.	Allergic rhinitis	1e-06	1277	1
rs8115257	4540326	10.7797	1.62578e-17	9.1011e-14	0.22251	PYGB	rs7267979	22001757	Chambers JC	10/16/2011	Nat Genet	http://www.ncbi.nlm.nih.gov/pubmed/22001757	Genome-wide association study identifies loci influencing concentrations of liver enzymes in plasma.	Liver enzyme levels (alkaline phosphatase)	7e-10	90156	0.816
rs3746337	4540326	10.7785	1.63493e-17	9.14394e-14	0.222552	PYGB	rs7267979	22001757	Chambers JC	10/16/2011	Nat Genet	http://www.ncbi.nlm.nih.gov/pubmed/22001757	Genome-wide association study identifies loci influencing concentrations of liver enzymes in plasma.	Liver enzyme levels (alkaline phosphatase)	7e-10	89815	0.816
rs3746337	4540326	10.7785	1.63493e-17	9.14394e-14	0.222552	PYGB	rs1044573	22036096	Ramasamy A	2011-01-11	J Allergy Clin Immunol	http://www.ncbi.nlm.nih.gov/pubmed/22036096	A genome-wide meta-analysis of genetic variants associated with allergic rhinitis and grass sensitization and their interaction with birth order.	Allergic rhinitis	1e-06	1618	1
rs11212542	4250008	-10.7751	1.66049e-17	9.27346e-14	-0.243623	ATM	rs11212617	21845381	Florez JC	08/16/2011	Curr Diab Rep	http://www.ncbi.nlm.nih.gov/pubmed/21845381	Does metformin work for everyone? A genome-wide association study for metformin response.	Response to metformin	3e-09	229274	0.901
rs11212542	4250008	-10.7751	1.66049e-17	9.27346e-14	-0.243623	ATM	rs11212617	21186350	Zhou K	12/26/2010	Nat Genet	http://www.ncbi.nlm.nih.gov/pubmed/21186350	Common variants near ATM are associated with glycemic response to metformin in type 2 diabetes.	Response to metformin in type 2 diabetes (glycemic)	3e-09	229274	0.901
rs1044573	4540326	10.7751	1.66084e-17	9.27419e-14	0.222429	PYGB	rs1044573	22036096	Ramasamy A	2011-01-11	J Allergy Clin Immunol	http://www.ncbi.nlm.nih.gov/pubmed/22036096	A genome-wide meta-analysis of genetic variants associated with allergic rhinitis and grass sensitization and their interaction with birth order.	Allergic rhinitis	1e-06	0	1
rs1044573	4540326	10.7751	1.66084e-17	9.27419e-14	0.222429	PYGB	rs7267979	22001757	Chambers JC	10/16/2011	Nat Genet	http://www.ncbi.nlm.nih.gov/pubmed/22001757	Genome-wide association study identifies loci influencing concentrations of liver enzymes in plasma.	Liver enzyme levels (alkaline phosphatase)	7e-10	91433	0.816
rs2330649	2360593	10.7734	1.67361e-17	9.32468e-14	0.276871	DDT	rs2739330	22001757	Chambers JC	10/16/2011	Nat Genet	http://www.ncbi.nlm.nih.gov/pubmed/22001757	Genome-wide association study identifies loci influencing concentrations of liver enzymes in plasma.	Liver enzyme levels (gamma-glutamyl transferase)	2e-09	233	1
rs6132821	4540326	10.7624	1.75954e-17	9.76887e-14	0.222154	PYGB	rs1044573	22036096	Ramasamy A	2011-01-11	J Allergy Clin Immunol	http://www.ncbi.nlm.nih.gov/pubmed/22036096	A genome-wide meta-analysis of genetic variants associated with allergic rhinitis and grass sensitization and their interaction with birth order.	Allergic rhinitis	1e-06	19538	0.904
rs10189479	7040735	10.7605	1.77459e-17	9.84986e-14	0.863706	CYP27A1	rs10187066	20881960	Lango Allen H	09/29/2010	Nature	http://www.ncbi.nlm.nih.gov/pubmed/20881960	Hundreds of variants clustered in genomic loci and biological pathways affect human height.	Height	2e-07	227483	0.963
rs10189479	7040735	10.7605	1.77459e-17	9.84986e-14	0.863706	CYP27A1	rs7607369	22959728	Ahmeti KB	2012-05-09	Neurobiol Aging	http://www.ncbi.nlm.nih.gov/pubmed/22959728	Age of onset of amyotrophic lateral sclerosis is modulated by a locus on 1p34.1.	Amyotrophic lateral sclerosis	7e-06	8179	0.926
rs10189479	7040735	10.7605	1.77459e-17	9.84986e-14	0.863706	CYP27A1	rs2303565	22959728	Ahmeti KB	2012-05-09	Neurobiol Aging	http://www.ncbi.nlm.nih.gov/pubmed/22959728	Age of onset of amyotrophic lateral sclerosis is modulated by a locus on 1p34.1.	Amyotrophic lateral sclerosis	6e-07	258033	0.926
rs189037	4250008	-10.7593	1.78472e-17	9.90477e-14	-0.241264	ATM	rs11212617	21186350	Zhou K	12/26/2010	Nat Genet	http://www.ncbi.nlm.nih.gov/pubmed/21186350	Common variants near ATM are associated with glycemic response to metformin in type 2 diabetes.	Response to metformin in type 2 diabetes (glycemic)	3e-09	189328	0.967
rs189037	4250008	-10.7593	1.78472e-17	9.90477e-14	-0.241264	ATM	rs11212617	21845381	Florez JC	08/16/2011	Curr Diab Rep	http://www.ncbi.nlm.nih.gov/pubmed/21845381	Does metformin work for everyone? A genome-wide association study for metformin response.	Response to metformin	3e-09	189328	0.967
rs11212538	4250008	-10.7585	1.79095e-17	9.93287e-14	-0.241259	ATM	rs11212617	21845381	Florez JC	08/16/2011	Curr Diab Rep	http://www.ncbi.nlm.nih.gov/pubmed/21845381	Does metformin work for everyone? A genome-wide association study for metformin response.	Response to metformin	3e-09	237205	0.901
rs11212538	4250008	-10.7585	1.79095e-17	9.93287e-14	-0.241259	ATM	rs11212617	21186350	Zhou K	12/26/2010	Nat Genet	http://www.ncbi.nlm.nih.gov/pubmed/21186350	Common variants near ATM are associated with glycemic response to metformin in type 2 diabetes.	Response to metformin in type 2 diabetes (glycemic)	3e-09	237205	0.901
rs11212546	4250008	-10.7585	1.79095e-17	9.93287e-14	-0.241259	ATM	rs11212617	21186350	Zhou K	12/26/2010	Nat Genet	http://www.ncbi.nlm.nih.gov/pubmed/21186350	Common variants near ATM are associated with glycemic response to metformin in type 2 diabetes.	Response to metformin in type 2 diabetes (glycemic)	3e-09	218226	0.902
rs11212546	4250008	-10.7585	1.79095e-17	9.93287e-14	-0.241259	ATM	rs11212617	21845381	Florez JC	08/16/2011	Curr Diab Rep	http://www.ncbi.nlm.nih.gov/pubmed/21845381	Does metformin work for everyone? A genome-wide association study for metformin response.	Response to metformin	3e-09	218226	0.902
rs3781869	4250008	-10.7585	1.79095e-17	9.93287e-14	-0.241259	ATM	rs11212617	21186350	Zhou K	12/26/2010	Nat Genet	http://www.ncbi.nlm.nih.gov/pubmed/21186350	Common variants near ATM are associated with glycemic response to metformin in type 2 diabetes.	Response to metformin in type 2 diabetes (glycemic)	3e-09	224161	0.967
rs3781869	4250008	-10.7585	1.79095e-17	9.93287e-14	-0.241259	ATM	rs11212617	21845381	Florez JC	08/16/2011	Curr Diab Rep	http://www.ncbi.nlm.nih.gov/pubmed/21845381	Does metformin work for everyone? A genome-wide association study for metformin response.	Response to metformin	3e-09	224161	0.967
rs4753833	4250008	-10.7585	1.79095e-17	9.93287e-14	-0.241259	ATM	rs11212617	21845381	Florez JC	08/16/2011	Curr Diab Rep	http://www.ncbi.nlm.nih.gov/pubmed/21845381	Does metformin work for everyone? A genome-wide association study for metformin response.	Response to metformin	3e-09	225731	0.967
rs4753833	4250008	-10.7585	1.79095e-17	9.93287e-14	-0.241259	ATM	rs11212617	21186350	Zhou K	12/26/2010	Nat Genet	http://www.ncbi.nlm.nih.gov/pubmed/21186350	Common variants near ATM are associated with glycemic response to metformin in type 2 diabetes.	Response to metformin in type 2 diabetes (glycemic)	3e-09	225731	0.967
rs1555330	4540326	10.7582	1.79345e-17	9.94413e-14	0.222027	PYGB	rs7267979	22001757	Chambers JC	10/16/2011	Nat Genet	http://www.ncbi.nlm.nih.gov/pubmed/22001757	Genome-wide association study identifies loci influencing concentrations of liver enzymes in plasma.	Liver enzyme levels (alkaline phosphatase)	7e-10	65990	0.844
rs1555330	4540326	10.7582	1.79345e-17	9.94413e-14	0.222027	PYGB	rs1044573	22036096	Ramasamy A	2011-01-11	J Allergy Clin Immunol	http://www.ncbi.nlm.nih.gov/pubmed/22036096	A genome-wide meta-analysis of genetic variants associated with allergic rhinitis and grass sensitization and their interaction with birth order.	Allergic rhinitis	1e-06	25443	0.967
rs6107017	4540326	10.758	1.79492e-17	9.95095e-14	0.222022	PYGB	rs7267979	22001757	Chambers JC	10/16/2011	Nat Genet	http://www.ncbi.nlm.nih.gov/pubmed/22001757	Genome-wide association study identifies loci influencing concentrations of liver enzymes in plasma.	Liver enzyme levels (alkaline phosphatase)	7e-10	65787	0.844
rs6107017	4540326	10.758	1.79492e-17	9.95095e-14	0.222022	PYGB	rs1044573	22036096	Ramasamy A	2011-01-11	J Allergy Clin Immunol	http://www.ncbi.nlm.nih.gov/pubmed/22036096	A genome-wide meta-analysis of genetic variants associated with allergic rhinitis and grass sensitization and their interaction with birth order.	Allergic rhinitis	1e-06	25646	0.967
rs2432142	2260731	10.7555	1.81582e-17	1.006e-13	0.353887	ERAP2	rs2549794	21102463	Franke A	11/21/2010	Nat Genet	http://www.ncbi.nlm.nih.gov/pubmed/21102463	Genome-wide meta-analysis increases to 71 the number of confirmed Crohn's disease susceptibility loci.	Crohn's disease	1e-10	30652	0.87
rs2432142	2260731	10.7555	1.81582e-17	1.006e-13	0.353887	ERAP2	rs1363907	23128233	Jostins L	2012-01-11	Nature	http://www.ncbi.nlm.nih.gov/pubmed/23128233	Host-microbe interactions have shaped the genetic architecture of inflammatory bowel disease.	Inflammatory bowel disease	6e-13	22398	0.87
rs227086	4250008	-10.754	1.82794e-17	1.01248e-13	-0.241171	ATM	rs11212617	21845381	Florez JC	08/16/2011	Curr Diab Rep	http://www.ncbi.nlm.nih.gov/pubmed/21845381	Does metformin work for everyone? A genome-wide association study for metformin response.	Response to metformin	3e-09	38910	0.967
rs227086	4250008	-10.754	1.82794e-17	1.01248e-13	-0.241171	ATM	rs11212617	21186350	Zhou K	12/26/2010	Nat Genet	http://www.ncbi.nlm.nih.gov/pubmed/21186350	Common variants near ATM are associated with glycemic response to metformin in type 2 diabetes.	Response to metformin in type 2 diabetes (glycemic)	3e-09	38910	0.967
rs6132824	4540326	10.7533	1.83425e-17	1.01584e-13	0.221899	PYGB	rs1044573	22036096	Ramasamy A	2011-01-11	J Allergy Clin Immunol	http://www.ncbi.nlm.nih.gov/pubmed/22036096	A genome-wide meta-analysis of genetic variants associated with allergic rhinitis and grass sensitization and their interaction with birth order.	Allergic rhinitis	1e-06	31519	0.967
rs6132824	4540326	10.7533	1.83425e-17	1.01584e-13	0.221899	PYGB	rs7267979	22001757	Chambers JC	10/16/2011	Nat Genet	http://www.ncbi.nlm.nih.gov/pubmed/22001757	Genome-wide association study identifies loci influencing concentrations of liver enzymes in plasma.	Liver enzyme levels (alkaline phosphatase)	7e-10	59914	0.844
rs183460	4250008	-10.7522	1.84349e-17	1.02056e-13	-0.241112	ATM	rs11212617	21845381	Florez JC	08/16/2011	Curr Diab Rep	http://www.ncbi.nlm.nih.gov/pubmed/21845381	Does metformin work for everyone? A genome-wide association study for metformin response.	Response to metformin	3e-09	192451	0.967
rs183460	4250008	-10.7522	1.84349e-17	1.02056e-13	-0.241112	ATM	rs11212617	21186350	Zhou K	12/26/2010	Nat Genet	http://www.ncbi.nlm.nih.gov/pubmed/21186350	Common variants near ATM are associated with glycemic response to metformin in type 2 diabetes.	Response to metformin in type 2 diabetes (glycemic)	3e-09	192451	0.967
rs4754305	4250008	-10.7522	1.84349e-17	1.02056e-13	-0.241112	ATM	rs11212617	21186350	Zhou K	12/26/2010	Nat Genet	http://www.ncbi.nlm.nih.gov/pubmed/21186350	Common variants near ATM are associated with glycemic response to metformin in type 2 diabetes.	Response to metformin in type 2 diabetes (glycemic)	3e-09	207249	0.967
rs4754305	4250008	-10.7522	1.84349e-17	1.02056e-13	-0.241112	ATM	rs11212617	21845381	Florez JC	08/16/2011	Curr Diab Rep	http://www.ncbi.nlm.nih.gov/pubmed/21845381	Does metformin work for everyone? A genome-wide association study for metformin response.	Response to metformin	3e-09	207249	0.967
rs11212543	4250008	-10.7512	1.85192e-17	1.021e-13	-0.241107	ATM	rs11212617	21186350	Zhou K	12/26/2010	Nat Genet	http://www.ncbi.nlm.nih.gov/pubmed/21186350	Common variants near ATM are associated with glycemic response to metformin in type 2 diabetes.	Response to metformin in type 2 diabetes (glycemic)	3e-09	228239	0.935
rs11212543	4250008	-10.7512	1.85192e-17	1.021e-13	-0.241107	ATM	rs11212617	21845381	Florez JC	08/16/2011	Curr Diab Rep	http://www.ncbi.nlm.nih.gov/pubmed/21845381	Does metformin work for everyone? A genome-wide association study for metformin response.	Response to metformin	3e-09	228239	0.935
rs11212610	4250008	-10.751	1.85312e-17	1.021e-13	-0.241104	ATM	rs11212617	21186350	Zhou K	12/26/2010	Nat Genet	http://www.ncbi.nlm.nih.gov/pubmed/21186350	Common variants near ATM are associated with glycemic response to metformin in type 2 diabetes.	Response to metformin in type 2 diabetes (glycemic)	3e-09	8568	1
rs11212610	4250008	-10.751	1.85312e-17	1.021e-13	-0.241104	ATM	rs11212617	21845381	Florez JC	08/16/2011	Curr Diab Rep	http://www.ncbi.nlm.nih.gov/pubmed/21845381	Does metformin work for everyone? A genome-wide association study for metformin response.	Response to metformin	3e-09	8568	1
rs1303615	2260129	-10.7512	1.85178e-17	1.021e-13	-0.485709	MS4A6A	rs610932	21460840	Hollingworth P	2011-03-04	Nat Genet	http://www.ncbi.nlm.nih.gov/pubmed/21460840	Common variants at ABCA7, MS4A6A/MS4A4E, EPHA1, CD33 and CD2AP are associated with Alzheimer's disease.	Alzheimer's disease	2e-14	54187	0.935
rs1303621	2260129	-10.751	1.85318e-17	1.021e-13	-0.485691	MS4A6A	rs610932	21460840	Hollingworth P	2011-03-04	Nat Genet	http://www.ncbi.nlm.nih.gov/pubmed/21460840	Common variants at ABCA7, MS4A6A/MS4A4E, EPHA1, CD33 and CD2AP are associated with Alzheimer's disease.	Alzheimer's disease	2e-14	48633	0.935
rs172895	4250008	-10.751	1.85312e-17	1.021e-13	-0.241104	ATM	rs11212617	21186350	Zhou K	12/26/2010	Nat Genet	http://www.ncbi.nlm.nih.gov/pubmed/21186350	Common variants near ATM are associated with glycemic response to metformin in type 2 diabetes.	Response to metformin in type 2 diabetes (glycemic)	3e-09	17285	0.967
rs172895	4250008	-10.751	1.85312e-17	1.021e-13	-0.241104	ATM	rs11212617	21845381	Florez JC	08/16/2011	Curr Diab Rep	http://www.ncbi.nlm.nih.gov/pubmed/21845381	Does metformin work for everyone? A genome-wide association study for metformin response.	Response to metformin	3e-09	17285	0.967
rs227041	4250008	-10.751	1.85312e-17	1.021e-13	-0.241104	ATM	rs11212617	21186350	Zhou K	12/26/2010	Nat Genet	http://www.ncbi.nlm.nih.gov/pubmed/21186350	Common variants near ATM are associated with glycemic response to metformin in type 2 diabetes.	Response to metformin in type 2 diabetes (glycemic)	3e-09	60360	0.967
rs227041	4250008	-10.751	1.85312e-17	1.021e-13	-0.241104	ATM	rs11212617	21845381	Florez JC	08/16/2011	Curr Diab Rep	http://www.ncbi.nlm.nih.gov/pubmed/21845381	Does metformin work for everyone? A genome-wide association study for metformin response.	Response to metformin	3e-09	60360	0.967
rs227053	4250008	-10.751	1.85312e-17	1.021e-13	-0.241104	ATM	rs11212617	21186350	Zhou K	12/26/2010	Nat Genet	http://www.ncbi.nlm.nih.gov/pubmed/21186350	Common variants near ATM are associated with glycemic response to metformin in type 2 diabetes.	Response to metformin in type 2 diabetes (glycemic)	3e-09	56306	0.967
rs227053	4250008	-10.751	1.85312e-17	1.021e-13	-0.241104	ATM	rs11212617	21845381	Florez JC	08/16/2011	Curr Diab Rep	http://www.ncbi.nlm.nih.gov/pubmed/21845381	Does metformin work for everyone? A genome-wide association study for metformin response.	Response to metformin	3e-09	56306	0.967
rs227076	4250008	-10.751	1.85312e-17	1.021e-13	-0.241104	ATM	rs11212617	21845381	Florez JC	08/16/2011	Curr Diab Rep	http://www.ncbi.nlm.nih.gov/pubmed/21845381	Does metformin work for everyone? A genome-wide association study for metformin response.	Response to metformin	3e-09	64256	0.967
rs227076	4250008	-10.751	1.85312e-17	1.021e-13	-0.241104	ATM	rs11212617	21186350	Zhou K	12/26/2010	Nat Genet	http://www.ncbi.nlm.nih.gov/pubmed/21186350	Common variants near ATM are associated with glycemic response to metformin in type 2 diabetes.	Response to metformin in type 2 diabetes (glycemic)	3e-09	64256	0.967
rs227088	4250008	-10.751	1.85312e-17	1.021e-13	-0.241104	ATM	rs11212617	21186350	Zhou K	12/26/2010	Nat Genet	http://www.ncbi.nlm.nih.gov/pubmed/21186350	Common variants near ATM are associated with glycemic response to metformin in type 2 diabetes.	Response to metformin in type 2 diabetes (glycemic)	3e-09	39406	1
rs227088	4250008	-10.751	1.85312e-17	1.021e-13	-0.241104	ATM	rs11212617	21845381	Florez JC	08/16/2011	Curr Diab Rep	http://www.ncbi.nlm.nih.gov/pubmed/21845381	Does metformin work for everyone? A genome-wide association study for metformin response.	Response to metformin	3e-09	39406	1
rs227092	4250008	-10.751	1.85312e-17	1.021e-13	-0.241104	ATM	rs11212617	21845381	Florez JC	08/16/2011	Curr Diab Rep	http://www.ncbi.nlm.nih.gov/pubmed/21845381	Does metformin work for everyone? A genome-wide association study for metformin response.	Response to metformin	3e-09	46378	1
rs227092	4250008	-10.751	1.85312e-17	1.021e-13	-0.241104	ATM	rs11212617	21186350	Zhou K	12/26/2010	Nat Genet	http://www.ncbi.nlm.nih.gov/pubmed/21186350	Common variants near ATM are associated with glycemic response to metformin in type 2 diabetes.	Response to metformin in type 2 diabetes (glycemic)	3e-09	46378	1
rs227093	4250008	-10.751	1.85312e-17	1.021e-13	-0.241104	ATM	rs11212617	21186350	Zhou K	12/26/2010	Nat Genet	http://www.ncbi.nlm.nih.gov/pubmed/21186350	Common variants near ATM are associated with glycemic response to metformin in type 2 diabetes.	Response to metformin in type 2 diabetes (glycemic)	3e-09	49222	1
rs227093	4250008	-10.751	1.85312e-17	1.021e-13	-0.241104	ATM	rs11212617	21845381	Florez JC	08/16/2011	Curr Diab Rep	http://www.ncbi.nlm.nih.gov/pubmed/21845381	Does metformin work for everyone? A genome-wide association study for metformin response.	Response to metformin	3e-09	49222	1
rs228590	4250008	-10.751	1.85312e-17	1.021e-13	-0.241104	ATM	rs11212617	21845381	Florez JC	08/16/2011	Curr Diab Rep	http://www.ncbi.nlm.nih.gov/pubmed/21845381	Does metformin work for everyone? A genome-wide association study for metformin response.	Response to metformin	3e-09	187020	1
rs228590	4250008	-10.751	1.85312e-17	1.021e-13	-0.241104	ATM	rs11212617	21186350	Zhou K	12/26/2010	Nat Genet	http://www.ncbi.nlm.nih.gov/pubmed/21186350	Common variants near ATM are associated with glycemic response to metformin in type 2 diabetes.	Response to metformin in type 2 diabetes (glycemic)	3e-09	187020	1
rs35244261	4250008	10.752	1.84463e-17	1.021e-13	0.250855	ATM	rs11212617	21186350	Zhou K	12/26/2010	Nat Genet	http://www.ncbi.nlm.nih.gov/pubmed/21186350	Common variants near ATM are associated with glycemic response to metformin in type 2 diabetes.	Response to metformin in type 2 diabetes (glycemic)	3e-09	647	1
rs35244261	4250008	10.752	1.84463e-17	1.021e-13	0.250855	ATM	rs11212617	21845381	Florez JC	08/16/2011	Curr Diab Rep	http://www.ncbi.nlm.nih.gov/pubmed/21845381	Does metformin work for everyone? A genome-wide association study for metformin response.	Response to metformin	3e-09	647	1
rs419716	4250008	-10.751	1.85312e-17	1.021e-13	-0.241104	ATM	rs11212617	21845381	Florez JC	08/16/2011	Curr Diab Rep	http://www.ncbi.nlm.nih.gov/pubmed/21845381	Does metformin work for everyone? A genome-wide association study for metformin response.	Response to metformin	3e-09	62062	0.967
rs419716	4250008	-10.751	1.85312e-17	1.021e-13	-0.241104	ATM	rs11212617	21186350	Zhou K	12/26/2010	Nat Genet	http://www.ncbi.nlm.nih.gov/pubmed/21186350	Common variants near ATM are associated with glycemic response to metformin in type 2 diabetes.	Response to metformin in type 2 diabetes (glycemic)	3e-09	62062	0.967
rs4623864	4250008	-10.7511	1.85232e-17	1.021e-13	-0.241106	ATM	rs11212617	21186350	Zhou K	12/26/2010	Nat Genet	http://www.ncbi.nlm.nih.gov/pubmed/21186350	Common variants near ATM are associated with glycemic response to metformin in type 2 diabetes.	Response to metformin in type 2 diabetes (glycemic)	3e-09	231861	0.935
rs4623864	4250008	-10.7511	1.85232e-17	1.021e-13	-0.241106	ATM	rs11212617	21845381	Florez JC	08/16/2011	Curr Diab Rep	http://www.ncbi.nlm.nih.gov/pubmed/21845381	Does metformin work for everyone? A genome-wide association study for metformin response.	Response to metformin	3e-09	231861	0.935
rs4754301	4250008	-10.7511	1.85272e-17	1.021e-13	-0.241105	ATM	rs11212617	21845381	Florez JC	08/16/2011	Curr Diab Rep	http://www.ncbi.nlm.nih.gov/pubmed/21845381	Does metformin work for everyone? A genome-wide association study for metformin response.	Response to metformin	3e-09	234620	0.901
rs4754301	4250008	-10.7511	1.85272e-17	1.021e-13	-0.241105	ATM	rs11212617	21186350	Zhou K	12/26/2010	Nat Genet	http://www.ncbi.nlm.nih.gov/pubmed/21186350	Common variants near ATM are associated with glycemic response to metformin in type 2 diabetes.	Response to metformin in type 2 diabetes (glycemic)	3e-09	234620	0.901
rs512495	2260129	-10.7515	1.84899e-17	1.021e-13	-0.485744	MS4A6A	rs610932	21460840	Hollingworth P	2011-03-04	Nat Genet	http://www.ncbi.nlm.nih.gov/pubmed/21460840	Common variants at ABCA7, MS4A6A/MS4A4E, EPHA1, CD33 and CD2AP are associated with Alzheimer's disease.	Alzheimer's disease	2e-14	63271	0.935
rs514266	2260129	-10.7515	1.84899e-17	1.021e-13	-0.485744	MS4A6A	rs610932	21460840	Hollingworth P	2011-03-04	Nat Genet	http://www.ncbi.nlm.nih.gov/pubmed/21460840	Common variants at ABCA7, MS4A6A/MS4A4E, EPHA1, CD33 and CD2AP are associated with Alzheimer's disease.	Alzheimer's disease	2e-14	61610	0.935
rs540170	2260129	-10.7518	1.84691e-17	1.021e-13	-0.485727	MS4A6A	rs610932	21460840	Hollingworth P	2011-03-04	Nat Genet	http://www.ncbi.nlm.nih.gov/pubmed/21460840	Common variants at ABCA7, MS4A6A/MS4A4E, EPHA1, CD33 and CD2AP are associated with Alzheimer's disease.	Alzheimer's disease	2e-14	59269	0.935
rs555635	2260129	-10.7513	1.85076e-17	1.021e-13	-0.485737	MS4A6A	rs610932	21460840	Hollingworth P	2011-03-04	Nat Genet	http://www.ncbi.nlm.nih.gov/pubmed/21460840	Common variants at ABCA7, MS4A6A/MS4A4E, EPHA1, CD33 and CD2AP are associated with Alzheimer's disease.	Alzheimer's disease	2e-14	62164	0.935
rs563803	2260129	-10.7518	1.84691e-17	1.021e-13	-0.485727	MS4A6A	rs610932	21460840	Hollingworth P	2011-03-04	Nat Genet	http://www.ncbi.nlm.nih.gov/pubmed/21460840	Common variants at ABCA7, MS4A6A/MS4A4E, EPHA1, CD33 and CD2AP are associated with Alzheimer's disease.	Alzheimer's disease	2e-14	61306	0.935
rs574695	2260129	-10.7516	1.8483e-17	1.021e-13	-0.485709	MS4A6A	rs610932	21460840	Hollingworth P	2011-03-04	Nat Genet	http://www.ncbi.nlm.nih.gov/pubmed/21460840	Common variants at ABCA7, MS4A6A/MS4A4E, EPHA1, CD33 and CD2AP are associated with Alzheimer's disease.	Alzheimer's disease	2e-14	57783	0.935
rs574798	2260129	-10.7514	1.85038e-17	1.021e-13	-0.485727	MS4A6A	rs610932	21460840	Hollingworth P	2011-03-04	Nat Genet	http://www.ncbi.nlm.nih.gov/pubmed/21460840	Common variants at ABCA7, MS4A6A/MS4A4E, EPHA1, CD33 and CD2AP are associated with Alzheimer's disease.	Alzheimer's disease	2e-14	57746	0.935
rs581133	2260129	-10.7514	1.85038e-17	1.021e-13	-0.485727	MS4A6A	rs610932	21460840	Hollingworth P	2011-03-04	Nat Genet	http://www.ncbi.nlm.nih.gov/pubmed/21460840	Common variants at ABCA7, MS4A6A/MS4A4E, EPHA1, CD33 and CD2AP are associated with Alzheimer's disease.	Alzheimer's disease	2e-14	57001	0.935
rs583725	4250008	-10.751	1.85312e-17	1.021e-13	-0.241104	ATM	rs11212617	21186350	Zhou K	12/26/2010	Nat Genet	http://www.ncbi.nlm.nih.gov/pubmed/21186350	Common variants near ATM are associated with glycemic response to metformin in type 2 diabetes.	Response to metformin in type 2 diabetes (glycemic)	3e-09	118086	0.967
rs583725	4250008	-10.751	1.85312e-17	1.021e-13	-0.241104	ATM	rs11212617	21845381	Florez JC	08/16/2011	Curr Diab Rep	http://www.ncbi.nlm.nih.gov/pubmed/21845381	Does metformin work for everyone? A genome-wide association study for metformin response.	Response to metformin	3e-09	118086	0.967
rs600329	4250008	-10.751	1.85312e-17	1.021e-13	-0.241104	ATM	rs11212617	21186350	Zhou K	12/26/2010	Nat Genet	http://www.ncbi.nlm.nih.gov/pubmed/21186350	Common variants near ATM are associated with glycemic response to metformin in type 2 diabetes.	Response to metformin in type 2 diabetes (glycemic)	3e-09	119428	1
rs600329	4250008	-10.751	1.85312e-17	1.021e-13	-0.241104	ATM	rs11212617	21845381	Florez JC	08/16/2011	Curr Diab Rep	http://www.ncbi.nlm.nih.gov/pubmed/21845381	Does metformin work for everyone? A genome-wide association study for metformin response.	Response to metformin	3e-09	119428	1
rs609261	4250008	-10.751	1.85312e-17	1.021e-13	-0.241104	ATM	rs11212617	21845381	Florez JC	08/16/2011	Curr Diab Rep	http://www.ncbi.nlm.nih.gov/pubmed/21845381	Does metformin work for everyone? A genome-wide association study for metformin response.	Response to metformin	3e-09	125027	1
rs609261	4250008	-10.751	1.85312e-17	1.021e-13	-0.241104	ATM	rs11212617	21186350	Zhou K	12/26/2010	Nat Genet	http://www.ncbi.nlm.nih.gov/pubmed/21186350	Common variants near ATM are associated with glycemic response to metformin in type 2 diabetes.	Response to metformin in type 2 diabetes (glycemic)	3e-09	125027	1
rs619972	4250008	-10.751	1.85312e-17	1.021e-13	-0.241104	ATM	rs11212617	21845381	Florez JC	08/16/2011	Curr Diab Rep	http://www.ncbi.nlm.nih.gov/pubmed/21845381	Does metformin work for everyone? A genome-wide association study for metformin response.	Response to metformin	3e-09	113542	1
rs619972	4250008	-10.751	1.85312e-17	1.021e-13	-0.241104	ATM	rs11212617	21186350	Zhou K	12/26/2010	Nat Genet	http://www.ncbi.nlm.nih.gov/pubmed/21186350	Common variants near ATM are associated with glycemic response to metformin in type 2 diabetes.	Response to metformin in type 2 diabetes (glycemic)	3e-09	113542	1
rs620613	4250008	-10.7512	1.85193e-17	1.021e-13	-0.241123	ATM	rs11212617	21186350	Zhou K	12/26/2010	Nat Genet	http://www.ncbi.nlm.nih.gov/pubmed/21186350	Common variants near ATM are associated with glycemic response to metformin in type 2 diabetes.	Response to metformin in type 2 diabetes (glycemic)	3e-09	97683	0.967
rs620613	4250008	-10.7512	1.85193e-17	1.021e-13	-0.241123	ATM	rs11212617	21845381	Florez JC	08/16/2011	Curr Diab Rep	http://www.ncbi.nlm.nih.gov/pubmed/21845381	Does metformin work for everyone? A genome-wide association study for metformin response.	Response to metformin	3e-09	97683	0.967
rs624366	4250008	-10.751	1.85312e-17	1.021e-13	-0.241104	ATM	rs11212617	21186350	Zhou K	12/26/2010	Nat Genet	http://www.ncbi.nlm.nih.gov/pubmed/21186350	Common variants near ATM are associated with glycemic response to metformin in type 2 diabetes.	Response to metformin in type 2 diabetes (glycemic)	3e-09	129064	1
rs624366	4250008	-10.751	1.85312e-17	1.021e-13	-0.241104	ATM	rs11212617	21845381	Florez JC	08/16/2011	Curr Diab Rep	http://www.ncbi.nlm.nih.gov/pubmed/21845381	Does metformin work for everyone? A genome-wide association study for metformin response.	Response to metformin	3e-09	129064	1
rs625120	4250008	-10.7514	1.84989e-17	1.021e-13	-0.241107	ATM	rs11212617	21845381	Florez JC	08/16/2011	Curr Diab Rep	http://www.ncbi.nlm.nih.gov/pubmed/21845381	Does metformin work for everyone? A genome-wide association study for metformin response.	Response to metformin	3e-09	187941	0.967
rs625120	4250008	-10.7514	1.84989e-17	1.021e-13	-0.241107	ATM	rs11212617	21186350	Zhou K	12/26/2010	Nat Genet	http://www.ncbi.nlm.nih.gov/pubmed/21186350	Common variants near ATM are associated with glycemic response to metformin in type 2 diabetes.	Response to metformin in type 2 diabetes (glycemic)	3e-09	187941	0.967
rs676729	4250008	-10.7512	1.85209e-17	1.021e-13	-0.241123	ATM	rs11212617	21845381	Florez JC	08/16/2011	Curr Diab Rep	http://www.ncbi.nlm.nih.gov/pubmed/21845381	Does metformin work for everyone? A genome-wide association study for metformin response.	Response to metformin	3e-09	98320	1
rs676729	4250008	-10.7512	1.85209e-17	1.021e-13	-0.241123	ATM	rs11212617	21186350	Zhou K	12/26/2010	Nat Genet	http://www.ncbi.nlm.nih.gov/pubmed/21186350	Common variants near ATM are associated with glycemic response to metformin in type 2 diabetes.	Response to metformin in type 2 diabetes (glycemic)	3e-09	98320	1
rs7395528	4250008	-10.751	1.85312e-17	1.021e-13	-0.241104	ATM	rs11212617	21845381	Florez JC	08/16/2011	Curr Diab Rep	http://www.ncbi.nlm.nih.gov/pubmed/21845381	Does metformin work for everyone? A genome-wide association study for metformin response.	Response to metformin	3e-09	226453	0.967
rs7395528	4250008	-10.751	1.85312e-17	1.021e-13	-0.241104	ATM	rs11212617	21186350	Zhou K	12/26/2010	Nat Genet	http://www.ncbi.nlm.nih.gov/pubmed/21186350	Common variants near ATM are associated with glycemic response to metformin in type 2 diabetes.	Response to metformin in type 2 diabetes (glycemic)	3e-09	226453	0.967
rs1003623	4250008	-10.7508	1.85511e-17	1.02141e-13	-0.241105	ATM	rs11212617	21186350	Zhou K	12/26/2010	Nat Genet	http://www.ncbi.nlm.nih.gov/pubmed/21186350	Common variants near ATM are associated with glycemic response to metformin in type 2 diabetes.	Response to metformin in type 2 diabetes (glycemic)	3e-09	130579	1
rs1003623	4250008	-10.7508	1.85511e-17	1.02141e-13	-0.241105	ATM	rs11212617	21845381	Florez JC	08/16/2011	Curr Diab Rep	http://www.ncbi.nlm.nih.gov/pubmed/21845381	Does metformin work for everyone? A genome-wide association study for metformin response.	Response to metformin	3e-09	130579	1
rs1003624	4250008	-10.7508	1.85511e-17	1.02141e-13	-0.241105	ATM	rs11212617	21845381	Florez JC	08/16/2011	Curr Diab Rep	http://www.ncbi.nlm.nih.gov/pubmed/21845381	Does metformin work for everyone? A genome-wide association study for metformin response.	Response to metformin	3e-09	130516	0.967
rs1003624	4250008	-10.7508	1.85511e-17	1.02141e-13	-0.241105	ATM	rs11212617	21186350	Zhou K	12/26/2010	Nat Genet	http://www.ncbi.nlm.nih.gov/pubmed/21186350	Common variants near ATM are associated with glycemic response to metformin in type 2 diabetes.	Response to metformin in type 2 diabetes (glycemic)	3e-09	130516	0.967
rs11212579	4250008	-10.7509	1.85456e-17	1.02141e-13	-0.241107	ATM	rs11212617	21845381	Florez JC	08/16/2011	Curr Diab Rep	http://www.ncbi.nlm.nih.gov/pubmed/21845381	Does metformin work for everyone? A genome-wide association study for metformin response.	Response to metformin	3e-09	132497	1
rs11212579	4250008	-10.7509	1.85456e-17	1.02141e-13	-0.241107	ATM	rs11212617	21186350	Zhou K	12/26/2010	Nat Genet	http://www.ncbi.nlm.nih.gov/pubmed/21186350	Common variants near ATM are associated with glycemic response to metformin in type 2 diabetes.	Response to metformin in type 2 diabetes (glycemic)	3e-09	132497	1
rs650128	4250008	-10.7508	1.85504e-17	1.02141e-13	-0.241109	ATM	rs11212617	21186350	Zhou K	12/26/2010	Nat Genet	http://www.ncbi.nlm.nih.gov/pubmed/21186350	Common variants near ATM are associated with glycemic response to metformin in type 2 diabetes.	Response to metformin in type 2 diabetes (glycemic)	3e-09	108970	1
rs650128	4250008	-10.7508	1.85504e-17	1.02141e-13	-0.241109	ATM	rs11212617	21845381	Florez JC	08/16/2011	Curr Diab Rep	http://www.ncbi.nlm.nih.gov/pubmed/21845381	Does metformin work for everyone? A genome-wide association study for metformin response.	Response to metformin	3e-09	108970	1
rs660429	4250008	-10.7509	1.85457e-17	1.02141e-13	-0.241116	ATM	rs11212617	21186350	Zhou K	12/26/2010	Nat Genet	http://www.ncbi.nlm.nih.gov/pubmed/21186350	Common variants near ATM are associated with glycemic response to metformin in type 2 diabetes.	Response to metformin in type 2 diabetes (glycemic)	3e-09	101650	1
rs660429	4250008	-10.7509	1.85457e-17	1.02141e-13	-0.241116	ATM	rs11212617	21845381	Florez JC	08/16/2011	Curr Diab Rep	http://www.ncbi.nlm.nih.gov/pubmed/21845381	Does metformin work for everyone? A genome-wide association study for metformin response.	Response to metformin	3e-09	101650	1
rs6138555	4540326	10.7493	1.86804e-17	1.02799e-13	0.221801	PYGB	rs1044573	22036096	Ramasamy A	2011-01-11	J Allergy Clin Immunol	http://www.ncbi.nlm.nih.gov/pubmed/22036096	A genome-wide meta-analysis of genetic variants associated with allergic rhinitis and grass sensitization and their interaction with birth order.	Allergic rhinitis	1e-06	36256	0.874
rs564912	2260129	-10.749	1.87072e-17	1.02934e-13	-0.485697	MS4A6A	rs610932	21460840	Hollingworth P	2011-03-04	Nat Genet	http://www.ncbi.nlm.nih.gov/pubmed/21460840	Common variants at ABCA7, MS4A6A/MS4A4E, EPHA1, CD33 and CD2AP are associated with Alzheimer's disease.	Alzheimer's disease	2e-14	53419	0.935
rs641605	4250008	-10.7488	1.87221e-17	1.03002e-13	-0.241393	ATM	rs11212617	21186350	Zhou K	12/26/2010	Nat Genet	http://www.ncbi.nlm.nih.gov/pubmed/21186350	Common variants near ATM are associated with glycemic response to metformin in type 2 diabetes.	Response to metformin in type 2 diabetes (glycemic)	3e-09	181242	1
rs641605	4250008	-10.7488	1.87221e-17	1.03002e-13	-0.241393	ATM	rs11212617	21845381	Florez JC	08/16/2011	Curr Diab Rep	http://www.ncbi.nlm.nih.gov/pubmed/21845381	Does metformin work for everyone? A genome-wide association study for metformin response.	Response to metformin	3e-09	181242	1
rs227073	4250008	-10.7476	1.8821e-17	1.03493e-13	-0.241101	ATM	rs11212617	21186350	Zhou K	12/26/2010	Nat Genet	http://www.ncbi.nlm.nih.gov/pubmed/21186350	Common variants near ATM are associated with glycemic response to metformin in type 2 diabetes.	Response to metformin in type 2 diabetes (glycemic)	3e-09	70469	0.967
rs227073	4250008	-10.7476	1.8821e-17	1.03493e-13	-0.241101	ATM	rs11212617	21845381	Florez JC	08/16/2011	Curr Diab Rep	http://www.ncbi.nlm.nih.gov/pubmed/21845381	Does metformin work for everyone? A genome-wide association study for metformin response.	Response to metformin	3e-09	70469	0.967
rs227061	4250008	-10.7476	1.88278e-17	1.03516e-13	-0.241103	ATM	rs11212617	21186350	Zhou K	12/26/2010	Nat Genet	http://www.ncbi.nlm.nih.gov/pubmed/21186350	Common variants near ATM are associated with glycemic response to metformin in type 2 diabetes.	Response to metformin in type 2 diabetes (glycemic)	3e-09	77832	0.967
rs227061	4250008	-10.7476	1.88278e-17	1.03516e-13	-0.241103	ATM	rs11212617	21845381	Florez JC	08/16/2011	Curr Diab Rep	http://www.ncbi.nlm.nih.gov/pubmed/21845381	Does metformin work for everyone? A genome-wide association study for metformin response.	Response to metformin	3e-09	77832	0.967
rs6446189	7380088	-10.7449	1.9055e-17	1.04738e-13	-0.208532	RBM6	rs2013208	24097068	Willer CJ	2013-06-10	Nat Genet	http://www.ncbi.nlm.nih.gov/pubmed/24097068	Discovery and refinement of loci associated with lipid levels.	HDL cholesterol	9e-12	120833	0.966
rs228597	4250008	-10.744	1.91339e-17	1.05104e-13	-0.241099	ATM	rs11212617	21186350	Zhou K	12/26/2010	Nat Genet	http://www.ncbi.nlm.nih.gov/pubmed/21186350	Common variants near ATM are associated with glycemic response to metformin in type 2 diabetes.	Response to metformin in type 2 diabetes (glycemic)	3e-09	176152	0.875
rs228597	4250008	-10.744	1.91339e-17	1.05104e-13	-0.241099	ATM	rs11212617	21845381	Florez JC	08/16/2011	Curr Diab Rep	http://www.ncbi.nlm.nih.gov/pubmed/21845381	Does metformin work for everyone? A genome-wide association study for metformin response.	Response to metformin	3e-09	176152	0.875
rs228598	4250008	-10.744	1.91339e-17	1.05104e-13	-0.241099	ATM	rs11212617	21186350	Zhou K	12/26/2010	Nat Genet	http://www.ncbi.nlm.nih.gov/pubmed/21186350	Common variants near ATM are associated with glycemic response to metformin in type 2 diabetes.	Response to metformin in type 2 diabetes (glycemic)	3e-09	175664	1
rs228598	4250008	-10.744	1.91339e-17	1.05104e-13	-0.241099	ATM	rs11212617	21845381	Florez JC	08/16/2011	Curr Diab Rep	http://www.ncbi.nlm.nih.gov/pubmed/21845381	Does metformin work for everyone? A genome-wide association study for metformin response.	Response to metformin	3e-09	175664	1
rs599406	4250008	-10.7434	1.9187e-17	1.05342e-13	-0.241104	ATM	rs11212617	21186350	Zhou K	12/26/2010	Nat Genet	http://www.ncbi.nlm.nih.gov/pubmed/21186350	Common variants near ATM are associated with glycemic response to metformin in type 2 diabetes.	Response to metformin in type 2 diabetes (glycemic)	3e-09	164927	0.902
rs599406	4250008	-10.7434	1.9187e-17	1.05342e-13	-0.241104	ATM	rs11212617	21845381	Florez JC	08/16/2011	Curr Diab Rep	http://www.ncbi.nlm.nih.gov/pubmed/21845381	Does metformin work for everyone? A genome-wide association study for metformin response.	Response to metformin	3e-09	164927	0.902
rs600931	4250008	-10.7434	1.9187e-17	1.05342e-13	-0.241104	ATM	rs11212617	21845381	Florez JC	08/16/2011	Curr Diab Rep	http://www.ncbi.nlm.nih.gov/pubmed/21845381	Does metformin work for everyone? A genome-wide association study for metformin response.	Response to metformin	3e-09	165826	1
rs600931	4250008	-10.7434	1.9187e-17	1.05342e-13	-0.241104	ATM	rs11212617	21186350	Zhou K	12/26/2010	Nat Genet	http://www.ncbi.nlm.nih.gov/pubmed/21186350	Common variants near ATM are associated with glycemic response to metformin in type 2 diabetes.	Response to metformin in type 2 diabetes (glycemic)	3e-09	165826	1
rs172927	4250008	-10.7415	1.93511e-17	1.06187e-13	-0.241102	ATM	rs11212617	21186350	Zhou K	12/26/2010	Nat Genet	http://www.ncbi.nlm.nih.gov/pubmed/21186350	Common variants near ATM are associated with glycemic response to metformin in type 2 diabetes.	Response to metformin in type 2 diabetes (glycemic)	3e-09	158862	0.905
rs172927	4250008	-10.7415	1.93511e-17	1.06187e-13	-0.241102	ATM	rs11212617	21845381	Florez JC	08/16/2011	Curr Diab Rep	http://www.ncbi.nlm.nih.gov/pubmed/21845381	Does metformin work for everyone? A genome-wide association study for metformin response.	Response to metformin	3e-09	158862	0.905
rs672964	4250008	-10.7397	1.95172e-17	1.0703e-13	-0.241101	ATM	rs11212617	21845381	Florez JC	08/16/2011	Curr Diab Rep	http://www.ncbi.nlm.nih.gov/pubmed/21845381	Does metformin work for everyone? A genome-wide association study for metformin response.	Response to metformin	3e-09	157690	0.905
rs672964	4250008	-10.7397	1.95172e-17	1.0703e-13	-0.241101	ATM	rs11212617	21186350	Zhou K	12/26/2010	Nat Genet	http://www.ncbi.nlm.nih.gov/pubmed/21186350	Common variants near ATM are associated with glycemic response to metformin in type 2 diabetes.	Response to metformin in type 2 diabetes (glycemic)	3e-09	157690	0.905
rs390200	1170647	-10.738	1.9663e-17	1.07774e-13	-0.259021	ACADVL	rs507506	22479202	Dastani Z	03/29/2012	PLoS Genet	http://www.ncbi.nlm.nih.gov/pubmed/22479202	Novel loci for adiponectin levels and their influence on type 2 diabetes and metabolic traits: a multi-ethnic meta-analysis of 45,891 individuals.	Adiponectin levels	2e-06	8327	0.934
rs1712510	2320253	-10.735	1.99335e-17	1.0913e-13	-0.508322	USMG5	rs1712517	22683712	Freilinger T	2012-10-06	Nat Genet	http://www.ncbi.nlm.nih.gov/pubmed/22683712	Genome-wide association analysis identifies susceptibility loci for migraine without aura.	Migraine	9e-06	23929	0.873
rs672655	4250008	-10.7323	2.01818e-17	1.10475e-13	-0.241085	ATM	rs11212617	21845381	Florez JC	08/16/2011	Curr Diab Rep	http://www.ncbi.nlm.nih.gov/pubmed/21845381	Does metformin work for everyone? A genome-wide association study for metformin response.	Response to metformin	3e-09	153504	1
rs672655	4250008	-10.7323	2.01818e-17	1.10475e-13	-0.241085	ATM	rs11212617	21186350	Zhou K	12/26/2010	Nat Genet	http://www.ncbi.nlm.nih.gov/pubmed/21186350	Common variants near ATM are associated with glycemic response to metformin in type 2 diabetes.	Response to metformin in type 2 diabetes (glycemic)	3e-09	153504	1
rs637064	4250008	-10.7304	2.03621e-17	1.11347e-13	-0.241082	ATM	rs11212617	21845381	Florez JC	08/16/2011	Curr Diab Rep	http://www.ncbi.nlm.nih.gov/pubmed/21845381	Does metformin work for everyone? A genome-wide association study for metformin response.	Response to metformin	3e-09	142252	1
rs637064	4250008	-10.7304	2.03621e-17	1.11347e-13	-0.241082	ATM	rs11212617	21186350	Zhou K	12/26/2010	Nat Genet	http://www.ncbi.nlm.nih.gov/pubmed/21186350	Common variants near ATM are associated with glycemic response to metformin in type 2 diabetes.	Response to metformin in type 2 diabetes (glycemic)	3e-09	142252	1
rs487997	2260129	-10.73	2.03962e-17	1.11476e-13	-0.484804	MS4A6A	rs610932	21460840	Hollingworth P	2011-03-04	Nat Genet	http://www.ncbi.nlm.nih.gov/pubmed/21460840	Common variants at ABCA7, MS4A6A/MS4A4E, EPHA1, CD33 and CD2AP are associated with Alzheimer's disease.	Alzheimer's disease	2e-14	67703	0.935
rs502419	2260129	-10.73	2.03962e-17	1.11476e-13	-0.484804	MS4A6A	rs610932	21460840	Hollingworth P	2011-03-04	Nat Genet	http://www.ncbi.nlm.nih.gov/pubmed/21460840	Common variants at ABCA7, MS4A6A/MS4A4E, EPHA1, CD33 and CD2AP are associated with Alzheimer's disease.	Alzheimer's disease	2e-14	73132	0.935
rs580817	2260129	-10.73	2.03962e-17	1.11476e-13	-0.484804	MS4A6A	rs610932	21460840	Hollingworth P	2011-03-04	Nat Genet	http://www.ncbi.nlm.nih.gov/pubmed/21460840	Common variants at ABCA7, MS4A6A/MS4A4E, EPHA1, CD33 and CD2AP are associated with Alzheimer's disease.	Alzheimer's disease	2e-14	70217	0.935
rs502581	2260129	-10.7297	2.04217e-17	1.1153e-13	-0.484824	MS4A6A	rs610932	21460840	Hollingworth P	2011-03-04	Nat Genet	http://www.ncbi.nlm.nih.gov/pubmed/21460840	Common variants at ABCA7, MS4A6A/MS4A4E, EPHA1, CD33 and CD2AP are associated with Alzheimer's disease.	Alzheimer's disease	2e-14	79129	0.935
rs516478	2260129	-10.7297	2.04217e-17	1.1153e-13	-0.484824	MS4A6A	rs610932	21460840	Hollingworth P	2011-03-04	Nat Genet	http://www.ncbi.nlm.nih.gov/pubmed/21460840	Common variants at ABCA7, MS4A6A/MS4A4E, EPHA1, CD33 and CD2AP are associated with Alzheimer's disease.	Alzheimer's disease	2e-14	68519	0.901
rs521952	2260129	-10.7297	2.04217e-17	1.1153e-13	-0.484824	MS4A6A	rs610932	21460840	Hollingworth P	2011-03-04	Nat Genet	http://www.ncbi.nlm.nih.gov/pubmed/21460840	Common variants at ABCA7, MS4A6A/MS4A4E, EPHA1, CD33 and CD2AP are associated with Alzheimer's disease.	Alzheimer's disease	2e-14	69111	0.935
rs556917	2260129	-10.7297	2.04217e-17	1.1153e-13	-0.484824	MS4A6A	rs610932	21460840	Hollingworth P	2011-03-04	Nat Genet	http://www.ncbi.nlm.nih.gov/pubmed/21460840	Common variants at ABCA7, MS4A6A/MS4A4E, EPHA1, CD33 and CD2AP are associated with Alzheimer's disease.	Alzheimer's disease	2e-14	80595	0.901
rs574704	2260129	-10.7297	2.04217e-17	1.1153e-13	-0.484824	MS4A6A	rs610932	21460840	Hollingworth P	2011-03-04	Nat Genet	http://www.ncbi.nlm.nih.gov/pubmed/21460840	Common variants at ABCA7, MS4A6A/MS4A4E, EPHA1, CD33 and CD2AP are associated with Alzheimer's disease.	Alzheimer's disease	2e-14	71394	0.935
rs4950928	6860465	10.7272	2.0656e-17	1.12708e-13	0.56773	MYBPH	rs4950928	18403759	Ober C	2008-09-04	N Engl J Med	http://www.ncbi.nlm.nih.gov/pubmed/18403759?ordinalpos=1&itool=EntrezSystem2.PEntrez.Pubmed.Pubmed_ResultsPanel.Pubmed_RVDocSum	Effect of variation in CHI3L1 on serum YKL-40 level, risk of asthma, and lung function.	YKL-40 levels	1e-13	0	1
rs11221844	430541	-10.7205	2.13008e-17	1.15956e-13	-0.464447	TMEM45B	rs10894147	23251661	Comuzzie AG	2012-04-12	PLoS One	http://www.ncbi.nlm.nih.gov/pubmed/23251661	Novel genetic loci identified for the pathophysiology of childhood obesity in the Hispanic population.	Obesity-related traits	7e-06	31564	0.935
rs2506961	2320253	-10.7166	2.1688e-17	1.17869e-13	-0.506396	USMG5	rs1712517	22683712	Freilinger T	2012-10-06	Nat Genet	http://www.ncbi.nlm.nih.gov/pubmed/22683712	Genome-wide association analysis identifies susceptibility loci for migraine without aura.	Migraine	9e-06	25089	0.835
rs680113	4250008	-10.7159	2.17578e-17	1.18234e-13	-0.245097	ATM	rs11212617	21845381	Florez JC	08/16/2011	Curr Diab Rep	http://www.ncbi.nlm.nih.gov/pubmed/21845381	Does metformin work for everyone? A genome-wide association study for metformin response.	Response to metformin	3e-09	117755	1
rs680113	4250008	-10.7159	2.17578e-17	1.18234e-13	-0.245097	ATM	rs11212617	21186350	Zhou K	12/26/2010	Nat Genet	http://www.ncbi.nlm.nih.gov/pubmed/21186350	Common variants near ATM are associated with glycemic response to metformin in type 2 diabetes.	Response to metformin in type 2 diabetes (glycemic)	3e-09	117755	1
[truncated: 37,345 more rows]
