# Supplementary material for: Genomic modulators of gene expression in human neutrophils
Source: Nat Commun. 2015 Jul 7;6:7545. doi: 10.1038/ncomms8545 (PMC4507005; doi:10.1038/ncomms8545)
Supplement: Supplementary Data 11 — Neutrophil eQTL in regions of the genome identified as being subject to selection in Grossman et al. [file ncomms8545-s12.xlsx]

## Sheet: SupplementaryData11_CMSneut
snps	probe	statistic	pvalue	FDR	beta	genename	pos
rs2525913	6130674	40.5213	6.50672e-57	2.1272e-50	1.02299	HERC2	28457294
rs8041209	6130674	39.533	4.67541e-56	8.09318e-50	1.02052	HERC2	28443658
rs73362608	6130674	39.5265	4.73684e-56	8.09318e-50	1.02118	HERC2	28427801
rs58164482	6130674	39.5246	4.75518e-56	8.09318e-50	1.02127	HERC2	28422819
rs60025758	6130674	39.3149	7.26661e-56	8.09318e-50	1.01849	HERC2	28484131
rs8042159	6130674	39.3149	7.26661e-56	8.09318e-50	1.01849	HERC2	28485433
rs59310062	6130674	39.31	7.33971e-56	8.09318e-50	1.01733	HERC2	28453636
rs8025035	6130674	-39.2875	7.68256e-56	8.09318e-50	-1.01776	HERC2	28377772
rs73362658	6130674	39.2734	7.90505e-56	8.09318e-50	1.01702	HERC2	28468893
chr15:28472420:D	6130674	39.2734	7.90505e-56	8.09318e-50	1.01702	HERC2	28472420
rs8030709	6130674	39.2734	7.90505e-56	8.09318e-50	1.01702	HERC2	28472485
rs8028689	6130674	39.2698	7.96329e-56	8.09318e-50	1.01693	HERC2	28488888
rs2240203	6130674	39.2698	7.96329e-56	8.09318e-50	1.01693	HERC2	28494202
rs6497292	6130674	39.2698	7.96329e-56	8.09318e-50	1.01693	HERC2	28496195
rs7163496	6130674	39.2698	7.96329e-56	8.09318e-50	1.01693	HERC2	28497402
chr15:28498325:I	6130674	39.2698	7.96329e-56	8.09318e-50	1.01693	HERC2	28498325
rs8036480	6130674	39.2698	7.96329e-56	8.09318e-50	1.01693	HERC2	28499459
rs8036159	6130674	39.2698	7.96329e-56	8.09318e-50	1.01693	HERC2	28499903
chr15:28502601:I	6130674	39.2698	7.96329e-56	8.09318e-50	1.01693	HERC2	28502601
chr15:28508748:I	6130674	39.2698	7.96329e-56	8.09318e-50	1.01693	HERC2	28508748
rs2240201	6130674	39.2698	7.96329e-56	8.09318e-50	1.01693	HERC2	28514280
rs57641774	6130674	39.2677	7.99796e-56	8.09318e-50	1.0172	HERC2	28460586
rs13379587	6130674	39.2677	7.99796e-56	8.09318e-50	1.0172	HERC2	28463254
rs3862443	6130674	38.8824	1.75453e-55	1.73413e-49	1.02366	HERC2	28481196
rs11074326	6130674	29.7139	2.46156e-46	2.32481e-40	1.05769	HERC2	28416427
rs146891884	6130674	29.6955	2.58108e-46	2.36748e-40	1.05774	HERC2	28400485
rs7497759	6130674	29.69	2.61815e-46	2.36748e-40	1.05761	HERC2	28416205
rs8030941	6130674	29.1219	1.1511e-45	1.0192e-39	1.01245	HERC2	28439020
rs8031097	6130674	29.0584	1.36017e-45	1.17974e-39	1.00612	HERC2	28439057
rs75165924	6130674	28.4736	6.42293e-45	5.45949e-39	1.05494	HERC2	28380258
rs61585051	6130674	28.4506	6.83057e-45	5.69215e-39	1.0538	HERC2	28370389
rs61368565	6130674	28.442	6.98939e-45	5.71249e-39	1.0526	HERC2	28381381
rs7496228	6130674	24.2566	1.0632e-39	3.3225e-34	1.0929	HERC2	28396189
rs145688468	6130674	24.2483	1.09047e-39	3.38283e-34	1.09265	HERC2	28397281
rs61511707	6130674	24.2343	1.13779e-39	3.38952e-34	1.09301	HERC2	28416913
chr15:28418523:D	6130674	24.2343	1.13782e-39	3.38952e-34	1.0929	HERC2	28418523
rs76512054	6130674	24.2335	1.14043e-39	3.38952e-34	1.09313	HERC2	28412347
rs76517692	6130674	24.2335	1.14043e-39	3.38952e-34	1.09313	HERC2	28415422
rs7495114	6130674	24.2335	1.14043e-39	3.38952e-34	1.09313	HERC2	28416300
rs79476584	6130674	24.2335	1.14047e-39	3.38952e-34	1.09324	HERC2	28399931
rs147343529	6130674	24.2228	1.17796e-39	3.47662e-34	1.09604	HERC2	28401889
chr15:28400237:I	6130674	23.9122	3.04088e-39	8.91293e-34	1.09222	HERC2	28400237
rs7165158	6130674	22.5305	2.31634e-37	5.06944e-32	1.0906	HERC2	28397812
rs142477460	6130674	18.4216	3.04337e-31	3.22552e-26	1.02247	HERC2	28475864
rs78980176	6130674	18.3122	4.54802e-31	4.73752e-26	1.0135	HERC2	28433470
rs74400391	6130674	18.3122	4.54802e-31	4.73752e-26	1.0135	HERC2	28434359
rs12592282	6130674	18.2891	4.9531e-31	4.99705e-26	1.01346	HERC2	28429273
rs12904397	6130674	18.2877	4.97714e-31	4.99705e-26	1.01063	HERC2	28481303
rs78699119	6130674	18.2877	4.97714e-31	4.99705e-26	1.01063	HERC2	28483001
rs57079108	6130674	18.2877	4.97857e-31	4.99705e-26	1.01366	HERC2	28419974
rs12595630	6130674	18.2869	4.99338e-31	4.99705e-26	1.01051	HERC2	28486724
rs12592363	6130674	18.2869	4.99338e-31	4.99705e-26	1.01051	HERC2	28487329
rs74417197	6130674	18.2797	5.12707e-31	4.99705e-26	1.00907	HERC2	28460144
rs16950927	6130674	18.2793	5.13469e-31	4.99705e-26	1.00874	HERC2	28490368
rs2240204	6130674	18.2793	5.13469e-31	4.99705e-26	1.00874	HERC2	28494032
rs16950941	6130674	18.2793	5.13469e-31	4.99705e-26	1.00874	HERC2	28502744
rs2240202	6130674	18.2793	5.13469e-31	4.99705e-26	1.00874	HERC2	28510895
rs8182028	6130674	18.2788	5.14424e-31	4.99705e-26	1.00895	HERC2	28467935
rs8182077	6130674	18.2788	5.14424e-31	4.99705e-26	1.00895	HERC2	28467970
rs76653853	6130674	18.2788	5.14424e-31	4.99705e-26	1.00895	HERC2	28471197
rs111334430	6130674	18.2788	5.14424e-31	4.99705e-26	1.00895	HERC2	28472398
rs79087600	6130674	18.2788	5.14424e-31	4.99705e-26	1.00895	HERC2	28473794
rs76228202	6130674	18.2788	5.14424e-31	4.99705e-26	1.00895	HERC2	28473961
rs74950057	6130674	18.2783	5.15414e-31	4.99705e-26	1.00916	HERC2	28455346
rs75501824	6130674	18.2779	5.16165e-31	4.99705e-26	1.00883	HERC2	28477353
rs76654715	6130674	18.2709	5.29463e-31	5.11414e-26	1.00944	HERC2	28501889
rs61756153	6130674	18.1459	8.3999e-31	7.89814e-26	1.01388	HERC2	28422609
rs79097182	6130674	16.5684	3.3542e-28	1.88066e-23	0.957156	HERC2	28511997
rs79040993	6280242	15.0831	1.25734e-25	4.08541e-21	0.384437	DUT	48602146
rs74011998	6280242	15.0781	1.28297e-25	4.15745e-21	0.384101	DUT	48596713
rs150391709	6280242	15.0731	1.30957e-25	4.23245e-21	0.383981	DUT	48614179
rs8037626	6280242	15.0678	1.3381e-25	4.32139e-21	0.384086	DUT	48606346
rs964611	6280242	15.0614	1.37395e-25	4.40036e-21	0.383601	DUT	48597514
rs61248772	6280242	15.0614	1.37395e-25	4.40036e-21	0.383601	DUT	48598726
rs7168752	6280242	15.0614	1.37395e-25	4.40036e-21	0.383601	DUT	48600780
rs76749119	6280242	15.0614	1.37395e-25	4.40036e-21	0.383601	DUT	48605065
rs74012001	6280242	15.0614	1.37395e-25	4.40036e-21	0.383601	DUT	48605208
rs74012002	6280242	14.823	3.65276e-25	1.09789e-20	0.384812	DUT	48605447
rs16960758	6280242	14.3867	2.22903e-24	5.33412e-20	0.381273	DUT	48607152
rs7162936	6280242	13.2176	3.18668e-22	5.07434e-18	0.397786	DUT	48594608
chr15:48622608:I	6280242	12.6545	3.68687e-21	4.63998e-17	0.366516	DUT	48622608
rs1820492	6280242	-12.466	8.43483e-21	9.99389e-17	-0.35125	DUT	48603427
rs74012002	6330494	12.4578	8.74599e-21	1.03424e-16	0.216165	DUT	48605447
rs8037626	6330494	12.3462	1.42998e-20	1.57978e-16	0.214112	DUT	48606346
rs74011998	6330494	12.3394	1.47356e-20	1.6237e-16	0.214039	DUT	48596713
rs79040993	6330494	12.3367	1.49131e-20	1.63987e-16	0.21419	DUT	48602146
rs150391709	6330494	12.3282	1.5483e-20	1.6977e-16	0.213922	DUT	48614179
rs964611	6330494	12.316	1.63438e-20	1.78794e-16	0.21368	DUT	48597514
rs61248772	6330494	12.316	1.63438e-20	1.78794e-16	0.21368	DUT	48598726
rs7168752	6330494	12.316	1.63438e-20	1.78794e-16	0.21368	DUT	48600780
rs76749119	6330494	12.316	1.63438e-20	1.78794e-16	0.21368	DUT	48605065
rs74012001	6330494	12.316	1.63438e-20	1.78794e-16	0.21368	DUT	48605208
rs8032357	6280242	12.1665	3.16743e-20	3.1563e-16	0.354583	DUT	48618819
chr15:48618954:I	6280242	12.1665	3.16743e-20	3.1563e-16	0.354583	DUT	48618954
rs12592155	6280242	12.1665	3.16743e-20	3.1563e-16	0.354583	DUT	48623500
rs12592157	6280242	12.1665	3.16743e-20	3.1563e-16	0.354583	DUT	48623524
rs3784619	6280242	-12.1619	3.23171e-20	3.21809e-16	-0.354663	DUT	48625938
rs16960758	6330494	12.161	3.24453e-20	3.22934e-16	0.214144	DUT	48607152
rs3759912	6280242	-12.1112	4.04841e-20	3.92225e-16	-0.347993	DUT	48621836
rs10851465	6280242	-12.0746	4.76099e-20	4.4283e-16	-0.346732	DUT	48629884
rs3784621	6280242	-12.0746	4.76099e-20	4.4283e-16	-0.346732	DUT	48633092
rs7164641	6280242	-12.0723	4.81119e-20	4.47039e-16	-0.3467	DUT	48614171
rs1820491	6280242	-11.9879	7.00131e-20	6.34042e-16	-0.350922	DUT	48603442
chr15:48614529:D	6280242	-11.9612	7.88551e-20	7.02597e-16	-0.346189	DUT	48614529
rs1820494	6280242	-11.8981	1.04498e-19	9.1213e-16	-0.346143	DUT	48603174
rs1820493	6280242	-11.8981	1.04498e-19	9.1213e-16	-0.346143	DUT	48603360
rs28536045	6280242	-11.893	1.06889e-19	9.32042e-16	-0.346254	DUT	48606649
rs11631385	6280242	-11.3948	9.98871e-19	6.95365e-15	-0.336209	DUT	48608083
rs11855410	6280242	11.3856	1.04105e-18	7.20947e-15	0.345374	DUT	48593854
rs10908821	7100471	-11.0953	3.86972e-18	2.46129e-14	-0.328852	TSTD1	161008535
rs58922278	6280242	11.0657	4.42606e-18	2.75777e-14	0.338081	DUT	48549554
rs8039653	6280242	11.0657	4.42606e-18	2.75777e-14	0.338081	DUT	48572635
rs7174204	6280242	11.0581	4.58259e-18	2.85196e-14	0.3381	DUT	48579146
rs8026751	6280242	11.0537	4.67447e-18	2.90744e-14	0.338107	DUT	48582845
rs72623972	6280242	11.0484	4.78863e-18	2.97453e-14	0.338111	DUT	48586994
chr15:48623248:D	6280242	-10.8934	9.68574e-18	5.69987e-14	-0.310644	DUT	48623248
chr15:48622608:I	6330494	10.8012	1.47386e-17	8.31529e-14	0.204678	DUT	48622608
rs8032357	6330494	10.6749	2.6231e-17	1.39982e-13	0.199789	DUT	48618819
chr15:48618954:I	6330494	10.6749	2.6231e-17	1.39982e-13	0.199789	DUT	48618954
rs12592155	6330494	10.6749	2.6231e-17	1.39982e-13	0.199789	DUT	48623500
rs12592157	6330494	10.6749	2.6231e-17	1.39982e-13	0.199789	DUT	48623524
rs3784619	6330494	-10.6731	2.64494e-17	1.41041e-13	-0.199847	DUT	48625938
rs2279366	6280242	10.6439	3.02307e-17	1.59782e-13	0.331588	DUT	48542027
rs11580071	7100471	-10.3575	1.12197e-16	5.0609e-13	-0.329026	TSTD1	160951832
rs1820492	6330494	-10.2762	1.62987e-16	6.86994e-13	-0.192991	DUT	48603427
rs11855410	6330494	10.2732	1.65223e-16	6.96005e-13	0.196244	DUT	48593854
rs3759912	6330494	-10.2215	2.09585e-16	8.61567e-13	-0.192728	DUT	48621836
rs10851465	6330494	-10.2193	2.11667e-16	8.6349e-13	-0.192223	DUT	48629884
rs3784621	6330494	-10.2193	2.11667e-16	8.6349e-13	-0.192223	DUT	48633092
rs7164641	6330494	-10.2181	2.12884e-16	8.67457e-13	-0.192208	DUT	48614171
chr15:48614529:D	6330494	-10.1394	3.05779e-16	1.20383e-12	-0.191913	DUT	48614529
rs7162936	6330494	10.0952	3.74727e-16	1.4486e-12	0.212584	DUT	48594608
chr15:48623248:D	6330494	-10.0795	4.02763e-16	1.54531e-12	-0.178162	DUT	48623248
rs28536045	6330494	-10.0751	4.11027e-16	1.5756e-12	-0.191806	DUT	48606649
rs1820494	6330494	-10.065	4.30681e-16	1.64176e-12	-0.191627	DUT	48603174
rs1820493	6330494	-10.065	4.30681e-16	1.64176e-12	-0.191627	DUT	48603360
rs58922278	6330494	10.0515	4.58315e-16	1.73357e-12	0.192409	DUT	48549554
rs8039653	6330494	10.0515	4.58315e-16	1.73357e-12	0.192409	DUT	48572635
rs7174204	6330494	10.0435	4.75429e-16	1.79607e-12	0.192405	DUT	48579146
rs8026751	6330494	10.039	4.85405e-16	1.8318e-12	0.192401	DUT	48582845
rs72623972	6330494	10.0336	4.9774e-16	1.87485e-12	0.192393	DUT	48586994
rs1820491	6330494	-9.97177	6.61707e-16	2.42123e-12	-0.192912	DUT	48603442
rs17464525	510129	9.85261	1.14657e-15	3.90648e-12	0.187309	AP4B1	114443899
rs11631385	6330494	-9.84318	1.19757e-15	4.00295e-12	-0.187305	DUT	48608083
rs2279366	6330494	9.84091	1.21017e-15	4.03708e-12	0.189937	DUT	48542027
chr1:114442355:I	510129	9.35534	1.14328e-14	3.04559e-11	0.185687	AP4B1	114442355
rs11854679	6280242	9.05134	4.67694e-14	1.09265e-10	0.289478	DUT	48557573
rs7175172	6280242	9.04953	4.71622e-14	1.10034e-10	0.289439	DUT	48572218
rs6493316	6280242	9.0495	4.71689e-14	1.10034e-10	0.289426	DUT	48567477
rs3784616	6280242	9.0495	4.71689e-14	1.10034e-10	0.289426	DUT	48570578
rs12594698	6280242	9.047	4.77201e-14	1.11251e-10	0.289425	DUT	48574956
rs12442530	6280242	9.04072	4.91291e-14	1.14329e-10	0.289387	DUT	48580573
chr15:48563720:I	6280242	8.8964	9.59196e-14	2.12168e-10	0.28783	DUT	48563720
rs66823218	6280242	8.81593	1.39288e-13	3.0109e-10	0.285543	DUT	48592083
rs16960737	6280242	8.81216	1.41738e-13	3.05145e-10	0.285441	DUT	48592060
rs6493315	6280242	8.7932	1.54765e-13	3.29419e-10	0.285004	DUT	48567014
rs35405890	6280242	8.79318	1.54773e-13	3.2942e-10	0.284991	DUT	48591267
rs2279365	6280242	-8.79304	1.54873e-13	3.29617e-10	-0.284704	DUT	48541700
chr15:48581686:I	6280242	8.79006	1.57029e-13	3.33887e-10	0.285082	DUT	48581686
rs8034192	6280242	8.78975	1.5726e-13	3.34127e-10	0.284669	DUT	48541394
chr15:48541477:I	6280242	8.78975	1.5726e-13	3.34127e-10	0.284669	DUT	48541477
rs8033965	6280242	8.78975	1.5726e-13	3.34127e-10	0.284669	DUT	48541513
rs2279367	6280242	8.78975	1.5726e-13	3.34127e-10	0.284669	DUT	48542104
rs8032420	6280242	8.78975	1.5726e-13	3.34127e-10	0.284669	DUT	48545381
rs2291340	6280242	8.78975	1.5726e-13	3.34127e-10	0.284669	DUT	48547976
rs10163162	6280242	8.78975	1.5726e-13	3.34127e-10	0.284669	DUT	48558531
rs6493317	6280242	8.78975	1.5726e-13	3.34127e-10	0.284669	DUT	48568156
rs6493318	6280242	8.78975	1.5726e-13	3.34127e-10	0.284669	DUT	48568259
rs6493319	6280242	8.78975	1.5726e-13	3.34127e-10	0.284669	DUT	48568268
rs1426722	6280242	8.78975	1.5726e-13	3.34127e-10	0.284669	DUT	48569409
rs9635331	6280242	8.78975	1.5726e-13	3.34127e-10	0.284669	DUT	48570137
rs8040405	6280242	8.78975	1.5726e-13	3.34127e-10	0.284669	DUT	48572837
rs10152424	6280242	8.78975	1.5726e-13	3.34127e-10	0.284669	DUT	48591987
rs4325499	6280242	8.78922	1.57645e-13	3.34844e-10	0.284821	DUT	48581748
rs6493320	6280242	8.78922	1.57645e-13	3.34844e-10	0.284821	DUT	48582267
rs6493321	6280242	8.78922	1.57645e-13	3.34844e-10	0.284821	DUT	48582314
rs7179027	6280242	8.78329	1.62034e-13	3.43515e-10	0.284617	DUT	48579476
rs7179535	6280242	8.78293	1.62307e-13	3.44077e-10	0.284614	DUT	48579704
rs60899194	6280242	8.77986	1.64631e-13	3.4843e-10	0.284609	DUT	48582960
rs7174051	6280242	8.77824	1.65876e-13	3.50944e-10	0.286386	DUT	48584328
rs58558122	6280242	8.77814	1.6595e-13	3.51063e-10	0.28638	DUT	48586442
rs2291342	6280242	8.77789	1.66142e-13	3.51453e-10	0.286382	DUT	48584083
rs68004907	6280242	8.77083	1.71669e-13	3.62262e-10	0.286291	DUT	48585359
rs67904691	6280242	8.76322	1.77836e-13	3.74476e-10	0.286255	DUT	48587583
rs12050648	6280242	8.76096	1.79706e-13	3.78133e-10	0.286234	DUT	48589741
rs12438598	6280242	8.71053	2.27024e-13	4.69628e-10	0.284298	DUT	48541009
rs8030205	6280242	8.6944	2.44643e-13	5.02797e-10	0.284387	DUT	48540936
rs8029997	6280242	8.65707	2.90841e-13	5.89617e-10	0.283745	DUT	48540793
rs10851463	6280242	-8.60194	3.75472e-13	7.47498e-10	-0.280521	DUT	48575426
rs11854679	6330494	8.51647	5.57801e-13	1.06887e-09	0.166339	DUT	48557573
rs7175172	6330494	8.51514	5.61255e-13	1.07492e-09	0.166319	DUT	48572218
rs6493316	6330494	8.51479	5.62148e-13	1.07643e-09	0.166308	DUT	48567477
rs3784616	6330494	8.51479	5.62148e-13	1.07643e-09	0.166308	DUT	48570578
rs12594698	6330494	8.51258	5.67928e-13	1.08666e-09	0.166308	DUT	48574956
rs12442530	6330494	8.50624	5.8487e-13	1.11652e-09	0.166278	DUT	48580573
chr15:48563720:I	6330494	8.48415	6.47833e-13	1.22658e-09	0.166515	DUT	48563720
rs3784615	6280242	8.4591	7.27497e-13	1.36705e-09	0.280354	DUT	48540199
rs66823218	6330494	8.39218	9.91566e-13	1.83002e-09	0.164994	DUT	48592083
rs16960737	6330494	8.38973	1.00289e-12	1.84963e-09	0.164945	DUT	48592060
rs2279365	6330494	-8.38683	1.01641e-12	1.87204e-09	-0.164675	DUT	48541700
rs8034192	6330494	8.38584	1.02108e-12	1.87918e-09	0.164676	DUT	48541394
chr15:48541477:I	6330494	8.38584	1.02108e-12	1.87918e-09	0.164676	DUT	48541477
rs8033965	6330494	8.38584	1.02108e-12	1.87918e-09	0.164676	DUT	48541513
rs2279367	6330494	8.38584	1.02108e-12	1.87918e-09	0.164676	DUT	48542104
rs8032420	6330494	8.38584	1.02108e-12	1.87918e-09	0.164676	DUT	48545381
rs2291340	6330494	8.38584	1.02108e-12	1.87918e-09	0.164676	DUT	48547976
rs10163162	6330494	8.38584	1.02108e-12	1.87918e-09	0.164676	DUT	48558531
rs6493317	6330494	8.38584	1.02108e-12	1.87918e-09	0.164676	DUT	48568156
rs6493318	6330494	8.38584	1.02108e-12	1.87918e-09	0.164676	DUT	48568259
rs6493319	6330494	8.38584	1.02108e-12	1.87918e-09	0.164676	DUT	48568268
rs1426722	6330494	8.38584	1.02108e-12	1.87918e-09	0.164676	DUT	48569409
rs9635331	6330494	8.38584	1.02108e-12	1.87918e-09	0.164676	DUT	48570137
rs8040405	6330494	8.38584	1.02108e-12	1.87918e-09	0.164676	DUT	48572837
rs10152424	6330494	8.38584	1.02108e-12	1.87918e-09	0.164676	DUT	48591987
rs4325499	6330494	8.38531	1.0236e-12	1.88341e-09	0.164763	DUT	48581748
rs6493320	6330494	8.38531	1.0236e-12	1.88341e-09	0.164763	DUT	48582267
rs6493321	6330494	8.38531	1.0236e-12	1.88341e-09	0.164763	DUT	48582314
rs6493315	6330494	8.38109	1.04374e-12	1.91879e-09	0.164785	DUT	48567014
rs7179027	6330494	8.37899	1.05397e-12	1.9366e-09	0.164636	DUT	48579476
rs35405890	6330494	8.37861	1.0558e-12	1.93972e-09	0.164752	DUT	48591267
rs7179535	6330494	8.3786	1.05585e-12	1.93972e-09	0.164634	DUT	48579704
rs8030205	6330494	8.37487	1.07426e-12	1.97158e-09	0.165337	DUT	48540936
rs60899194	6330494	8.37048	1.09626e-12	2.00928e-09	0.164574	DUT	48582960
rs12438598	6330494	8.36739	1.11205e-12	2.03621e-09	0.165044	DUT	48541009
rs4521268	70707	-8.36537	1.12247e-12	2.05413e-09	-0.208848	WDR6	49137904
rs8029997	6330494	8.34832	1.21462e-12	2.21171e-09	0.165052	DUT	48540793
chr15:48581686:I	6330494	8.34255	1.24745e-12	2.26954e-09	0.164447	DUT	48581686
rs6493311	6280242	8.31748	1.40075e-12	2.52319e-09	0.276329	DUT	48539587
rs58558122	6330494	8.27486	1.70588e-12	3.03018e-09	0.164575	DUT	48586442
rs7174051	6330494	8.27475	1.70671e-12	3.03151e-09	0.164576	DUT	48584328
rs2291342	6330494	8.27441	1.70943e-12	3.03584e-09	0.164573	DUT	48584083
rs68004907	6330494	8.27111	1.73566e-12	3.08139e-09	0.164554	DUT	48585359
rs4955410	70707	-8.26729	1.76657e-12	3.13313e-09	-0.206906	WDR6	49181218
rs3212	70707	-8.26567	1.7799e-12	3.15414e-09	-0.206867	WDR6	49145741
rs4279134	70707	-8.26567	1.7799e-12	3.15414e-09	-0.206867	WDR6	49156676
rs6779394	70707	-8.26567	1.7799e-12	3.15414e-09	-0.206867	WDR6	49157771
rs6770112	70707	-8.26567	1.7799e-12	3.15414e-09	-0.206867	WDR6	49174006
rs6784111	70707	-8.26567	1.7799e-12	3.15414e-09	-0.206867	WDR6	49178846
rs12493001	70707	-8.26567	1.7799e-12	3.15414e-09	-0.206867	WDR6	49181885
rs12636030	70707	-8.26567	1.7799e-12	3.15414e-09	-0.206867	WDR6	49182237
rs61583136	70707	-8.26405	1.79326e-12	3.17454e-09	-0.206952	WDR6	49189195
rs4513485	70707	-8.26132	1.816e-12	3.21089e-09	-0.206561	WDR6	49139966
rs67904691	6330494	8.25924	1.83356e-12	3.24032e-09	0.164478	DUT	48587583
rs7645551	70707	-8.25765	1.8471e-12	3.26311e-09	-0.207158	WDR6	49184795
rs10851463	6330494	-8.25764	1.84715e-12	3.26311e-09	-0.162752	DUT	48575426
rs12050648	6330494	8.25689	1.85358e-12	3.27327e-09	0.164462	DUT	48589741
rs3784615	6330494	8.24497	1.95858e-12	3.44807e-09	0.163981	DUT	48540199
rs8926	70707	-8.21638	2.23511e-12	3.91225e-09	-0.20281	WDR6	49052785
rs11637235	6280242	-8.2152	2.24728e-12	3.93287e-09	-0.278765	DUT	48633153
rs36133651	70707	-8.20861	2.31675e-12	4.04777e-09	-0.20829	WDR6	49183955
rs13064784	70707	-8.1862	2.56939e-12	4.44698e-09	-0.200655	WDR6	49135961
rs9683094	70707	-8.17954	2.64969e-12	4.57251e-09	-0.211786	WDR6	49185392
rs7373790	70707	-8.1364	3.23358e-12	5.50282e-09	-0.199239	WDR6	49090696
rs6493311	6330494	8.11805	3.51937e-12	5.92825e-09	0.161716	DUT	48539587
rs7621015	70707	-8.11778	3.52375e-12	5.92825e-09	-0.198755	WDR6	49016056
rs4974080	70707	-8.11778	3.52375e-12	5.92825e-09	-0.198755	WDR6	49030828
rs4072859	70707	-8.11778	3.52375e-12	5.92825e-09	-0.198755	WDR6	49032205
rs6446205	70707	-8.11778	3.52375e-12	5.92825e-09	-0.198755	WDR6	49035211
rs6781790	70707	-8.11778	3.52375e-12	5.92825e-09	-0.198755	WDR6	49044767
rs6795025	70707	-8.11778	3.52375e-12	5.92825e-09	-0.198755	WDR6	49081247
rs9846123	70707	-8.11778	3.52375e-12	5.92825e-09	-0.198755	WDR6	49088112
rs6789285	70707	-8.11778	3.52375e-12	5.92825e-09	-0.198755	WDR6	49097783
rs7615235	70707	-8.11778	3.52375e-12	5.92825e-09	-0.198755	WDR6	49109593
rs7626445	70707	-8.11778	3.52375e-12	5.92825e-09	-0.198755	WDR6	49114544
rs9840050	70707	-8.11778	3.52375e-12	5.92825e-09	-0.198755	WDR6	49133310
rs7632267	70707	-8.11078	3.63951e-12	6.10007e-09	-0.207736	WDR6	49184664
rs13316620	70707	-8.10402	3.75478e-12	6.28534e-09	-0.198791	WDR6	49045355
rs4364202	70707	-8.10042	3.81763e-12	6.382e-09	-0.203704	WDR6	49151001
chr3:49009872:D	70707	-8.08844	4.03459e-12	6.67511e-09	-0.197206	WDR6	49009872
rs12637037	70707	-8.06771	4.43952e-12	7.29563e-09	-0.197957	WDR6	49075988
rs6768433	70707	-8.0471	4.8821e-12	7.93337e-09	-0.199376	WDR6	49013383
chr3:49015852:D	70707	-8.03634	5.13032e-12	8.30972e-09	-0.199681	WDR6	49015852
rs12487580	70707	-8.00567	5.90946e-12	9.43793e-09	-0.199689	WDR6	49182932
rs6414613	70707	-8.00015	6.06149e-12	9.66329e-09	-0.198764	WDR6	49035885
rs4974091	70707	-7.95166	7.57871e-12	1.18544e-08	-0.198038	WDR6	49025101
rs11637235	6330494	-7.94159	7.93822e-12	1.23467e-08	-0.16223	DUT	48633153
rs62262517	70707	-7.9291	8.40835e-12	1.29881e-08	-0.198045	WDR6	49134914
rs7432989	70707	-7.91776	8.85882e-12	1.35734e-08	-0.19784	WDR6	49105136
rs3784618	6280242	7.8163	1.41263e-11	2.09188e-08	0.330432	DUT	48576381
chr3:49015850:D	70707	-7.77124	1.73749e-11	2.52232e-08	-0.196682	WDR6	49015850
rs2279369	6280242	7.71316	2.26826e-11	3.20889e-08	0.326648	DUT	48542330
rs74011991	6280242	7.71316	2.26826e-11	3.20889e-08	0.326648	DUT	48548351
rs7495591	6280242	7.71316	2.26826e-11	3.20889e-08	0.326648	DUT	48570768
rs74011994	6280242	7.71316	2.26826e-11	3.20889e-08	0.326648	DUT	48575423
rs8029972	6280242	7.71316	2.26826e-11	3.20889e-08	0.326648	DUT	48578167
rs17350938	6280242	7.71316	2.26826e-11	3.20889e-08	0.326648	DUT	48589981
rs56184999	3990546	7.69048	2.51689e-11	3.52553e-08	0.164093	PLEKHO2	65126856
rs79793025	3990546	7.68641	2.56422e-11	3.58355e-08	0.164018	PLEKHO2	65126717
rs75454665	3990546	7.68641	2.56422e-11	3.58355e-08	0.164018	PLEKHO2	65128068
rs79385562	3990546	7.68641	2.56422e-11	3.58355e-08	0.164018	PLEKHO2	65128222
rs74749044	3990546	7.68641	2.56422e-11	3.58355e-08	0.164018	PLEKHO2	65129799
rs113749270	3990546	7.67391	2.71556e-11	3.77112e-08	0.164181	PLEKHO2	65125329
rs9841640	70707	-7.44899	7.59596e-11	9.62202e-08	-0.191875	WDR6	49096848
chr3:49025009:I	70707	-7.42091	8.63402e-11	1.08186e-07	-0.197865	WDR6	49025009
rs55831142	6280242	7.41425	8.90017e-11	1.11079e-07	0.327009	DUT	48569516
rs55831142	6330494	7.27096	1.70835e-10	1.96842e-07	0.191677	DUT	48569516
rs12491743	70707	-7.08894	3.89702e-10	4.16622e-07	-0.180754	WDR6	49097582
rs62017285	3990546	-7.03044	5.07488e-10	5.30349e-07	-0.163606	PLEKHO2	65124975
rs2296176	510129	7.00357	5.72837e-10	5.91114e-07	0.161258	AP4B1	114424077
rs8027802	150241	6.98739	6.16155e-10	6.31292e-07	0.153867	MAN2C1	75808731
rs8027365	150241	6.96828	6.71535e-10	6.82177e-07	0.153298	MAN2C1	75808740
rs112778824	3990546	6.92913	8.00838e-10	7.99466e-07	0.159952	PLEKHO2	65126658
rs62017287	3990546	6.92894	8.0152e-10	8.00072e-07	0.159953	PLEKHO2	65126651
rs12916466	3990546	-6.92772	8.05932e-10	8.04135e-07	-0.159853	PLEKHO2	65128177
rs7180972	3990546	6.92721	8.07784e-10	8.05813e-07	0.159842	PLEKHO2	65128432
rs2414857	3990546	-6.92721	8.07784e-10	8.05813e-07	-0.159842	PLEKHO2	65128650
rs2414858	3990546	-6.92721	8.07784e-10	8.05813e-07	-0.159842	PLEKHO2	65128841
rs56355001	3990546	6.9267	8.09642e-10	8.07458e-07	0.159831	PLEKHO2	65125951
rs7161999	3990546	6.9168	8.46478e-10	8.4088e-07	0.159732	PLEKHO2	65125590
rs3784618	6330494	6.90922	8.75814e-10	8.67507e-07	0.181825	DUT	48576381
chr15:65129147:I	3990546	6.89416	9.37104e-10	9.20982e-07	0.165408	PLEKHO2	65129147
chr3:49318905:I	70707	-6.88758	9.65196e-10	9.46665e-07	-0.178684	WDR6	49318905
rs113818297	3990546	6.87588	1.01723e-09	9.92454e-07	0.159813	PLEKHO2	65127504
rs8036758	150241	6.86646	1.06114e-09	1.02727e-06	0.149582	MAN2C1	75817562
rs2279369	6330494	6.85023	1.14127e-09	1.09502e-06	0.180147	DUT	48542330
rs74011991	6330494	6.85023	1.14127e-09	1.09502e-06	0.180147	DUT	48548351
rs7495591	6330494	6.85023	1.14127e-09	1.09502e-06	0.180147	DUT	48570768
rs74011994	6330494	6.85023	1.14127e-09	1.09502e-06	0.180147	DUT	48575423
rs8029972	6330494	6.85023	1.14127e-09	1.09502e-06	0.180147	DUT	48578167
rs17350938	6330494	6.85023	1.14127e-09	1.09502e-06	0.180147	DUT	48589981
rs12708519	150241	6.84911	1.14701e-09	1.09966e-06	0.149453	MAN2C1	75803200
rs8029112	150241	6.84911	1.14701e-09	1.09966e-06	0.149453	MAN2C1	75808972
rs4322627	150241	6.84911	1.14701e-09	1.09966e-06	0.149453	MAN2C1	75810659
rs7180574	150241	6.84911	1.14701e-09	1.09966e-06	0.149453	MAN2C1	75811599
rs28610581	150241	6.84911	1.14701e-09	1.09966e-06	0.149453	MAN2C1	75812474
rs8030802	150241	6.84911	1.14701e-09	1.09966e-06	0.149453	MAN2C1	75813153
rs6495182	150241	6.84911	1.14701e-09	1.09966e-06	0.149453	MAN2C1	75814388
rs8023268	150241	6.84911	1.14701e-09	1.09966e-06	0.149453	MAN2C1	75814672
rs8023815	150241	6.84911	1.14701e-09	1.09966e-06	0.149453	MAN2C1	75814704
rs11636031	150241	6.84911	1.14701e-09	1.09966e-06	0.149453	MAN2C1	75815758
rs11584821	510129	6.8349	1.22243e-09	1.16269e-06	0.158881	AP4B1	114419489
rs11717524	70707	-6.81717	1.32346e-09	1.24259e-06	-0.177898	WDR6	49261594
rs79812737	6280242	6.80317	1.4091e-09	1.31501e-06	0.35881	DUT	48593949
rs12900363	3990546	-6.78946	1.49823e-09	1.39101e-06	-0.16147	PLEKHO2	65125194
rs4886712	150241	6.77528	1.59628e-09	1.47342e-06	0.146431	MAN2C1	75812888
rs7176938	150241	6.73493	1.91161e-09	1.7317e-06	0.148306	MAN2C1	75817115
rs3789604	510129	6.69863	2.24762e-09	2.00297e-06	0.15424	AP4B1	114354942
rs78491726	510129	6.69471	2.2872e-09	2.03509e-06	0.154175	AP4B1	114327469
rs79100402	510129	6.69471	2.2872e-09	2.03509e-06	0.154175	AP4B1	114346160
rs3195954	510129	6.69471	2.2872e-09	2.03509e-06	0.154175	AP4B1	114354654
rs55940960	510129	6.69471	2.2872e-09	2.03509e-06	0.154175	AP4B1	114356096
rs3811021	510129	6.69471	2.2872e-09	2.03509e-06	0.154175	AP4B1	114356663
rs11718982	70707	6.69388	2.29573e-09	2.04195e-06	0.278673	WDR6	49132554
chr3:49207092:D	70707	6.69388	2.29573e-09	2.04195e-06	0.278673	WDR6	49207092
rs9813813	70707	6.69388	2.29573e-09	2.04195e-06	0.278673	WDR6	49207093
rs73084135	70707	6.6938	2.29656e-09	2.04257e-06	0.278672	WDR6	49272218
rs56306491	70707	6.6938	2.29656e-09	2.04257e-06	0.278672	WDR6	49314960
rs4299117	150241	6.68986	2.33723e-09	2.07422e-06	0.14698	MAN2C1	75789444
rs11637586	150241	6.68986	2.33723e-09	2.07422e-06	0.14698	MAN2C1	75791112
rs12916964	150241	6.68986	2.33723e-09	2.07422e-06	0.14698	MAN2C1	75792297
rs17510162	510129	6.6709	2.54316e-09	2.23666e-06	0.154524	AP4B1	114413731
rs75511728	510129	6.67063	2.54619e-09	2.23895e-06	0.154515	AP4B1	114412109
rs6794924	70707	-6.66059	2.66263e-09	2.30491e-06	-0.174793	WDR6	49232014
rs11638974	150241	6.65335	2.74979e-09	2.3712e-06	0.151175	MAN2C1	75799306
rs55646484	510129	6.63904	2.93059e-09	2.50715e-06	0.153664	AP4B1	114398774
rs35173468	510129	6.63904	2.93059e-09	2.50715e-06	0.153664	AP4B1	114398821
rs11582409	510129	6.63904	2.93059e-09	2.50715e-06	0.153664	AP4B1	114399433
rs3789608	510129	6.63867	2.93539e-09	2.5107e-06	0.15365	AP4B1	114397788
rs34122108	510129	6.63867	2.93539e-09	2.5107e-06	0.15365	AP4B1	114398112
rs3765598	510129	6.62372	3.13715e-09	2.66873e-06	0.154366	AP4B1	114394463
chr3:49195853:I	70707	-6.61415	3.2733e-09	2.76658e-06	-0.172723	WDR6	49195853
rs4536858	70707	-6.60254	3.44653e-09	2.8937e-06	-0.17278	WDR6	49193081
rs4308307	70707	-6.60254	3.44653e-09	2.8937e-06	-0.17278	WDR6	49193216
rs11715581	70707	-6.60254	3.44653e-09	2.8937e-06	-0.17278	WDR6	49194331
rs12490393	70707	-6.60254	3.44653e-09	2.8937e-06	-0.17278	WDR6	49196132
rs55713230	70707	-6.60254	3.44653e-09	2.8937e-06	-0.17278	WDR6	49198091
rs4955418	70707	-6.60254	3.44653e-09	2.8937e-06	-0.17278	WDR6	49200627
rs4955419	70707	-6.60254	3.44653e-09	2.8937e-06	-0.17278	WDR6	49200692
rs4499638	70707	-6.60254	3.44653e-09	2.8937e-06	-0.17278	WDR6	49202782
rs11130184	70707	-6.60254	3.44653e-09	2.8937e-06	-0.17278	WDR6	49229930
rs11716334	70707	-6.60254	3.44653e-09	2.8937e-06	-0.17278	WDR6	49230096
rs12637576	70707	-6.60254	3.44653e-09	2.8937e-06	-0.17278	WDR6	49237334
rs12629759	70707	-6.60254	3.44653e-09	2.8937e-06	-0.17278	WDR6	49237394
rs4955432	70707	-6.60254	3.44653e-09	2.8937e-06	-0.17278	WDR6	49266772
rs12631989	70707	-6.60254	3.44653e-09	2.8937e-06	-0.17278	WDR6	49273996
rs13064780	70707	-6.60254	3.44653e-09	2.8937e-06	-0.17278	WDR6	49274826
rs35218722	70707	-6.60254	3.44653e-09	2.8937e-06	-0.17278	WDR6	49275805
rs11920267	70707	-6.60254	3.44653e-09	2.8937e-06	-0.17278	WDR6	49275964
rs35174559	70707	-6.60229	3.45042e-09	2.89637e-06	-0.172779	WDR6	49287759
rs7652746	70707	-6.60157	3.46143e-09	2.90469e-06	-0.172795	WDR6	49262307
rs2117938	70707	-6.60157	3.46143e-09	2.90469e-06	-0.172795	WDR6	49263850
rs2334958	70707	-6.60129	3.46572e-09	2.90806e-06	-0.1728	WDR6	49252364
rs60820695	6280242	6.59431	3.57489e-09	2.98922e-06	0.291636	DUT	48584883
rs2291341	6280242	6.59301	3.59547e-09	3.00424e-06	0.291587	DUT	48583837
rs6658523	510129	6.58498	3.726e-09	3.09984e-06	0.152956	AP4B1	114386059
rs61729488	70707	6.57747	3.85215e-09	3.19254e-06	0.271	WDR6	49067904
rs12593807	6280242	6.55154	4.32151e-09	3.54427e-06	0.290018	DUT	48546727
rs8039702	6280242	6.55154	4.32151e-09	3.54427e-06	0.290018	DUT	48564160
rs6493314	6280242	6.55154	4.32151e-09	3.54427e-06	0.290018	DUT	48565489
rs3935591	6130674	-6.54289	4.49029e-09	3.66889e-06	-0.383041	HERC2	28374012
rs17509844	510129	6.53996	4.54891e-09	3.71351e-06	0.152307	AP4B1	114377769
rs6795756	70707	-6.50696	5.26406e-09	4.22355e-06	-0.16886	WDR6	49232728
rs4367098	70707	-6.50575	5.29233e-09	4.2441e-06	-0.168935	WDR6	49219669
chr15:75812817:D	150241	6.46948	6.2121e-09	4.87346e-06	0.15031	MAN2C1	75812817
rs9814987	70707	6.45504	6.62109e-09	5.1535e-06	0.296875	WDR6	49207849
rs9835439	70707	6.44128	7.03528e-09	5.43517e-06	0.261877	WDR6	49220330
chr15:75811158:I	150241	6.42833	7.44841e-09	5.70446e-06	0.146404	MAN2C1	75811158
rs12629637	70707	-6.42161	7.67218e-09	5.86011e-06	-0.173092	WDR6	49286797
rs3827733	510129	6.42123	7.68507e-09	5.86921e-06	0.149261	AP4B1	114338589
rs11712006	70707	6.37501	9.41849e-09	7.05338e-06	0.261633	WDR6	49115948
chr19:38749765:I	4830064	-6.36996	9.6297e-09	7.1808e-06	-0.226905	RASGRP4	38749765
rs11639183	150241	6.36752	9.73376e-09	7.25013e-06	0.144088	MAN2C1	75807692
rs17463292	510129	6.34334	1.08239e-08	7.9306e-06	0.148734	AP4B1	114371240
rs3761935	510129	6.34334	1.08239e-08	7.9306e-06	0.148734	AP4B1	114372528
rs55951516	510129	6.34273	1.08531e-08	7.9489e-06	0.148708	AP4B1	114365513
rs79684724	510129	6.34273	1.08531e-08	7.9489e-06	0.148708	AP4B1	114366746
rs71324939	70707	6.34112	1.093e-08	8.00067e-06	0.260655	WDR6	49248608
rs9311388	7320176	-6.29659	1.32859e-08	9.55675e-06	-0.370999	CCR1	46130839
rs6808712	7320176	-6.29636	1.32989e-08	9.56517e-06	-0.370983	CCR1	46131231
rs1491949	7320176	-6.29628	1.33038e-08	9.5675e-06	-0.370972	CCR1	46133402
rs4683177	7320176	-6.29606	1.33168e-08	9.57507e-06	-0.370956	CCR1	46126467
rs6767559	7320176	-6.29606	1.33168e-08	9.57507e-06	-0.370956	CCR1	46127642
rs902760	7320176	-6.29606	1.33168e-08	9.57507e-06	-0.370956	CCR1	46127987
rs1566419	7320176	-6.29606	1.33168e-08	9.57507e-06	-0.370956	CCR1	46135259
rs9820016	7320176	-6.29588	1.33269e-08	9.58122e-06	-0.371085	CCR1	46154841
rs1809733	7320176	-6.29555	1.33465e-08	9.59321e-06	-0.371066	CCR1	46154473
rs1546076	7320176	-6.29554	1.33469e-08	9.59332e-06	-0.371062	CCR1	46150517
rs7638154	70707	-6.27408	1.46609e-08	1.04559e-05	-0.175027	WDR6	49299375
rs4381565	150241	6.27387	1.46743e-08	1.04633e-05	0.149404	MAN2C1	75802154
rs2238289	6130674	6.26935	1.49673e-08	1.06537e-05	0.379765	HERC2	28453215
rs10154895	70707	6.26796	1.50584e-08	1.07146e-05	0.257997	WDR6	49174356
rs8027546	150241	6.26491	1.52611e-08	1.08483e-05	0.142486	MAN2C1	75808791
rs13072554	70707	6.26426	1.53043e-08	1.08753e-05	0.257717	WDR6	49087211
rs34504524	70707	6.26369	1.53426e-08	1.08887e-05	0.257679	WDR6	49032381
rs71324929	70707	6.26369	1.53426e-08	1.08887e-05	0.257679	WDR6	49044713
rs3923475	70707	6.26369	1.53426e-08	1.08887e-05	0.257679	WDR6	49055788
rs11706052	70707	6.26369	1.53426e-08	1.08887e-05	0.257679	WDR6	49064110
rs35108630	70707	6.26369	1.53426e-08	1.08887e-05	0.257679	WDR6	49088356
rs35102816	70707	6.26369	1.53426e-08	1.08887e-05	0.257679	WDR6	49109585
rs35283189	70707	6.26369	1.53426e-08	1.08887e-05	0.257679	WDR6	49113668
rs34580506	70707	6.26369	1.53426e-08	1.08887e-05	0.257679	WDR6	49113713
chr3:49114065:D	70707	6.26369	1.53426e-08	1.08887e-05	0.257679	WDR6	49114065
rs35673421	70707	6.26369	1.53426e-08	1.08887e-05	0.257679	WDR6	49139406
rs5030795	70707	6.26369	1.53426e-08	1.08887e-05	0.257679	WDR6	49141116
rs9880088	70707	6.26369	1.53426e-08	1.08887e-05	0.257679	WDR6	49178990
chr3:49194118:D	70707	6.26369	1.53426e-08	1.08887e-05	0.257679	WDR6	49194118
rs9862483	70707	6.26369	1.53426e-08	1.08887e-05	0.257679	WDR6	49195441
rs34571182	70707	6.26369	1.53426e-08	1.08887e-05	0.257679	WDR6	49209057
rs13096406	70707	6.26369	1.53426e-08	1.08887e-05	0.257679	WDR6	49209058
rs11706189	70707	6.26369	1.53426e-08	1.08887e-05	0.257679	WDR6	49210833
rs11713297	70707	6.26369	1.53426e-08	1.08887e-05	0.257679	WDR6	49213030
rs9837237	70707	6.26369	1.53426e-08	1.08887e-05	0.257679	WDR6	49215583
rs9837625	70707	6.26369	1.53426e-08	1.08887e-05	0.257679	WDR6	49215966
rs66991555	70707	6.26369	1.53426e-08	1.08887e-05	0.257679	WDR6	49228643
rs9855123	70707	6.26369	1.53426e-08	1.08887e-05	0.257679	WDR6	49229457
rs74477111	70707	6.26369	1.53426e-08	1.08887e-05	0.257679	WDR6	49233006
chr3:49234113:I	70707	6.26369	1.53426e-08	1.08887e-05	0.257679	WDR6	49234113
chr3:49237169:D	70707	6.26369	1.53426e-08	1.08887e-05	0.257679	WDR6	49237169
rs34566463	70707	6.26369	1.53426e-08	1.08887e-05	0.257679	WDR6	49245077
rs11719220	70707	6.26369	1.53426e-08	1.08887e-05	0.257679	WDR6	49245201
rs11710247	70707	6.26369	1.53426e-08	1.08887e-05	0.257679	WDR6	49249800
rs147876732	70707	6.26369	1.53426e-08	1.08887e-05	0.257679	WDR6	49254385
rs35060561	70707	6.26369	1.53426e-08	1.08887e-05	0.257679	WDR6	49255503
rs9826525	70707	6.26369	1.53426e-08	1.08887e-05	0.257679	WDR6	49264615
rs67286839	70707	6.26369	1.53426e-08	1.08887e-05	0.257679	WDR6	49265744
rs11720460	70707	6.26369	1.53426e-08	1.08887e-05	0.257679	WDR6	49269270
rs34784192	70707	6.26369	1.53426e-08	1.08887e-05	0.257679	WDR6	49274823
rs35185152	70707	6.26369	1.53426e-08	1.08887e-05	0.257679	WDR6	49277521
rs9850917	70707	6.26369	1.53426e-08	1.08887e-05	0.257679	WDR6	49286983
rs111256226	70707	6.26369	1.53426e-08	1.08887e-05	0.257679	WDR6	49288614
rs9847839	70707	6.26369	1.53426e-08	1.08887e-05	0.257679	WDR6	49289003
rs9828310	70707	6.26369	1.53426e-08	1.08887e-05	0.257679	WDR6	49289387
rs9990153	70707	6.26369	1.53426e-08	1.08887e-05	0.257679	WDR6	49291883
rs13068038	70707	6.26369	1.53426e-08	1.08887e-05	0.257679	WDR6	49294250
rs12715434	70707	6.26369	1.53426e-08	1.08887e-05	0.257679	WDR6	49295025
rs9880309	70707	6.26369	1.53426e-08	1.08887e-05	0.257679	WDR6	49304329
rs34343820	70707	6.26369	1.53426e-08	1.08887e-05	0.257679	WDR6	49309534
rs10049462	70707	6.26369	1.53426e-08	1.08887e-05	0.257679	WDR6	49309684
rs9311439	70707	6.26369	1.53426e-08	1.08887e-05	0.257679	WDR6	49310408
rs67831908	70707	6.26369	1.53426e-08	1.08887e-05	0.257679	WDR6	49313513
rs13077498	70707	6.26369	1.53426e-08	1.08887e-05	0.257679	WDR6	49313978
rs11552724	70707	-6.26369	1.53426e-08	1.08887e-05	-0.257679	WDR6	49156473
rs113943883	70707	6.26343	1.53602e-08	1.09001e-05	0.25768	WDR6	49238722
rs113186424	70707	6.26294	1.53927e-08	1.09203e-05	0.257672	WDR6	49272726
rs34326553	70707	6.25502	1.59347e-08	1.12681e-05	0.257966	WDR6	49134429
rs3940272	6130674	-6.24399	1.67215e-08	1.17812e-05	-0.378502	HERC2	28468723
rs6497293	6130674	-6.23739	1.72105e-08	1.20992e-05	-0.37978	HERC2	28496868
rs8039195	6130674	-6.22865	1.78796e-08	1.2522e-05	-0.379329	HERC2	28516084
rs4839346	510129	6.21298	1.91443e-08	1.33306e-05	0.146133	AP4B1	114395629
rs11130185	70707	-6.20792	1.95715e-08	1.35936e-05	-0.163141	WDR6	49249871
rs13080725	70707	6.17099	2.29858e-08	1.57422e-05	0.251223	WDR6	49076092
rs1873616	7320176	-6.1678	2.33068e-08	1.59364e-05	-0.366752	CCR1	46143602
rs34889065	70707	6.12998	2.74694e-08	1.84832e-05	0.262793	WDR6	49124817
rs7246386	4830064	-6.09209	3.23738e-08	2.1449e-05	-0.223894	RASGRP4	38747094
rs2525936	6130674	-6.07974	3.41519e-08	2.25102e-05	-0.375282	HERC2	28441817
rs60820695	6330494	6.07546	3.47903e-08	2.2876e-05	0.163651	DUT	48584883
rs2291341	6330494	6.07422	3.49783e-08	2.29861e-05	0.163622	DUT	48583837
rs12593807	6330494	6.03436	4.1555e-08	2.6693e-05	0.162673	DUT	48546727
rs8039702	6330494	6.03436	4.1555e-08	2.6693e-05	0.162673	DUT	48564160
rs6493314	6330494	6.03436	4.1555e-08	2.6693e-05	0.162673	DUT	48565489
rs7170852	6130674	-6.0102	4.61197e-08	2.92346e-05	-0.364596	HERC2	28427986
rs8042418	1820274	5.99092	5.01144e-08	3.14354e-05	0.136942	HERC1	64124885
rs7170689	1820274	5.9908	5.01409e-08	3.14504e-05	0.136931	HERC1	64123245
rs4776363	1820274	5.99057	5.01906e-08	3.14775e-05	0.136923	HERC1	64122000
rs2053593	1820274	5.9869	5.09891e-08	3.19288e-05	0.136945	HERC1	64118863
rs7170433	1820274	5.98449	5.1521e-08	3.22376e-05	0.136976	HERC1	64129651
rs66630579	3610553	5.98114	5.22693e-08	3.26506e-05	0.192624	GUSB	66078242
rs2533288	3610553	5.97797	5.29863e-08	3.30518e-05	0.192067	GUSB	66056711
rs1796220	3610553	5.97797	5.29863e-08	3.30518e-05	0.192067	GUSB	66062100
rs2707831	3610553	5.97797	5.29863e-08	3.30518e-05	0.192067	GUSB	66062511
chr7:66062613:D	3610553	5.97797	5.29863e-08	3.30518e-05	0.192067	GUSB	66062613
rs71526565	3610553	5.97797	5.29863e-08	3.30518e-05	0.192067	GUSB	66101650
rs1267818	3610553	5.97797	5.29863e-08	3.30518e-05	0.192067	GUSB	66107024
rs1267817	3610553	5.97797	5.29863e-08	3.30518e-05	0.192067	GUSB	66110040
rs1618893	3610553	5.97764	5.30623e-08	3.30906e-05	0.192068	GUSB	66096119
rs1638734	3610553	5.97764	5.30623e-08	3.30906e-05	0.192068	GUSB	66097539
rs1267819	3610553	5.97756	5.30802e-08	3.31007e-05	0.192061	GUSB	66051905
rs13232193	3610553	5.97715	5.31744e-08	3.31507e-05	0.192056	GUSB	66016738
rs13237344	3610553	5.97715	5.31744e-08	3.31507e-05	0.192056	GUSB	66022256
rs1796228	3610553	5.97715	5.31744e-08	3.31507e-05	0.192056	GUSB	66033084
rs1267816	3610553	5.97715	5.31744e-08	3.31507e-05	0.192056	GUSB	66034859
rs1267820	3610553	5.97715	5.31744e-08	3.31507e-05	0.192056	GUSB	66050295
chr7:66121856:D	3610553	5.97079	5.465e-08	3.38827e-05	0.193055	GUSB	66121856
chr7:66042495:I	3610553	5.96702	5.55419e-08	3.43891e-05	0.191935	GUSB	66042495
rs1796215	3610553	5.96233	5.66737e-08	3.50148e-05	0.191763	GUSB	66064877
rs2707844	3610553	5.95239	5.91468e-08	3.63315e-05	0.191379	GUSB	66059509
rs3774800	70707	-5.9422	6.17948e-08	3.77828e-05	-0.161344	WDR6	49334768
rs3936	3610553	5.94207	6.18295e-08	3.78029e-05	0.192467	GUSB	66126489
rs56004653	70707	5.92167	6.74838e-08	4.0869e-05	0.308199	WDR6	49072228
rs71535634	3610553	5.90991	7.0973e-08	4.26968e-05	0.195299	GUSB	66313879
rs71535635	3610553	5.90991	7.0973e-08	4.26968e-05	0.195299	GUSB	66313891
rs11716445	70707	5.90335	7.29985e-08	4.37685e-05	0.30894	WDR6	49406095
rs112890859	70707	5.90228	7.33317e-08	4.3959e-05	0.309058	WDR6	49252583
rs11716614	70707	5.90038	7.39308e-08	4.42881e-05	0.308673	WDR6	49017208
rs73082362	70707	5.90038	7.39308e-08	4.42881e-05	0.308673	WDR6	49113729
rs55921200	70707	5.90038	7.39308e-08	4.42881e-05	0.308673	WDR6	49189316
chr7:66024982:I	3610553	5.87892	8.10449e-08	4.80178e-05	0.188346	GUSB	66024982
rs11631797	6130674	-5.87749	8.15428e-08	4.82764e-05	-0.349386	HERC2	28502279
rs1638736	3610553	-5.87571	8.21635e-08	4.86135e-05	-0.21514	GUSB	66092308
chr7:66136372:I	3610553	5.83975	9.58078e-08	5.5665e-05	0.190157	GUSB	66136372
chr1:114423544:D	510129	-5.80881	1.09314e-07	6.24193e-05	-0.123154	AP4B1	114423544
rs7260295	4830064	-5.79893	1.14009e-07	6.47752e-05	-0.210715	RASGRP4	38752341
rs9870030	70707	5.79189	1.17475e-07	6.64762e-05	0.265821	WDR6	49332709
rs112274965	70707	5.79189	1.17475e-07	6.64762e-05	0.265821	WDR6	49342417
rs9844757	70707	5.79189	1.17475e-07	6.64762e-05	0.265821	WDR6	49343601
rs113519699	70707	5.78847	1.19195e-07	6.73669e-05	0.318012	WDR6	49071450
rs2707832	3610553	5.77316	1.27208e-07	7.13897e-05	0.189482	GUSB	66136549
rs10908454	3440452	-5.76038	1.34306e-07	7.50224e-05	-0.12203	ADAM15	155066416
rs55849324	3610553	5.75908	1.35049e-07	7.53882e-05	0.187131	GUSB	66311163
chr7:66146577:D	3610553	-5.7351	1.49505e-07	8.27348e-05	-0.188677	GUSB	66146577
rs11057214	5260541	5.73132	1.51916e-07	8.39087e-05	0.865884	CDK2AP1	123741932
rs79812737	6330494	5.71273	1.64355e-07	8.99077e-05	0.188885	DUT	48593949
rs11531106	5260541	5.71038	1.65997e-07	9.06122e-05	0.873822	CDK2AP1	123734055
rs6460312	3610553	-5.70913	1.66882e-07	9.10532e-05	-0.187739	GUSB	66148507
rs1882655	3610553	-5.70723	1.68228e-07	9.16877e-05	-0.187703	GUSB	66147057
rs3800822	3610553	-5.70674	1.68572e-07	9.185e-05	-0.187689	GUSB	66147149
rs112837936	70707	5.70511	1.6974e-07	9.24227e-05	0.263754	WDR6	49466021
rs111353936	70707	5.70511	1.6974e-07	9.24227e-05	0.263754	WDR6	49475898
rs13237544	3610553	5.68453	1.85168e-07	9.98811e-05	0.187908	GUSB	66269051
chr7:66283538:D	3610553	5.67577	1.92143e-07	0.000103299	0.187952	GUSB	66283538
rs35370033	3610553	5.67139	1.95722e-07	0.000104985	0.193219	GUSB	66086750
rs73135918	3610553	5.66776	1.98745e-07	0.000106486	0.186574	GUSB	66155377
rs35676956	3610553	5.66187	2.03746e-07	0.000108903	0.186407	GUSB	66244766
rs56675463	3610553	5.66187	2.03746e-07	0.000108903	0.186407	GUSB	66245900
rs2659913	3610553	5.6609	2.04578e-07	0.000109283	0.186354	GUSB	66157336
chr7:66285161:D	3610553	5.66002	2.05342e-07	0.000109645	0.186771	GUSB	66285161
rs2707828	3610553	5.65972	2.05599e-07	0.000109761	0.186748	GUSB	66171377
rs2707840	3610553	5.65781	2.07262e-07	0.000110593	0.186261	GUSB	66158015
rs138620295	3610553	5.65763	2.07414e-07	0.000110665	0.186342	GUSB	66346212
rs56006261	3610553	5.65662	2.08304e-07	0.000111102	0.186245	GUSB	66349429
rs2659911	3610553	5.65574	2.09077e-07	0.000111432	0.186199	GUSB	66158420
rs2707838	3610553	5.65574	2.09077e-07	0.000111432	0.186199	GUSB	66159201
rs60326618	3610553	5.65574	2.09077e-07	0.000111432	0.186199	GUSB	66166358
rs2707830	3610553	5.65574	2.09077e-07	0.000111432	0.186199	GUSB	66167645
rs2707826	3610553	5.65574	2.09077e-07	0.000111432	0.186199	GUSB	66173335
rs1922723	3610553	5.65574	2.09077e-07	0.000111432	0.186199	GUSB	66175063
rs12698542	3610553	5.65574	2.09077e-07	0.000111432	0.186199	GUSB	66178206
rs2659903	3610553	5.65574	2.09077e-07	0.000111432	0.186199	GUSB	66180931
rs2707823	3610553	5.65574	2.09077e-07	0.000111432	0.186199	GUSB	66183116
rs2141924	3610553	5.65574	2.09077e-07	0.000111432	0.186199	GUSB	66186246
rs2178742	3610553	5.65574	2.09077e-07	0.000111432	0.186199	GUSB	66197799
rs35315599	3610553	5.65574	2.09077e-07	0.000111432	0.186199	GUSB	66254767
rs35851021	3610553	5.65574	2.09077e-07	0.000111432	0.186199	GUSB	66260961
rs35624856	3610553	5.65574	2.09077e-07	0.000111432	0.186199	GUSB	66261162
rs35481333	3610553	5.65574	2.09077e-07	0.000111432	0.186199	GUSB	66276659
rs12698549	3610553	5.65574	2.09077e-07	0.000111432	0.186199	GUSB	66291975
rs34034492	3610553	5.65574	2.09077e-07	0.000111432	0.186199	GUSB	66292569
rs13235282	3610553	5.65574	2.09077e-07	0.000111432	0.186199	GUSB	66310444
rs13238612	3610553	5.65574	2.09077e-07	0.000111432	0.186199	GUSB	66333958
rs35508430	3610553	5.65574	2.09077e-07	0.000111432	0.186199	GUSB	66340601
rs13229468	3610553	5.65574	2.09077e-07	0.000111432	0.186199	GUSB	66343999
rs35390465	3610553	5.65574	2.09077e-07	0.000111432	0.186199	GUSB	66355416
rs36059333	3610553	5.65574	2.09077e-07	0.000111432	0.186199	GUSB	66364847
rs35821254	3610553	5.65574	2.09077e-07	0.000111432	0.186199	GUSB	66370119
rs34423980	3610553	5.65574	2.09077e-07	0.000111432	0.186199	GUSB	66371120
rs4457208	3610553	5.65574	2.09077e-07	0.000111432	0.186199	GUSB	66372821
rs876743	3610553	5.65574	2.09077e-07	0.000111432	0.186199	GUSB	66375804
chr7:66362569:I	3610553	5.65554	2.09251e-07	0.000111516	0.186196	GUSB	66362569
rs34837736	3610553	5.65526	2.09497e-07	0.000111622	0.186198	GUSB	66290174
rs1573944	3610553	5.65356	2.11009e-07	0.000112346	0.18619	GUSB	66239803
chr7:66364224:I	3610553	5.65276	2.11723e-07	0.000112658	0.18667	GUSB	66364224
rs56235846	3610553	5.65276	2.11723e-07	0.000112658	0.18667	GUSB	66364225
rs34559676	3610553	5.65215	2.12263e-07	0.000112913	0.186192	GUSB	66236035
rs71563136	3610553	5.65179	2.12587e-07	0.000113031	0.186209	GUSB	66230053
rs13236129	3610553	5.65139	2.12944e-07	0.000113203	0.186175	GUSB	66233060
rs34162778	3610553	5.65084	2.13443e-07	0.000113434	0.186174	GUSB	66230302
rs1796229	3610553	5.63906	2.24295e-07	0.000118569	0.187465	GUSB	66119661
rs9819419	7320176	-5.62484	2.38126e-07	0.000125069	-0.302854	CCR1	46137363
rs1392297	2190671	5.60304	2.60964e-07	0.000135871	0.579873	CCR3	46143942
chr3:46144289:D	2190671	5.60268	2.61358e-07	0.000136047	0.579852	CCR3	46144289
rs9819396	7320176	-5.5969	2.67784e-07	0.000139047	-0.301718	CCR1	46137314
rs4683180	7320176	-5.58864	2.77225e-07	0.00014345	-0.323774	CCR1	46140770
rs6772051	7320176	-5.58434	2.82268e-07	0.000145835	-0.327396	CCR1	46143059
rs6808074	7320176	-5.58434	2.82268e-07	0.000145835	-0.327396	CCR1	46143098
rs6774629	2190671	5.54113	3.38249e-07	0.000171346	0.578999	CCR3	46142963
rs1392296	2190671	5.5404	3.39279e-07	0.000171802	0.578956	CCR3	46143930
rs1392298	2190671	5.5404	3.39279e-07	0.000171802	0.578956	CCR3	46144184
rs9869609	2190671	5.54004	3.39795e-07	0.000172043	0.578935	CCR3	46144451
rs13228779	3610553	5.53922	3.40953e-07	0.000172547	0.181325	GUSB	66343354
rs4974078	70707	-5.536	3.45571e-07	0.000174444	-0.150662	WDR6	49009386
chr1:114423543:D	510129	-5.53455	3.47672e-07	0.000175377	-0.124448	AP4B1	114423543
rs9851306	7320176	-5.49423	4.11353e-07	0.000203489	-0.307278	CCR1	46143289
rs2516841	7100471	5.48318	4.30721e-07	0.00021135	0.174316	TSTD1	161010774
rs2247472	7100471	5.47403	4.47438e-07	0.000218323	0.17354	TSTD1	160976238
rs2481077	7100471	5.47314	4.49105e-07	0.000219028	0.174179	TSTD1	160972889
rs790055	7100471	5.47045	4.54144e-07	0.000221262	0.174407	TSTD1	160971146
rs2039223	7100471	5.46921	4.56506e-07	0.000222311	0.17252	TSTD1	160985708
rs790056	7100471	5.46891	4.57061e-07	0.000222556	0.174464	TSTD1	160969585
chr1:160969008:I	7100471	5.46876	4.57358e-07	0.000222678	0.174468	TSTD1	160969008
rs2774276	7100471	5.46749	4.59776e-07	0.000223734	0.173523	TSTD1	161011716
rs1491953	7320176	-5.46373	4.67019e-07	0.000226952	-0.292882	CCR1	46142032
chr3:46143286:I	7320176	-5.45841	4.7746e-07	0.000231497	-0.335472	CCR1	46143286
rs9869609	7320176	-5.45613	4.82009e-07	0.000233449	-0.332888	CCR1	46144451
rs1392296	7320176	-5.45611	4.8203e-07	0.000233452	-0.332884	CCR1	46143930
rs1392298	7320176	-5.45611	4.8203e-07	0.000233452	-0.332884	CCR1	46144184
rs6774629	7320176	-5.45609	4.82074e-07	0.000233465	-0.332875	CCR1	46142963
rs9851060	7320176	-5.44774	4.99082e-07	0.000240903	-0.335325	CCR1	46143288
rs6508780	4830064	-5.44519	5.04386e-07	0.000243153	-0.204057	RASGRP4	38752449
chr3:49113084:I	70707	5.44155	5.12072e-07	0.000246378	0.234452	WDR6	49113084
rs7542911	7100471	5.4371	5.2162e-07	0.000250575	0.171711	TSTD1	160984626
rs1638731	3610553	5.42563	5.47021e-07	0.000261331	0.180731	GUSB	66144679
rs2533287	3610553	5.42273	5.5362e-07	0.000264203	0.206891	GUSB	66083110
rs11102695	510129	-5.42038	5.59033e-07	0.000266565	-0.132059	AP4B1	114437060
chr3:46144289:D	7320176	-5.4097	5.843e-07	0.000277464	-0.328605	CCR1	46144289
rs1392297	7320176	-5.40969	5.84335e-07	0.000277478	-0.3286	CCR1	46143942
rs1217400	510129	-5.38426	6.49123e-07	0.000304591	-0.119838	AP4B1	114436363
rs1217423	510129	-5.38047	6.59353e-07	0.000308743	-0.119759	AP4B1	114427293
rs1746860	510129	-5.38047	6.59353e-07	0.000308743	-0.119759	AP4B1	114429340
rs1217393	510129	-5.38047	6.59353e-07	0.000308743	-0.119759	AP4B1	114433946
rs1217401	510129	-5.38047	6.59353e-07	0.000308743	-0.119759	AP4B1	114438951
rs1310183	510129	-5.38026	6.59922e-07	0.000308987	-0.119756	AP4B1	114439522
chr3:49113071:I	70707	5.37804	6.65989e-07	0.000311573	0.232759	WDR6	49113071
rs183270497	70707	5.37788	6.66449e-07	0.000311754	0.276769	WDR6	49479704
chr1:161000239:I	7100471	5.37523	6.73778e-07	0.000314909	0.173102	TSTD1	161000239
rs10858006	510129	5.37253	6.81319e-07	0.000318066	0.130181	AP4B1	114114965
rs1343630	510129	5.36957	6.89697e-07	0.00032167	0.130925	AP4B1	114105855
rs1217382	510129	-5.36939	6.90193e-07	0.000321873	-0.117563	AP4B1	114423653
rs971173	510129	-5.368	6.94174e-07	0.000323584	-0.119758	AP4B1	114447914
rs10908820	7100471	5.36492	7.0304e-07	0.000327282	0.166985	TSTD1	160999479
rs1217397	510129	-5.35998	7.17503e-07	0.000333438	-0.116427	AP4B1	114447565
rs2707833	3610553	5.34666	7.5799e-07	0.000350357	0.179504	GUSB	66137327
rs11130182	70707	-5.34406	7.66149e-07	0.000353851	-0.149781	WDR6	49206767
rs6790914	70707	-5.34397	7.66416e-07	0.00035397	-0.149773	WDR6	49206318
rs10908455	3440452	-5.34308	7.69248e-07	0.000355186	-0.117549	ADAM15	155067283
rs4955420	70707	-5.33918	7.81685e-07	0.000360407	-0.149597	WDR6	49208865
rs10865954	70707	-5.33838	7.84273e-07	0.00036144	-0.149557	WDR6	49211989
rs6794103	7320176	-5.33549	7.93653e-07	0.000365288	-0.316502	CCR1	46123602
rs7158577	10253	5.3177	8.53848e-07	0.000389613	0.109132	PPIL5	50058633
rs7518766	510129	5.31239	8.72703e-07	0.000396955	0.134858	AP4B1	114089089
rs4581611	10253	5.29229	9.47698e-07	0.000427099	0.108138	PPIL5	50043520
rs2883438	10253	5.29229	9.47698e-07	0.000427099	0.108138	PPIL5	50044392
rs11157693	10253	5.29229	9.47698e-07	0.000427099	0.108138	PPIL5	50048426
rs12894785	10253	5.29229	9.47698e-07	0.000427099	0.108138	PPIL5	50049755
rs10150823	10253	5.29085	9.53297e-07	0.000429375	0.108109	PPIL5	50051751
rs10150624	10253	5.29085	9.53316e-07	0.000429377	0.108156	PPIL5	50051565
rs2281836	10253	5.29062	9.5421e-07	0.000429738	0.10813	PPIL5	50065717
rs1957979	10253	5.28625	9.71452e-07	0.000436551	0.108062	PPIL5	50063332
rs7161649	10253	5.28449	9.78469e-07	0.000439335	0.108039	PPIL5	50064028
chr1:160951744:D	7100471	5.27776	1.00582e-06	0.000450201	0.166071	TSTD1	160951744
rs6427571	7100471	5.27438	1.01984e-06	0.000455961	0.169824	TSTD1	160955295
rs3007155	7100471	5.27356	1.02329e-06	0.00045734	0.169775	TSTD1	160956179
rs2250174	7100471	5.27278	1.02654e-06	0.000458517	0.169761	TSTD1	160950966
rs2250193	7100471	5.27278	1.02654e-06	0.000458517	0.169761	TSTD1	160951523
rs2250304	7100471	5.27278	1.02654e-06	0.000458517	0.169761	TSTD1	160952709
rs6677526	7100471	5.26492	1.0601e-06	0.000471495	0.169759	TSTD1	160954837
chr1:160975208:I	7100471	5.26485	1.06038e-06	0.000471607	0.168736	TSTD1	160975208
rs7365544	3440452	-5.25261	1.11478e-06	0.000492392	-0.10528	ADAM15	155068748
rs56112907	3440452	-5.25261	1.11478e-06	0.000492392	-0.10528	ADAM15	155070862
rs10796938	3440452	-5.25261	1.11478e-06	0.000492392	-0.10528	ADAM15	155072055
rs6427158	3440452	-5.25261	1.11478e-06	0.000492392	-0.10528	ADAM15	155074903
rs11264312	3440452	-5.25261	1.11478e-06	0.000492392	-0.10528	ADAM15	155075888
rs4625273	3440452	-5.25261	1.11478e-06	0.000492392	-0.10528	ADAM15	155076043
rs2281837	10253	5.24859	1.13324e-06	0.00049917	0.107391	PPIL5	50065359
chr1:114425426:I	510129	-5.24422	1.15364e-06	0.000506869	-0.116295	AP4B1	114425426
rs10858003	510129	5.23446	1.20056e-06	0.000525479	0.132942	AP4B1	114089547
chr1:114084966:D	510129	5.23002	1.22247e-06	0.000534117	0.134075	AP4B1	114084966
chr17:29479195:I	4590224	5.22862	1.22949e-06	0.000536957	0.145281	EVI2A	29479195
rs4396136	7100471	5.22791	1.23304e-06	0.000538352	0.167119	TSTD1	161022380
chr14:50077007:D	10253	5.224	1.25286e-06	0.000546147	0.110823	PPIL5	50077007
rs8014170	10253	5.20383	1.36009e-06	0.000586116	0.110167	PPIL5	50071694
rs12160	10253	5.20238	1.36817e-06	0.000589336	0.110156	PPIL5	50091932
chr14:50082476:I	10253	5.20215	1.36943e-06	0.000589846	0.110288	PPIL5	50082476
rs4900940	10253	5.20209	1.36975e-06	0.000589927	0.110144	PPIL5	50075310
rs6572592	10253	5.20209	1.36975e-06	0.000589927	0.110144	PPIL5	50080871
rs3007030	10253	5.20209	1.36975e-06	0.000589927	0.110144	PPIL5	50086563
rs1952013	10253	5.20209	1.36975e-06	0.000589927	0.110144	PPIL5	50087357
rs1957977	10253	5.20209	1.36975e-06	0.000589927	0.110144	PPIL5	50090603
rs2147712	10253	5.20209	1.36975e-06	0.000589927	0.110144	PPIL5	50091684
rs2985697	10253	5.20209	1.36975e-06	0.000589927	0.110144	PPIL5	50092902
rs6572590	10253	5.20095	1.37612e-06	0.000592346	0.110131	PPIL5	50068678
rs3007042	10253	5.19826	1.39129e-06	0.000598214	0.110549	PPIL5	50095335
rs1546079	7320176	-5.19603	1.40393e-06	0.000603057	-0.281227	CCR1	46150119
rs4683175	7320176	-5.18582	1.46343e-06	0.000625806	-0.304451	CCR1	46122972
rs7385102	4760747	5.1858	1.46352e-06	0.000625828	0.318703	TPST1	66077755
rs12637023	7320176	-5.18514	1.46748e-06	0.000627338	-0.304401	CCR1	46121192
rs17078577	7320176	-5.18514	1.46748e-06	0.000627338	-0.304401	CCR1	46121526
rs11917890	7320176	-5.1848	1.46952e-06	0.000628114	-0.304376	CCR1	46124225
rs11929281	7320176	-5.1848	1.46952e-06	0.000628114	-0.304376	CCR1	46124330
rs13077099	7320176	-5.1848	1.46952e-06	0.000628114	-0.304376	CCR1	46125497
rs3007041	10253	5.18165	1.48843e-06	0.000635208	0.110077	PPIL5	50094430
rs2224949	10253	5.17978	1.49976e-06	0.00063919	0.110412	PPIL5	50096560
rs2985696	10253	5.17451	1.53219e-06	0.000651177	0.110038	PPIL5	50094913
rs2420821	4760747	5.17238	1.54546e-06	0.000656317	0.33088	TPST1	66097333
rs17121651	10253	5.16876	1.56836e-06	0.000665105	0.110302	PPIL5	50097172
rs60201031	3610553	5.15352	1.6683e-06	0.00070301	0.170802	GUSB	66328183
rs12039316	3440452	-5.15216	1.67753e-06	0.000706443	-0.110182	ADAM15	155073221
rs4361977	3440452	-5.15216	1.67753e-06	0.000706443	-0.110182	ADAM15	155076079
rs57119148	10253	5.14698	1.71306e-06	0.000719431	0.110022	PPIL5	50097226
rs2883437	10253	5.13981	1.7635e-06	0.000738267	0.102862	PPIL5	50031666
rs12886130	10253	5.13976	1.76388e-06	0.000738409	0.108978	PPIL5	50082753
rs7142457	10253	5.13488	1.79906e-06	0.000751274	0.110503	PPIL5	50097862
rs12132502	7100471	5.12856	1.84559e-06	0.000768161	0.166563	TSTD1	160959521
rs11130085	7320176	-5.12467	1.87481e-06	0.000778843	-0.299869	CCR1	46127199
rs2209417	10253	5.10928	1.99504e-06	0.000821443	0.108186	PPIL5	50096859
rs12496322	7320176	-5.10682	2.01491e-06	0.000828804	-0.298479	CCR1	46127591
rs2220678	7320176	-5.08754	2.17775e-06	0.000887644	-0.297058	CCR1	46151982
rs13073861	7320176	-5.08489	2.2011e-06	0.000896248	-0.296903	CCR1	46150156
rs35567508	7320176	-5.08453	2.20426e-06	0.000897159	-0.296863	CCR1	46148024
rs2988724	7100471	5.08453	2.20432e-06	0.000897174	0.165696	TSTD1	160959059
rs13078053	7320176	-5.08447	2.20479e-06	0.000897347	-0.29684	CCR1	46146984
rs11130086	7320176	-5.08276	2.22006e-06	0.000902809	-0.296583	CCR1	46137970
rs4683178	7320176	-5.08259	2.22158e-06	0.000903383	-0.296576	CCR1	46130097
rs13077923	7320176	-5.0736	2.30336e-06	0.000931916	-0.296285	CCR1	46155872
rs66981195	4760747	5.05963	2.43641e-06	0.000979332	0.316541	TPST1	66079035
rs1217414	510129	-5.0404	2.63182e-06	0.00104864	-0.124265	AP4B1	114412667
chr1:114407024:D	510129	-5.02521	2.79698e-06	0.00110607	-0.12433	AP4B1	114407024
rs12749496	7100471	5.0074	3.00351e-06	0.00117751	0.164064	TSTD1	161021893
rs7403279	6130674	-4.99244	3.18848e-06	0.00124141	-0.312838	HERC2	28383565
rs1217417	510129	-4.98361	3.30284e-06	0.00127812	-0.122255	AP4B1	114400904
rs4900941	10253	4.98036	3.34587e-06	0.00129316	0.109088	PPIL5	50077128
rs2516840	7100471	4.97442	3.42607e-06	0.00131755	0.14111	TSTD1	161011317
rs1217403	510129	-4.97347	3.43909e-06	0.00132166	-0.121994	AP4B1	114388804
chr12:123744358:D	5260541	-4.97277	3.4487e-06	0.00132491	-0.795322	CDK2AP1	123744358
rs1746857	510129	-4.97142	3.46721e-06	0.0013311	-0.121257	AP4B1	114369523
chr17:29476295:D	4590224	4.96901	3.50065e-06	0.00134262	0.141645	EVI2A	29476295
rs2476602	510129	-4.96539	3.55153e-06	0.00135947	-0.122416	AP4B1	114396955
rs2990706	7100471	4.9633	3.58116e-06	0.00136956	0.157309	TSTD1	160973693
rs1217408	510129	-4.96059	3.61993e-06	0.00138241	-0.122263	AP4B1	114396280
rs2040041	510129	4.95952	3.63537e-06	0.00138755	0.12106	AP4B1	114312623
rs2636000	510129	4.95931	3.63854e-06	0.00138861	0.121054	AP4B1	114318022
rs11588901	510129	-4.95603	3.68627e-06	0.00140474	-0.153147	AP4B1	114091058
rs1970559	510129	-4.95221	3.74263e-06	0.00142326	-0.121397	AP4B1	114377148
rs75142567	1820274	-4.94134	3.90795e-06	0.00147805	-0.112044	HERC1	64148715
rs1217375	510129	-4.93923	3.94072e-06	0.00148688	-0.120973	AP4B1	114346904
rs2476599	510129	-4.93923	3.94072e-06	0.00148688	-0.120973	AP4B1	114363459
chr3:167680633:D	6420324	4.9378	3.96319e-06	0.00149387	0.079711	PDCD10	167680633
rs112953042	4590224	4.92606	4.15212e-06	0.00155658	0.173045	EVI2A	29514344
rs11772884	4760747	4.92432	4.1809e-06	0.00156573	0.302111	TPST1	66066637
rs11716948	2850202	-4.92069	4.24149e-06	0.00158478	-0.16351	UBA7	49431903
rs10271548	4760747	4.91659	4.31096e-06	0.00160578	0.315902	TPST1	66080339
chr3:167686952:D	6420324	4.9097	4.43036e-06	0.00164172	0.075236	PDCD10	167686952
rs80033912	2850202	-4.90493	4.51469e-06	0.00166891	-0.156749	UBA7	49468689
rs10265311	4760747	4.89126	4.76561e-06	0.00174506	0.309634	TPST1	66063416
rs2249933	7100471	4.89116	4.76733e-06	0.00174565	0.161301	TSTD1	160949114
rs7143010	10253	4.87138	5.15454e-06	0.00186899	0.110436	PPIL5	50081803
chr3:167690987:I	6420324	4.87006	5.18144e-06	0.00187767	0.0742017	PDCD10	167690987
chr17:29598388:I	4590224	4.86779	5.22811e-06	0.00189239	0.1316	EVI2A	29598388
chr7:66076931:I	4760747	4.86495	5.28705e-06	0.00191066	0.298562	TPST1	66076931
rs6603984	2760255	-4.85949	5.40191e-06	0.00194674	-0.099503	MTF2	93011572
rs6603985	2760255	-4.85949	5.40191e-06	0.00194674	-0.099503	MTF2	93017159
rs12333370	4760747	4.85464	5.50621e-06	0.00198015	0.306795	TPST1	66081330
rs4312699	6420324	4.84987	5.61048e-06	0.00201327	0.0736315	PDCD10	167690526
rs6973249	4760747	4.84582	5.70059e-06	0.00204061	0.306901	TPST1	66086361
rs13083071	6420324	4.84577	5.70181e-06	0.00204096	0.0729792	PDCD10	167683817
rs2040792	4590224	4.8431	5.76186e-06	0.00206006	0.129678	EVI2A	29628549
rs2285894	4590224	4.84306	5.76284e-06	0.00206036	0.129558	EVI2A	29654876
rs3815154	4590224	4.84306	5.76284e-06	0.00206036	0.129558	EVI2A	29654974
rs17885030	4590224	4.84306	5.76284e-06	0.00206036	0.129558	EVI2A	29655218
chr19:38749765:I	6660576	-4.84285	5.76758e-06	0.00206184	-0.204104	RASGRP4	38749765
rs10853137	4590224	4.84248	5.77607e-06	0.00206436	0.128056	EVI2A	29594018
rs13081021	6420324	4.83851	5.86688e-06	0.00209249	0.0733778	PDCD10	167688697
rs13081330	6420324	4.83776	5.88417e-06	0.00209809	0.0733695	PDCD10	167688794
rs13085917	6420324	4.83769	5.88584e-06	0.00209861	0.0733725	PDCD10	167688877
rs13060496	6420324	4.83646	5.91423e-06	0.00210776	0.0733441	PDCD10	167688302
rs7384021	4760747	4.83481	5.95272e-06	0.00211993	0.303388	TPST1	66077904
rs17882020	4590224	4.83208	6.01692e-06	0.00214023	0.129882	EVI2A	29640679
rs9713765	6420324	4.83161	6.02808e-06	0.00214375	0.0732268	PDCD10	167685066
rs2988723	7100471	4.82887	6.09332e-06	0.00216408	0.155059	TSTD1	160953668
rs17826544	4590224	4.82402	6.21052e-06	0.00219987	0.129172	EVI2A	29640225
rs2250288	7100471	4.81939	6.32435e-06	0.00223548	0.154903	TSTD1	160952300
rs13069589	6420324	4.81522	6.42855e-06	0.0022689	0.0728895	PDCD10	167680850
rs2525563	4590224	4.81427	6.45275e-06	0.002276	0.128682	EVI2A	29647908
rs2854306	4590224	4.81427	6.45275e-06	0.002276	0.128682	EVI2A	29648146
rs35109242	4590224	4.81427	6.45275e-06	0.002276	0.128682	EVI2A	29649223
rs4794887	4590224	4.81427	6.45275e-06	0.002276	0.128682	EVI2A	29649696
rs35888506	4590224	4.81427	6.45275e-06	0.002276	0.128682	EVI2A	29651229
rs2854307	4590224	4.81427	6.45275e-06	0.002276	0.128682	EVI2A	29652147
rs2525564	4590224	4.81427	6.45275e-06	0.002276	0.128682	EVI2A	29652531
rs10512434	4590224	4.81393	6.46133e-06	0.00227869	0.128702	EVI2A	29639590
rs7218930	4590224	4.81372	6.4667e-06	0.00228014	0.129609	EVI2A	29640204
rs2214538	4590224	4.81365	6.46845e-06	0.00228029	0.128662	EVI2A	29636570
rs12602834	4590224	4.81365	6.46845e-06	0.00228029	0.128662	EVI2A	29637308
rs7503922	4590224	4.81365	6.46845e-06	0.00228029	0.128662	EVI2A	29641935
rs12940802	4590224	4.81365	6.46845e-06	0.00228029	0.128662	EVI2A	29643564
rs7505	4590224	4.81365	6.46845e-06	0.00228029	0.128662	EVI2A	29644852
rs2854305	4590224	4.81365	6.46845e-06	0.00228029	0.128662	EVI2A	29647003
rs3785956	4590224	4.81365	6.46845e-06	0.00228029	0.128662	EVI2A	29647707
rs3785955	4590224	4.81365	6.46845e-06	0.00228029	0.128662	EVI2A	29647802
rs10445402	4590224	4.81365	6.46845e-06	0.00228029	0.128662	EVI2A	29661340
rs2854308	4590224	4.81365	6.46845e-06	0.00228029	0.128662	EVI2A	29666539
rs2189525	4590224	4.81365	6.46845e-06	0.00228029	0.128662	EVI2A	29668808
rs2854311	4590224	4.81365	6.46845e-06	0.00228029	0.128662	EVI2A	29671327
rs2525568	4590224	4.81365	6.46845e-06	0.00228029	0.128662	EVI2A	29675878
rs2525569	4590224	4.81365	6.46845e-06	0.00228029	0.128662	EVI2A	29675971
rs964288	4590224	4.81365	6.46845e-06	0.00228029	0.128662	EVI2A	29679246
rs7350943	4590224	4.81365	6.46845e-06	0.00228029	0.128662	EVI2A	29684553
rs7502834	4590224	4.81365	6.46845e-06	0.00228029	0.128662	EVI2A	29689430
rs7406783	4590224	4.81365	6.46845e-06	0.00228029	0.128662	EVI2A	29689980
rs12947265	4590224	4.81365	6.46845e-06	0.00228029	0.128662	EVI2A	29690992
rs4638642	4590224	4.81333	6.47647e-06	0.00228255	0.128694	EVI2A	29639325
rs4368212	4590224	4.81315	6.48099e-06	0.00228367	0.128677	EVI2A	29639263
rs801215	4760747	4.81102	6.53535e-06	0.00230004	0.303856	TPST1	66011938
rs7502556	4590224	4.81063	6.54533e-06	0.00230323	0.128706	EVI2A	29642430
rs13089369	6420324	4.8105	6.54883e-06	0.00230431	0.0728471	PDCD10	167677774
rs4435317	4590224	4.81035	6.55252e-06	0.00230536	0.129005	EVI2A	29436512
chr3:167674032:I	6420324	4.80908	6.58529e-06	0.00231568	0.0728401	PDCD10	167674032
rs7618004	6420324	4.80785	6.61705e-06	0.00232462	0.0728208	PDCD10	167674698
rs7616523	6420324	4.80625	6.65879e-06	0.00233771	0.0729446	PDCD10	167678930
rs10936547	6420324	4.80567	6.67388e-06	0.00234234	0.0728115	PDCD10	167672417
rs9683073	6420324	4.80237	6.76081e-06	0.00236825	0.0727709	PDCD10	167671956
rs9682517	6420324	4.80188	6.77378e-06	0.0023723	0.0727672	PDCD10	167671917
rs12944490	4590224	4.79557	6.94323e-06	0.00242452	0.140638	EVI2A	29397622
rs2185827	510129	-4.79464	6.96831e-06	0.00243233	-0.11907	AP4B1	114386083
chr14:50051420:I	10253	4.79208	7.03867e-06	0.00245244	0.099669	PPIL5	50051420
rs10908821	3420445	-4.78681	7.18511e-06	0.00249855	-0.102046	TSTD1	161008535
rs2940180	4590224	4.78585	7.21215e-06	0.00250586	0.139352	EVI2A	29409347
chr7:66316805:I	3610553	4.78526	7.22891e-06	0.00251101	0.199265	GUSB	66316805
rs12940474	4590224	4.78351	7.27849e-06	0.00252559	0.13199	EVI2A	29430505
chr17:29639881:I	4590224	4.77879	7.41386e-06	0.00256337	0.128877	EVI2A	29639881
rs4683175	2190671	4.76937	7.69169e-06	0.00264396	0.490786	CCR3	46122972
rs12637023	2190671	4.7682	7.72683e-06	0.0026549	0.49066	CCR3	46121192
rs17078577	2190671	4.7682	7.72683e-06	0.0026549	0.49066	CCR3	46121526
rs11917890	2190671	4.76762	7.74447e-06	0.00266015	0.490597	CCR3	46124225
rs11929281	2190671	4.76762	7.74447e-06	0.00266015	0.490597	CCR3	46124330
rs13077099	2190671	4.76762	7.74447e-06	0.00266015	0.490597	CCR3	46125497
rs12030262	7100471	4.76502	7.82329e-06	0.00268165	0.147984	TSTD1	161000464
rs57742792	3440452	-4.76037	7.96665e-06	0.00272282	-0.0992099	ADAM15	155071588
rs12026423	510129	4.75668	8.08196e-06	0.00275704	0.134335	AP4B1	114078037
rs4683176	7320176	-4.74939	8.31489e-06	0.00282413	-0.299302	CCR1	46123198
chr17:29463808:D	4590224	4.74767	8.37088e-06	0.00284024	0.131328	EVI2A	29463808
rs6444770	6420324	4.74464	8.47015e-06	0.00286925	0.072721	PDCD10	167691524
chr17:29639886:I	4590224	4.74315	8.5194e-06	0.00288391	0.127935	EVI2A	29639886
rs11130085	2190671	4.74033	8.61351e-06	0.00290953	0.485433	CCR3	46127199
rs9851060	2190671	4.73795	8.69352e-06	0.00293269	0.518282	CCR3	46143288
rs2901210	4760747	4.73284	8.86809e-06	0.00298535	0.301231	TPST1	66017505
rs12496322	2190671	4.73062	8.94475e-06	0.00300689	0.483688	CCR3	46127591
rs6951946	4760747	4.72459	9.15677e-06	0.00306901	0.299606	TPST1	66047516
rs28731376	4760747	4.72426	9.16869e-06	0.00307233	0.299173	TPST1	66025615
rs13240501	4760747	4.7242	9.17093e-06	0.00307301	0.30019	TPST1	66038472
rs12942479	4590224	4.72412	9.17379e-06	0.00307387	0.131002	EVI2A	29461912
rs28480509	4760747	4.72395	9.17986e-06	0.00307566	0.300116	TPST1	66099224
rs2024192	4760747	4.72314	9.20848e-06	0.00308394	0.29906	TPST1	66041447
rs801206	4760747	4.72241	9.23469e-06	0.00309145	0.299028	TPST1	66021966
rs801204	4760747	4.72241	9.23469e-06	0.00309145	0.299028	TPST1	66022921
rs801203	4760747	4.72241	9.23469e-06	0.00309145	0.299028	TPST1	66023012
rs801202	4760747	4.72241	9.23469e-06	0.00309145	0.299028	TPST1	66023929
rs10107	4760747	4.72196	9.25104e-06	0.00309546	0.298991	TPST1	66018941
rs13536	4760747	4.72196	9.25104e-06	0.00309546	0.298991	TPST1	66019190
rs801209	4760747	4.72196	9.25104e-06	0.00309546	0.298991	TPST1	66019390
rs801195	4760747	4.72196	9.25104e-06	0.00309546	0.298991	TPST1	66026115
rs801194	4760747	4.72196	9.25104e-06	0.00309546	0.298991	TPST1	66028495
rs6955837	4760747	4.72196	9.25104e-06	0.00309546	0.298991	TPST1	66043142
rs10281499	4760747	4.72196	9.25104e-06	0.00309546	0.298991	TPST1	66048966
rs4718377	4760747	4.72196	9.25104e-06	0.00309546	0.298991	TPST1	66049678
rs10278014	4760747	4.72196	9.25104e-06	0.00309546	0.298991	TPST1	66051264
rs6460307	4760747	4.72196	9.25104e-06	0.00309546	0.298991	TPST1	66060871
rs6971059	4760747	4.72196	9.25104e-06	0.00309546	0.298991	TPST1	66067032
rs9791712	4760747	4.72196	9.25104e-06	0.00309546	0.298991	TPST1	66105163
rs9791713	4760747	4.72196	9.25104e-06	0.00309546	0.298991	TPST1	66105198
rs3926380	4760747	4.7218	9.25654e-06	0.00309718	0.298979	TPST1	66080645
rs1860472	4760747	4.7218	9.25654e-06	0.00309718	0.298979	TPST1	66082723
rs7808013	4760747	4.72151	9.26707e-06	0.00310014	0.299034	TPST1	66071196
rs4683178	2190671	4.71777	9.4026e-06	0.00313925	0.481319	CCR3	46130097
rs1873616	2190671	4.71728	9.42041e-06	0.00314468	0.516984	CCR3	46143602
rs11130086	2190671	4.71685	9.43623e-06	0.00314959	0.481243	CCR3	46137970
rs9311388	2190671	4.71543	9.48837e-06	0.00316515	0.515471	CCR3	46130839
rs2220678	2190671	4.71496	9.50572e-06	0.00317007	0.481515	CCR3	46151982
rs6808712	2190671	4.71485	9.50976e-06	0.00317119	0.515411	CCR3	46131231
rs1491949	2190671	4.71424	9.5325e-06	0.00317768	0.515347	CCR3	46133402
rs4683177	2190671	4.71366	9.55399e-06	0.00318424	0.515286	CCR3	46126467
rs6767559	2190671	4.71366	9.55399e-06	0.00318424	0.515286	CCR3	46127642
rs902760	2190671	4.71366	9.55399e-06	0.00318424	0.515286	CCR3	46127987
rs1566419	2190671	4.71366	9.55399e-06	0.00318424	0.515286	CCR3	46135259
rs13078053	2190671	4.71128	9.64255e-06	0.00321124	0.481085	CCR3	46146984
rs35567508	2190671	4.71087	9.65786e-06	0.00321586	0.481085	CCR3	46148024
rs13073861	2190671	4.71024	9.68138e-06	0.00322283	0.481073	CCR3	46150156
rs1985354	4590224	4.70973	9.70043e-06	0.00322852	0.139715	EVI2A	29690753
chr17:29648727:I	4590224	4.70903	9.72703e-06	0.00323565	0.127083	EVI2A	29648727
rs7220268	4590224	4.70698	9.80447e-06	0.00325659	0.130029	EVI2A	29451910
rs4795575	4590224	4.70698	9.80447e-06	0.00325659	0.130029	EVI2A	29452625
rs4795574	4590224	4.70688	9.80841e-06	0.00325774	0.130763	EVI2A	29446709
rs2483143	7100471	4.70643	9.82536e-06	0.00326271	0.154147	TSTD1	160951537
rs1546076	2190671	4.7038	9.92606e-06	0.0032898	0.514611	CCR3	46150517
rs2905791	4590224	4.7037	9.93003e-06	0.00329084	0.131034	EVI2A	29472888
rs2525565	4590224	4.70366	9.93168e-06	0.00329136	0.127604	EVI2A	29666588
rs9820016	2190671	4.70355	9.93589e-06	0.00329252	0.514602	CCR3	46154841
rs1809733	2190671	4.70346	9.93934e-06	0.00329354	0.514586	CCR3	46154473
rs12602088	4590224	4.7016	1.00113e-05	0.00331316	0.132383	EVI2A	29500266
chr17:29457101:D	4590224	4.70093	1.00372e-05	0.0033206	0.130417	EVI2A	29457101
rs13077923	2190671	4.69488	1.02754e-05	0.00338948	0.479646	CCR3	46155872
rs801208	4760747	4.69386	1.03159e-05	0.0034012	0.298217	TPST1	66019631
chr1:160952937:I	7100471	4.68834	1.05385e-05	0.0034636	0.15701	TSTD1	160952937
rs9898664	4590224	-4.68803	1.05511e-05	0.00346729	-0.129392	EVI2A	29567152
chr17:29563076:I	4590224	-4.68782	1.05598e-05	0.00346983	-0.129823	EVI2A	29563076
rs4955431	70707	-4.68779	1.05611e-05	0.00347006	-0.118168	WDR6	49368521
rs12150521	4590224	4.68593	1.06371e-05	0.00349171	0.129252	EVI2A	29595108
chr17:29620756:I	4590224	-4.68585	1.06406e-05	0.00349272	-0.130234	EVI2A	29620756
rs4494610	4590224	4.68476	1.06855e-05	0.00350449	0.128433	EVI2A	29429555
rs1860469	4760747	4.68328	1.07468e-05	0.00352118	0.29642	TPST1	66106875
chr3:46143286:I	2190671	4.68254	1.07779e-05	0.00353022	0.512965	CCR3	46143286
rs6786868	6420324	4.67997	1.08855e-05	0.00356013	0.0707958	PDCD10	167683839
rs7641673	6420324	4.67918	1.09184e-05	0.00356959	0.0728591	PDCD10	167687144
rs7626499	6420324	4.67868	1.09398e-05	0.00357562	0.0707252	PDCD10	167682724
rs12494329	6420324	4.67767	1.09826e-05	0.00358818	0.070703	PDCD10	167682139
rs2952996	4590224	4.67671	1.10235e-05	0.0035998	0.13075	EVI2A	29416083
chr17:29607235:I	4590224	-4.67541	1.1079e-05	0.0036156	-0.131052	EVI2A	29607235
rs2905809	4590224	4.67479	1.11055e-05	0.00362333	0.127122	EVI2A	29489010
rs2905879	4590224	4.6744	1.11223e-05	0.00362716	0.130703	EVI2A	29545431
rs12486572	6420324	4.67389	1.11442e-05	0.00363177	0.0711894	PDCD10	167689670
rs4470571	6420324	4.67289	1.11873e-05	0.00364383	0.0711619	PDCD10	167689432
rs6774312	6420324	4.67263	1.11985e-05	0.0036466	0.0705945	PDCD10	167681309
rs4128999	6420324	4.67144	1.12502e-05	0.00366076	0.0711325	PDCD10	167689083
rs7620923	6420324	4.66994	1.13154e-05	0.00367952	0.0710979	PDCD10	167688499
chr17:29533685:D	4590224	4.66994	1.13155e-05	0.00367952	0.128952	EVI2A	29533685
rs2012581	4590224	-4.66758	1.14188e-05	0.003708	-0.128838	EVI2A	29560800
rs7641503	6420324	4.66707	1.14413e-05	0.00371465	0.0710384	PDCD10	167687004
chr17:29479192:I	4590224	4.66702	1.14437e-05	0.00371536	0.128864	EVI2A	29479192
chr17:29423955:I	4590224	4.66648	1.14677e-05	0.00372199	0.128801	EVI2A	29423955
rs2012988	4590224	4.6663	1.14758e-05	0.00372431	0.128784	EVI2A	29547296
rs2066736	4590224	-4.6661	1.14844e-05	0.00372664	-0.128781	EVI2A	29559932
rs6794176	6420324	4.66582	1.14968e-05	0.00373011	0.071009	PDCD10	167686156
rs12943508	4590224	4.66556	1.15085e-05	0.00373354	0.12877	EVI2A	29599954
rs34941185	4590224	4.66553	1.15098e-05	0.00373394	0.128775	EVI2A	29425587
rs9902427	4590224	-4.66551	1.15107e-05	0.00373416	-0.128768	EVI2A	29625430
rs12939815	4590224	4.6654	1.15157e-05	0.00373444	0.128773	EVI2A	29430916
rs2952984	4590224	4.6654	1.15157e-05	0.00373444	0.128767	EVI2A	29469614
rs12948302	4590224	4.66534	1.15181e-05	0.00373444	0.128761	EVI2A	29590255
rs11080147	4590224	4.66534	1.15183e-05	0.00373444	0.128762	EVI2A	29594352
rs757383	4590224	4.66533	1.15184e-05	0.00373444	0.128763	EVI2A	29596045
rs757384	4590224	4.66533	1.15184e-05	0.00373444	0.128763	EVI2A	29596135
rs11867284	4590224	4.66533	1.15184e-05	0.00373444	0.128763	EVI2A	29597464
rs1123232	4590224	4.66532	1.15189e-05	0.00373444	0.128763	EVI2A	29423989
rs12937593	4590224	4.66532	1.15189e-05	0.00373444	0.128763	EVI2A	29459081
rs79156517	4590224	4.66532	1.15189e-05	0.00373444	0.128763	EVI2A	29462887
rs12939969	4590224	4.66532	1.15189e-05	0.00373444	0.128763	EVI2A	29463577
rs2905794	4590224	4.66532	1.15189e-05	0.00373444	0.128763	EVI2A	29470002
rs2905793	4590224	4.66532	1.15189e-05	0.00373444	0.128763	EVI2A	29470072
rs2952982	4590224	4.66532	1.15189e-05	0.00373444	0.128763	EVI2A	29470646
rs2952979	4590224	4.66532	1.15189e-05	0.00373444	0.128763	EVI2A	29474298
rs2952978	4590224	4.66532	1.15189e-05	0.00373444	0.128763	EVI2A	29474744
rs2269855	4590224	4.66532	1.15189e-05	0.00373444	0.128763	EVI2A	29482878
rs2952976	4590224	4.66532	1.15189e-05	0.00373444	0.128763	EVI2A	29486152
rs1124918	4590224	4.66532	1.15189e-05	0.00373444	0.128763	EVI2A	29492423
rs2953012	4590224	4.66532	1.15189e-05	0.00373444	0.128763	EVI2A	29496486
rs2905806	4590224	4.66532	1.15189e-05	0.00373444	0.128763	EVI2A	29502507
rs3109324	4590224	4.66532	1.15189e-05	0.00373444	0.128763	EVI2A	29504856
rs1801052	4590224	4.66532	1.15189e-05	0.00373444	0.128763	EVI2A	29508775
rs2905803	4590224	4.66532	1.15189e-05	0.00373444	0.128763	EVI2A	29520056
rs2905802	4590224	4.66532	1.15189e-05	0.00373444	0.128763	EVI2A	29520084
rs2952991	4590224	4.66532	1.15189e-05	0.00373444	0.128763	EVI2A	29526742
rs1013946	4590224	4.66532	1.15189e-05	0.00373444	0.128763	EVI2A	29530350
rs1013947	4590224	4.66532	1.15189e-05	0.00373444	0.128763	EVI2A	29530362
rs2285812	4590224	4.66532	1.15189e-05	0.00373444	0.128763	EVI2A	29533871
rs1034705	4590224	4.66532	1.15189e-05	0.00373444	0.128763	EVI2A	29536133
rs2905799	4590224	4.66532	1.15189e-05	0.00373444	0.128763	EVI2A	29536901
rs2952995	4590224	4.66532	1.15189e-05	0.00373444	0.128763	EVI2A	29541061
rs2905876	4590224	4.66532	1.15189e-05	0.00373444	0.128763	EVI2A	29541437
rs2905880	4590224	4.66532	1.15189e-05	0.00373444	0.128763	EVI2A	29546175
rs984125	4590224	4.66532	1.15189e-05	0.00373444	0.128763	EVI2A	29547254
rs2905795	4590224	4.66532	1.15189e-05	0.00373444	0.128763	EVI2A	29547601
rs2905881	4590224	4.66532	1.15189e-05	0.00373444	0.128763	EVI2A	29547862
rs2905883	4590224	4.66532	1.15189e-05	0.00373444	0.128763	EVI2A	29550141
rs12600974	4590224	4.66532	1.15189e-05	0.00373444	0.128763	EVI2A	29589360
rs10512433	4590224	4.66532	1.15189e-05	0.00373444	0.128763	EVI2A	29600564
rs8080679	4590224	4.66532	1.15189e-05	0.00373444	0.128763	EVI2A	29602610
rs12945832	4590224	4.66532	1.15189e-05	0.00373444	0.128763	EVI2A	29603185
rs12945157	4590224	4.66532	1.15189e-05	0.00373444	0.128763	EVI2A	29603631
rs12940303	4590224	4.66532	1.15189e-05	0.00373444	0.128763	EVI2A	29604862
rs8067021	4590224	-4.66532	1.15189e-05	0.00373444	-0.128763	EVI2A	29555078
rs2072131	4590224	-4.66532	1.15189e-05	0.00373444	-0.128763	EVI2A	29559588
rs2018634	4590224	-4.66532	1.15189e-05	0.00373444	-0.128763	EVI2A	29560678
rs2018624	4590224	-4.66532	1.15189e-05	0.00373444	-0.128763	EVI2A	29560777
chr17:29565285:D	4590224	-4.66532	1.15189e-05	0.00373444	-0.128763	EVI2A	29565285
rs9913470	4590224	-4.66532	1.15189e-05	0.00373444	-0.128763	EVI2A	29566575
rs8068801	4590224	-4.66532	1.15189e-05	0.00373444	-0.128763	EVI2A	29570587
rs9896041	4590224	-4.66532	1.15189e-05	0.00373444	-0.128763	EVI2A	29571326
rs9904169	4590224	-4.66532	1.15189e-05	0.00373444	-0.128763	EVI2A	29572518
rs7225014	4590224	-4.66532	1.15189e-05	0.00373444	-0.128763	EVI2A	29572973
rs7216033	4590224	-4.66532	1.15189e-05	0.00373444	-0.128763	EVI2A	29574642
rs7220483	4590224	-4.66532	1.15189e-05	0.00373444	-0.128763	EVI2A	29577248
rs9303642	4590224	-4.66532	1.15189e-05	0.00373444	-0.128763	EVI2A	29578360
rs11080146	4590224	-4.66532	1.15189e-05	0.00373444	-0.128763	EVI2A	29578724
rs7211842	4590224	-4.66532	1.15189e-05	0.00373444	-0.128763	EVI2A	29609228
rs6505232	4590224	-4.66532	1.15189e-05	0.00373444	-0.128763	EVI2A	29611411
rs4795591	4590224	-4.66532	1.15189e-05	0.00373444	-0.128763	EVI2A	29612410
rs4795592	4590224	-4.66532	1.15189e-05	0.00373444	-0.128763	EVI2A	29612620
rs4795593	4590224	-4.66532	1.15189e-05	0.00373444	-0.128763	EVI2A	29613600
rs9892839	4590224	-4.66532	1.15189e-05	0.00373444	-0.128763	EVI2A	29618990
rs9902893	4590224	-4.66532	1.15189e-05	0.00373444	-0.128763	EVI2A	29625638
chr17:29626891:D	4590224	-4.66532	1.15189e-05	0.00373444	-0.128763	EVI2A	29626891
rs2040791	4590224	-4.66532	1.15189e-05	0.00373444	-0.128763	EVI2A	29627297
rs6505234	4590224	-4.66532	1.15189e-05	0.00373444	-0.128763	EVI2A	29688299
rs6505235	4590224	-4.66532	1.15189e-05	0.00373444	-0.128763	EVI2A	29688603
rs2057769	4590224	-4.66532	1.15189e-05	0.00373444	-0.128763	EVI2A	29691368
rs6778715	6420324	4.66532	1.15191e-05	0.00373447	0.0709999	PDCD10	167686030
rs2012535	4590224	-4.66527	1.15214e-05	0.00373511	-0.128808	EVI2A	29561391
rs6444766	6420324	4.66526	1.15219e-05	0.00373523	0.0709953	PDCD10	167685773
chr17:29608434:I	4590224	-4.66511	1.15284e-05	0.00373715	-0.128804	EVI2A	29608434
rs7503395	4590224	4.66509	1.15291e-05	0.0037373	0.128772	EVI2A	29440554
rs12936285	4590224	4.66507	1.15301e-05	0.0037376	0.128759	EVI2A	29595756
rs12948444	4590224	4.66504	1.15314e-05	0.00373799	0.128759	EVI2A	29443614
rs4559963	4590224	4.66494	1.15358e-05	0.00373924	0.128771	EVI2A	29438558
rs11870097	4590224	4.66471	1.1546e-05	0.00374161	0.128749	EVI2A	29448097
rs12939853	4590224	4.66471	1.1546e-05	0.00374161	0.128749	EVI2A	29455021
rs11868459	4590224	4.66471	1.1546e-05	0.00374161	0.128749	EVI2A	29458197
rs4795579	4590224	4.66471	1.1546e-05	0.00374161	0.128749	EVI2A	29458682
rs7214792	4590224	4.66471	1.1546e-05	0.00374161	0.128749	EVI2A	29460673
rs12949230	4590224	4.66471	1.1546e-05	0.00374161	0.128749	EVI2A	29461899
rs12942397	4590224	4.66471	1.1546e-05	0.00374161	0.128749	EVI2A	29462498
rs12603885	4590224	4.66471	1.1546e-05	0.00374161	0.128749	EVI2A	29466722
rs2952980	4590224	4.66471	1.1546e-05	0.00374161	0.128749	EVI2A	29473353
rs2905790	4590224	4.66471	1.1546e-05	0.00374161	0.128749	EVI2A	29476110
rs2905788	4590224	4.66471	1.1546e-05	0.00374161	0.128749	EVI2A	29480295
rs2953009	4590224	4.66471	1.1546e-05	0.00374161	0.128749	EVI2A	29498387
rs2953003	4590224	4.66471	1.1546e-05	0.00374161	0.128749	EVI2A	29502731
rs2905805	4590224	4.66471	1.1546e-05	0.00374161	0.128749	EVI2A	29502856
rs2905878	4590224	4.66471	1.1546e-05	0.00374161	0.128749	EVI2A	29511199
rs2952989	4590224	4.66471	1.1546e-05	0.00374161	0.128749	EVI2A	29516113
rs9893872	4590224	-4.66465	1.1549e-05	0.00374236	-0.128872	EVI2A	29571195
rs2285892	4590224	-4.66456	1.15527e-05	0.00374337	-0.128738	EVI2A	29553485
rs13064067	6420324	4.66454	1.15539e-05	0.00374372	0.0709215	PDCD10	167680071
rs4541129	4590224	4.66443	1.15585e-05	0.00374505	0.128746	EVI2A	29442878
rs2940184	4590224	4.66441	1.15596e-05	0.00374529	0.128743	EVI2A	29423119
rs2905800	4590224	4.6638	1.15869e-05	0.00375295	0.128729	EVI2A	29531980
rs6790670	6420324	4.66379	1.15871e-05	0.00375295	0.0709656	PDCD10	167685085
rs12952975	4590224	4.66225	1.16562e-05	0.00377202	0.128856	EVI2A	29435486
rs2953002	4590224	4.66213	1.16616e-05	0.00377351	0.128705	EVI2A	29504598
rs4795577	4590224	4.66206	1.16648e-05	0.00377448	0.128712	EVI2A	29456879
rs12950236	4590224	4.66105	1.17105e-05	0.00378712	0.127628	EVI2A	29431034
chr3:167679525:I	6420324	4.6607	1.17264e-05	0.00379172	0.0711638	PDCD10	167679525
rs6967809	4760747	4.65999	1.17585e-05	0.00380107	0.273421	TPST1	66075612
rs2952998	4590224	4.6598	1.1767e-05	0.00380355	0.128652	EVI2A	29418412
chr17:29603958:D	4590224	4.65848	1.18272e-05	0.00382013	0.128768	EVI2A	29603958
rs6777869	6420324	4.65846	1.1828e-05	0.00382035	0.0710335	PDCD10	167678656
rs2940183	4590224	4.65834	1.18333e-05	0.00382152	0.128625	EVI2A	29416499
rs62068785	4590224	4.65734	1.18791e-05	0.0038337	0.130848	EVI2A	29425717
rs2952999	4590224	4.65702	1.18938e-05	0.00383745	0.128573	EVI2A	29509801
rs2905872	4590224	4.65649	1.19181e-05	0.00384347	0.128565	EVI2A	29525027
rs2953000	4590224	4.6564	1.19221e-05	0.00384436	0.128559	EVI2A	29509791
rs2952985	4590224	4.65631	1.19263e-05	0.0038453	0.128563	EVI2A	29512786
rs2079177	4590224	4.65631	1.19263e-05	0.0038453	0.128563	EVI2A	29514122
rs2905884	4590224	4.6557	1.19547e-05	0.00385337	0.128549	EVI2A	29512476
rs2905869	4590224	4.65551	1.19632e-05	0.00385552	0.128544	EVI2A	29519016
rs2905871	4590224	4.6545	1.201e-05	0.00386759	0.128727	EVI2A	29524179
rs2008998	4590224	4.65232	1.21114e-05	0.00389419	0.128558	EVI2A	29413614
rs2071009	4590224	-4.65219	1.21173e-05	0.00389539	-0.128743	EVI2A	29558082
rs2953011	4590224	4.65161	1.21446e-05	0.00390302	0.128509	EVI2A	29412046
rs7630159	6420324	4.65017	1.22119e-05	0.00392132	0.0706702	PDCD10	167680607
rs2905807	4590224	4.64865	1.22838e-05	0.00394086	0.128774	EVI2A	29496819
rs2952997	4590224	4.64691	1.23663e-05	0.00396294	0.126413	EVI2A	29416118
rs67065748	4590224	4.64644	1.2389e-05	0.00396946	0.128422	EVI2A	29605631
rs6794103	2190671	4.64624	1.23984e-05	0.00397174	0.489181	CCR3	46123602
rs6444757	6420324	4.64581	1.24187e-05	0.00397739	0.0706258	PDCD10	167679086
rs4795580	4590224	4.64554	1.24318e-05	0.0039813	0.128691	EVI2A	29465307
rs9873320	6420324	4.64507	1.24542e-05	0.00398778	0.0706184	PDCD10	167677616
rs4718383	4760747	4.64496	1.24596e-05	0.00398924	0.293748	TPST1	66108409
rs2953001	4590224	4.6439	1.25108e-05	0.0040037	0.128665	EVI2A	29507793
rs6444756	6420324	4.64389	1.25112e-05	0.00400376	0.0706047	PDCD10	167676277
rs7650781	6420324	4.64348	1.25307e-05	0.0040073	0.0706119	PDCD10	167674551
rs7628130	6420324	4.64319	1.25449e-05	0.00401128	0.0705997	PDCD10	167674747
rs7648075	6420324	4.6427	1.25687e-05	0.0040175	0.0705945	PDCD10	167674092
rs6797653	6420324	4.63682	1.28561e-05	0.00409716	0.0705305	PDCD10	167672130
chr17:29633813:I	4590224	-4.63679	1.28577e-05	0.00409748	-0.129474	EVI2A	29633813
rs7614236	6420324	4.63498	1.29473e-05	0.00412209	0.070621	PDCD10	167678925
rs9807077	4590224	-4.63425	1.29839e-05	0.00413224	-0.128696	EVI2A	29634457
rs9903754	4590224	-4.63425	1.29839e-05	0.00413224	-0.128696	EVI2A	29634468
rs7546890	7100471	4.63337	1.30278e-05	0.00414439	0.14307	TSTD1	160995392
rs12494390	6420324	4.63144	1.31247e-05	0.00416899	0.0728421	PDCD10	167673164
rs2952981	4590224	4.6306	1.31676e-05	0.00418008	0.12856	EVI2A	29470994
chr17:29527250:I	4590224	4.62592	1.34065e-05	0.00424623	0.128653	EVI2A	29527250
chr17:29545987:I	4590224	4.62193	1.36134e-05	0.00430088	0.126551	EVI2A	29545987
rs1968126	4760747	4.62099	1.36628e-05	0.00431454	0.294019	TPST1	66057004
rs12950506	4590224	4.61647	1.39019e-05	0.00437404	0.127686	EVI2A	29598392
rs6508780	6660576	-4.61547	1.39555e-05	0.00438881	-0.197449	RASGRP4	38752449
chr15:64141658:D	1820274	-4.61073	1.42116e-05	0.00445908	-0.106683	HERC1	64141658
rs62465457	1660762	4.61071	1.42127e-05	0.00445939	0.164044	LOC285908	66023023
rs36080954	1820274	-4.609	1.43062e-05	0.00448507	-0.106643	HERC1	64146145
chr15:64154876:D	1820274	-4.6079	1.43664e-05	0.0044992	-0.103636	HERC1	64154876
rs12232260	1820274	-4.60474	1.45418e-05	0.00454238	-0.103476	HERC1	64152801
rs4777223	1820274	-4.60464	1.45475e-05	0.00454351	-0.106549	HERC1	64147299
rs7171523	1820274	-4.60374	1.45974e-05	0.0045572	-0.103496	HERC1	64170690
chr15:64154879:D	1820274	-4.60327	1.46238e-05	0.00456341	-0.10347	HERC1	64154879
rs7212904	4590224	4.59788	1.49292e-05	0.00464346	0.128137	EVI2A	29463262
rs12594144	1820274	-4.59765	1.49424e-05	0.00464701	-0.103323	HERC1	64161351
rs4263003	4590224	4.59725	1.49649e-05	0.00465323	0.126893	EVI2A	29438508
rs2905796	4590224	4.59714	1.49716e-05	0.00465516	0.12715	EVI2A	29537586
rs4795587	4590224	-4.59687	1.49869e-05	0.00465924	-0.126857	EVI2A	29587917
rs7212264	4590224	4.59657	1.50039e-05	0.0046637	0.126857	EVI2A	29454766
rs7226006	4590224	-4.59602	1.50359e-05	0.00467198	-0.126836	EVI2A	29650656
rs2341348	4590224	4.5959	1.50428e-05	0.00467372	0.126833	EVI2A	29534867
rs2905875	4590224	4.5959	1.50428e-05	0.00467372	0.126833	EVI2A	29541339
rs2905877	4590224	4.5959	1.50428e-05	0.00467372	0.126833	EVI2A	29543269
rs11080150	4590224	-4.5959	1.50428e-05	0.00467372	-0.126833	EVI2A	29629326
rs12743772	7100471	4.59491	1.50998e-05	0.00468938	0.14384	TSTD1	160973006
chr1:160993438:D	7100471	4.59354	1.51792e-05	0.00471104	0.143686	TSTD1	160993438
chr3:167677187:D	6420324	4.59323	1.51974e-05	0.0047163	0.0705939	PDCD10	167677187
rs7512280	7100471	4.59319	1.51998e-05	0.00471696	0.153489	TSTD1	161000107
rs12591907	1820274	-4.59067	1.53468e-05	0.00475621	-0.103168	HERC1	64164722
rs2953015	4590224	4.58898	1.54466e-05	0.00478191	0.127484	EVI2A	29495341
rs12915811	1820274	-4.58814	1.54964e-05	0.00479522	-0.103131	HERC1	64166715
rs2952977	4590224	4.58683	1.55744e-05	0.00481293	0.126629	EVI2A	29512875
rs2483142	7100471	4.58223	1.58507e-05	0.00488398	0.156247	TSTD1	160947547
rs4795573	4590224	4.58181	1.58758e-05	0.00489038	0.127024	EVI2A	29446420
rs28365978	7100471	4.58125	1.59102e-05	0.00489913	0.141807	TSTD1	160990878
chr17:29499349:D	4590224	4.57631	1.62134e-05	0.00497546	0.124964	EVI2A	29499349
rs8068221	4590224	4.56804	1.67337e-05	0.00510954	0.126725	EVI2A	29447568
rs4683180	2190671	4.56232	1.71032e-05	0.00520864	0.476603	CCR3	46140770
rs12949024	4590224	4.56221	1.71101e-05	0.00521049	0.126226	EVI2A	29445086
chr17:29590142:D	4590224	4.56211	1.71169e-05	0.00521222	0.130781	EVI2A	29590142
rs9427367	7100471	4.56099	1.71897e-05	0.0052306	0.145639	TSTD1	160964303
rs12723902	7100471	4.56095	1.71926e-05	0.00523142	0.145676	TSTD1	160964157
rs28846700	4760747	4.56017	1.7244e-05	0.00524406	0.272156	TPST1	66077251
rs2940181	4590224	4.55945	1.72909e-05	0.00525643	0.129315	EVI2A	29410731
rs7246386	6660576	-4.55931	1.73001e-05	0.0052587	-0.197948	RASGRP4	38747094
rs2990705	7100471	4.55633	1.74981e-05	0.00530903	0.146189	TSTD1	160961533
rs7793723	4760747	4.55246	1.77579e-05	0.0053782	0.297298	TPST1	66086655
rs2990701	7100471	4.55172	1.78081e-05	0.00539144	0.146405	TSTD1	160956745
rs3007157	7100471	4.55172	1.78081e-05	0.00539144	0.146405	TSTD1	160957494
rs2481072	7100471	4.55172	1.78081e-05	0.00539144	0.146405	TSTD1	160958161
rs2990704	7100471	4.55172	1.78081e-05	0.00539144	0.146405	TSTD1	160959102
chr17:29515793:D	4590224	4.55013	1.79162e-05	0.00541718	0.126622	EVI2A	29515793
rs3007156	7100471	4.54906	1.79894e-05	0.00543367	0.146363	TSTD1	160956421
rs2483144	7100471	4.54511	1.82623e-05	0.00550265	0.145004	TSTD1	160962728
rs2990700	7100471	4.54435	1.8315e-05	0.00551528	0.146291	TSTD1	160955726
rs6772051	2190671	4.54043	1.85907e-05	0.00558783	0.480347	CCR3	46143059
rs6808074	2190671	4.54043	1.85907e-05	0.00558783	0.480347	CCR3	46143098
rs2525570	4590224	4.53834	1.87392e-05	0.0056245	0.128077	EVI2A	29681245
rs66525610	4760747	4.53419	1.9037e-05	0.00569842	0.270788	TPST1	66078588
rs7530765	7100471	4.52951	1.93789e-05	0.00578752	0.145608	TSTD1	160959962
rs12531690	1660762	4.52888	1.94252e-05	0.00579988	0.141356	LOC285908	66147868
rs7614738	70707	-4.52813	1.94805e-05	0.00581357	-0.122806	WDR6	49311131
rs12945088	4590224	4.52463	1.97414e-05	0.00587559	0.128786	EVI2A	29397852
rs2483148	7100471	4.52259	1.98948e-05	0.00591409	0.145661	TSTD1	160957886
rs9894648	4590224	4.5196	2.01218e-05	0.00597059	0.119417	EVI2A	29653293
rs1129506	4590224	4.51919	2.01532e-05	0.00597856	0.119402	EVI2A	29646032
rs17880873	4590224	4.51888	2.01776e-05	0.00598422	0.123397	EVI2A	29654096
rs2940182	4590224	4.51739	2.02913e-05	0.00601383	0.127835	EVI2A	29410944
chr17:29565056:D	4590224	-4.51737	2.0293e-05	0.00601427	-0.125313	EVI2A	29565056
rs2952987	4590224	4.51305	2.06286e-05	0.00609774	0.127805	EVI2A	29409545
chr3:167684008:D	6420324	4.51191	2.0718e-05	0.00612089	0.07062	PDCD10	167684008
rs4239229	4590224	4.50401	2.1348e-05	0.00627012	0.128587	EVI2A	29425170
rs2109295	4760747	4.50259	2.14628e-05	0.00628941	0.290111	TPST1	66017506
rs11580071	3420445	-4.49819	2.18235e-05	0.00637786	-0.100034	TSTD1	160951832
rs7615389	6420324	4.49422	2.21545e-05	0.00645998	0.0693595	PDCD10	167674206
rs12603838	4590224	4.49381	2.2189e-05	0.00646878	0.127459	EVI2A	29408059
rs79668333	4590224	4.49294	2.22615e-05	0.00648518	0.131914	EVI2A	29409348
chr17:29639887:I	4590224	4.48719	2.2751e-05	0.00660427	0.120881	EVI2A	29639887
chr17:29603957:D	4590224	4.48209	2.31942e-05	0.00671138	0.124493	EVI2A	29603957
chr7:66114052:I	4760747	4.48121	2.32718e-05	0.00673091	0.281541	TPST1	66114052
chr15:64141656:D	1820274	-4.47179	2.41147e-05	0.00693373	-0.10592	HERC1	64141656
rs9801144	1660762	4.46895	2.43738e-05	0.00699561	0.157024	LOC285908	66128457
rs2243479	7100471	4.46729	2.45275e-05	0.0070312	0.147522	TSTD1	160948582
rs79938023	510129	4.46541	2.47019e-05	0.00707404	0.177555	AP4B1	114361770
rs7502029	4590224	4.45725	2.54731e-05	0.00725439	0.125416	EVI2A	29590791
rs10735779	2760255	-4.45471	2.57188e-05	0.00731405	-0.0920025	MTF2	93008720
rs7515577	2760255	-4.45471	2.57188e-05	0.00731405	-0.0920025	MTF2	93009438
rs6661134	2760255	-4.45471	2.57188e-05	0.00731405	-0.0920025	MTF2	93010908
chr1:93016839:D	2760255	-4.45471	2.57188e-05	0.00731405	-0.0920025	MTF2	93016839
rs6603987	2760255	-4.45471	2.57188e-05	0.00731405	-0.0920025	MTF2	93019313
rs11164773	2760255	-4.45443	2.57456e-05	0.00732047	-0.0920335	MTF2	93012247
rs79991846	2760255	-4.454	2.57873e-05	0.00733022	-0.0920075	MTF2	93012762
rs112587344	2760255	-4.454	2.57873e-05	0.00733022	-0.0920075	MTF2	93012969
rs4398788	4760747	4.45364	2.58222e-05	0.00733849	0.26672	TPST1	66080254
rs35117338	4760747	4.44904	2.6273e-05	0.00743942	0.263812	TPST1	66072781
rs145341911	2760255	-4.44884	2.62934e-05	0.00744449	-0.0919491	MTF2	93014343
rs8076441	4590224	4.44772	2.6404e-05	0.00746823	0.125866	EVI2A	29405878
rs12144309	510129	-4.44659	2.65172e-05	0.00749586	-0.133212	AP4B1	114315493
rs12117799	510129	-4.44659	2.65172e-05	0.00749586	-0.133212	AP4B1	114318604
chr7:66076051:D	4760747	4.43439	2.77621e-05	0.00777852	0.263487	TPST1	66076051
rs11080141	4590224	4.43187	2.8026e-05	0.00784011	0.126038	EVI2A	29400158
rs72984213	4640131	-4.4306	2.81593e-05	0.00786983	-0.189844	PQLC1	77702991
rs1570837	2760255	-4.42832	2.84016e-05	0.00792775	-0.0926525	MTF2	93006816
rs78949927	1660762	4.42828	2.84063e-05	0.00792885	0.156186	LOC285908	66193117
rs10735778	2760255	-4.42815	2.84205e-05	0.00793229	-0.0926308	MTF2	93005006
rs74662620	510129	4.42383	2.88846e-05	0.00804237	0.175841	AP4B1	114236328
rs8069051	4590224	4.42248	2.90317e-05	0.00807529	0.125286	EVI2A	29403541
rs2905801	4590224	4.42105	2.91874e-05	0.00811001	0.121331	EVI2A	29524974
rs2952983	4590224	4.421	2.91926e-05	0.00811071	0.12133	EVI2A	29470288
rs2905787	4590224	4.421	2.91926e-05	0.00811071	0.12133	EVI2A	29482381
rs2269856	4590224	4.421	2.91926e-05	0.00811071	0.12133	EVI2A	29482701
rs2953013	4590224	4.421	2.91926e-05	0.00811071	0.12133	EVI2A	29496343
rs2952990	4590224	4.421	2.91926e-05	0.00811071	0.12133	EVI2A	29519404
rs2905804	4590224	4.421	2.91926e-05	0.00811071	0.12133	EVI2A	29519995
rs2905797	4590224	4.421	2.91926e-05	0.00811071	0.12133	EVI2A	29537458
rs2952993	4590224	4.421	2.91926e-05	0.00811071	0.12133	EVI2A	29539998
rs59015798	4590224	-4.421	2.91926e-05	0.00811071	-0.12133	EVI2A	29580882
rs11080148	4590224	-4.421	2.91926e-05	0.00811071	-0.12133	EVI2A	29609922
rs7208460	4590224	-4.421	2.91926e-05	0.00811071	-0.12133	EVI2A	29617957
rs3087591	4590224	-4.421	2.91926e-05	0.00811071	-0.12133	EVI2A	29630970
rs2953004	4590224	4.4208	2.9215e-05	0.00811514	0.121326	EVI2A	29502723
chr1:114425590:D	510129	4.4179	2.95345e-05	0.00818382	0.0961434	AP4B1	114425590
chr17:29607234:I	4590224	-4.40562	3.09251e-05	0.00849937	-0.122896	EVI2A	29607234
chr17:29563068:I	4590224	-4.40099	3.14662e-05	0.00862043	-0.126422	EVI2A	29563068
rs2012676	4640131	-4.39871	3.1735e-05	0.00868065	-0.185526	PQLC1	77710980
rs9954782	4640131	-4.3986	3.17488e-05	0.00868364	-0.185508	PQLC1	77710501
rs9966023	4640131	-4.3985	3.176e-05	0.00868591	-0.185509	PQLC1	77710516
rs72984244	4640131	-4.3985	3.176e-05	0.00868591	-0.185509	PQLC1	77710618
rs9965386	4640131	-4.39825	3.17897e-05	0.00869266	-0.185487	PQLC1	77709831
rs9954674	4640131	-4.398	3.18194e-05	0.00869863	-0.186314	PQLC1	77719208
rs3809933	4640131	-4.39798	3.1822e-05	0.00869863	-0.185457	PQLC1	77704512
rs72984218	4640131	-4.39787	3.18351e-05	0.00869896	-0.185454	PQLC1	77705632
rs28549295	4640131	-4.39787	3.18351e-05	0.00869896	-0.185454	PQLC1	77706425
rs8098333	4640131	-4.39776	3.18482e-05	0.00870201	-0.185451	PQLC1	77707690
chr18:77707827:D	4640131	-4.39776	3.18482e-05	0.00870201	-0.185451	PQLC1	77707827
rs10853391	4640131	-4.39776	3.18482e-05	0.00870201	-0.185451	PQLC1	77708532
rs8084593	4640131	-4.39732	3.19005e-05	0.00871313	-0.186324	PQLC1	77713289
rs12532888	1660762	4.39512	3.21648e-05	0.00877096	0.155076	LOC285908	66249639
rs8083008	4640131	-4.39431	3.22618e-05	0.00879289	-0.186189	PQLC1	77713260
rs113457692	4640131	-4.39284	3.244e-05	0.00883386	-0.186099	PQLC1	77715687
rs7210604	4590224	-4.39242	3.24912e-05	0.0088461	-0.125281	EVI2A	29633816
rs111272315	4640131	-4.39113	3.26478e-05	0.00888261	-0.186092	PQLC1	77717256
rs115710666	4640131	-4.38616	3.32602e-05	0.00901626	-0.185099	PQLC1	77701917
rs72984258	4640131	-4.38586	3.32974e-05	0.00902525	-0.185847	PQLC1	77714138
chr6:33057053:D	6450692	4.37946	3.41019e-05	0.00920386	0.325218	PSMB9	33057053
rs9905132	4590224	-4.37937	3.41144e-05	0.0092065	-0.121013	EVI2A	29561610
rs10258739	4760747	4.37842	3.42348e-05	0.00923468	0.261753	TPST1	66062935
rs801207	4760747	4.37804	3.42843e-05	0.00924562	0.261747	TPST1	66020590
rs10242423	4760747	4.37801	3.4287e-05	0.00924632	0.261732	TPST1	66059175
rs12532355	4760747	4.378	3.42882e-05	0.00924658	0.261785	TPST1	66070584
rs801191	4760747	4.37772	3.43245e-05	0.00925513	0.261724	TPST1	66032955
rs6961186	4760747	4.37772	3.43245e-05	0.00925513	0.261724	TPST1	66044160
rs10253883	4760747	4.37772	3.43245e-05	0.00925513	0.261724	TPST1	66061138
rs10950045	4760747	4.37772	3.43245e-05	0.00925513	0.261724	TPST1	66066373
rs10281646	4760747	4.37762	3.4338e-05	0.00925825	0.261716	TPST1	66083976
rs6947808	4760747	4.37738	3.43677e-05	0.00926549	0.26179	TPST1	66045082
rs6968619	4760747	4.37685	3.44368e-05	0.00928122	0.261724	TPST1	66068867
rs12534943	4760747	4.37685	3.44368e-05	0.00928122	0.261724	TPST1	66070520
rs62467809	4760747	4.37266	3.49788e-05	0.00940464	0.261504	TPST1	66068559
rs6977632	4760747	4.37234	3.50207e-05	0.00941478	0.263449	TPST1	66057749
rs7513775	2760255	-4.36809	3.55794e-05	0.00953357	-0.0754921	MTF2	93004497
rs7521752	2760255	-4.36751	3.56565e-05	0.00955042	-0.075483	MTF2	93017141
rs7541942	2760255	-4.36751	3.56565e-05	0.00955042	-0.075483	MTF2	93021364
rs9955995	4640131	-4.36744	3.56658e-05	0.00955255	-0.185024	PQLC1	77698568
rs11772179	4760747	4.3617	3.64372e-05	0.00972203	0.270302	TPST1	66066732
chr1:114434174:D	510129	-4.36051	3.65984e-05	0.00975737	-0.0956618	AP4B1	114434174
rs11081574	4640131	-4.36001	3.66673e-05	0.00977207	-0.183838	PQLC1	77707427
rs7374375	70707	-4.35794	3.69512e-05	0.0098397	-0.109706	WDR6	49324455
rs7406870	4590224	4.35671	3.71201e-05	0.00987968	0.119547	EVI2A	29590617
rs11920251	70707	-4.35647	3.71528e-05	0.00988732	-0.109665	WDR6	49356671
rs6795772	70707	-4.35139	3.78628e-05	0.0100443	-0.109593	WDR6	49365269
rs4795571	4590224	4.35125	3.78824e-05	0.010049	0.123555	EVI2A	29398369
rs12497569	70707	-4.35119	3.78898e-05	0.0100505	-0.109586	WDR6	49364830
rs192623780	10253	4.35066	3.79654e-05	0.0100632	0.0933645	PPIL5	50066542
rs11709788	70707	-4.35047	3.79921e-05	0.0100664	-0.109567	WDR6	49349444
rs4554002	70707	-4.34971	3.80996e-05	0.0100893	-0.109535	WDR6	49337120
rs7640903	70707	-4.34971	3.80996e-05	0.0100893	-0.109535	WDR6	49338465
rs3774799	70707	-4.34967	3.81049e-05	0.0100902	-0.109535	WDR6	49334608
rs1865741	70707	-4.34956	3.81205e-05	0.0100935	-0.109533	WDR6	49362892
chr3:49348609:D	70707	-4.34713	3.84668e-05	0.0101673	-0.10956	WDR6	49348609
rs73971309	4640131	-4.34548	3.8704e-05	0.0102196	-0.185097	PQLC1	77696389
rs73971310	4640131	-4.34548	3.8704e-05	0.0102196	-0.185097	PQLC1	77696394
rs12493284	70707	-4.34501	3.87707e-05	0.0102348	-0.1095	WDR6	49324782
rs2001287	4590224	4.34431	3.88721e-05	0.0102576	0.124776	EVI2A	29432775
rs7524200	510129	4.34188	3.9225e-05	0.0103279	0.093955	AP4B1	114426824
rs2884603	510129	4.32188	4.22455e-05	0.0109858	0.0936481	AP4B1	114427450
rs72982298	4640131	-4.31584	4.32013e-05	0.0111911	-0.184778	PQLC1	77692917
rs1491952	2190671	4.31347	4.35829e-05	0.011275	0.910545	CCR3	46141902
rs55768318	940039	-4.31186	4.3843e-05	0.0113303	-0.146394	GRB2	73386457
rs72852857	940039	-4.3114	4.39172e-05	0.0113467	-0.146357	GRB2	73382756
rs147210238	510129	-4.30943	4.42389e-05	0.0114164	-0.138058	AP4B1	114434365
rs2905870	4590224	4.30908	4.42955e-05	0.0114293	0.119386	EVI2A	29521833
rs2952994	4590224	4.30885	4.4333e-05	0.011438	0.120052	EVI2A	29422861
rs77883027	510129	4.30632	4.47507e-05	0.0115163	0.173723	AP4B1	114201994
rs12065882	510129	-4.3045	4.50533e-05	0.0115748	-0.126801	AP4B1	114078755
rs10858004	510129	-4.30328	4.52564e-05	0.011614	-0.126808	AP4B1	114092306
rs1217392	510129	-4.29009	4.75159e-05	0.012094	-0.0929981	AP4B1	114433970
rs10776775	510129	4.29009	4.75159e-05	0.012094	0.0929981	AP4B1	114436482
rs10745340	510129	4.29009	4.75159e-05	0.012094	0.0929981	AP4B1	114436970
rs3789613	510129	4.29009	4.75159e-05	0.012094	0.0929981	AP4B1	114443035
rs7523862	510129	4.29009	4.75159e-05	0.012094	0.0929981	AP4B1	114443419
rs10858022	510129	4.28901	4.77056e-05	0.0121358	0.0930037	AP4B1	114446341
rs6661817	510129	4.28835	4.7822e-05	0.0121613	0.0929977	AP4B1	114447034
chr2:74687258:I	2750309	-4.28139	4.90656e-05	0.0124084	-0.0822997	MRPL53	74687258
rs6546907	2750309	-4.27853	4.95845e-05	0.0125148	-0.0824629	MRPL53	74678921
rs149654218	2760255	-4.27827	4.96328e-05	0.012516	-0.0907636	MTF2	93013130
rs144688812	2760255	-4.26925	5.13086e-05	0.0128612	-0.0751994	MTF2	93013863
chr17:29658920:I	4590224	4.26606	5.19143e-05	0.0129833	0.11489	EVI2A	29658920
rs34142492	70707	-4.26591	5.19435e-05	0.0129883	-0.109687	WDR6	49363759
rs7260295	6660576	-4.26303	5.24956e-05	0.0130967	-0.182636	RASGRP4	38752341
chr3:46137536:I	7320176	-4.26114	5.28617e-05	0.0131656	-0.338728	CCR1	46137536
rs12943365	4590224	4.26031	5.30237e-05	0.0131986	0.118407	EVI2A	29680526
chr2:74687260:I	2750309	-4.25968	5.31465e-05	0.0132238	-0.0867133	MRPL53	74687260
rs891486	4640131	4.25875	5.33279e-05	0.0132629	0.183503	PQLC1	77686407
chr7:66110286:D	4760747	4.25202	5.46644e-05	0.0135302	0.270016	TPST1	66110286
rs2990694	7100471	4.24739	5.56008e-05	0.0137184	0.144148	TSTD1	160945996
rs2265240	7100471	4.24739	5.56008e-05	0.0137184	0.144148	TSTD1	160946078
rs2249409	7100471	4.24727	5.56253e-05	0.0137234	0.144129	TSTD1	160944885
rs1889089	7100471	4.24716	5.56473e-05	0.013728	0.144139	TSTD1	160944584
rs8469	2750309	-4.24323	5.64555e-05	0.0138886	-0.081166	MRPL53	74687550
chr17:29598390:I	4590224	4.23765	5.76229e-05	0.0141143	0.120339	EVI2A	29598390
rs9791892	4760747	4.23337	5.85325e-05	0.0143094	0.270713	TPST1	66101484
rs56259813	940039	-4.23198	5.88323e-05	0.0143726	-0.144967	GRB2	73382116
rs34635316	4640131	-4.23007	5.92445e-05	0.0144555	-0.182641	PQLC1	77684117
rs12533886	1660762	4.20988	6.37843e-05	0.0153686	0.145876	LOC285908	66198953
chr7:66110287:D	4760747	4.20773	6.42878e-05	0.0154726	0.267522	TPST1	66110287
rs4974078	2850202	-4.20739	6.43664e-05	0.0154888	-0.133573	UBA7	49009386
rs62466849	1660762	4.20549	6.48152e-05	0.0155762	0.145756	LOC285908	66224692
rs62466795	1660762	4.20493	6.49474e-05	0.015599	0.147288	LOC285908	66192498
rs6603986	2760255	-4.20077	6.594e-05	0.0157808	-0.0761143	MTF2	93017221
rs916977	6130674	-4.19701	6.68515e-05	0.01596	-0.261488	HERC2	28513364
rs12611084	6520192	4.19654	6.69663e-05	0.0159831	0.095436	YIF1B	38746272
rs12103563	4590224	-4.18869	6.89091e-05	0.0163603	-0.126231	EVI2A	29607228
rs4718378	4760747	4.18602	6.95806e-05	0.0164917	0.258055	TPST1	66049687
rs112227307	6330494	4.18428	7.00229e-05	0.0165786	0.190675	DUT	48569681
rs114003569	6450692	4.18388	7.01253e-05	0.0165989	0.304229	PSMB9	33064452
rs6714954	2350315	-4.18067	7.09492e-05	0.0167525	-0.103566	DCTN1	74572003
rs2087727	7320176	-4.1778	7.16918e-05	0.0169007	-0.369849	CCR1	46153768
rs12531690	1940707	-4.17368	7.27759e-05	0.0171086	-0.152333	RABGEF1	66147868
chr3:167654982:D	6420324	4.15919	7.6705e-05	0.0178283	0.0647641	PDCD10	167654982
rs13063794	6420324	4.1576	7.7148e-05	0.0179143	0.0646878	PDCD10	167655833
rs12606844	4640131	-4.15679	7.73769e-05	0.0179602	-0.165226	PQLC1	77752459
rs12605166	4640131	-4.15661	7.74261e-05	0.0179692	-0.165183	PQLC1	77751380
rs2265239	7100471	4.15529	7.77964e-05	0.018041	0.139533	TSTD1	160945903
rs11081578	4640131	-4.15512	7.78459e-05	0.0180508	-0.165097	PQLC1	77749181
rs78561698	4640131	-4.15408	7.81388e-05	0.0181101	-0.164932	PQLC1	77749942
rs11102660	510129	-4.15265	7.8545e-05	0.0181894	-0.118932	AP4B1	114150717
rs12945708	4590224	4.15079	7.90765e-05	0.0182866	0.118668	EVI2A	29398008
rs28431318	4760747	4.14681	8.02257e-05	0.0185116	0.269516	TPST1	66110319
rs148734725	2850202	4.14477	8.08199e-05	0.0186274	0.133979	UBA7	49406708
rs2268417	2750309	-4.14244	8.15045e-05	0.0187632	-0.0798787	MRPL53	74682512
chr3:167657026:D	6420324	4.13978	8.22919e-05	0.0189102	0.0642478	PDCD10	167657026
rs62273267	6420324	4.13944	8.23915e-05	0.0189307	0.0642618	PDCD10	167656551
rs62273268	6420324	4.13775	8.28974e-05	0.0190278	0.0642362	PDCD10	167656885
rs7365544	1260039	4.1361	8.33954e-05	0.0191247	0.0989985	THBS3	155068748
rs56112907	1260039	4.1361	8.33954e-05	0.0191247	0.0989985	THBS3	155070862
rs10796938	1260039	4.1361	8.33954e-05	0.0191247	0.0989985	THBS3	155072055
rs6427158	1260039	4.1361	8.33954e-05	0.0191247	0.0989985	THBS3	155074903
rs11264312	1260039	4.1361	8.33954e-05	0.0191247	0.0989985	THBS3	155075888
rs4625273	1260039	4.1361	8.33954e-05	0.0191247	0.0989985	THBS3	155076043
rs974404	510129	-4.13591	8.34519e-05	0.0191357	-0.0900841	AP4B1	114382025
rs950184	6420324	4.13553	8.35661e-05	0.0191584	0.0641504	PDCD10	167657998
chr1:114392215:D	510129	4.13462	8.38413e-05	0.0192092	0.0885351	AP4B1	114392215
rs71627216	6420324	4.13462	8.38416e-05	0.0192092	0.0667321	PDCD10	167656137
rs12637188	6420324	4.1342	8.39687e-05	0.0192344	0.0641149	PDCD10	167658799
rs13086042	6420324	4.13392	8.40536e-05	0.0192495	0.0641077	PDCD10	167659127
rs924414	6420324	4.13344	8.41983e-05	0.0192769	0.0640956	PDCD10	167659756
rs12638639	6420324	4.13231	8.45445e-05	0.0193467	0.064069	PDCD10	167660757
rs13098816	6420324	4.13202	8.46342e-05	0.0193653	0.0640633	PDCD10	167661299
rs7644880	6420324	4.13202	8.46342e-05	0.0193653	0.0640633	PDCD10	167664143
rs13090673	6420324	4.13202	8.46342e-05	0.0193653	0.0640633	PDCD10	167665145
rs10874710	2760255	-4.12979	8.5318e-05	0.0194895	-0.073579	MTF2	93017763
rs10874711	2760255	-4.12979	8.5318e-05	0.0194895	-0.073579	MTF2	93017988
rs13070479	6420324	4.12954	8.53955e-05	0.0195027	0.0640269	PDCD10	167665165
rs10936546	6420324	4.12954	8.53955e-05	0.0195027	0.0640269	PDCD10	167666284
rs12639288	6420324	4.12913	8.55215e-05	0.0195266	0.0640211	PDCD10	167661136
rs4955438	2850202	-4.12829	8.57799e-05	0.0195747	-0.117981	UBA7	49391718
rs112424411	4640131	-4.12423	8.70472e-05	0.0198172	-0.162905	PQLC1	77759306
rs60050455	4640131	-4.12411	8.7085e-05	0.0198217	-0.162173	PQLC1	77769477
rs12373197	4640131	-4.12341	8.73061e-05	0.0198611	-0.1621	PQLC1	77771677
rs12607144	4640131	-4.12328	8.73477e-05	0.0198688	-0.162088	PQLC1	77772053
rs61733470	6380537	4.12292	8.74603e-05	0.0198894	0.108109	WBP1	74687781
rs72972216	4640131	-4.12271	8.75273e-05	0.0198988	-0.162048	PQLC1	77780580
rs12607697	4640131	-4.12144	8.79288e-05	0.0199728	-0.162115	PQLC1	77765310
rs12607007	4640131	-4.11837	8.89057e-05	0.0201524	-0.161954	PQLC1	77764073
rs72970168	4640131	-4.11819	8.89651e-05	0.0201621	-0.161944	PQLC1	77763613
rs72970145	6620433	-4.11727	8.92599e-05	0.0202161	-0.095463	CTDP1	77748972
chr3:49445687:D	2850202	-4.11436	9.02003e-05	0.0203742	-0.119139	UBA7	49445687
rs7244926	4640131	-4.1139	9.03522e-05	0.0204013	-0.161606	PQLC1	77742916
rs72982284	4640131	-4.11289	9.068e-05	0.0204613	-0.178215	PQLC1	77678240
chr18:77733296:I	4640131	-4.11142	9.1164e-05	0.0205516	-0.161934	PQLC1	77733296
rs3789600	510129	4.11001	9.16256e-05	0.0206344	0.0880207	AP4B1	114334222
rs1539437	510129	4.11001	9.16256e-05	0.0206344	0.0880207	AP4B1	114334690
rs6746854	2750309	-4.10756	9.24393e-05	0.0207889	-0.0784647	MRPL53	74681502
rs4081876	4640131	-4.10719	9.25617e-05	0.0208127	-0.163724	PQLC1	77721149
rs77575705	2350315	-4.10694	9.26449e-05	0.0208277	-0.101719	DCTN1	74560582
chr2:74559458:D	2350315	-4.10693	9.26477e-05	0.0208281	-0.101717	DCTN1	74559458
rs3755440	2350315	-4.10693	9.26477e-05	0.0208281	-0.101717	DCTN1	74560002
rs78552199	2350315	-4.10684	9.26783e-05	0.0208342	-0.101665	DCTN1	74558277
rs740277	2350315	-4.1037	9.37337e-05	0.0210218	-0.101798	DCTN1	74597527
rs12607279	4640131	-4.10358	9.37734e-05	0.0210282	-0.161087	PQLC1	77738994
chr18:77798449:D	4640131	-4.10355	9.37824e-05	0.0210299	-0.161048	PQLC1	77798449
rs59468240	2350315	-4.10327	9.38784e-05	0.021048	-0.10138	DCTN1	74551283
rs56682886	2350315	-4.10322	9.38949e-05	0.0210496	-0.101377	DCTN1	74532772
rs3771738	2350315	-4.10322	9.38949e-05	0.0210496	-0.101377	DCTN1	74540917
rs12615023	2350315	-4.10322	9.38949e-05	0.0210496	-0.101377	DCTN1	74545566
rs7571411	2350315	-4.10322	9.38949e-05	0.0210496	-0.101377	DCTN1	74548102
rs3771741	2350315	-4.10322	9.38949e-05	0.0210496	-0.101377	DCTN1	74564411
rs7592599	2350315	-4.10322	9.38949e-05	0.0210496	-0.101377	DCTN1	74565057
rs3755441	2350315	-4.10322	9.38949e-05	0.0210496	-0.101377	DCTN1	74569118
rs3771742	2350315	-4.10322	9.38949e-05	0.0210496	-0.101377	DCTN1	74570654
rs6546903	2350315	-4.10322	9.38949e-05	0.0210496	-0.101377	DCTN1	74573906
rs7581836	2350315	-4.10322	9.38949e-05	0.0210496	-0.101377	DCTN1	74577397
rs3771747	2350315	-4.10322	9.38949e-05	0.0210496	-0.101377	DCTN1	74583478
chr2:74586737:I	2350315	-4.10322	9.38949e-05	0.0210496	-0.101377	DCTN1	74586737
rs12604582	4640131	-4.10266	9.40836e-05	0.0210784	-0.161063	PQLC1	77737240
rs12606141	4640131	-4.10258	9.41121e-05	0.0210837	-0.160564	PQLC1	77795323
rs72486315	4640131	-4.10063	9.4775e-05	0.0211919	-0.160321	PQLC1	77808971
rs112227307	6280242	4.09925	9.52453e-05	0.0212751	0.316023	DUT	48569681
rs28617601	4760747	4.09765	9.57939e-05	0.0213723	0.272069	TPST1	66025461
rs12606090	4640131	-4.09687	9.60624e-05	0.0214198	-0.160176	PQLC1	77819915
rs721717	4760747	4.09681	9.60852e-05	0.0214231	0.25369	TPST1	66130292
rs4656975	7100471	4.09657	9.61678e-05	0.0214384	0.130304	TSTD1	160984108
rs12606260	4640131	-4.09477	9.67914e-05	0.0215454	-0.160018	PQLC1	77812890
rs4416085	4640131	-4.09477	9.67914e-05	0.0215454	-0.160018	PQLC1	77815505
rs4396595	4640131	-4.09477	9.67914e-05	0.0215454	-0.160018	PQLC1	77816991
rs10274883	4760747	4.09424	9.69751e-05	0.0215756	0.255162	TPST1	66116091
rs4390654	4640131	-4.09197	9.77693e-05	0.0217123	-0.15993	PQLC1	77816645
rs1217385	510129	-4.09107	9.80868e-05	0.0217709	-0.0889059	AP4B1	114418205
rs2087727	2190671	4.08959	9.86101e-05	0.0218675	0.624856	CCR3	46153768
rs741788	2350315	-4.08532	0.000100132	0.0221479	-0.101507	DCTN1	74589019
rs77107403	1660762	4.08127	0.000101599	0.0224091	0.129934	LOC285908	66253952
chr3:49428662:D	2850202	-4.07775	0.00010289	0.022638	-0.114899	UBA7	49428662
rs11130194	2850202	-4.0776	0.000102944	0.0226472	-0.116772	UBA7	49475689
chr3:49521118:I	2850202	4.06978	0.000105873	0.0231718	0.115708	UBA7	49521118
rs3771748	2350315	-4.05975	0.000109742	0.023861	-0.100495	DCTN1	74606787
rs7631908	2850202	-4.05913	0.000109983	0.0238995	-0.115401	UBA7	49425707
rs4855843	2850202	-4.05913	0.000109983	0.0238995	-0.115401	UBA7	49429039
rs6792911	2850202	-4.05913	0.000109983	0.0238995	-0.115401	UBA7	49429856
rs7645445	2850202	-4.05899	0.00011004	0.0239082	-0.11543	UBA7	49502243
rs6700977	7100471	4.05896	0.000110053	0.0239108	0.140121	TSTD1	160954851
rs7373849	2850202	-4.05839	0.000110278	0.0239521	-0.11536	UBA7	49407229
rs2117939	2850202	-4.05839	0.000110278	0.0239521	-0.11536	UBA7	49415179
rs1568662	2850202	-4.05774	0.000110535	0.0239979	-0.115427	UBA7	49521263
rs13096760	2850202	-4.05707	0.000110799	0.0240383	-0.115416	UBA7	49476806
rs1568661	2850202	-4.05702	0.000110818	0.0240408	-0.115342	UBA7	49520958
rs11130192	2850202	-4.05649	0.000111027	0.0240782	-0.115327	UBA7	49467206
rs1464567	2850202	-4.05646	0.000111041	0.0240802	-0.115294	UBA7	49459252
rs17650792	2850202	-4.05632	0.000111094	0.0240851	-0.115288	UBA7	49390250
rs2878298	2850202	-4.05632	0.000111094	0.0240851	-0.115288	UBA7	49406080
rs17595772	2850202	-4.05632	0.000111094	0.0240851	-0.115288	UBA7	49409704
rs7621003	2850202	-4.05632	0.000111094	0.0240851	-0.115288	UBA7	49411404
rs4955412	2850202	-4.05632	0.000111094	0.0240851	-0.115288	UBA7	49418168
rs6797765	2850202	-4.05632	0.000111094	0.0240851	-0.115288	UBA7	49423976
rs7643586	2850202	-4.05632	0.000111094	0.0240851	-0.115288	UBA7	49431647
rs55957735	2850202	-4.05632	0.000111094	0.0240851	-0.115288	UBA7	49438158
rs4855877	2850202	-4.05632	0.000111094	0.0240851	-0.115288	UBA7	49448527
rs6784820	2850202	-4.05632	0.000111094	0.0240851	-0.115288	UBA7	49450864
rs1464568	2850202	-4.05632	0.000111094	0.0240851	-0.115288	UBA7	49458266
rs4855873	2850202	-4.05632	0.000111094	0.0240851	-0.115288	UBA7	49459114
rs1464566	2850202	-4.05632	0.000111094	0.0240851	-0.115288	UBA7	49459376
rs4459909	2850202	-4.05632	0.000111094	0.0240851	-0.115288	UBA7	49469217
rs11130193	2850202	-4.05632	0.000111094	0.0240851	-0.115288	UBA7	49473646
rs59152804	2850202	-4.05632	0.000111094	0.0240851	-0.115288	UBA7	49489463
rs885592	2850202	-4.05632	0.000111094	0.0240851	-0.115288	UBA7	49497883
rs10865955	2850202	-4.05632	0.000111094	0.0240851	-0.115288	UBA7	49499829
rs4855866	2850202	-4.05632	0.000111094	0.0240851	-0.115288	UBA7	49504118
rs4855839	2850202	-4.05632	0.000111094	0.0240851	-0.115288	UBA7	49507847
rs35701831	2850202	-4.05632	0.000111094	0.0240851	-0.115288	UBA7	49515000
rs4855864	2850202	-4.05632	0.000111094	0.0240851	-0.115288	UBA7	49521974
rs4855842	2850202	-4.05565	0.00011136	0.0241323	-0.115276	UBA7	49433133
rs34937635	2850202	-4.04731	0.00011473	0.0247158	-0.11384	UBA7	49437569
rs6672018	510129	4.0464	0.000115104	0.0247789	0.0867735	AP4B1	114331315
chr18:77704951:D	4640131	-4.04611	0.000115222	0.0248001	-0.187509	PQLC1	77704951
chr18:77704953:D	4640131	-4.04611	0.000115222	0.0248001	-0.187509	PQLC1	77704953
rs6460309	4760747	4.04098	0.000117353	0.0251257	0.256439	TPST1	66085153
rs6773518	2850202	-4.03801	0.000118598	0.025337	-0.114972	UBA7	49443372
rs6713611	2350315	-4.0344	0.000120138	0.0255949	-0.0996167	DCTN1	74611969
rs2270016	2750309	-4.03352	0.000120514	0.0256614	-0.0775406	MRPL53	74686329
rs2298643	4640131	-4.03191	0.000121209	0.0257795	-0.158123	PQLC1	77727484
rs16960712	6330494	4.02979	0.000122125	0.0259367	0.17482	DUT	48542615
rs113151402	6330494	4.02979	0.000122125	0.0259367	0.17482	DUT	48550832
chr15:48551380:I	6330494	4.02979	0.000122125	0.0259367	0.17482	DUT	48551380
rs35714357	6330494	4.02979	0.000122125	0.0259367	0.17482	DUT	48561259
rs113806690	6330494	4.02866	0.000122618	0.0260052	0.174772	DUT	48565560
rs12607328	4640131	-4.02825	0.000122799	0.0260336	-0.15784	PQLC1	77729568
rs73948792	2350315	-4.02626	0.000123672	0.0261893	-0.0993282	DCTN1	74613555
chr3:49406734:I	2850202	-4.02592	0.000123819	0.0262138	-0.114756	UBA7	49406734
rs11857986	6330494	4.0228	0.000125202	0.0264522	0.175178	DUT	48571605
rs74992105	6330494	4.02117	0.000125932	0.0265803	0.175269	DUT	48574371
rs1217411	510129	-4.021	0.000126007	0.0265932	-0.0885136	AP4B1	114356125
rs13086611	2850202	4.01907	0.000126877	0.0267426	0.130772	UBA7	49385417
rs57545492	2350315	-4.01816	0.000127285	0.0267993	-0.0990392	DCTN1	74615043
rs113159458	6330494	4.0172	0.000127722	0.0268758	0.175462	DUT	48580071
rs11130196	2850202	-4.01604	0.000128249	0.0269649	-0.114455	UBA7	49490149
rs79291689	6330494	4.01448	0.000128964	0.0270915	0.175085	DUT	48574805
rs76978304	4640131	-4.00788	0.00013202	0.0276065	-0.161765	PQLC1	77728715
rs909177	2350315	-4.00445	0.000133636	0.027876	-0.0991475	DCTN1	74595014
chr7:66166078:D	4760747	-4.00441	0.000133657	0.0278792	-0.254991	TPST1	66166078
rs4683176	2190671	4.00186	0.000134871	0.0280766	0.447661	CCR3	46123198
rs17368353	5810609	-3.99254	0.000139401	0.0288074	-0.0685731	KIAA1143	44995128
rs57742792	1260039	3.99252	0.000139413	0.0288097	0.0977105	THBS3	155071588
rs10255377	4760747	3.99151	0.000139908	0.0288931	0.251013	TPST1	66058918
chr18:77794088:D	6620433	-3.98735	0.000141988	0.0292322	-0.096252	CTDP1	77794088
rs1235005	510129	-3.98628	0.000142524	0.0293153	-0.0880256	AP4B1	114417437
rs881285	4760747	3.98272	0.000144333	0.0295924	0.245953	TPST1	66119420
rs2476604	510129	-3.97754	0.000146998	0.0300157	-0.0870197	AP4B1	114406444
rs10950050	4760747	-3.97707	0.000147244	0.0300526	-0.24503	TPST1	66239588
rs12607496	4640131	-3.9755	0.000148064	0.0301743	-0.167344	PQLC1	77732180
rs11720964	70707	-3.97311	0.000149319	0.0303452	-0.100421	WDR6	49336232
rs1217420	510129	-3.97228	0.000149757	0.0304139	-0.0867842	AP4B1	114402751
rs1217419	510129	-3.97212	0.000149839	0.0304273	-0.0867778	AP4B1	114401904
rs1217409	510129	-3.97197	0.000149921	0.0304415	-0.0867475	AP4B1	114396735
rs1217418	510129	-3.97197	0.000149922	0.0304415	-0.0867713	AP4B1	114401231
chr7:66222907:I	1660762	3.96803	0.000152021	0.0307868	0.137838	LOC285908	66222907
rs1217405	510129	-3.96796	0.000152058	0.0307885	-0.0866334	AP4B1	114392632
rs1217406	510129	-3.96796	0.000152058	0.0307885	-0.0866334	AP4B1	114393153
chr1:192009836:D	6100397	-3.96614	0.000153037	0.0309425	-0.114703	RGS18	192009836
rs62259939	2850202	-3.96465	0.000153842	0.0310709	-0.113451	UBA7	49386047
rs1217379	510129	-3.96414	0.00015412	0.0311166	-0.0864869	AP4B1	114344083
rs1217378	510129	-3.96414	0.00015412	0.0311166	-0.0864869	AP4B1	114345418
chr1:114346365:I	510129	-3.96414	0.00015412	0.0311166	-0.0864869	AP4B1	114346365
rs6537798	510129	-3.96414	0.00015412	0.0311166	-0.0864869	AP4B1	114351706
rs7555634	510129	-3.96414	0.00015412	0.0311166	-0.0864869	AP4B1	114367116
rs2797416	510129	-3.96414	0.00015412	0.0311166	-0.0864869	AP4B1	114369259
rs2476600	510129	-3.96414	0.00015412	0.0311166	-0.0864869	AP4B1	114369734
rs1310182	510129	-3.96414	0.00015412	0.0311166	-0.0864869	AP4B1	114373503
rs12753280	2760255	-3.96315	0.00015466	0.0312027	-0.0838051	MTF2	93016228
rs62259942	70707	-3.96267	0.000154921	0.0312458	-0.106529	WDR6	49422687
rs2659908	4760747	-3.96223	0.000155161	0.0312802	-0.244237	TPST1	66160822
rs2659907	4760747	-3.96223	0.000155161	0.0312802	-0.244237	TPST1	66164032
rs4717315	4760747	-3.96223	0.000155161	0.0312802	-0.244237	TPST1	66178325
rs2707837	4760747	-3.96223	0.000155161	0.0312802	-0.244237	TPST1	66181073
rs2659901	4760747	-3.96223	0.000155161	0.0312802	-0.244237	TPST1	66184379
rs2659898	4760747	-3.96223	0.000155161	0.0312802	-0.244237	TPST1	66187359
rs2707824	4760747	-3.96223	0.000155161	0.0312802	-0.244237	TPST1	66189243
rs13308803	4760747	-3.96223	0.000155161	0.0312802	-0.244237	TPST1	66194687
rs2659893	4760747	-3.96223	0.000155161	0.0312802	-0.244237	TPST1	66199993
rs2659892	4760747	-3.96223	0.000155161	0.0312802	-0.244237	TPST1	66200305
rs2659891	4760747	-3.96223	0.000155161	0.0312802	-0.244237	TPST1	66201114
rs2707847	4760747	-3.96223	0.000155161	0.0312802	-0.244237	TPST1	66202871
rs2659890	4760747	-3.96223	0.000155161	0.0312802	-0.244237	TPST1	66207367
rs7805152	4760747	-3.96223	0.000155161	0.0312802	-0.244237	TPST1	66209253
rs11772819	4760747	-3.96208	0.000155247	0.0312911	-0.244222	TPST1	66217970
rs11761542	4760747	-3.96208	0.000155247	0.0312911	-0.244222	TPST1	66218196
rs7800620	4760747	-3.96208	0.000155247	0.0312911	-0.244222	TPST1	66223688
rs13226966	4760747	-3.96208	0.000155247	0.0312911	-0.244222	TPST1	66233623
rs3846973	4760747	3.96176	0.000155421	0.0313178	0.244191	TPST1	66120035
rs2013908	4760747	3.96176	0.000155421	0.0313178	0.244191	TPST1	66121069
rs13242290	4760747	3.96176	0.000155421	0.0313178	0.244191	TPST1	66121885
rs2109297	4760747	3.96176	0.000155421	0.0313178	0.244191	TPST1	66122384
rs6978178	4760747	3.96176	0.000155421	0.0313178	0.244191	TPST1	66123084
rs6951302	4760747	3.96176	0.000155421	0.0313178	0.244191	TPST1	66132512
rs6665194	510129	3.94498	0.000164884	0.0327918	0.0873838	AP4B1	114417843
rs16960712	6280242	3.94208	0.000166569	0.0330584	0.289322	DUT	48542615
rs113151402	6280242	3.94208	0.000166569	0.0330584	0.289322	DUT	48550832
chr15:48551380:I	6280242	3.94208	0.000166569	0.0330584	0.289322	DUT	48551380
rs35714357	6280242	3.94208	0.000166569	0.0330584	0.289322	DUT	48561259
rs113806690	6280242	3.94104	0.000167184	0.0331529	0.289246	DUT	48565560
rs3749193	5810609	3.93783	0.00016908	0.0334402	0.0667982	KIAA1143	44958125
rs11857986	6280242	3.93639	0.000169938	0.0335704	0.289983	DUT	48571605
rs74992105	6280242	3.93501	0.000170762	0.0336995	0.290148	DUT	48574371
rs6446274	70707	-3.93332	0.000171781	0.0338508	-0.102261	WDR6	49465601
rs113159458	6280242	3.93156	0.000172845	0.0340082	0.290492	DUT	48580071
rs58347342	4760747	-3.92627	0.00017608	0.0344838	-0.242552	TPST1	66194001
rs7515189	510129	-3.9216	0.000178986	0.0349205	-0.117201	AP4B1	114197693
rs79291689	6280242	3.92072	0.000179539	0.0350114	0.289358	DUT	48574805
rs9807750	4640131	-3.91891	0.00018068	0.0351906	-0.151953	PQLC1	77782684
rs12373334	4640131	-3.9188	0.000180754	0.0352028	-0.151943	PQLC1	77785983
rs1942631	4640131	-3.91763	0.000181498	0.0353226	-0.152	PQLC1	77765859
rs12604993	4640131	-3.9167	0.000182088	0.0354149	-0.151951	PQLC1	77765220
rs113238839	4640131	-3.91611	0.000182461	0.0354736	-0.160471	PQLC1	77711357
rs7633765	5810609	3.91524	0.000183019	0.0355543	0.0640434	KIAA1143	44995307
rs1134043	70707	3.91456	0.000183458	0.0356164	0.147677	WDR6	49200137
rs57915366	4640131	-3.91374	0.000183986	0.0356992	-0.151542	PQLC1	77790402
rs34546559	4640131	-3.91268	0.000184671	0.0358032	-0.158037	PQLC1	77701908
rs4955438	70707	-3.91254	0.00018476	0.0358174	-0.102655	WDR6	49391718
rs3749189	5810609	3.91246	0.000184811	0.0358257	0.0638552	KIAA1143	44986836
rs885270	5810609	3.91224	0.000184952	0.0358434	0.0638562	KIAA1143	44979265
rs12532888	1940707	-3.9118	0.000185237	0.035889	-0.162177	RABGEF1	66249639
rs56064233	5810609	3.91176	0.000185261	0.0358926	0.0638528	KIAA1143	44973915
rs2268416	2750309	-3.91028	0.000186225	0.0360393	-0.0746724	MRPL53	74690039
rs12961245	4640131	-3.90776	0.000187875	0.0362913	-0.151656	PQLC1	77779652
rs11130194	70707	-3.90763	0.000187958	0.0363044	-0.102546	WDR6	49475689
rs3815241	2350315	-3.90175	0.000191861	0.0368959	-0.118524	DCTN1	74604895
rs11707254	6420324	3.90157	0.000191986	0.0369165	0.0619845	PDCD10	167668550
rs78134709	4640131	-3.89995	0.000193074	0.0370781	-0.15064	PQLC1	77819315
rs78232723	4640131	-3.89934	0.000193487	0.0371426	-0.150492	PQLC1	77800697
rs11804321	4890706	3.89833	0.000194173	0.0372232	0.112202	DR1	93009313
rs13100348	6420324	3.89789	0.000194466	0.0372672	0.0619264	PDCD10	167669936
rs72972273	4640131	-3.89783	0.00019451	0.0372746	-0.150385	PQLC1	77803710
rs12604695	4640131	-3.89764	0.000194638	0.0372961	-0.150386	PQLC1	77822951
rs12604098	4640131	-3.89752	0.000194717	0.0373078	-0.150377	PQLC1	77819643
rs12604122	4640131	-3.89752	0.000194717	0.0373078	-0.150377	PQLC1	77820018
rs12606139	4640131	-3.89752	0.000194717	0.0373078	-0.150377	PQLC1	77820172
rs72974332	4640131	-3.89752	0.000194717	0.0373078	-0.150377	PQLC1	77820400
chr18:77822213:D	4640131	-3.89752	0.000194717	0.0373078	-0.150377	PQLC1	77822213
rs13073112	6420324	3.89711	0.000195001	0.0373503	0.0619139	PDCD10	167669597
rs139916448	4760747	3.89606	0.000195716	0.0374624	0.258233	TPST1	66079105
rs3744871	4640131	-3.89599	0.000195765	0.0374669	-0.150256	PQLC1	77805715
rs60007111	4640131	-3.89599	0.000195765	0.0374669	-0.150256	PQLC1	77810767
rs12607495	4640131	-3.89599	0.000195765	0.0374669	-0.150256	PQLC1	77814855
rs12605898	4640131	-3.89599	0.000195765	0.0374669	-0.150256	PQLC1	77815138
rs72974314	4640131	-3.89599	0.000195765	0.0374669	-0.150256	PQLC1	77817172
rs10921053	6100397	-3.89392	0.000197186	0.0376857	-0.110066	RGS18	191968069
rs13060470	6420324	3.89391	0.000197186	0.0376857	0.061505	PDCD10	167667440
rs13060069	6420324	3.89356	0.000197428	0.0377147	0.0614808	PDCD10	167667173
rs9871380	2850202	3.89194	0.000198553	0.0378784	0.125434	UBA7	49438221
rs78949927	1940707	-3.8908	0.000199342	0.0380018	-0.161606	RABGEF1	66193117
rs13062627	6420324	3.89018	0.000199776	0.0380652	0.0610492	PDCD10	167692677
rs13062505	6420324	3.89018	0.000199776	0.0380652	0.0610492	PDCD10	167692678
rs60077520	1820274	-3.88821	0.000201149	0.0382568	-0.0896413	HERC1	64138871
rs78561698	6620433	-3.88721	0.00020185	0.0383526	-0.0980637	CTDP1	77749942
rs71367560	4640131	-3.88349	0.000204487	0.0387177	-0.156092	PQLC1	77711964
rs3809935	4640131	-3.8825	0.000205193	0.0388202	-0.15601	PQLC1	77705362
rs10853393	4640131	-3.8825	0.000205193	0.0388202	-0.15601	PQLC1	77708992
rs9801144	1940707	-3.88169	0.000205775	0.0389027	-0.160955	RABGEF1	66128457
rs72984258	6620433	-3.87979	0.000207143	0.0391038	-0.105507	CTDP1	77714138
rs13090388	2850202	3.87949	0.000207359	0.0391342	0.124944	UBA7	49391082
rs71324962	2850202	3.87822	0.000208276	0.0392631	0.124684	UBA7	49487487
rs72984220	4640131	-3.87779	0.000208586	0.0393061	-0.156069	PQLC1	77706197
rs111903592	2850202	3.87388	0.000211447	0.0396851	0.125051	UBA7	49427319
rs6696064	6100397	-3.8726	0.000212391	0.0398142	-0.127172	RGS18	192007936
rs9839155	6900278	-3.87206	0.00021279	0.0398719	-0.0677943	FYCO1	45006458
chr18:77712896:D	4640131	-3.86999	0.000214325	0.040087	-0.1569	PQLC1	77712896
rs6446274	2850202	-3.86594	0.000217364	0.0405097	-0.110723	UBA7	49465601
rs17080528	2850202	3.86579	0.000217476	0.0405193	0.124385	UBA7	49389842
rs1050450	2850202	3.86579	0.000217476	0.0405193	0.124385	UBA7	49394834
rs1800668	2850202	3.86579	0.000217476	0.0405193	0.124385	UBA7	49395757
rs3811699	2850202	3.86579	0.000217476	0.0405193	0.124385	UBA7	49396360
rs1987628	2850202	3.86579	0.000217476	0.0405193	0.124385	UBA7	49399259
rs34588335	2850202	3.86579	0.000217476	0.0405193	0.124385	UBA7	49407660
rs13087851	2850202	3.86579	0.000217476	0.0405193	0.124385	UBA7	49408974
rs6809216	2850202	3.86579	0.000217476	0.0405193	0.124385	UBA7	49412559
rs7623659	2850202	3.86579	0.000217476	0.0405193	0.124385	UBA7	49414791
rs6446264	2850202	3.86579	0.000217476	0.0405193	0.124385	UBA7	49417243
rs35169793	2850202	3.86579	0.000217476	0.0405193	0.124385	UBA7	49423274
rs6793308	2850202	3.86579	0.000217476	0.0405193	0.124385	UBA7	49424283
rs11716974	2850202	3.86579	0.000217476	0.0405193	0.124385	UBA7	49431853
rs9878943	2850202	3.86579	0.000217476	0.0405193	0.124385	UBA7	49434654
rs11706370	2850202	3.86579	0.000217476	0.0405193	0.124385	UBA7	49441091
rs6779524	2850202	3.86579	0.000217476	0.0405193	0.124385	UBA7	49450449
rs6997	2850202	3.86579	0.000217476	0.0405193	0.124385	UBA7	49453834
rs9814873	2850202	3.86579	0.000217476	0.0405193	0.124385	UBA7	49454112
rs10640	2850202	3.86579	0.000217476	0.0405193	0.124385	UBA7	49454277
rs11715915	2850202	3.86579	0.000217476	0.0405193	0.124385	UBA7	49455330
rs11922013	2850202	3.86579	0.000217476	0.0405193	0.124385	UBA7	49458355
rs6446272	2850202	3.86579	0.000217476	0.0405193	0.124385	UBA7	49463287
rs7646366	2850202	3.86579	0.000217476	0.0405193	0.124385	UBA7	49470668
rs6446277	2850202	3.86579	0.000217476	0.0405193	0.124385	UBA7	49473077
rs13079643	2850202	3.86579	0.000217476	0.0405193	0.124385	UBA7	49477466
rs11711485	2850202	3.86579	0.000217476	0.0405193	0.124385	UBA7	49491983
rs9841110	2850202	3.86579	0.000217476	0.0405193	0.124385	UBA7	49492481
rs67216675	2850202	3.86579	0.000217476	0.0405193	0.124385	UBA7	49493151
rs9853683	2850202	3.86579	0.000217476	0.0405193	0.124385	UBA7	49512588
rs12330269	2850202	3.86579	0.000217476	0.0405193	0.124385	UBA7	49513910
rs9827021	2850202	3.86579	0.000217476	0.0405193	0.124385	UBA7	49514764
rs35115732	2850202	3.86557	0.000217646	0.0405449	0.12438	UBA7	49475155
chr3:49477633:D	2850202	-3.85968	0.000222145	0.0412127	-0.117603	UBA7	49477633
rs7648841	2850202	3.85819	0.000223297	0.0413693	0.122817	UBA7	49416825
rs6914616	6450692	3.85819	0.0002233	0.0413693	0.285471	PSMB9	33063592
rs2179915	6450692	3.85819	0.0002233	0.0413693	0.285471	PSMB9	33065734
rs115099930	6450692	3.85819	0.0002233	0.0413693	0.285471	PSMB9	33066353
rs115489750	6450692	3.85819	0.0002233	0.0413693	0.285471	PSMB9	33068974
rs115696342	6450692	3.85819	0.0002233	0.0413693	0.285471	PSMB9	33069823
rs148148797	6450692	3.85819	0.0002233	0.0413693	0.285471	PSMB9	33070153
rs114090582	6450692	3.85819	0.0002233	0.0413693	0.285471	PSMB9	33070527
rs115100487	6450692	3.85819	0.0002233	0.0413693	0.285471	PSMB9	33070664
rs115739887	6450692	3.85819	0.0002233	0.0413693	0.285471	PSMB9	33071998
rs116023470	6450692	3.85819	0.0002233	0.0413693	0.285471	PSMB9	33072997
rs114332851	6450692	3.85819	0.0002233	0.0413693	0.285471	PSMB9	33074518
rs116758814	6450692	3.85819	0.0002233	0.0413693	0.285471	PSMB9	33075259
rs115960413	6450692	3.85646	0.000224638	0.0415589	0.285565	PSMB9	33066160
rs67485053	2850202	3.85602	0.000224981	0.0416083	0.124146	UBA7	49405164
chr1:114382024:D	510129	-3.85427	0.000226352	0.0418079	-0.0858753	AP4B1	114382024
chr3:49446097:I	2850202	3.85418	0.000226423	0.0418127	0.124145	UBA7	49446097
rs112482682	7320500	3.85165	0.000228422	0.0421065	0.112348	GCC2	109042440
rs2999594	6100397	-3.84992	0.000229794	0.0423175	-0.112635	RGS18	192045439
rs28830215	4760747	3.8499	0.000229812	0.0423197	0.24785	TPST1	66077290
chr2:109066330:D	7320500	3.8453	0.000233506	0.0428565	0.112563	GCC2	109066330
rs11081574	6620433	-3.8441	0.000234476	0.0429905	-0.10405	CTDP1	77707427
chr3:49521118:I	70707	3.8436	0.00023488	0.0430475	0.100358	WDR6	49521118
rs6724489	2350315	-3.84196	0.00023622	0.0432275	-0.0948691	DCTN1	74575903
rs1568661	70707	-3.84168	0.000236447	0.0432577	-0.100261	WDR6	49520958
rs7645445	70707	-3.84018	0.000237677	0.0434245	-0.100263	WDR6	49502243
rs55870446	7320500	3.83814	0.000239365	0.043668	0.112142	GCC2	109070698
rs7373849	70707	-3.83741	0.000239968	0.0437551	-0.100153	WDR6	49407229
rs2117939	70707	-3.83741	0.000239968	0.0437551	-0.100153	WDR6	49415179
rs8084593	6620433	-3.83737	0.000240004	0.0437601	-0.104572	CTDP1	77713289
rs1464567	70707	-3.83643	0.000240781	0.0438746	-0.100114	WDR6	49459252
rs17650792	70707	-3.83604	0.000241108	0.0439162	-0.100103	WDR6	49390250
rs2878298	70707	-3.83604	0.000241108	0.0439162	-0.100103	WDR6	49406080
rs17595772	70707	-3.83604	0.000241108	0.0439162	-0.100103	WDR6	49409704
rs7621003	70707	-3.83604	0.000241108	0.0439162	-0.100103	WDR6	49411404
rs4955412	70707	-3.83604	0.000241108	0.0439162	-0.100103	WDR6	49418168
rs6797765	70707	-3.83604	0.000241108	0.0439162	-0.100103	WDR6	49423976
rs7643586	70707	-3.83604	0.000241108	0.0439162	-0.100103	WDR6	49431647
rs55957735	70707	-3.83604	0.000241108	0.0439162	-0.100103	WDR6	49438158
rs4855877	70707	-3.83604	0.000241108	0.0439162	-0.100103	WDR6	49448527
rs6784820	70707	-3.83604	0.000241108	0.0439162	-0.100103	WDR6	49450864
rs1464568	70707	-3.83604	0.000241108	0.0439162	-0.100103	WDR6	49458266
rs4855873	70707	-3.83604	0.000241108	0.0439162	-0.100103	WDR6	49459114
rs1464566	70707	-3.83604	0.000241108	0.0439162	-0.100103	WDR6	49459376
rs4459909	70707	-3.83604	0.000241108	0.0439162	-0.100103	WDR6	49469217
rs11130193	70707	-3.83604	0.000241108	0.0439162	-0.100103	WDR6	49473646
rs59152804	70707	-3.83604	0.000241108	0.0439162	-0.100103	WDR6	49489463
rs885592	70707	-3.83604	0.000241108	0.0439162	-0.100103	WDR6	49497883
rs10865955	70707	-3.83604	0.000241108	0.0439162	-0.100103	WDR6	49499829
rs4855866	70707	-3.83604	0.000241108	0.0439162	-0.100103	WDR6	49504118
rs4855839	70707	-3.83604	0.000241108	0.0439162	-0.100103	WDR6	49507847
rs35701831	70707	-3.83604	0.000241108	0.0439162	-0.100103	WDR6	49515000
rs4855864	70707	-3.83604	0.000241108	0.0439162	-0.100103	WDR6	49521974
rs56399340	7320500	3.8354	0.000241641	0.043996	0.111903	GCC2	109033803
rs11130192	70707	-3.83537	0.000241672	0.0440005	-0.100118	WDR6	49467206
rs1568662	70707	-3.83469	0.000242235	0.044081	-0.100164	WDR6	49521263
rs8083008	6620433	-3.83411	0.000242727	0.0441468	-0.104478	CTDP1	77713260
chr1:192076244:D	6100397	-3.8336	0.000243154	0.044207	-0.112345	RGS18	192076244
rs7631908	70707	-3.83355	0.000243198	0.0442137	-0.100087	WDR6	49425707
rs4855843	70707	-3.83355	0.000243198	0.0442137	-0.100087	WDR6	49429039
rs6792911	70707	-3.83355	0.000243198	0.0442137	-0.100087	WDR6	49429856
rs13085123	6420324	3.833	0.000243658	0.0442824	0.0597738	PDCD10	167692666
rs111968584	7320500	3.83245	0.00024412	0.0443503	0.112	GCC2	109096386
rs4855842	70707	-3.83211	0.000244413	0.0443912	-0.100019	WDR6	49433133
chr3:49428663:D	2850202	-3.83122	0.000245164	0.0444971	-0.110483	UBA7	49428663
rs13096760	70707	-3.83076	0.000245555	0.0445543	-0.100081	WDR6	49476806
rs113457692	6620433	-3.8304	0.000245861	0.0446012	-0.104371	CTDP1	77715687
rs4241408	2850202	-3.82974	0.000246419	0.0446819	-0.110759	UBA7	49517216
rs149494922	2760255	-3.82921	0.000246869	0.0447466	-0.081954	MTF2	93012619
chr3:49406734:I	70707	-3.82878	0.000247238	0.0448023	-0.100109	WDR6	49406734
rs71615484	2850202	3.82791	0.000247983	0.0449125	0.114419	UBA7	49518299
rs9954674	6620433	-3.82546	0.000250087	0.0452135	-0.104277	CTDP1	77719208
rs7556334	6100397	-3.82543	0.000250113	0.0452175	-0.117284	RGS18	192012382
rs111272315	6620433	-3.82338	0.000251895	0.0454676	-0.104237	CTDP1	77717256
rs3012191	6100397	-3.82247	0.000252685	0.0455727	-0.111286	RGS18	192041106
rs34142492	3400367	-3.82104	0.000253932	0.0457488	-0.0662409	USP4	49363759
rs13419276	2350315	-3.82032	0.000254565	0.0458387	-0.094683	DCTN1	74539400
rs4991898	510129	-3.81862	0.000256061	0.0460497	-0.0837474	AP4B1	114369468
rs6773518	70707	-3.81468	0.000259565	0.0465023	-0.0997315	WDR6	49443372
rs150848216	4890706	3.81214	0.000261851	0.0468253	0.109962	DR1	93013518
rs2999596	6100397	-3.81111	0.000262782	0.0469498	-0.111401	RGS18	192046447
rs2999599	6100397	-3.8106	0.000263244	0.0470065	-0.111385	RGS18	192049086
rs2999600	6100397	-3.81043	0.000263398	0.0470301	-0.11138	RGS18	192049170
rs62259939	70707	-3.81041	0.000263417	0.0470321	-0.0998436	WDR6	49386047
rs3809933	6620433	-3.80928	0.000264446	0.0471693	-0.103423	CTDP1	77704512
rs72984218	6620433	-3.80901	0.00026469	0.0472061	-0.103418	CTDP1	77705632
rs28549295	6620433	-3.80901	0.00026469	0.0472061	-0.103418	CTDP1	77706425
chr3:44975928:I	6900278	-3.80897	0.000264728	0.0472123	-0.0686867	FYCO1	44975928
rs8098333	6620433	-3.80874	0.000264933	0.0472296	-0.103412	CTDP1	77707690
chr18:77707827:D	6620433	-3.80874	0.000264933	0.0472296	-0.103412	CTDP1	77707827
rs10853391	6620433	-3.80874	0.000264933	0.0472296	-0.103412	CTDP1	77708532
rs9965386	6620433	-3.80821	0.000265417	0.0473003	-0.10341	CTDP1	77709831
rs9954782	6620433	-3.80777	0.000265819	0.0473577	-0.103405	CTDP1	77710501
rs9966023	6620433	-3.80766	0.000265922	0.047367	-0.103405	CTDP1	77710516
rs72984244	6620433	-3.80766	0.000265922	0.047367	-0.103405	CTDP1	77710618
rs2012676	6620433	-3.80745	0.000266114	0.0473938	-0.103405	CTDP1	77710980
chr3:49478988:D	2850202	3.80685	0.000266662	0.0474751	0.124363	UBA7	49478988
rs6428079	6100397	-3.80254	0.000270649	0.0480319	-0.107347	RGS18	191983858
rs12749496	1430068	3.8006	0.000272468	0.0482766	0.184529	USF1	161021893
rs10950046	4760747	3.79964	0.000273365	0.0484022	0.238318	TPST1	66123398
rs3012196	6100397	-3.79943	0.000273565	0.0484304	-0.111022	RGS18	192050364
chr12:123744358:D	5220309	-3.79777	0.000275132	0.0486376	-0.241972	RILPL1	123744358
chr18:77794088:D	4640131	-3.79304	0.000279634	0.0492411	-0.14677	PQLC1	77794088
rs12610267	6520192	3.79086	0.000281737	0.0495248	0.0854542	YIF1B	38744733
rs11668070	6520192	3.79086	0.000281737	0.0495248	0.0854542	YIF1B	38748913
rs4803934	6520192	3.79053	0.000282059	0.0495681	0.0854899	YIF1B	38746567
rs72833153	7320500	3.78939	0.000283168	0.0497138	0.111033	GCC2	109147891
rs2659896	4760747	-3.78799	0.000284529	0.0498844	-0.244836	TPST1	66195693
