# Supplementary material for: Genomic modulators of gene expression in human neutrophils
Source: Nat Commun. 2015 Jul 7;6:7545. doi: 10.1038/ncomms8545 (PMC4507005; doi:10.1038/ncomms8545)
Supplement: Supplementary Data 12 — Results of droplet digital PCR for the ratio of rs1981760-C:rs1981760-T after chromatin immunoprecipitation of STAT3 from crosslinked neutrophil DNA from rs1981760 heterozygote individuals. [file ncomms8545-s13.xlsx]

## Sheet: SupplementaryData12_rs1981760d
Sample	Expected	Ratio	Lower	Upper	p.value
501	1.08	1.94595	1.2916	2.97625	0.00382974
508	0.786713	2	1.37143	2.95526	2.81e-07
512	1.22082	4.05	2.45874	6.97742	1.82e-07
513	0.873188	2.36364	1.64642	3.44364	7.28e-09
