# Supplementary material for: Genomic modulators of gene expression in human neutrophils
Source: Nat Commun. 2015 Jul 7;6:7545. doi: 10.1038/ncomms8545 (PMC4507005; doi:10.1038/ncomms8545)
Supplement: Supplementary Data 13 — Primer and probe sequences for oligonucleotides used in this study. [file ncomms8545-s14.xlsx]

## Sheet: SupplementaryData13_primerseq
Primers
IFNBfwd	CAGCAATTTTCAGTGTCAGAAGC
IFNBrev	TCATCCTGTCCTTGAGGCAGT
IFNAfwd	GGTGCTCAGCTGCAAGTCAA
IFNArev	GCTACCCAGGCTGTGGGTT
SOCS3-fwd	CCCAACTTCTCATTCACACTTTCC
SOCS3-rev	CTCTGCCAGAAATCAGCCTTCT
JAK3-fwd	TGCCCTCTCTGAGCCATTTC
JAK3-rev	TGCAGCCTGGAGGGATCA
NOD2-A-fwd	GCAGTTCCTGGGATTCTGG
NOD2-A-rev	CACACTGCCAATGTTGTTCC
NOD2-B-fwd	CCTGATGACATTTCTCTTGGC
NOD2-B-rev	CACTGGAAAGTGATGTGAAGG
SNX20-A-fwd	TACTGGCAGAACCAGAAATGC
SNX20-A-rev	AGTCTGGATGACGATGATTTGG
SNX20-B-fwd	GAGAACCAAGAGCTCGAAGG
SNX20-B-rev	TCCAAGGCTCCAGTCTCC
Rab4A_Tq_Fw	GAGGATGGAGCCAAACTGAC
Rab4A_Tq_Rv	CTTGGCTAAGCTCCCAAGTG
Probes
pNOD2-C (rs1981760)	ACGGACTTAcACAATAGA	5' 6-FAM - 3' ZNA-4-BHQ-1
pNOD2-T (rs1981760)	CGGACTTAtACAATAGATGTC	5' Yakima YellowTM - 3' ZNA-4-BHQ-1
pSOCS3	ACCCCCCTCCCTTC	5' 6-FAM - 3' ZNA-4-BHQ-1
pJAK3	CCTGTATAAAGTGAGGGCG	5' 6-FAM - 3' ZNA-4-BHQ-1
Rab4A_Tq_	ACTGGCATTTTCCACACAGTCCAGGT	5' Yakima YellowTM - 3' ZNA-4-BHQ-1
