# Supplementary material for: Genomic modulators of gene expression in human neutrophils
Source: Nat Commun. 2015 Jul 7;6:7545. doi: 10.1038/ncomms8545 (PMC4507005; doi:10.1038/ncomms8545)
Supplement: Supplementary Data 14 — Listing of additional data files and source for external files to which reference is made in this study. [file ncomms8545-s15.xlsx]

## Sheet: SupplementaryData14_filesused
Analysis	Filename	Source	link
Annotation of probes on the Illumina array	HumanHT-12_V4_0_R1_15002873_B.txt	Illumina	http://support.illumina.com/downloads/humanht-12_v4_product_file.html
Calculaion of eQTL location relative to gene location	hg19_human_gene_UCSC_refseq.txt	Custom download using the UCSC genome browser table browser
Comparison of genes with cis eQTL attributed in silico to neutrophils with those identified in this study	S3.xls	Westra, H. et al. Cell specific eQTL analysis without sorting cells. bioRxiv	http://biorxiv.org/content/early/2014/02/12/002600
Comparison of genes with cis eQTLin B-cells/monocytes with those identified in this study	ng.2205-S2.xls	Fairfax, B. P. et al. Genetics of gene expression in primary immune cells identifies cell type-specific master regulators and roles of HLA alleles. Nature genetics 44, 502-510, doi:10.1038/ng.2205 (2012).	http://www.nature.com/ng/journal/v44/n5/extref/ng.2205-S2.xls
Comparison of genes with cis eQTLin Cd4 T-cells or TReg with those identified in this study	sd04	Ferraro, A. et al. Interindividual variation in human T regulatory cells. Proceedings of the National Academy of Sciences of the United States of America 111, E1111-1120, doi:10.1073/pnas.1401343111 (2014).
Comparison of genes with cis eQTLin Cd4 T-cells or monocytes with those identified in this study	tableS11_meta_monocytes_cis_fdr05.tsv, tableS12_meta_cd4T_cis_fdr05.tsv	Raj, T. et al. Polarization of the effects of autoimmune and neurodegenerative risk alleles in leukocytes. Science 344, 519-523, doi:10.1126/science.1249547 (2014).
Comparison of genes with cis eQTLin monocyte derived DC with those identified in this study	Lee_Baseline.txt	Lee, M. N. et al. Common genetic variants modulate pathogen-sensing responses in human dendritic cells. Science 343, 1246980, doi:10.1126/science.1246980 (2014).
Comparison of genes with cis eQTLin monocyte with those identified in this study	Zeller_all	Zeller, T. et al. Genetics and beyond--the transcriptome of human monocytes and disease susceptibility. PloS one 5, e10693, doi:10.1371/journal.pone.0010693 (2010).
Listing of human transcription factors for evaluation of differential expression in neutrophils and monocytes	transcriptionfactors_Ravasi.txt	Ravasi, T. et al. An atlas of combinatorial transcriptional regulation in mouse and man. Cell 140, 744-752, doi:10.1016/j.cell.2010.01.044 (2010).
Comparison of genes with cis eQTL in mouse CD4+ T-cells/neutrophils with human neutrophils in this study	Table S1. Joint and cell-specific cis-eQTLs for 39 inbred mice using expression data from GN and T4 cells.	Mostafavi, S. et al. Variation and genetic control of gene expression in primary immunocytes across inbred mouse strains. Journal of immunology 193, 4485-4496, doi:10.4049/jimmunol.1401280 (2014).
Comparison of genes with cis eQTL in this study to those in blood	2012-12-21-CisAssociationsProbeLevelFDR0.5.zip	Westra, H. J. et al. Systematic identification of trans eQTLs as putative drivers of known disease associations. Nature genetics 45, 1238-1243, doi:10.1038/ng.2756 (2013).	http://genenetwork.nl/bloodeqtlbrowser/2012-12-21-CisAssociationsProbeLevelFDR0.5.zip
Comparison of cis eQTL in this study to regions under selection	Grossman_tab1_hg19lifted_CMSsignals_140216.txt	Grossman, S. R. et al. Identifying recent adaptations in large-scale genomic data. Cell 152, 703-713, doi:10.1016/j.cell.2013.01.035 (2013).
Conversion of mouse gene to human homologue	HOM_MouseHumanSequence.rpt	MGI	ftp://ftp.informatics.jax.org/pub/reports/HOM_MouseHumanSequence.rpt
Comparison of eQTL to transcribed enhancers	CL:0000775_neutrophil_differentially_expressed_enhancers.bed5,CL:0000576_monocyte_differentially_expressed_enhancers.bed5	Andersson, R. et al. An atlas of active enhancers across human cell types and tissues. Nature 507, 455-461, doi:10.1038/nature12787 (2014).	http://fantom.gsc.riken.jp/data/
Comparison of eQTL in neutrophil and monocyte tp sites of DNA methylation or histone modifications	Files shared under specific data access agreement with BLUEPRINT	Adams, D. et al. BLUEPRINT to decode the epigenetic signature written in blood. Nature biotechnology 30, 224-226, doi:10.1038/nbt.2153 (2012).
Comparison of eQTL in neutrophil and monocyte to sites of microRNAbinding	human_predictions_S_C_aug2010.txt	Betel, D., Koppal, A., Agius, P., Sander, C. & Leslie, C. Comprehensive modeling of microRNA targets predicts functional non-conserved and non-canonical sites. Genome biology 11, R90, doi:10.1186/gb-2010-11-8-r90 (2010).
Comparison of eQTL in neutrophil and monocytes to tf binding sites from ENCODE Chip-Seq data	RegulomeDB.dbSNP132.Categoryall.txt	Boyle, A. P. et al. Annotation of functional variation in personal genomes using RegulomeDB. Genome research 22, 1790-1797, doi:10.1101/gr.137323.112 (2012).	http://regulomedb.org
